# Supplementary material for: Comprehensive bioinformatics analysis unveils THEMIS2 as a carcinogenic indicator related to immune infiltration and prognosis of thyroid cancer
Source: Sci Rep. 2024 Apr 8;14:8156. doi: 10.1038/s41598-024-58943-6 (PMC11001958; doi:10.1038/s41598-024-58943-6)
Supplement: Supplementary file 1 — Supplementary Information. [file 41598_2024_58943_MOESM1_ESM.zip]

Archive with 89 entries (76 files):
- Raw data/
- Raw data/Raw data/
- Raw data/Raw data/1.GEO&TCGA-THCA/
- Raw data/Raw data/1.GEO&TCGA-THCA/71e2bea603d4096bd96cd04cb6b1f8de.jpeg
- Raw data/Raw data/1.GEO&TCGA-THCA/7b3b9fce4942448b8607ada82a57da3f.jpeg
- Raw data/Raw data/1.GEO&TCGA-THCA/clincal_data.xlsx
- Raw data/Raw data/1.GEO&TCGA-THCA/GSE53157.txt
- Raw data/Raw data/1.GEO&TCGA-THCA/GSE76039.txt
- Raw data/Raw data/1.GEO&TCGA-THCA/GSE82208.txt
- Raw data/Raw data/1.GEO&TCGA-THCA/merge.txt
- Raw data/Raw data/1.GEO&TCGA-THCA/normalize.txt
- Raw data/Raw data/2.WGCNA/
- Raw data/Raw data/2.WGCNA/wgcna_module.txt
- Raw data/Raw data/2.WGCNA/基因聚类.pdf
- Raw data/Raw data/2.WGCNA/平均连通性.pdf
- Raw data/Raw data/2.WGCNA/标度独立性.pdf
- Raw data/Raw data/2.WGCNA/样本聚类.pdf
- Raw data/Raw data/2.WGCNA/模块与表型相关性热图.pdf
- Raw data/Raw data/3.GO&KEGG/
- Raw data/Raw data/3.GO&KEGG/GO&KEGG.xlsx
- Raw data/Raw data/3.GO&KEGG/GO.pdf
- Raw data/Raw data/3.GO&KEGG/kegg.pdf
- Raw data/Raw data/3.GO&KEGG/venn.png
- Raw data/Raw data/3.GO&KEGG/venn.txt
- Raw data/Raw data/3.GO&KEGG/venn_Matrix.xlsx
- Raw data/Raw data/4. LASSO/
- Raw data/Raw data/4. LASSO/Merge/
- Raw data/Raw data/4. LASSO/Merge/disease.txt
- Raw data/Raw data/4. LASSO/Merge/geneCoef.xls
- Raw data/Raw data/4. LASSO/Merge/lasso.pdf
- Raw data/Raw data/4. LASSO/Merge/lassoset.txt
- Raw data/Raw data/4. LASSO/Merge/merge.txt
- Raw data/Raw data/4. LASSO/Merge/sample.txt
- Raw data/Raw data/4. LASSO/TCGA/
- Raw data/Raw data/4. LASSO/TCGA/disease.txt
- Raw data/Raw data/4. LASSO/TCGA/geneCoef.xls
- Raw data/Raw data/4. LASSO/TCGA/lasso.pdf
- Raw data/Raw data/4. LASSO/TCGA/lassoset.txt
- Raw data/Raw data/4. LASSO/TCGA/normalize.txt
- Raw data/Raw data/4. LASSO/TCGA/sample.txt
- Raw data/Raw data/4. LASSO/venn.pdf
- Raw data/Raw data/5. THEMIS2_analysis/
- Raw data/Raw data/5. THEMIS2_analysis/Age.pdf
- Raw data/Raw data/5. THEMIS2_analysis/Age_Survival_Analysis.pdf
- Raw data/Raw data/5. THEMIS2_analysis/Age大于等于55_Survival_Analysis.pdf
- Raw data/Raw data/5. THEMIS2_analysis/Age小于55Survival_Analysis.pdf
- Raw data/Raw data/5. THEMIS2_analysis/DCA.jpg
- Raw data/Raw data/5. THEMIS2_analysis/Gender.pdf
- Raw data/Raw data/5. THEMIS2_analysis/GSEA.pdf
- Raw data/Raw data/5. THEMIS2_analysis/GSEA.xlsx
- Raw data/Raw data/5. THEMIS2_analysis/Images/
- Raw data/Raw data/5. THEMIS2_analysis/Images/1.jpg
- Raw data/Raw data/5. THEMIS2_analysis/Images/2.jpg
- Raw data/Raw data/5. THEMIS2_analysis/Images/3.jpg
- Raw data/Raw data/5. THEMIS2_analysis/Images/65313_B_1_5_medium.jpg
- Raw data/Raw data/5. THEMIS2_analysis/Images/tumor.jpg
- Raw data/Raw data/5. THEMIS2_analysis/Images/图片1.png
- Raw data/Raw data/5. THEMIS2_analysis/Stage.pdf
- Raw data/Raw data/5. THEMIS2_analysis/stageI+II_Survival_Analysis.pdf
- Raw data/Raw data/5. THEMIS2_analysis/stageIII_Survival_Analysis.pdf
- Raw data/Raw data/5. THEMIS2_analysis/stageIV_Survival_Analysis.pdf
- Raw data/Raw data/5. THEMIS2_analysis/stageI_Survival_Analysis.pdf
- Raw data/Raw data/5. THEMIS2_analysis/Stage_I_II_III_IV_Survival_Analysis.pdf
- Raw data/Raw data/5. THEMIS2_analysis/TCGA_THEMIS2_exp.pdf
- Raw data/Raw data/5. THEMIS2_analysis/THEMIS2_ROC.pdf
- Raw data/Raw data/5. THEMIS2_analysis/THEMIS2_Survival_Analysis.pdf
- Raw data/Raw data/5. THEMIS2_analysis/三指标.pdf
- Raw data/Raw data/5. THEMIS2_analysis/列线图.pdf
- Raw data/Raw data/6. 免疫浸润/
- Raw data/Raw data/6. 免疫浸润/CIBERSORT.pdf
- Raw data/Raw data/6. 免疫浸润/CIBERSORT.txt
- Raw data/Raw data/7. 免疫检查点分析/
- Raw data/Raw data/7. 免疫检查点分析/THCA_免疫检查点.jpeg
- Raw data/Raw data/7. 免疫检查点分析/THCA_免疫检查点.pdf
- Raw data/Raw data/7. 免疫检查点分析/免疫检查点基因.xlsx
- Raw data/Raw data/7. 免疫检查点分析/相关性分析/
- Raw data/Raw data/7. 免疫检查点分析/相关性分析/1.pdf
- Raw data/Raw data/7. 免疫检查点分析/相关性分析/2.pdf
- Raw data/Raw data/7. 免疫检查点分析/相关性分析/3.pdf
- Raw data/Raw data/7. 免疫检查点分析/相关性分析/4.pdf
- Raw data/Raw data/7. 免疫检查点分析/相关性分析/5.pdf
- Raw data/Raw data/7. 免疫检查点分析/相关性分析/6.pdf
- Raw data/Raw data/7. 免疫检查点分析/相关性分析/7.pdf
- Raw data/Raw data/7. 免疫检查点分析/相关性分析/8.pdf
- Raw data/Raw data/7. 免疫检查点分析/相关性分析/9.pdf
- Raw data/Raw data/GEO-THEMIS2_expression.jpg
- Raw data/Raw data/GEO-three-THEMIS2_expression.jpg
- Raw data/Raw data/RT-PCR.tif
- Raw data/Raw data/THEMIS2_RT_Data.xlsx
