# Supplementary material for: Comprehensive bioinformatics analysis unveils THEMIS2 as a carcinogenic indicator related to immune infiltration and prognosis of thyroid cancer
Source: Sci Rep. 2024 Apr 8;14:8156. doi: 10.1038/s41598-024-58943-6 (PMC11001958; doi:10.1038/s41598-024-58943-6)
Supplement: Supplementary file 1 — Supplementary Information. [file 41598_2024_58943_MOESM1_ESM.zip › Raw data/Raw data/1.GEO&TCGA-THCA/clincal_data.xlsx]

## Sheet:  Clinical
Sample	A0_Samples	PFI	PFI.time	A17_Age	A18_Sex	A22_histological_type	A2_Event	A3_T	A4_N	A5_M	A6_Stage	OS	OS.time	DSS	DSS.time	DFI	DFI.time	PFI	PFI.time	ZCCHC12	LRP4	CPQ	TFF3	EPN1	KIF20A	THEMIS2	DCN	CTSA	MPZL2	MMRN2	BRD2	STXBP5L	THEMIS2
TCGA-KS-A41J-01	TCGA-KS-A41J	0	477	28	FEMALE	Thyroid Papillary Carcinoma - Classical/usual	Alive	T2	N1	M0	Stage I	0	477	0	477	0	477	0	477	14.8578352413642	13.0010562746348	13.2234	8.26209	13.196	7.04439	12.0063	9.72281	13.8243	13.9023	10.7313	13.8037	3.58496	12.0063260785249
TCGA-BJ-A45H-01	TCGA-BJ-A45H	0	865	45	MALE	Thyroid Papillary Carcinoma - Classical/usual	Alive	T3	N0	M0	Stage III	1	865	0	865			0	865	15.8535288673714	14.0896159942281	13.624	13.1018	12.5871	6.06609	11.8541	13.8225	12.5786	13.5501	11.2288	14.0035	7.53138	11.8540891798706
TCGA-BJ-A45D-01	TCGA-BJ-A45D	0	331	36	MALE	Thyroid Papillary Carcinoma - Follicular (>= 99% follicular patterned)	Alive	T2	N0	M0	Stage I	0	331	0	331			0	331	12.8719052376592	13.7559307410844	14.2518	11.1357	13.982	5.55459	11.3421	7.8392	13.6562	12.6188	12.3041	14.0245	8.03342	11.3420746679991
TCGA-EM-A2OY-01	TCGA-EM-A2OY	0	983	46	FEMALE	Thyroid Papillary Carcinoma - Follicular (>= 99% follicular patterned)	Alive	T2	N0	MX	Stage II	0	983	0	983	0	983	0	983	7.07681559705083	9.78626962764847	12.3712	11.5651	12.7315	6.39232	8.86419	5.39232	13.1397	10.9766	11.2755	13.5697	10.7855	8.86418614465428
TCGA-FY-A3R6-01	TCGA-FY-A3R6	0	423	57	FEMALE	Thyroid Papillary Carcinoma - Classical/usual	Alive	T2	N1b	MX	Stage IVA	0	423	0	423			0	423	14.4612236276134	14.1346669632463	13.7078	11.4179	11.8556	6.58496	10.5038	13.1246	12.2958	13.8767	11.0782	13.3261	7.44294	10.5038257379958
TCGA-ET-A3BP-01	TCGA-ET-A3BP	0	2406	34	FEMALE	Thyroid Papillary Carcinoma - Classical/usual	Alive	T2	N1a	MX	Stage I	0	2406	0	2406	0	2406	0	2406	13.5561467731258	14.5340596564504	12.7408	7.47573	12.9807	6.71425	11.0967	9.90238	13.4833	14.5076	12.1494	14.0504	6.35755	11.0967151544885
TCGA-ET-A25M-01	TCGA-ET-A25M	0	1831	33	MALE	Thyroid Papillary Carcinoma - Classical/usual	Alive	T2	N1	MX	Stage I	0	1831	0	1831	0	1831	0	1831	13.0126245388651	12.4890953154135	11.7818	5.72792	11.8094	5.72792	10.5265	12.1147	11.749	12.7071	9.94398	12.6495	4.16993	10.5264992391366
TCGA-EM-A22P-01	TCGA-EM-A22P	0	1256	64	MALE	Thyroid Papillary Carcinoma - Classical/usual	Alive	T1b	N1b	MX	Stage IVA	0	1256	0	1256			0	1256	14.441582554398	14.3509391815464	13.2248	7.76155	12.9647	7.93074	12.6656	14.7002	13.2933	13.9838	12.3485	14.2123	5.85798	12.6655579898464
TCGA-EM-A1CT-01	TCGA-EM-A1CT	0	553	76	MALE	Thyroid Papillary Carcinoma - Classical/usual	Alive	T1b	N1b	MX	Stage IVA	0	553	0	553			0	553	12.7238742188639	12.6963155588928	11.9787	5.93074	12.2076	5.83289	10.9643	10.1849	12.2735	13.0843	10.5727	13.2742	1.58496	10.9643408677924
TCGA-EL-A3GQ-01	TCGA-EL-A3GQ	0	1528	72	FEMALE	Thyroid Papillary Carcinoma - Follicular (>= 99% follicular patterned)	Alive	T1	N0	M0	Stage I	0	1528	0	1528	0	1528	0	1528	14.8747412626087	14.5385527131111	13.121	11.3146	12.0189	7.29462	11.8265	14.5264	12.6221	14.0975	12.2674	14.4323	8.98014	11.8265484872909
TCGA-DJ-A3UN-01	TCGA-DJ-A3UN	0	986	51	FEMALE	Thyroid Papillary Carcinoma - Classical/usual	Alive	T1b	N0	M0	Stage I	0	986	0	986	0	986	0	986	17.2185443169642	15.5836704472703	13.3925	10.4969	12.6013	7.43463	12.1193	12.3791	13.1075	14.7111	11.611	14.6275	6.47573	12.1192653831758
TCGA-ET-A2MY-01	TCGA-ET-A2MY	0	1787	72	FEMALE	Thyroid Papillary Carcinoma - Classical/usual	Alive	T1b	NX	MX	Stage I	0	1787	0	1787	0	1787	0	1787	14.6922340741892	13.1457729694491	13.0568	7.02237	12.6801	5.42626	11.4226	11.3987	13.6309	14.1523	10.6101	13.8281	2	11.4225904338926
TCGA-ET-A2N1-01	TCGA-ET-A2N1	0	1653	47	FEMALE	Thyroid Papillary Carcinoma - Classical/usual	Alive	T2	N1a	MX	Stage III	0	1653	0	1653	0	1653	0	1653	#N/A	#N/A	#N/A	#N/A	#N/A	#N/A	#N/A	#N/A	#N/A	#N/A	#N/A	#N/A	#N/A	#N/A
TCGA-DJ-A13M-01	TCGA-DJ-A13M	0	1484	28	FEMALE	Thyroid Papillary Carcinoma - Follicular (>= 99% follicular patterned)	Alive	T1b	N0	M0	Stage I	0	1484	0	1484	0	1484	0	1484	13.602698865018	13.0098286173681	14.4051	12.4843	12.5656	4.52356	11.2621	5.2854	12.2633	13.2444	11.0848	13.971	9.15482	11.2620948453702
TCGA-DJ-A1QI-01	TCGA-DJ-A1QI	0	455	63	FEMALE	Thyroid Papillary Carcinoma - Classical/usual	Alive	T2	N0	M0	Stage II	0	455	0	455	0	455	0	455	14.6406403576421	16.1734819533171	13.9936	7.54689	12.887	6.24793	11.9222	13.2521	12.5389	15.0083	11.3049	14.4069	5.88264	11.9222127177854
TCGA-FK-A4UB-01	TCGA-FK-A4UB	0	3531	51	MALE	Thyroid Papillary Carcinoma - Classical/usual	Alive	T3	N1a	MX	Stage III	0	3531	0	3531			0	3531	12.9556499075284	12.4863322527687	12.0691	8.48784	12.0244	5.39232	10.9114	9.00843	11.5498	13.0182	10.6175	12.3259	5.83289	10.9113919878435
TCGA-J8-A3NZ-01	TCGA-J8-A3NZ	0	524	52	FEMALE	Thyroid Papillary Carcinoma - Classical/usual	Alive	T3	N1a	M0	Stage III	0	524	0	524	0	524	0	524	14.4985376025994	13.806549621986	13.0956	6.74147	13.187	6.93074	12.0296	11.3443	13.442	14.7274	11.207	14.1632	3.58496	12.0296323280441
TCGA-DJ-A2PT-01	TCGA-DJ-A2PT	0	1181	70	FEMALE	Thyroid Papillary Carcinoma - Tall Cell (>= 50% tall cell features)	Alive	T3	N0	M0	Stage III	0	1181	0	1181	0	1181	0	1181	12.9078295445781	12.5313814605163	12.895	7.02237	12.8752	7.33092	11.6271	14.0211	13.7353	14.3343	10.2444	13.4256	3.80735	11.6270778405174
TCGA-EL-A3CX-01	TCGA-EL-A3CX	0	3243	22	FEMALE	Thyroid Papillary Carcinoma - Classical/usual	Alive	T2	N0	M0	Stage I	0	3243	0	3243	0	3243	0	3243	11.2667865406949	13.5251537266858	12.757	6.30378	12.9825	8.06609	9.7879	9.59619	12.923	11.7039	10.4522	13.8639	0	9.78790255939143
TCGA-EM-A2P3-01	TCGA-EM-A2P3	0	444	47	FEMALE	Thyroid Papillary Carcinoma - Classical/usual	Alive	T1b	NX	MX	Stage I	0	444	0	444	0	444	0	444	14.4416473902536	13.2097579565814	12.7715	8.15987	12.8011	7.2854	11.7207	14.2896	12.8471	14.1594	10.9425	14.0458	5.75489	11.7206717868256
TCGA-BJ-A0Z5-01	TCGA-BJ-A0Z5	0	448	58	MALE	Thyroid Papillary Carcinoma - Classical/usual	Alive	T3	N1a	M0	Stage III	0	448	0	448			0	448	14.5956654257585	13.4275747475651	12.6294	5.75489	12.81	6.62936	11.06	8.49185	13.1701	13.7658	11.5469	13.8943	4.16993	11.0600203545079
TCGA-E8-A434-01	TCGA-E8-A434	0	953	56	FEMALE	Thyroid Papillary Carcinoma - Classical/usual	Alive	T1a	N0	M0	Stage I	0	953	0	953	0	953	0	953	11.0154150523867	12.6934869574993	13.9206	15.0384	12.7317	6.98868	11.5906	13.9461	13.1629	13.9911	11.3696	14.4843	9.224	11.590587049915
TCGA-EM-A3OB-01	TCGA-EM-A3OB	0	1176	33	FEMALE	Thyroid Papillary Carcinoma - Follicular (>= 99% follicular patterned)	Alive	T2	N0	MX	Stage I	0	1176	0	1176	0	1176	0	1176	16.8214376792568	15.8426449814299	14.9347	10.4471	12.7398	6.37504	9.59059	6.96578	12.2659	14.2779	11.9185	14.5051	10.1561	9.59058704991503
TCGA-DJ-A2PW-01	TCGA-DJ-A2PW	0	1060	65	MALE	Thyroid Papillary Carcinoma - Classical/usual	Alive	T3	N1a	M0	Stage III	0	1060	0	1060	0	1060	0	1060	14.2665669579785	14.7447287422498	13.709	8.15482	12.9112	7.09803	11.5459	12.8663	13.5469	14.2145	10.7142	13.8751	3.16993	11.5459297690855
TCGA-FY-A3R8-01	TCGA-FY-A3R8	0	477	62	FEMALE	Thyroid Papillary Carcinoma - Classical/usual	Alive	T3	NX	MX	Stage III	0	477	0	477	0	477	0	477	14.761655109396	14.7999392660634	13.3375	6.87036	12.4714	7.65821	12.0868	13.3018	13.8181	15.1592	11.2426	14.3014	3.58496	12.0867996856235
TCGA-EL-A3CL-01	TCGA-EL-A3CL	0	963	70	FEMALE	Thyroid Papillary Carcinoma - Classical/usual	Dead	T2	NX	M0	Stage II	0	963		963	0	963	0	963	15.3957684071159	15.6124077931387	13.5162	7.85175	12.5836	5.16993	11.8222	9.46557	12.697	14.0284	11.2556	14.0887	5.04439	11.8221724614762
TCGA-EL-A4K7-01	TCGA-EL-A4K7	0	1251	74	MALE	Thyroid Papillary Carcinoma - Classical/usual	Alive	T2	N1	M0	Stage III	0	1251	0	1251	0	1251	0	1251	13.3488664427566	12.9641603391003	12.3334	8.44708	13.0646	6.71425	10.7952	9.38802	12.4633	13.1038	9.14975	12.7254	2.80735	10.7952279660287
TCGA-EL-A3GO-01	TCGA-EL-A3GO	1	6	31	FEMALE	Thyroid Papillary Carcinoma - Classical/usual	Alive	T2	N0	M0	Stage I	1	1973	0	1973	1	6	1	6	6.4757334309664	10.7936033092794	13.003	14.2673	12.1712	10.2808	10.0168	6.75489	13.1493	12.3038	12.5962	14.4173	9.70217	10.0168082876866
TCGA-BJ-A0Z2-01	TCGA-BJ-A0Z2	1	158	57	MALE	Thyroid Papillary Carcinoma - Follicular (>= 99% follicular patterned)	Alive	T2	N0	M1	Stage IVC	1	1514	0	1514			1	158	13.1432237561239	12.0275604822488	13.3569	10.6795	12.6812	8.90388	8.88264	7.49985	12.1539	12.9821	10.5008	14.3599	10.0875	8.88264304936184
TCGA-DJ-A3VA-01	TCGA-DJ-A3VA	0	755	39	FEMALE	Thyroid Papillary Carcinoma - Classical/usual	Alive	T1b	N1a	M0	Stage I	0	755	0	755	0	755	0	755	14.7694762982848	14.0487422860565	13.5021	6.58496	12.6064	6.70044	11.9009	10.8719	13.3216	14.9112	11.327	14.296	6.82018	11.9008668079807
TCGA-ET-A39R-01	TCGA-ET-A39R	0	2863	24	FEMALE	Thyroid Papillary Carcinoma - Classical/usual	Alive	T1	N0	MX	Stage I	0	2863	0	2863	0	2863	0	2863	14.4750367369015	14.0045716151677	13.3132	7	12.2842	8.89482	11.5527	11.6808	12.7578	14.2174	11.3044	13.836	4.75489	11.5526690975143
TCGA-EL-A4JX-01	TCGA-EL-A4JX	0	1398	31	FEMALE	Thyroid Papillary Carcinoma - Classical/usual	Alive	T3	N0	MX	Stage I	0	1398	0	1398	0	1398	0	1398	12.7739633684336	11.4115109880121	11.7	5.42626	11.9708	6.59991	12.0671	11.6786	12.8543	13.2226	9.65642	12.8652	3.16993	12.0670981857484
TCGA-4C-A93U-01	TCGA-4C-A93U	0	129	74	FEMALE	Thyroid Papillary Carcinoma - Classical/usual	Alive	T4a	N1b	M0	Stage IVA	0	129	0	129			0	129	13.5464121951194	13.9890396369624	12.0372	4.39232	12.556	7.77479	12.2995	13.8379	13.0778	14.0456	11.9647	13.2831	4	12.2994942390094
TCGA-EM-A3FO-01	TCGA-EM-A3FO	0	532	40	MALE	Thyroid Papillary Carcinoma - Classical/usual	Alive	T3	N0	MX	Stage I	0	532	0	532	0	532	0	532	17.0306994620464	14.9544689714343	13.8678	8.13443	12.9159	7.43463	11.9207	9.46964	12.6804	14.5457	9.8857	13.7307	4.45943	11.9207250197512
TCGA-EM-A22L-01	TCGA-EM-A22L	0	318	33	FEMALE	Thyroid Papillary Carcinoma - Follicular (>= 99% follicular patterned)	Alive	T2	N0	MX	Stage I	0	318	0	318	0	318	0	318	14.3343431274896	13.2852577109199	14.6041	11.6604	13.0173	5.12928	10.9366	10.599	12.6562	13.6636	12.7234	15.3195	11.8086	10.9366379390026
TCGA-FE-A3PD-01	TCGA-FE-A3PD	0	2396	17	FEMALE	Thyroid Papillary Carcinoma - Follicular (>= 99% follicular patterned)	Alive	T2	N0	MX	Stage I	0	2396	0	2396	0	2396	0	2396	16.3305142842677	15.5578226553731	14.7863	9.28309	12.5847	7.20945	12.1215	11.0701	12.8049	15.4232	11.4625	14.4387	5.16993	12.12153351734
TCGA-ET-A39L-01	TCGA-ET-A39L	0	3299	20	FEMALE	Thyroid Papillary Carcinoma - Classical/usual	Alive	T3	N0	MX	Stage I	0	3299	0	3299	0	3299	0	3299	13.733015321686	13.2482240896685	14.2777	10.4325	12.9789	7.37504	10.8963	5.12928	12.5772	14.2184	13.1507	14.5674	8.67596	10.8963324039099
TCGA-DJ-A3UK-01	TCGA-DJ-A3UK	0	1123	35	FEMALE	Thyroid Papillary Carcinoma - Classical/usual	Alive	T1b	N0	M0	Stage I	0	1123	0	1123	0	1123	0	1123	15.0451623957807	15.0927571409199	13.4947	7.67948	12.3086	7.26679	12.042	11.556	13.0121	14.2007	11.8746	14.456	6.02237	12.0420013062791
TCGA-EL-A3CT-01	TCGA-EL-A3CT	0	1854	78	FEMALE	Thyroid Papillary Carcinoma - Classical/usual	Dead	T4a	N1a	M0	Stage IVA	0	1854		1854			0	1854	15.1247271553021	13.8691118362733	13.1103	8.37504	12.2458	6.42626	11.3309	14.2245	14.1535	15.2119	11.7423	13.9801	5.16993	11.3309168781146
TCGA-DE-A4MD-06	TCGA-DE-A4MD	1	267	71	MALE	Thyroid Papillary Carcinoma - Classical/usual	Alive	T3	N1b	M0	Stage IVA	1	764	0	764			1	267	10.007027266894	12.1686721181322	12.0389	7.09803	13.1157	9.50779	11.2372	15.4907	13.8207	12.6551	11.1408	13.2088	4	11.237209960755
TCGA-DJ-A3VM-01	TCGA-DJ-A3VM	0	840	68	FEMALE	Thyroid Papillary Carcinoma - Follicular (>= 99% follicular patterned)	Alive	T2	N0	M0	Stage II	0	840	0	840	0	840	0	840	12.4178525148859	14.7652860987237	13.1975	8.95128	12.9031	7.49185	10.809	11.4252	13.4651	13.3824	12.0881	14.1522	9.10329	10.8089641749193
TCGA-DJ-A3UV-01	TCGA-DJ-A3UV	0	1466	18	FEMALE	Thyroid Papillary Carcinoma - Classical/usual	Alive	T1	N0	M0	Stage I	0	1466	0	1466	0	1466	0	1466	15.9188632372746	15.0841440106151	14.4501	15.399	12.8727	9.31515	10.7347	13.9203	13.1435	14.7652	11.9407	14.4776	10.5943	10.7347096202258
TCGA-EL-A3T2-01	TCGA-EL-A3T2	1	903	55	FEMALE	Thyroid Papillary Carcinoma - Classical/usual	Alive	T2	N1	M0	Stage III	1	988	0	988	1	903	1	903	15.3245321747471	13.3843790481296	14.7243	11.431	11.891	5.49185	10.7168	8.05528	12.0286	13.3578	11.7377	15.0797	10.9823	10.7168194613299
TCGA-EL-A3CY-01	TCGA-EL-A3CY	0	127	28	MALE	Thyroid Papillary Carcinoma - Classical/usual	Alive	TX	N1b	M0	Stage I	0	127	0	127	0	127	0	127	13.9437968195988	13.5639112445817	12.8102	8.02791	12.7781	7.96578	13.0941	14.7505	13.7725	13.8424	12.4236	14.0683	5.32193	13.0940776856719
TCGA-EM-A4FU-01	TCGA-EM-A4FU	1	781	35	MALE	Thyroid Papillary Carcinoma - Follicular (>= 99% follicular patterned)	Alive	T3	NX	MX	Stage I	1	1840	0	1840	1	781	1	781	13.6434052771157	14.0115767031762	14.4185	12.5226	12.9887	5.72792	10.8657	11.7985	13.1317	13.5821	12.5784	14.2346	9.5411	10.8657332708518
TCGA-DJ-A3UT-01	TCGA-DJ-A3UT	0	1105	43	FEMALE	Thyroid Papillary Carcinoma - Follicular (>= 99% follicular patterned)	Alive	T1a	N0	M0	Stage I	0	1105	0	1105	0	1105	0	1105	14.4741495484973	12.5672431052794	14.5747	14.8125	13.2666	4.45943	10.7781	12.5172	12.5191	13.1815	11.9578	14.3501	10.2131	10.7780771295354
TCGA-EM-A2CK-01	TCGA-EM-A2CK	0	544	28	MALE	Thyroid Papillary Carcinoma - Follicular (>= 99% follicular patterned)	Alive	T2	N1b	MX	Stage I	0	544	0	544	0	544	0	544	14.2230212493959	11.2088439907346	13.3815	10.4242	11.7474	4.90689	10.3264	10.2479	10.744	11.9337	11.1561	13.3245	9.01959	10.3264294871223
TCGA-EL-A3GY-01	TCGA-EL-A3GY	0	3076	40	FEMALE	Thyroid Papillary Carcinoma - Classical/usual	Alive	T1	N1	M1	Stage II	1	3076	0	3076	0	3076	0	3076	14.3169178744931	14.3314768218596	13.4177	7.40088	13.259	7.2854	12.592	11.268	13.6572	15.253	11.5083	14.5688	5	12.5919897676151
TCGA-BJ-A0ZA-01	TCGA-BJ-A0ZA	0	574	67	FEMALE	Thyroid Papillary Carcinoma - Classical/usual	Alive	T2	N0	M0	Stage II	0	574	0	574	0	574	0	574	13.8547710058486	13.3431857154479	14.4378	11.5736	12.6087	6.45943	10.1536	6.72792	12.421	12.722	11.7043	14.3742	10.5401	10.1535520317081
TCGA-DJ-A2Q3-01	TCGA-DJ-A2Q3	1	385	61	FEMALE	Thyroid Papillary Carcinoma - Tall Cell (>= 50% tall cell features)	Alive	T3	N1a	M0	Stage III	1	1224	0	1224	0	1224	1	385	14.6360581246629	14.0794847838268	13.7729	11.9733	12.9353	7.80735	11.9766	14.3787	13.6795	14.3927	11.6715	14.4518	9.02514	11.9765641234153
TCGA-DJ-A3V5-01	TCGA-DJ-A3V5	0	584	76	FEMALE	Thyroid Papillary Carcinoma - Tall Cell (>= 50% tall cell features)	Alive	T3	N0	M0	Stage III	0	584	0	584			0	584	13.2553236900081	13.50221024745	13.202	8.71081	13.0571	7.40939	11.819	14.5239	13.3285	14.7534	11.0084	14.3388	5.61471	11.8189815394324
TCGA-CE-A484-01	TCGA-CE-A484	0	378	37	FEMALE	Thyroid Papillary Carcinoma - Classical/usual	Alive	T2	N1	M0	Stage I	0	378	0	378	0	378	0	378	11.1560830762887	12.9909903035308	12.5187	9.79928	12.922	8.08746	11.0314	10.7151	12.8663	13.3449	11.9837	13.9973	8.20945	11.0313565962557
TCGA-BJ-A0ZB-01	TCGA-BJ-A0ZB	0	122	66	MALE	Thyroid Papillary Carcinoma - Classical/usual	Alive	T3	N1b	M0	Stage IVA	0	122	0	122			0	122	15.0344121061575	14.0791514054219	13.0475	6.37504	13.1983	7.10852	12.0206	12.412	13.5675	14.4687	11.5275	14.2626	3.32193	12.0206327616577
TCGA-DE-A69K-01	TCGA-DE-A69K	1	434	58	FEMALE	Thyroid Papillary Carcinoma - Classical/usual	Alive	T3	N0	M0	Stage III	1	434	0	434			1	434	14.8990736434692	15.5262546938286	14.1057	7.3837	12.5438	6.72792	11.2744	9.86419	12.3462	14.4317	11.2808	13.8757	3.80735	11.2743781532464
TCGA-ET-A25N-01	TCGA-ET-A25N	0	1928	28	FEMALE	Thyroid Papillary Carcinoma - Classical/usual	Alive	T2	N1a	MX	Stage I	0	1928	0	1928	0	1928	0	1928	17.0842478397209	14.1535520317081	13.8561	8.7211	12.2978	5.52356	12.1453	9.74819	12.5582	15.1686	11.7465	13.6188	6.02237	12.1452953349336
TCGA-J8-A3YF-01	TCGA-J8-A3YF	0	751	83	MALE	Thyroid Papillary Carcinoma - Classical/usual	Alive	T1	N1	M0	Stage III	0	751	0	751	0	751	0	751	14.3342034397435	13.478390445167	13.1222	6.59991	13.0351	7.74147	11.8357	12.9636	13.7148	15.6963	11.3674	13.9849	4.39232	11.8356556908398
TCGA-EL-A3T1-01	TCGA-EL-A3T1	0	3941	38	FEMALE	Thyroid Papillary Carcinoma - Classical/usual	Alive	T2	N0	M0	Stage I	0	3941	0	3941	0	3941	0	3941	12.0129736483745	13.698270577692	13.5527	5.42626	13.0671	7.01123	12.5362	12.7406	14.0386	15.2912	11.3993	14.4614	2.32193	12.5362472156881
TCGA-DJ-A1QD-01	TCGA-DJ-A1QD	0	1462	20	FEMALE	Thyroid Papillary Carcinoma - Classical/usual	Alive	T2	N1b	M0	Stage I	0	1462	0	1462	0	1462	0	1462	15.5762776590777	13.9482759650946	13.6307	9.64024	13.2158	5.32193	12.4234	12.7715	13.3786	15.0116	11.4299	14.5166	6.24793	12.4233785765185
TCGA-BJ-A45I-01	TCGA-BJ-A45I	1	110	51	FEMALE	Thyroid Papillary Carcinoma - Tall Cell (>= 50% tall cell features)	Alive	T3	N0	M0	Stage III	1	470	0	470			1	110	12.5574637015978	12.333434915284	12.5696	6.53916	12.5803	7.17991	11.7181	13.6114	13.6279	14.2754	11.5196	13.7558	3.32193	11.7181047131218
TCGA-EL-A4KD-01	TCGA-EL-A4KD	0	1326	41	MALE	Thyroid Papillary Carcinoma - Classical/usual	Alive	T3	N1	M0	Stage I	0	1326	0	1326	0	1326	0	1326	14.8089641749193	14.2410893788609	13.7787	10.1228	13.2488	7.08746	11.6119	11.6689	13.3273	14.5388	12.8431	14.3074	8.04985	11.61194694182
TCGA-DJ-A3UR-01	TCGA-DJ-A3UR	0	1105	51	FEMALE	Thyroid Papillary Carcinoma - Follicular (>= 99% follicular patterned)	Alive	T3	N1a	M0	Stage III	0	1105	0	1105	0	1105	0	1105	11.6799198785184	14.0701209444768	13.1178	9.76984	13.2263	6.80735	11.8607	11.4414	12.9337	13.8607	12.0039	14.3585	5.49185	11.860699032612
TCGA-BJ-A28R-01	TCGA-BJ-A28R	0	1282	38	FEMALE	Thyroid Papillary Carcinoma - Classical/usual	Alive	T1	N0	M0	Stage I	0	1282	0	1282			0	1282	16.1256354437464	13.8424485627719	13.8969	8.36194	13.4955	7.39232	11.6795	10.9454	13.4569	15.4912	11.9385	14.9319	2.80735	11.6794800995054
TCGA-ET-A2N4-01	TCGA-ET-A2N4	0	81	53	FEMALE	Thyroid Papillary Carcinoma - Follicular (>= 99% follicular patterned)	Alive	T3	N0	MX	Stage III	0	81	0	81			0	81	15.7384881439994	14.9758479680068	13.2983	7.10852	12.762	6.59991	11.8708	9.41363	13.1257	14.254	12.3078	14.2015	7.16993	11.8707500033461
TCGA-DJ-A3UU-01	TCGA-DJ-A3UU	0	713	49	FEMALE	Thyroid Papillary Carcinoma - Classical/usual	Alive	T3	N0	M0	Stage III	1	713	0	713			0	713	16.366629573912	13.8726748802706	13.3602	12.1548	12.3818	7.48382	12.0063	13.9281	12.7715	14.4477	10.9263	14.2761	7.8009	12.0063260785249
TCGA-BJ-A291-01	TCGA-BJ-A291	0	696	56	FEMALE	Thyroid Papillary Carcinoma - Classical/usual	Alive	T1	N0	M0	Stage I	0	696	0	696			0	696	6.28540221886225	9.10590850857116	13.5764	14.2365	13.6286	4.64386	6.72792	9.19722	12.349	12.7897	13.0913	13.9335	9.48784	6.7279204545632
TCGA-E8-A438-01	TCGA-E8-A438	0	1019	23	FEMALE	Thyroid Papillary Carcinoma - Classical/usual	Alive	T1b	N0	M0	Stage I	0	1019	0	1019	0	1019	0	1019	15.2211339423571	15.1757444541153	13.6041	8.87652	13.564	6.67243	11.6344	10.5746	12.7211	13.756	12.4607	13.8025	5.12928	11.634357301138
TCGA-ET-A2N3-01	TCGA-ET-A2N3	0	2535	34	FEMALE	Thyroid Papillary Carcinoma - Follicular (>= 99% follicular patterned)	Alive	T2	NX	MX	Stage I	0	2535	0	2535			0	2535	6.08746284125034	10.769011321097	13.782	16.8388	12.5507	6.2854	10.1624	6.74147	12.0597	12.1466	11.6119	13.8439	9.50779	10.1623913287569
TCGA-FE-A22Z-01	TCGA-FE-A22Z	1	1215	61	FEMALE	Thyroid Papillary Carcinoma - Follicular (>= 99% follicular patterned)	Alive	T4a	N1	MX	Stage IVA	1	2243	0	2243			1	1215	11.2508905357233	14.4441737185643	12.0735	3	12.6262	8.61102	11.0694	12.7777	13.183	13.9751	10.3072	13.1793	4	11.0694497674278
TCGA-J8-A3O2-06	TCGA-J8-A3O2	0	342	39	MALE	Thyroid Papillary Carcinoma - Classical/usual	Alive	T3	N1b	M0	Stage I	0	342	0	342			0	342	18.597208742261	14.3335746774581	13.1799	8.16993	13.0128	6.62936	12.2811	11.1319	12.6553	14.1408	10.207	14.3947	4.58496	12.281060671677
TCGA-EM-A3OA-01	TCGA-EM-A3OA	0	822	55	FEMALE	Thyroid Papillary Carcinoma - Follicular (>= 99% follicular patterned)	Alive	T2	N0	MX	Stage II	0	822	0	822	0	822	0	822	11.3690520070014	12.2547333892467	14.8445	16.0313	13.9717	7.52356	9.71425	11.3658	13.4945	12.8108	12.8463	15.1763	10.3707	9.71424551766612
TCGA-DO-A1K0-01	TCGA-DO-A1K0	1	577	30	FEMALE	Thyroid Papillary Carcinoma - Classical/usual	Alive	T3	N1b	MX	Stage I	1	655	0	655	1	577	1	577	13.8830250684402	13.4470832262097	13.0205	7.44294	12.4429	7.24793	11.5517	10.7582	12.8341	14.3642	11.5689	13.995	5.42626	11.5517082616207
TCGA-E8-A2EA-01	TCGA-E8-A2EA	0	1085	52	FEMALE	Thyroid Papillary Carcinoma - Classical/usual	Alive	T1b	N0	M0	Stage I	0	1085	0	1085	0	1085	0	1085	13.9830826711922	11.5043224482919	13.1123	10.9958	12.4411	8.09276	11.9315	13.6106	13.4639	14.1313	10.388	13.682	5.67243	11.9314762338868
TCGA-DJ-A2PQ-01	TCGA-DJ-A2PQ	0	1077	26	MALE	Thyroid Papillary Carcinoma - Classical/usual	Alive	T2	N1a	M0	Stage I	0	1077	0	1077	0	1077	0	1077	12.5333297323058	13.8594377234405	12.4404	7.25739	12.1364	6.52356	11.5727	9.96434	11.7536	13.7682	10.8178	13.4546	3.70044	11.5727002264873
TCGA-EM-A4FM-01	TCGA-EM-A4FM	0	162	59	FEMALE	Thyroid Papillary Carcinoma - Classical/usual	Alive	T3	N1b	MX	Stage IVA	1	162	0	162			0	162	12.1570310743784	13.2033480029798	11.8146	2.58496	12.5503	7.29462	11.4788	13.8597	13.01	14.4431	10.0954	12.8929	3.90689	11.4787696194758
TCGA-ET-A2MX-01	TCGA-ET-A2MX	0	2689	27	MALE	Thyroid Papillary Carcinoma - Classical/usual	Alive	T2	N1a	MX	Stage I	0	2689	0	2689	0	2689	0	2689	11.0251395622785	12.1055811812774	13.1861	7.10852	12.9403	7.52356	10.5934	10.0417	13.4993	15.1426	10.4898	13.7132	0	10.5933911227917
TCGA-E8-A44K-01	TCGA-E8-A44K	0	943	50	FEMALE	Thyroid Papillary Carcinoma - Classical/usual	Alive	T1b	N0	M0	Stage I	0	943	0	943	0	943	0	943	13.653964643249	12.3320365483617	12.884	8.24793	12.7605	6.62936	11.3498	12.4815	13.316	14.2765	10.6715	13.6497	2	11.3498340914572
TCGA-KS-A4IB-01	TCGA-KS-A4IB	0	2577	41	FEMALE	Thyroid Papillary Carcinoma - Classical/usual	Alive	T2	N1	M0	Stage I	0	2577	0	2577	0	2577	0	2577	14.9426519506822	13.7858611057596	12.588	5.78136	12.4118	8.12928	10.7895	7.81378	13.4119	14.5933	10.544	13.7972	4.90689	10.7895336449704
TCGA-BJ-A18Z-01	TCGA-BJ-A18Z	0	1263	58	MALE	Thyroid Papillary Carcinoma - Classical/usual	Alive	T3	N1b	MX	Stage IVA	0	1263	0	1263			0	1263	13.6390014771483	14.1323390642193	12.2831	6.16993	12.4422	6.12928	10.9211	13.9337	12.8482	13.3359	10.1649	13.2596	3.45943	10.9210970881068
TCGA-EL-A4KI-01	TCGA-EL-A4KI	1	265	63	MALE	Thyroid Papillary Carcinoma - Classical/usual	Alive	T3	N0	MX	Stage III	1	727	0	727	1	265	1	265	16.4491163959306	12.5577030140378	12.9043	9.33539	13.9365	9.35094	7.60733	10.599	13.1818	10.9315	10.9794	13.3046	8.75154	7.60733031374961
TCGA-DJ-A13P-01	TCGA-DJ-A13P	0	5150	52	FEMALE	Thyroid Papillary Carcinoma - Classical/usual	Alive	T2	N0	M0	Stage II	0	5150	0	5150	0	5150	0	5150	13.6086013598812	14.0347130034483	13.551	8.14975	12.9065	6.89482	12.4896	9.71253	13.0604	15.3024	12.7181	14.4413	4.64386	12.4895971223893
TCGA-KS-A4I1-01	TCGA-KS-A4I1	0	812	37	FEMALE	Thyroid Papillary Carcinoma - Classical/usual	Alive	T2	N0	M0	Stage I	0	812	0	812			0	812	16.5020548164453	14.9546052826361	12.3842	8.54689	13.061	7.22882	10.6221	9.25503	12.3081	12.8933	8.81698	13.2525	6.20945	10.6220518194564
TCGA-EM-A2CN-01	TCGA-EM-A2CN	0	715	62	MALE	Thyroid Papillary Carcinoma - Follicular (>= 99% follicular patterned)	Alive	T3	N0	M1	Stage IVC	1	715	0	715			0	715	14.5807885262971	12.3766680618577	13.9382	11.9564	13.3246	8.87652	8.81378	7.41785	12.5691	12.986	8.67596	14.3611	9.69349	8.81378119121704
TCGA-ET-A39K-01	TCGA-ET-A39K	1	711	48	FEMALE	Thyroid Papillary Carcinoma - Classical/usual	Alive	T3	N1a	MX	Stage III	1	3267	0	3267			1	711	16.4575732597872	14.0874628412503	13.0369	7.2854	13.4876	5.16993	13.1133	11.6366	13.0565	14.1659	10.4041	13.5854	0	13.1132538066513
TCGA-BJ-A28X-01	TCGA-BJ-A28X	1	494	32	FEMALE	Thyroid Papillary Carcinoma - Tall Cell (>= 50% tall cell features)	Alive	T3	N1a	M0	Stage I	0	942	0	942	1	494	1	494	14.7184793626494	13.0763145742846	12.9753	9.81378	12.0691	8.26679	11.5892	14.6704	13.4063	13.8245	11.2088	14.1853	6.18982	11.5891829670394
TCGA-BJ-A28Z-01	TCGA-BJ-A28Z	0	337	46	FEMALE	Thyroid Papillary Carcinoma - Classical/usual	Alive	T3	N1a	M0	Stage III	0	337	0	337			0	337	13.8488185203172	15.369938078677	13.0411	7.19967	12.3769	7.53138	11.8903	13.3106	13.3461	14.762	11.4712	13.831	3	11.8902642770211
TCGA-EM-A4FN-01	TCGA-EM-A4FN	0	802	49	FEMALE	Thyroid Papillary Carcinoma - Classical/usual	Alive	T1b	N1b	MX	Stage IVA	0	802	0	802			0	802	14.8608929823388	13.186578551633	12.6165	7.08746	13.0246	6	11.4853	9.8392	13.5475	13.9946	10.9951	13.3035	3	11.4853261892405
TCGA-MK-A4N7-01	TCGA-MK-A4N7	0	987	20	FEMALE	Thyroid Papillary Carcinoma - Classical/usual	Alive	T2	N0	M0	Stage I	0	987	0	987	0	987	0	987	16.883323450476	16.3342034397435	13.9688	6.49185	13.1567	7.91886	12.6755	11.8769	12.6874	14.444	11.3449	14.5676	6.39232	12.6755160440828
TCGA-EL-A3H1-01	TCGA-EL-A3H1	0	1500	66	FEMALE	Thyroid Papillary Carcinoma - Classical/usual	Dead	T1	N0	M0	Stage I	0	1500	0	1500	0	1500	0	1500	9.13955135239879	10.929998062609	15.0199	13.8632	13.1898	7.6865	9.46964	6.61471	12.3848	12.6179	12.5663	14.5652	10.7838	9.46964181723952
TCGA-J8-A3YE-01	TCGA-J8-A3YE	0	847	31	FEMALE	Thyroid Papillary Carcinoma - Classical/usual	Alive	T3	N1	M0	Stage I	0	847	0	847	0	847	0	847	16.210024420923	12.5452058274256	12.5718	6.97728	12.6616	8.02237	10.1712	9.51767	12.697	13.9592	10.6348	14.1158	5.88264	10.1711767976518
TCGA-EL-A3H2-01	TCGA-EL-A3H2	1	1019	58	MALE	Thyroid Papillary Carcinoma - Classical/usual	Dead	T2	N0	MX	Stage II	0	1019	1	1019			1	1019	5.55458885167764	9.76983784362944	14.8848	15.0305	13.2886	6.14975	9.27612	10.2095	12.7694	12.2715	11.6528	14.8501	9.21917	9.27612440527424
TCGA-E8-A415-01	TCGA-E8-A415	0	944	39	FEMALE	Thyroid Papillary Carcinoma - Classical/usual	Alive	T1a	N1b	M0	Stage I	0	944	0	944	0	944	0	944	13.9360857816797	13.137471503352	13.9666	14.7469	13.056	6.72792	11.8857	14.1995	13.4914	14.7281	11.2497	14.6729	8.53528	11.8856963733394
TCGA-ET-A3BN-01	TCGA-ET-A3BN	0	859	33	FEMALE	Thyroid Papillary Carcinoma - Classical/usual	Alive	T2	NX	MX	Stage I	0	859	0	859	0	859	0	859	15.9669334744533	14.2576824807088	13.9111	9.05799	12.314	6.14975	11.8094	9.69349	12.9118	14.7614	10.9744	13.8926	6.88264	11.8093662078161
TCGA-DJ-A3UO-01	TCGA-DJ-A3UO	1	641	63	MALE	Thyroid Papillary Carcinoma - Classical/usual	Alive	T3	N1b	M0	Stage IVA	1	957	0	957			1	641	18.8856963733394	15.4060388786104	13.9895	8.21432	12.9792	7.98868	11.2574	11.4722	14.1582	14.4156	11.3202	14.411	6.45943	11.2573878426927
TCGA-CE-A485-01	TCGA-CE-A485	0	385	32	MALE	Thyroid Papillary Carcinoma - Classical/usual	Alive	T2	N1	M0	Stage I	0	385	0	385	0	385	0	385	14.6899979714194	14.9200271328481	13.5037	12.2597	12.6154	8.99152	11.2438	14.2302	12.9372	14.8347	12.4094	14.2413	6.83289	11.2437690319619
TCGA-BJ-A2NA-01	TCGA-BJ-A2NA	1	127	77	MALE	Thyroid Papillary Carcinoma - Classical/usual	Alive	T3	N0	M0	Stage III	1	577	0	577			1	127	13.6050164479114	13.5891829670394	13.3961	7.83289	13.1043	7	11.8723	12.8734	13.3765	14.7049	11.4404	13.9348	5.90689	11.8722901102881
TCGA-BJ-A28T-01	TCGA-BJ-A28T	0	1081	34	FEMALE	Thyroid Papillary Carcinoma - Classical/usual	Alive	T1	N1a	M0	Stage I	0	1081	0	1081			0	1081	10.1586096882145	10.0484868739923	12.8449	13.7631	11.2894	7.13955	10.599	13.704	11.7912	11.5746	10.5038	13.5291	8.42626	10.5989829710361
TCGA-ET-A39J-01	TCGA-ET-A39J	0	3227	23	FEMALE	Thyroid Papillary Carcinoma - Classical/usual	Alive	T2	NX	MX	Stage I	0	3227	0	3227	0	3227	0	3227	16.7428620264596	14.1861142395416	13.6313	8.99152	12.7962	8.90689	11.5152	12.1383	13.048	14.5581	12.6911	14.0031	5.97728	11.5152070304088
TCGA-J8-A3YH-06	TCGA-J8-A3YH	0	175	39	MALE	Thyroid Papillary Carcinoma - Classical/usual	Alive	T3	N1b	M0	Stage I	0	175	0	175	0	175	0	175	18.0112545590772	14.5682530423462	13.2929	7.76155	12.7192	6.26679	11.6221	12.381	13.3505	13.7362	11.7091	13.9626	6.94251	11.6220518194564
TCGA-E8-A432-01	TCGA-E8-A432	1	720	57	FEMALE	Thyroid Papillary Carcinoma - Classical/usual	Alive	T2	N0	M0	Stage II	1	931	0	931	1	720	1	720	13.8808270760341	15.3946971403001	13.3776	8.21432	13.4407	9.53138	11.1053	13.4993	12.8578	13.6299	12.4911	14.5502	8.61471	11.1052537797009
TCGA-EM-A22I-01	TCGA-EM-A22I	0	448	52	FEMALE	Thyroid Papillary Carcinoma - Classical/usual	Alive	T3	N0	MX	Stage III	0	448	0	448			0	448	14.4162037580599	14.4409989005403	12.9429	6.61471	12.8043	6.45943	11.4914	12.5184	13.1746	14.9356	11.0182	13.8778	4.45943	11.4913520735634
TCGA-FK-A3SB-01	TCGA-FK-A3SB	0	125	28	FEMALE	Thyroid Papillary Carcinoma - Classical/usual	Alive	T3	N1a	MX	Stage I	0	125	0	125	0	125	0	125	16.3847500292654	15.2613971195277	14.396	8.8009	12.8931	7.04439	12.0485	11.888	13.7427	15.2076	12.9381	14.4614	7.10852	12.0484868739923
TCGA-DE-A2OL-01	TCGA-DE-A2OL	0	1145	44	FEMALE	Thyroid Papillary Carcinoma - Follicular (>= 99% follicular patterned)	Alive	T2	NX	MX	Stage I	0	1145	0	1145	0	1145	0	1145	9.49585502688717	12.2291192206586	14.5858	14.365	13.4606	7.70736	9.26913	9.7039	12.6676	12.9638	12.6711	14.9934	9.73132	9.26912667914942
TCGA-BJ-A0Z9-01	TCGA-BJ-A0Z9	0	1257	57	FEMALE	Thyroid Papillary Carcinoma - Tall Cell (>= 50% tall cell features)	Alive	T3	N0	MX	Stage III	0	1257	0	1257			0	1257	13.1223427018589	12.2185632361903	12.1911	4	12.7228	7.29462	11.5971	10.5108	13.1338	13.5895	9.5812	13.3359	2	11.5971214287896
TCGA-DJ-A2Q1-01	TCGA-DJ-A2Q1	0	1148	44	FEMALE	Thyroid Papillary Carcinoma - Classical/usual	Alive	T1b	N1b	M0	Stage I	0	1148	0	1148	0	1148	0	1148	7.91288933622996	11.6406968375701	11.9263	6.74147	12.608	7.43463	12.0808	13.2332	12.8279	14.4282	10.2264	13.128	0	12.0808175276083
TCGA-FY-A3BL-01	TCGA-FY-A3BL	0	621	29	MALE	Thyroid Papillary Carcinoma - Classical/usual	Alive	T1	NX	M0	Stage I	0	621	0	621	0	621	0	621	13.6935958524717	12.9346123281714	12.3421	5.2854	12.5953	5.80735	11.056	7.21917	13.1983	13.8302	10.3597	13.7903	3.32193	11.0559602344523
TCGA-E8-A416-01	TCGA-E8-A416	0	952	51	FEMALE	Thyroid Papillary Carcinoma - Classical/usual	Alive	T1b	N0	M0	Stage I	0	952	0	952	0	952	0	952	6.18982455888002	10.2632692003727	14.8288	16.5032	12.8051	6.53916	10.0182	15.4141	12.2949	12.102	10.9549	14.8883	11.2461	10.0182001788132
TCGA-E8-A2JQ-01	TCGA-E8-A2JQ	0	356	18	FEMALE	Thyroid Papillary Carcinoma - Classical/usual	Alive	T3	N1a	M0	Stage I	0	356	0	356			0	356	11.9050108623903	11.9121408562957	12.5401	7.5157	12.5401	8.99435	11.638	13.2098	12.9231	14.2816	10.5187	13.276	3.32193	11.6379833037779
TCGA-KS-A4I9-01	TCGA-KS-A4I9	0	2658	46	FEMALE	Thyroid Papillary Carcinoma - Classical/usual	Alive	T1b	N0	M0	Stage I	0	2658	0	2658	0	2658	0	2658	11.7308946465417	12.6454332751643	12.6337	6.06609	12.7048	6.90689	11.8368	10.2644	13.3392	13.9438	10.7279	13.578	1.58496	11.8368393597487
TCGA-H2-A3RI-01	TCGA-H2-A3RI	1	279	29	FEMALE	Thyroid Papillary Carcinoma - Classical/usual	Alive	T3	N0	MX	Stage I	1	335	0	335			1	279	13.6557543101442	13.6490315811067	13.259	7.89482	13.1818	7.58496	11.7017	10.4625	13.8655	14.4931	11.2906	14.7223	3.80735	11.7017396386744
TCGA-EL-A3H7-01	TCGA-EL-A3H7	0	4228	36	FEMALE	Thyroid Papillary Carcinoma - Classical/usual	Alive	T3	N1	M0	Stage I	0	4228	0	4228	0	4228	0	4228	14.1356291341534	13.3846488620524	13.2178	6.58496	13.2245	7.79442	11.7777	14.3916	13.6241	14.6499	11.4231	14.0619	2.32193	11.7776662808808
TCGA-EM-A3AP-01	TCGA-EM-A3AP	0	254	31	FEMALE	Thyroid Papillary Carcinoma - Follicular (>= 99% follicular patterned)	Alive	T2	NX	MX	Stage I	0	254	0	254	0	254	0	254	11.1554507313121	12.7234476384229	14.6768	11.0782	12.8408	7.97154	11.1662	7.93664	13.8385	13.0886	13.0449	15.0217	11.9823	11.1661630826461
TCGA-EM-A3O8-01	TCGA-EM-A3O8	0	381	33	FEMALE	Thyroid Papillary Carcinoma - Follicular (>= 99% follicular patterned)	Alive	T1b	N0	MX	Stage I	0	381	0	381	0	381	0	381	17.5420191852123	14.2953384719256	14.8649	11.5201	12.8965	6.33985	11.4914	10.7065	12.4954	13.6728	12.4785	15.1504	10.6138	11.4913520735634
TCGA-BJ-A28W-01	TCGA-BJ-A28W	0	344	32	FEMALE	Thyroid Papillary Carcinoma - Classical/usual	Alive	T2	N0	M0	Stage I	0	344	0	344			0	344	6.82017896241519	6.14974711950468	12.9012	16.1421	12.674	8.17493	11.381	12.9975	12.1627	9.51175	10.5275	12.9701	7.8392	11.3810021095509
TCGA-KS-A41F-01	TCGA-KS-A41F	0	4367	37	FEMALE	Thyroid Papillary Carcinoma - Classical/usual	Alive	T2	N1	M0	Stage I	0	4367	0	4367	0	4367	0	4367	12.1864237975389	10.9679467058127	10.0458	8.40088	12.3769	2.58496	9.9629	8.65821	11.544	11.6248	9.53722	11.2384	4.32193	9.96289600533726
TCGA-BJ-A45F-01	TCGA-BJ-A45F	0	105	59	FEMALE	Thyroid Papillary Carcinoma - Classical/usual	Alive	T1b	N0	M0	Stage I	0	105	0	105			0	105	9.90237511448603	13.1551344548578	13.2706	9.94544	12.2565	4.75489	10.7305	12.0362	13.0327	12.5353	12.0396	13.8231	8.53138	10.7304701371842
TCGA-CE-A3ME-01	TCGA-CE-A3ME	0	379	51	FEMALE	Thyroid Papillary Carcinoma - Classical/usual	Alive	T2	N0	M0	Stage II	0	379	0	379	0	379	0	379	13.0884570034862	12.7786931832238	12.7317	6.08746	13.1411	7.14975	11.0396	10.0861	12.9929	14.2825	11.1567	14.1031	5.42626	11.0396045179538
TCGA-QD-A8IV-01	TCGA-QD-A8IV	0	392	50	FEMALE	Thyroid Papillary Carcinoma - Classical/usual	Alive	T3	N1b	MX	Stage IVA	0	392	0	392			0	392	14.0779005498415	11.3723209548673	13.6357	11.1453	12.1889	5.70044	10.9629	4.24793	11.1222	11.9473	10.9527	13.9458	10.0417	10.9628960053373
TCGA-EM-A4FH-01	TCGA-EM-A4FH	0	892	69	MALE	Thyroid Papillary Carcinoma - Follicular (>= 99% follicular patterned)	Alive	T3	NX	MX	Stage III	0	892	0	892	0	892	0	892	5.75488750216347	9.55842071326866	14.4399	14.0383	13.5817	5.90689	9.20701	9.64926	12.925	12.6937	12.6573	14.6779	10.3542	9.20701432017753
TCGA-BJ-A0ZE-01	TCGA-BJ-A0ZE	0	509	63	FEMALE	Thyroid Papillary Carcinoma - Classical/usual	Alive	T3	N0	M0	Stage III	0	509	0	509			0	509	12.6479080742818	13.4797802640291	13.8599	10.23	12.0007	4.70044	9.69174	6.18982	12.6773	12.7298	10.796	12.8414	7.40088	9.69174351917128
TCGA-BJ-A0ZH-01	TCGA-BJ-A0ZH	0	460	52	FEMALE	Thyroid Papillary Carcinoma - Tall Cell (>= 50% tall cell features)	Alive	T2	N1b	MX	Stage IVA	0	460	0	460			0	460	13.8206775954831	12.9368219444924	13.4578	7.45121	13.132	7.01123	11.5892	10.7389	13.6076	14.6851	11.8677	14.0009	2	11.5891829670394
TCGA-EL-A4JW-01	TCGA-EL-A4JW	0	1056	38	FEMALE	Thyroid Papillary Carcinoma - Classical/usual	Alive	T1	N0	M0	Stage I	0	1056	0	1056	0	1056	0	1056	12.7903484967519	12.4465664090661	12.9737	9.86419	13.2081	7.11894	11.4898	12.5382	12.948	13.5848	12.0393	14.1655	6.06609	11.4898479604393
TCGA-DE-A4M8-01	TCGA-DE-A4M8	0	564	61	FEMALE	Thyroid Papillary Carcinoma - Classical/usual	Alive	T2	N1	M0	Stage III	0	564	0	564	0	564	0	564	13.9656941134042	13.8158835888591	12.9726	9.29002	12.4916	7.14975	11.7177	13.7042	12.9274	14.4073	11.4898	13.6813	7.18982	11.7176764230664
TCGA-EL-A3ZG-01	TCGA-EL-A3ZG	0	2724	15	MALE	Thyroid Papillary Carcinoma - Classical/usual	Alive	T3	N0	M0	Stage I	0	2724	0	2724	0	2724	0	2724	15.0409318034792	13.2943335596718	13.1548	9.47573	13.2796	8.69697	11.4078	11.7039	13.7542	14.8297	12.0492	14.2296	6.39232	11.407798850222
TCGA-CE-A482-01	TCGA-CE-A482	0	325	27	FEMALE	Thyroid Papillary Carcinoma - Classical/usual	Alive	T1	N1	M0	Stage I	0	325	0	325	0	325	0	325	16.2781590314372	16.1649658334261	13.7723	7.02237	12.9149	8.07682	11.3723	9.45533	13.1008	15.5566	12.0951	14.4083	5.04439	11.3723209548673
TCGA-DJ-A1QE-01	TCGA-DJ-A1QE	0	4134	62	FEMALE	Thyroid Papillary Carcinoma - Classical/usual	Alive	T3	N0	M0	Stage III	0	4134	0	4134	0	4134	0	4134	13.0652478216575	13.6369644113301	12.8156	7.11894	12.9858	6.65821	12.1157	13.5137	13.2448	14.3976	10.5943	14.1333	5.04439	12.115693952197
TCGA-ET-A40R-01	TCGA-ET-A40R	0	1350	24	FEMALE	Thyroid Papillary Carcinoma - Follicular (>= 99% follicular patterned)	Alive	T2	N1a	MX	Stage I	0	1350	0	1350			0	1350	14.5559072023779	14.2232475604175	14.2345	11.2866	13.0372	7.50779	12.0944	12.3396	12.8619	14.0387	12.0206	14.4422	8.33539	12.0944076330812
TCGA-EL-A3MW-01	TCGA-EL-A3MW	0	3305	55	FEMALE	Thyroid Papillary Carcinoma - Classical/usual	Alive	T2	N0	M0	Stage II	0	3305	0	3305	0	3305	0	3305	13.9804073798317	14.081733075304	13.5549	7.66534	13.0152	7.3837	11.5892	10.9894	13.2217	14.7834	11.7686	14.4432	5.83289	11.5891829670394
TCGA-ET-A25P-01	TCGA-ET-A25P	0	559	24	FEMALE	Thyroid Papillary Carcinoma - Classical/usual	Alive	T1	N0	MX	Stage I	0	559	0	559	0	559	0	559	15.3330504994773	15.1490722858716	14.2122	12.9516	13.1897	5.61471	10.623	10.6795	13.3908	13.726	13.0281	14.6498	10.1687	10.6229669447905
TCGA-DJ-A3VG-01	TCGA-DJ-A3VG	0	1085	40	MALE	Thyroid Papillary Carcinoma - Follicular (>= 99% follicular patterned)	Alive	T1b	N0	M0	Stage I	0	1085	0	1085	0	1085	0	1085	15.3006742992159	12.5077946401987	14.5643	14.4583	12.9293	6	10.098	11.5755	12.563	13.9381	12.6484	14.5064	9.38586	10.0980320829605
TCGA-EM-A2OZ-01	TCGA-EM-A2OZ	0	1033	66	MALE	Thyroid Papillary Carcinoma - Classical/usual	Alive	T1b	N0	MX	Stage I	0	1033	0	1033	0	1033	0	1033	13.1176431013891	13.4376220470844	13.216	7.12928	13.6461	6.39232	11.8158	9.73302	13.6572	14.8652	12.2324	14.8988	8.99152	11.8157835441282
TCGA-EL-A3T8-01	TCGA-EL-A3T8	0	3269	36	MALE	Thyroid Papillary Carcinoma - Classical/usual	Alive	T2	N0	M0	Stage I	0	3269	0	3269	0	3269	0	3269	14.4325419003883	14.1885115784797	13.259	8.39232	12.5353	8.2384	11.6165	11.4126	12.9564	14.2628	12.1966	14.4927	7.89482	11.616548843779
TCGA-DJ-A3V9-01	TCGA-DJ-A3V9	0	623	50	FEMALE	Thyroid Papillary Carcinoma - Classical/usual	Alive	T2	N1b	M0	Stage IVA	0	623	0	623			0	623	18.471778396417	14.2185632361903	14.1877	11.7871	13.0656	6.44294	12.7879	13.4101	13.1734	14.7028	11.7381	14.6906	7.30378	12.7879025593914
TCGA-EL-A3CO-01	TCGA-EL-A3CO	0	2973	88	MALE	Thyroid Papillary Carcinoma - Classical/usual	Dead	T3	N1b	M0	Stage III	0	726		2973			0	2973	8.59618975614441	9.85798099512757	13.8461	13.8717	13.0114	7.80735	12.0761	15.6814	13.022	12.8906	12.3055	14.1604	9.26913	12.0761475280225
TCGA-EM-A1YE-01	TCGA-EM-A1YE	0	1645	47	FEMALE	Thyroid Papillary Carcinoma - Follicular (>= 99% follicular patterned)	Alive	T2	N0	MX	Stage II	0	1645	0	1645	0	1645	0	1645	4.24792751344359	7.77478705960117	14.0844	13.9563	13.0172	4.80735	7.5157	9.67772	11.8622	11.2842	10.9121	13.4713	10.0954	7.51569983828404
TCGA-BJ-A190-01	TCGA-BJ-A190	0	626	55	MALE	Thyroid Papillary Carcinoma - Classical/usual	Alive	T2	N0	MX	Stage II	0	626	0	626	0	626	0	626	5.39231742277876	9.07948478382682	13.141	12.8168	13.2555	6.30378	8.45121	10.3696	12.5048	11.8017	11.9031	14.5576	11.9381	8.45121111183233
TCGA-DE-A0Y3-01	TCGA-DE-A0Y3	1	30	60	FEMALE	Thyroid Papillary Carcinoma - Classical/usual	Alive	T4a	N1b	M1	Stage IVC	1	1526	0	1526			1	30	14.5200047416386	13.4723100637052	12.8459	6.12928	12.7711	5.97728	11.403	8.87036	13.0086	14.3511	10.5565	13.877	2	11.403012023575
TCGA-DJ-A3UW-01	TCGA-DJ-A3UW	0	1812	50	FEMALE	Thyroid Papillary Carcinoma - Classical/usual	Alive	T1b	N0	M0	Stage I	0	1812	0	1812	0	1812	0	1812	12.0484868739923	13.0716299521532	12.8986	10.4398	12.8679	6.79442	11.9887	13.4484	13.2953	14.2934	10.6537	13.6837	7.20945	11.9886846867722
TCGA-H2-A3RH-01	TCGA-H2-A3RH	0	379	41	FEMALE	Thyroid Papillary Carcinoma - Follicular (>= 99% follicular patterned)	Alive	T1b	N0	M0	Stage I	0	379	0	379			0	379	17.3061418131868	15.2363132270428	14.6371	11.9396	13.07	5.83289	10.8033	11.0701	12.7773	14.8117	11.825	14.7014	8.98584	10.8033239190415
TCGA-EL-A3T9-01	TCGA-EL-A3T9	1	174	69	FEMALE	Thyroid Papillary Carcinoma - Classical/usual	Dead	T4	N1	MX	Stage IV	0	174	1	174			1	174	11.3342732853072	13.1221809012598	12.4065	7.2384	13.3836	9.27845	11.6479	15.1059	13.8762	14.4696	10.7004	13.7655	4.32193	11.6479080742818
TCGA-E3-A3E1-01	TCGA-E3-A3E1	0	2449	46	FEMALE	Thyroid Papillary Carcinoma - Classical/usual	Alive	T1	N0	M0	Stage I	0	2449	0	2449	0	2449	0	2449	15.3554199256532	13.3459595964041	13.655	12.5694	13.3309	7.03342	11.3359	12.1712	13.4566	14.6915	11.0423	14.1669	6.50779	11.3359485652023
TCGA-DJ-A2PV-01	TCGA-DJ-A2PV	0	973	53	FEMALE	Thyroid Papillary Carcinoma - Classical/usual	Alive	T2	N0	M0	Stage II	0	973	0	973	0	973	0	973	14.3315467995494	14.4398957986045	13.5684	10.7674	12.9556	7.72792	12.3829	13.4138	12.8652	14.1415	12.7707	14.2132	7.80735	12.3828941688921
TCGA-FE-A3PA-01	TCGA-FE-A3PA	0	3235	16	MALE	Thyroid Papillary Carcinoma - Follicular (>= 99% follicular patterned)	Alive	T4	N0	M1	Stage II	0	3235	0	3235			0	3235	14.3595436816148	15.0997176426501	13.1038	8.43045	13.0009	7.94837	11.0451	10.9218	13.5821	13.9913	11.9278	13.7034	4.75489	11.0450770519349
TCGA-EM-A3AQ-01	TCGA-EM-A3AQ	0	904	85	FEMALE	Thyroid Papillary Carcinoma - Classical/usual	Alive	T1b	N0	MX	Stage I	0	904	0	904	0	904	0	904	16.4080145480681	14.1785092456522	13.3447	7.61471	12.8474	5.97728	10.9159	11.1599	12.7482	14.864	12.1341	14.1239	3.80735	10.9158793788358
TCGA-BJ-A3PR-01	TCGA-BJ-A3PR	0	1107	69	FEMALE	Thyroid Papillary Carcinoma - Classical/usual	Alive	T1a	N0	M0	Stage I	0	1107	0	1107	0	1107	0	1107	11.6899979714194	11.2900188469326	12.7883	12.568	12.6735	9.20701	11.9407	14.1378	13.2732	13.7083	11.1209	14.1093	6.83289	11.9406806484241
TCGA-ET-A3DV-01	TCGA-ET-A3DV	0	5068	68	FEMALE	Thyroid Papillary Carcinoma - Follicular (>= 99% follicular patterned)	Alive	T3	N0	MX	Stage II	0	5068	0	5068	0	5068	0	5068	7.62935662007961	10.9476369379518	14.4046	15.3446	12.9986	6.14975	10.6175	5.2854	12.5627	12.1687	11.2755	14.6906	10.3487	10.6174674652942
TCGA-EL-A3ZM-01	TCGA-EL-A3ZM	0	1096	60	MALE	Thyroid Papillary Carcinoma - Classical/usual	Alive	T4a	N1	M0	Stage IVA	0	1096	0	1096			0	1096	13.3935245306787	12.0161118382205	12.1238	6.47573	13.2049	6.79442	11.9553	13.7839	14.435	14.1122	10.3837	13.352	3.32193	11.9552866455245
TCGA-ET-A39M-01	TCGA-ET-A39M	0	2582	34	MALE	Thyroid Papillary Carcinoma - Classical/usual	Alive	T2	NX	MX	Stage I	0	2582	0	2582	0	2582	0	2582	13.7172480058276	14.1383518054428	13.0286	8.45533	12.8439	6.90689	11.4099	11.4783	13.2606	14.2921	10.9851	13.2476	3.70044	11.4099212412497
TCGA-DJ-A2Q9-01	TCGA-DJ-A2Q9	0	1092	65	FEMALE	Thyroid Papillary Carcinoma - Tall Cell (>= 50% tall cell features)	Alive	T1b	N1a	M0	Stage III	0	1092	0	1092	0	1092	0	1092	8.5077946401987	11.4665863377192	12.6193	11.2174	12.7859	9.07146	12.0681	14.6151	13.4761	13.8424	11.3236	13.8867	8.03892	12.0681064758588
TCGA-EL-A3MY-01	TCGA-EL-A3MY	1	533	81	MALE	Thyroid Papillary Carcinoma - Classical/usual	Dead	T4	NX	M1	Stage IVC	0	533	1	533			1	533	11.5660540381711	13.5736471874933	12.3081	4.85798	12.9352	7.97728	12.395	15.1715	13.3147	14.5317	10.7482	13.7542	4.90689	12.3949985145017
TCGA-EL-A3GR-01	TCGA-EL-A3GR	0	3501	31	FEMALE	Thyroid Papillary Carcinoma - Classical/usual	Alive	T3	NX	M0	Stage I	0	3501	0	3501	0	3501	0	3501	15.5806118949943	13.9242558009012	13.5631	11.0855	12.3945	6.45943	11.585	13.8235	12.2058	14.5319	11.4429	13.9027	7.65105	11.5849625007212
TCGA-E8-A413-01	TCGA-E8-A413	0	912	38	FEMALE	Thyroid Papillary Carcinoma - Classical/usual	Alive	T1b	N0	M0	Stage I	0	912	0	912	0	912	0	912	11.9901039638575	13.1212097164093	12.9699	13.1146	12.6575	7.76155	11.3597	14.8814	13.1636	13.8644	11.2503	14.0961	7.49985	11.3597495603223
TCGA-L6-A4EP-01	TCGA-L6-A4EP	0	1016	41	FEMALE	Thyroid Papillary Carcinoma - Classical/usual	Alive	T2	N0	M0	Stage I	0	1016	0	1016	0	1016	0	1016	15.7096223526443	13.1630206395808	12.581	8.19967	12.8713	6.91886	11.258	9.10329	12.7286	13.5932	10.3163	12.7266	3	11.257977058564
TCGA-EL-A3ZR-01	TCGA-EL-A3ZR	0	1830	46	FEMALE	Thyroid Papillary Carcinoma - Classical/usual	Alive	T2	N0	M0	Stage II	0	1830	0	1830	0	1830	0	1830	15.1942566867919	14.6574859354133	14.6919	11.774	12.7989	8.42206	9.53138	9.88111	13.3339	13.5731	11.6542	14.2976	9.08481	9.53138146051631
TCGA-EM-A2CO-01	TCGA-EM-A2CO	0	184	77	FEMALE	Thyroid Papillary Carcinoma - Follicular (>= 99% follicular patterned)	Alive	T2	NX	MX	Stage II	0	184	0	184	0	184	0	184	6.76818432477693	10.3586512008929	12.8283	12.2659	12.617	5.55459	9.22159	6.79442	13.1188	10.4676	11.5289	13.3801	9.39017	9.22158712126481
TCGA-IM-A3EB-01	TCGA-IM-A3EB	0	1488	32	FEMALE	Thyroid Papillary Carcinoma - Classical/usual	Alive	T3	N1a	MX	Stage I	0	1488	0	1488	0	1488	0	1488	16.9534916974103	13.0112272554233	13.6255	7.96578	12.9328	7.69349	11.9912	11.8803	13.6052	14.9791	10.733	14.0209	2.80735	11.99116750614
TCGA-ET-A40S-01	TCGA-ET-A40S	0	1223	62	MALE	Thyroid Papillary Carcinoma - Classical/usual	Alive	T2	N0	MX	Stage II	0	1223	0	1223			0	1223	16.0832092122493	14.7456743240021	12.7997	7.69349	12.4152	6.22882	11.0868	11.1636	13.4619	13.9713	10.007	13.7812	5.55459	11.0867996856235
TCGA-ET-A40T-01	TCGA-ET-A40T	0	1140	26	FEMALE	Thyroid Papillary Carcinoma - Classical/usual	Alive	T2	N1a	MX	Stage I	0	1140	0	1140			0	1140	14.789227956858	15.2067854481154	13.4116	9.02237	12.8527	8.03892	11.7469	13.1388	13.0995	14.7404	12.022	14.3497	6.44294	11.7469341363723
TCGA-EL-A3CS-01	TCGA-EL-A3CS	1	1385	62	FEMALE	Thyroid Papillary Carcinoma - Classical/usual	Dead	T4a	N0	M0	Stage IVA	0	1385	1	1385			1	1385	11.4460494067166	12.3387363825739	12.4838	6.49185	13.0227	6.55459	10.363	12.332	12.4727	12.9412	11.4605	14.3734	7.96	10.3630396302565
TCGA-EL-A3D5-01	TCGA-EL-A3D5	0	1737	44	FEMALE	Thyroid Papillary Carcinoma - Classical/usual	Alive	T3	N1b	M0	Stage I	0	1737	0	1737			0	1737	5.95419631038687	12.0834793273318	13.4217	12.9352	12.7281	6.79442	8.0607	11.6582	12.9742	12.0587	12.1431	14.2886	9.78463	8.06069593168755
TCGA-FK-A3S3-01	TCGA-FK-A3S3	0	2162	43	FEMALE	Thyroid Papillary Carcinoma - Follicular (>= 99% follicular patterned)	Alive	T3	N1b	MX	Stage I	0	2162	0	2162	0	2162	0	2162	18.3361752765411	15.4867093457896	14.3402	8.67948	13.0224	6.50779	11.8692	11.2986	12.9741	13.9484	12.1121	14.3373	6.70044	11.8692082505508
TCGA-FY-A76V-01	TCGA-FY-A76V	0	51	54	MALE	Thyroid Papillary Carcinoma - Classical/usual	Alive	T2	NX	MX	Stage II	0	51	0	51	0	51	0	51	16.2034627165361	13.6799198785184	13.7847	9.84862	12.366	6.35755	10.8009	8.27146	12.481	13.2586	12.0785	13.817	7.93074	10.8008998999203
TCGA-ET-A39P-01	TCGA-ET-A39P	0	2900	73	FEMALE	Thyroid Papillary Carcinoma - Classical/usual	Alive	T3	N0	MX	Stage III	0	2900	0	2900			0	2900	11.7780771295354	13.4384020227968	12.811	7.10852	13.2403	6.35755	11.8325	12.3619	13.1751	14.0426	11.6878	13.7269	5.2854	11.8324944843361
TCGA-BJ-A45C-01	TCGA-BJ-A45C	1	243	78	MALE	Thyroid Papillary Carcinoma - Classical/usual	Dead	T3	N0	M0	Stage III	1	243	1	243			1	243	9.87344411251538	10.0416591516372	14.747	16.2014	13.3795	5.24793	9.12928	9.21189	12.1183	11.9385	11.5708	14.5313	10.4686	9.12928301694497
TCGA-IM-A3ED-01	TCGA-IM-A3ED	0	1442	58	FEMALE	Thyroid Papillary Carcinoma - Classical/usual	Alive	T1	N0	MX	Stage I	0	1442	0	1442	0	1442	0	1442	15.1971398866021	14.4841935285318	13.8017	8.08215	12.3576	7.65105	12.3682	12.6253	13.0733	14.6911	11.395	14.284	5.32193	12.3682336113809
TCGA-EM-A22K-01	TCGA-EM-A22K	0	479	46	FEMALE	Thyroid Papillary Carcinoma - Classical/usual	Alive	T1b	N1b	MX	Stage IVA	0	479	0	479			0	479	13.9575555338619	15.2561349593826	14.0389	9.62753	12.811	7.57743	9.8857	10.4136	12.3826	14.0425	12.1517	14.417	10.444	9.88569637333939
TCGA-EM-A3AI-01	TCGA-EM-A3AI	0	685	67	FEMALE	Thyroid Papillary Carcinoma - Follicular (>= 99% follicular patterned)	Alive	T2	NX	MX	Stage II	0	685	0	685	0	685	0	685	4.32192809488736	9.31288295528435	13.2766	12.363	13.1294	7.97728	8.52356	10.0566	12.7952	11.9304	12.3995	14.3608	10.5157	8.52356195605701
TCGA-BJ-A0ZG-01	TCGA-BJ-A0ZG	0	775	80	MALE	Thyroid Papillary Carcinoma - Follicular (>= 99% follicular patterned)	Alive	T1	N0	M0	Stage I	0	775	0	775			0	775	4.39231742277876	9.67065624911844	14.2492	14.0716	13.3414	4.24793	9.04712	13.502	12.0553	10.6926	12.1421	13.9255	10.4491	9.04712391211403
TCGA-EL-A3T3-01	TCGA-EL-A3T3	0	4017	63	MALE	Thyroid Papillary Carcinoma - Classical/usual	Alive	T2	N0	M0	Stage II	0	4017	0	4017	0	4017	0	4017	14.2483723549213	13.0021117764799	13.2725	8.76818	12.6011	7.15987	12.0116	11.0808	13.0815	14.3671	11.4543	13.7405	5.12928	12.0115767031762
TCGA-ET-A40P-01	TCGA-ET-A40P	0	1338	32	FEMALE	Thyroid Papillary Carcinoma - Follicular (>= 99% follicular patterned)	Alive	T2	N0	MX	Stage I	0	1338	0	1338	0	1338	0	1338	14.6484137606293	13.8730595476615	13.462	12.3151	12.3208	6.20945	11.1085	11.7142	12.4517	13.2257	12.2429	13.5479	9.29692	11.1085244567782
TCGA-FY-A4B4-01	TCGA-FY-A4B4	0	657	62	FEMALE	Thyroid Papillary Carcinoma - Classical/usual	Alive	T1b	N1a	MX	Stage III	0	657	0	657			0	657	13.764353288219	13.6901071300501	13.8416	8.03892	12.7099	7.81378	11.8273	11.664	13.6566	14.9722	11.431	14.0689	5.24793	11.8273427042341
TCGA-DE-A4MC-01	TCGA-DE-A4MC	1	332	43	FEMALE	Thyroid Papillary Carcinoma - Classical/usual	Alive	T3	N1b	M0	Stage I	1	913	0	913	1	332	1	332	14.4743397062324	14.2054114527345	12.809	5.12928	12.8775	7.8009	12.4924	11.5018	13.8077	15.2419	11.0437	13.8368	0	12.4923539451599
TCGA-FE-A234-01	TCGA-FE-A234	1	483	26	FEMALE	Thyroid Papillary Carcinoma - Classical/usual	Alive	T2	N1	MX	Stage I	1	2075	0	2075	1	483	1	483	14.0453330683281	14.5000949496718	12.9527	5.61471	13.243	6.59991	12.1286	12.0597	14.1236	15.4841	11.3231	14.3236	2.58496	12.1286388128526
TCGA-DJ-A3V4-01	TCGA-DJ-A3V4	0	1294	60	FEMALE	Thyroid Papillary Carcinoma - Tall Cell (>= 50% tall cell features)	Alive	T3	N1a	M0	Stage III	0	1294	0	1294	0	1294	0	1294	15.3101157046341	13.0443941193585	13.3143	11.5483	12.6558	6.91886	11.6755	14.0333	13.4235	14.2278	11.7168	14.2856	8.77479	11.6755160440828
TCGA-EM-A1CW-01	TCGA-EM-A1CW	0	549	39	FEMALE	Thyroid Papillary Carcinoma - Follicular (>= 99% follicular patterned)	Alive	T3	N0	MX	Stage I	0	549	0	549	0	549	0	549	9.3151495622563	10.806549621986	13.6509	13.6192	13.0761	6.62936	11.1929	11.8925	12.9091	12.2589	11.9647	13.9584	10.032	11.192909219112
TCGA-BJ-A2N9-01	TCGA-BJ-A2N9	1	225	42	FEMALE	Thyroid Papillary Carcinoma - Classical/usual	Alive	T2	N0	M0	Stage I	1	623	0	623			1	225	4.39231742277876	8.05528243550119	13.3522	12.7956	13.4015	7.13955	9.55075	10.1536	12.989	11.3987	10.5584	13.9533	9.68299	9.55074678538324
TCGA-EL-A3GW-01	TCGA-EL-A3GW	0	1527	37	FEMALE	Thyroid Papillary Carcinoma - Classical/usual	Alive	T2	N0	M0	Stage I	0	1527	0	1527	0	1527	0	1527	16.9701733130946	15.6189303104334	15.106	12.1453	12.8319	7.71425	10.3848	10.9159	12.1302	13.8673	11.8853	14.6565	10.4939	10.3847837500934
TCGA-EM-A2CQ-01	TCGA-EM-A2CQ	0	374	40	FEMALE	Thyroid Papillary Carcinoma - Follicular (>= 99% follicular patterned)	Alive	T1b	N1a	MX	Stage I	0	374	0	374	0	374	0	374	10.237209960755	11.1299269335104	14.1404	13.8202	13.2989	7.42626	10.2515	8.20945	12.6702	12.4194	12.6085	14.5644	10.7524	10.2514824106202
TCGA-EM-A4FV-01	TCGA-EM-A4FV	0	744	64	FEMALE	Thyroid Papillary Carcinoma - Classical/usual	Alive	T1b	N0	MX	Stage I	0	744	0	744	0	744	0	744	12.8081597728684	13.5536292939164	12.9614	7.12928	12.6255	7.41785	11.5999	11.5018	12.5187	13.8166	11.7932	14.2001	6.96578	11.5999128421871
TCGA-EL-A3CV-01	TCGA-EL-A3CV	0	1154	40	MALE	Thyroid Papillary Carcinoma - Classical/usual	Alive	T3	N1b	M0	Stage I	0	1154	0	1154			0	1154	12.2227949028681	12.6823362697114	13.0002	6.26679	12.6702	8.29921	12.5438	15.1484	13.2868	14.5155	11.994	13.9458	5.08746	12.5437568533759
TCGA-ET-A3DQ-01	TCGA-ET-A3DQ	0	2581	43	FEMALE	Thyroid Papillary Carcinoma - Follicular (>= 99% follicular patterned)	Alive	T1	N0	MX	Stage I	0	2581	0	2581	0	2581	0	2581	14.7207252189857	15.2363506020779	13.7442	12.7787	12.138	5.93074	11.3718	14.4068	12.5399	12.1144	11.4813	13.7395	9.77643	11.3717766443379
TCGA-EM-A3O6-01	TCGA-EM-A3O6	0	458	54	FEMALE	Thyroid Papillary Carcinoma - Follicular (>= 99% follicular patterned)	Alive	T2	NX	MX	Stage II	0	458	0	458	0	458	0	458	5.4262647547021	9.93810932621924	14.8397	19.5848	13.3589	8.41363	8.80735	9.40727	13.2814	13.7644	13.136	14.7522	11.4173	8.8073549220576
TCGA-EL-A3D1-01	TCGA-EL-A3D1	0	2997	39	MALE	Thyroid Papillary Carcinoma - Classical/usual	Alive	T2	N0	M0	Stage I	0	2997	0	2997	0	2997	0	2997	16.3650921203465	13.9623538086353	13.7665	9.78953	13.6725	6.24793	11.5512	12.5265	14.0393	13.487	11.6036	13.5115	4.9542	11.5512276035983
TCGA-EL-A4K9-01	TCGA-EL-A4K9	0	1455	68	MALE	Thyroid Papillary Carcinoma - Classical/usual	Alive	T2	N0	M0	Stage II	0	1455	0	1455	0	1455	0	1455	16.6927789397599	14.7269631606609	13.2666	7.49985	12.8051	6.65821	10.9951	9.93664	13.1111	13.1176	12.3404	13.7514	5	10.9950604670327
TCGA-J8-A3O1-01	TCGA-J8-A3O1	0	827	33	FEMALE	Thyroid Papillary Carcinoma - Classical/usual	Alive	T3	N1b	M0	Stage I	0	827	0	827	0	827	0	827	9.65463602852797	16.000814279995	13.3813	7.20945	12.9767	8.37938	10.8065	9.09011	12.9374	14.7736	10.543	14.2092	3.58496	10.806549621986
TCGA-DJ-A13S-01	TCGA-DJ-A13S	0	265	19	FEMALE	Thyroid Papillary Carcinoma - Follicular (>= 99% follicular patterned)	Alive	T1b	N0	M0	Stage I	0	265	0	265	0	265	0	265	14.4577014993465	16.5554129620331	14.9825	9.28309	13.2871	6.08746	11.3112	8.25267	14.0989	13.8229	12.4318	14.1803	7.63662	11.3111806600534
TCGA-EL-A3GS-01	TCGA-EL-A3GS	0	1989	37	FEMALE	Thyroid Papillary Carcinoma - Classical/usual	Alive	T3	N1	M0	Stage I	0	1989	0	1989	0	1989	0	1989	14.1806861948228	12.9828153651899	13.799	8.44708	12.6656	7.73471	11.4893	8.01123	13.2059	14.7935	10.5536	14.0433	5.64386	11.4893462407191
TCGA-DJ-A3V0-01	TCGA-DJ-A3V0	0	1125	56	MALE	Thyroid Papillary Carcinoma - Tall Cell (>= 50% tall cell features)	Alive	T4a	N1b	M0	Stage IVA	0	1125	0	1125			0	1125	12.3858624006415	12.652844973002	12.7861	8.20945	13.07	8.27612	11.7104	14.3967	13.4476	13.9062	11.8584	13.9134	3.70044	11.7103759712045
TCGA-DJ-A4V0-01	TCGA-DJ-A4V0	0	1081	36	FEMALE	Thyroid Papillary Carcinoma - Classical/usual	Alive	T2	N0	M0	Stage I	0	1081	0	1081	0	1081	0	1081	13.6647805859335	13.3360880840884	14.0018	15.038	12.7669	7	11.2082	14.4073	12.4278	13.7228	11.8872	14.4692	10.0154	11.2082343583398
TCGA-EL-A3GP-01	TCGA-EL-A3GP	0	1506	70	MALE	Thyroid Papillary Carcinoma - Classical/usual	Alive	T3	N1a	M0	Stage III	0	1506	0	1506	0	1506	0	1506	9.38801728534514	12.2550285698187	12.3707	5.35755	12.4729	9.44087	11.733	16.3209	13.708	12.2195	11.7545	13.8377	8.18982	11.733015321686
TCGA-DJ-A2PY-01	TCGA-DJ-A2PY	0	267	46	FEMALE	Thyroid Papillary Carcinoma - Tall Cell (>= 50% tall cell features)	Alive	T3	N1a	M0	Stage III	0	267	0	267	0	267	0	267	13.7174622303497	12.61194694182	12.0924	5.88264	11.592	6.87036	11.0735	13.1477	12.3861	14.0701	10.1046	13.0203	4	11.0734721539765
TCGA-EM-A2CT-01	TCGA-EM-A2CT	0	1474	20	FEMALE	Thyroid Papillary Carcinoma - Follicular (>= 99% follicular patterned)	Alive	T1b	N0	MX	Stage I	0	1474	0	1474	0	1474	0	1474	12.1630206395808	12.8317030992143	13.9094	13.5298	13.3707	9.65105	8.89482	10.9001	12.7089	12.477	12.1319	14.4125	9.34873	8.89481776330794
TCGA-EM-A3O7-01	TCGA-EM-A3O7	0	223	46	FEMALE	Thyroid Papillary Carcinoma - Classical/usual	Alive	T3	NX	MX	Stage III	0	223	0	223	0	223	0	223	13.1650640059987	14.0780673932603	12.5392	9.49386	13.1235	6.58496	12.2668	8.71081	13.1131	14.3208	11.8198	14.4005	8.25739	12.2667865406949
TCGA-EL-A3ZS-01	TCGA-EL-A3ZS	0	215	22	FEMALE	Thyroid Papillary Carcinoma - Classical/usual	Alive	T1a	N1	M0	Stage I	0	215	0	215	0	215	0	215	15.1802199821702	13.2556187498396	13.699	11.8416	12.6264	7.62936	12.1957	13.4937	12.7593	14.402	11.5985	14.5707	7.52356	12.195679785496
TCGA-EL-A3MZ-01	TCGA-EL-A3MZ	0	1597	66	MALE	Thyroid Papillary Carcinoma - Classical/usual	Dead	T4	N1	MX	Stage III	0	1597	0	1597			0	1597	15.968644295904	13.8693046583855	12.8865	5.20945	13.3805	7.25739	12.5469	13.8879	13.7633	14.311	11.3799	13.7975	5.08746	12.5468944598876
TCGA-FK-A3SG-01	TCGA-FK-A3SG	0	28	21	FEMALE	Thyroid Papillary Carcinoma - Classical/usual	Alive	T2	N1b	MX	Stage I	0	28	0	28	0	28	0	28	15.5109804570777	14.7625377616358	14.2161	7.79442	13.0891	7.73471	12.7709	9.85175	13.1077	15.5251	12.06	14.5986	6.35755	12.7708703313575
TCGA-EL-A3ZP-01	TCGA-EL-A3ZP	0	1992	19	MALE	Thyroid Papillary Carcinoma - Classical/usual	Alive	T4	N1	M0	Stage I	0	1992	0	1992	0	1992	0	1992	13.9868197641735	14.0292872269682	13.3171	9.36413	12.9533	7.56986	11.3929	12.7024	13.0336	14.8634	11.3202	14.1577	5.08746	11.3928540398729
TCGA-FY-A3I5-01	TCGA-FY-A3I5	0	238	64	FEMALE	Thyroid Papillary Carcinoma - Follicular (>= 99% follicular patterned)	Alive	T3	N0	MX	Stage III	0	238	0	238	0	238	0	238	10.753216749179	8.40087943628218	13.7162	11.4115	13.026	5.55459	9.81858	11.9982	13.3266	12.2491	10.7977	14.1176	12.0607	9.81858217748086
TCGA-CE-A3MD-01	TCGA-CE-A3MD	0	389	31	MALE	Thyroid Papillary Carcinoma - Classical/usual	Alive	T2	N1	M0	Stage I	0	389	0	389	0	389	0	389	14.8364449113414	14.1126838450057	13.1594	7.59246	12.5929	7.81378	10.2408	11.0881	12.6549	14.3691	12.1677	14.0429	6.18982	10.240791332162
TCGA-DJ-A1QH-01	TCGA-DJ-A1QH	0	1293	58	FEMALE	Thyroid Papillary Carcinoma - Tall Cell (>= 50% tall cell features)	Alive	T3	N1a	M0	Stage III	1	1293	0	1293			0	1293	12.9808536063797	14.0085161615895	13.0381	4.9542	13.1633	7.36632	11.8246	13.8238	14.015	15.1101	10.8106	14.3758	3.80735	11.8245610299703
TCGA-EM-A1CU-01	TCGA-EM-A1CU	0	636	31	MALE	Thyroid Papillary Carcinoma - Classical/usual	Alive	T3	N1a	M0	Stage I	0	636	0	636			0	636	16.0439671222734	13.5770747200264	14.2376	8.14975	12.8094	8.14975	12.3772	8.79116	13.1801	14.2727	11.1485	13.9913	6.82018	12.3772105303886
TCGA-FY-A3NM-01	TCGA-FY-A3NM	0	885	48	FEMALE	Thyroid Papillary Carcinoma - Classical/usual	Alive	T3	N0	MX	Stage III	0	885	0	885	0	885	0	885	8.64385618977473	9.08746284125034	14.4726	14.4387	13.5744	6.89482	9.63662	10.1749	12.8283	12.6006	12.1147	14.7554	11.2064	9.63662462054365
TCGA-KS-A4ID-01	TCGA-KS-A4ID	0	1011	55	FEMALE	Thyroid Papillary Carcinoma - Follicular (>= 99% follicular patterned)	Alive	T1	N0	M0	Stage I	0	1011	0	1011	0	1011	0	1011	11.0546043179607	11.4691330198296	13.2015	9.64926	12.8291	8.01123	10.8424	9.21675	12.9952	13.6329	10.6493	13.2942	6.87036	10.8423503434138
TCGA-EM-A1YB-01	TCGA-EM-A1YB	0	592	73	FEMALE	Thyroid Papillary Carcinoma - Follicular (>= 99% follicular patterned)	Alive	T2	NX	MX	Stage II	0	592	0	592	0	592	0	592	7.17990909001493	9.73131903102506	10.817	8.03342	11.8186	6.16993	8.32643	5.16993	13.0531	10.3641	11.1098	12.811	1.58496	8.3264294871223
TCGA-DJ-A2PP-01	TCGA-DJ-A2PP	0	930	47	MALE	Thyroid Papillary Carcinoma - Follicular (>= 99% follicular patterned)	Alive	T2	N0	M0	Stage II	0	930	0	930	0	930	0	930	11.3712321283696	13.4338462084428	13.6406	9.99718	13.2606	6.49185	8.69697	10.1874	12.8908	12.6101	12.6163	14.4068	10.0458	8.69696752623429
TCGA-EL-A3CR-01	TCGA-EL-A3CR	0	233	78	FEMALE	Thyroid Papillary Carcinoma - Classical/usual	Dead	T3	N1b	M0	Stage III	0	233		233			0	233	13.7982692749497	13.7684945039534	12.9936	8.07682	13.3494	8.02791	12.6837	14.3718	13.9715	14.3644	11.785	13.6459	4.32193	12.6836525973947
TCGA-E8-A3X7-01	TCGA-E8-A3X7	0	951	57	FEMALE	Thyroid Papillary Carcinoma - Classical/usual	Alive	T4a	N0	M0	Stage IVA	0	951	0	951			0	951	13.5799051534513	12.6160893135821	12.8597	7.11894	12.4525	5.20945	11.2656	13.5897	13.1912	13.6692	10.6618	13.3092	3.70044	11.2656150464845
TCGA-BJ-A192-01	TCGA-BJ-A192	0	1349	54	FEMALE	Thyroid Papillary Carcinoma - Classical/usual	Alive	T3	NX	M0	Stage III	0	1349	0	1349			0	1349	5.49185309632967	11.0559602344523	14.3334	10.236	12.7559	5.32193	9.91439	11.1053	12.8556	13.2069	11.3587	14.295	8.47168	9.91438513215544
TCGA-MK-A84Z-01	TCGA-MK-A84Z	0	728	74	MALE	Thyroid Papillary Carcinoma - Follicular (>= 99% follicular patterned)	Alive	T3	NX	MX	Stage III	0	728	0	728			0	728	14.1178054116824	13.3815429511846	13.6323	12.0011	12.4497	5.32193	10.0362	11.7553	12.0755	12.6922	12.6423	13.5444	9.21917	10.0361736125535
TCGA-EM-A22Q-01	TCGA-EM-A22Q	0	433	36	MALE	Thyroid Papillary Carcinoma - Follicular (>= 99% follicular patterned)	Alive	T3	N0	MX	Stage I	0	433	0	433	0	433	0	433	7.32192809488736	8.85798099512757	11.1026	12.9733	11.917	3.16993	7.09803	4.45943	10.6636	8.76155	10.1085	11.2912	6.2854	7.09803208296053
TCGA-EL-A3H3-01	TCGA-EL-A3H3	0	1319	19	FEMALE	Thyroid Papillary Carcinoma - Classical/usual	Alive	T2	N1	M0	Stage I	0	1319	0	1319	0	1319	0	1319	15.792332771953	14.5627790413152	12.2408	6.79442	12.1706	8.51964	10.7582	12.3253	13.9264	14.2864	10.567	13.8716	2.58496	10.7582232147267
TCGA-E8-A433-01	TCGA-E8-A433	0	951	25	FEMALE	Thyroid Papillary Carcinoma - Classical/usual	Alive	T2	N0	M0	Stage I	0	951	0	951	0	951	0	951	13.8347673014054	12.0202855008446	12.3404	13.4939	12.4974	5.90689	11.115	13.3171	13.0253	13.5689	10.7748	13.0858	5.55459	11.1150436501617
TCGA-DE-A3KN-01	TCGA-DE-A3KN	0	831	49	FEMALE	Thyroid Papillary Carcinoma - Classical/usual	Alive	T3	N1b	M0	Stage IVA	0	831	0	831			0	831	14.8800617713064	15.7598101807325	13.8052	10.5275	12.9642	4.80735	11.0647	12.3896	12.5913	14.6488	12.1322	14.5226	3.58496	11.0647427647503
TCGA-E8-A436-01	TCGA-E8-A436	0	455	53	FEMALE	Thyroid Papillary Carcinoma - Classical/usual	Alive	T2	N1b	M0	Stage IVA	0	455	0	455			0	455	12.9166259222112	13.3314768218596	13.5599	14.076	12.9052	6.53916	12.3845	13.5961	13.5534	14.0439	10.3619	14.2756	7.8009	12.3845139613986
TCGA-EL-A4K1-01	TCGA-EL-A4K1	0	1046	68	FEMALE	Thyroid Papillary Carcinoma - Classical/usual	Alive	T3	N1	M0	Stage III	0	1046	0	1046	0	1046	0	1046	11.4424251933316	11.8061468033205	12.2949	7.01123	12.82	6.39232	11.3487	12.8443	13.3447	13.8512	11.7916	13.0678	3.16993	11.3487281542311
TCGA-DJ-A4V5-01	TCGA-DJ-A4V5	0	1076	55	MALE	Thyroid Papillary Carcinoma - Classical/usual	Alive	T3	N1b	M0	Stage IVA	0	1076	0	1076			0	1076	14.6111400976104	14.5881290073863	13.2701	9.30606	13.0826	8.01681	12.099	12.0858	13.2655	14.8506	11.6008	14.1162	4.85798	12.0990189910192
TCGA-EL-A3H5-01	TCGA-EL-A3H5	0	2542	57	FEMALE	Thyroid Papillary Carcinoma - Classical/usual	Alive	T4	N1	M0	Stage IVA	0	2542	0	2542			0	2542	10.0279059965699	11.8229690904533	11.7748	4.70044	11.7172	8	10.8297	15.6882	13.0773	13.4656	11.8688	12.8874	4.75489	10.8297227350861
TCGA-DJ-A1QL-01	TCGA-DJ-A1QL	0	535	70	MALE	Thyroid Papillary Carcinoma - Follicular (>= 99% follicular patterned)	Alive	T2	N0	M0	Stage II	0	535	0	535	0	535	0	535	6.52356195605701	10.7515440590891	13.981	14.9487	13.3798	7.12928	8.96578	9.01959	12.4853	12.0808	13.2294	14.4171	9.783	8.96578428466209
TCGA-DJ-A4V2-01	TCGA-DJ-A4V2	0	95	38	FEMALE	Thyroid Papillary Carcinoma - Classical/usual	Alive	T2	N0	M0	Stage I	0	95	0	95	0	95	0	95	13.502334580198	13.3114645154484	13.1493	7.97154	13.0212	7.44294	11.774	10.8082	13.1325	14.8127	10.6312	13.8258	5.32193	11.7739633684336
TCGA-J8-A3YD-01	TCGA-J8-A3YD	0	968	47	FEMALE	Thyroid Papillary Carcinoma - Classical/usual	Alive	T1b	N1a	M0	Stage III	0	968	0	968	0	968	0	968	13.9378335553992	12.5119996694415	13.6551	15.0261	12.4929	6.10852	10.6821	12.9506	12.9381	13.7229	11.4778	14.2308	9.73978	10.6821167649501
TCGA-FK-A3SD-01	TCGA-FK-A3SD	0	32	61	FEMALE	Thyroid Papillary Carcinoma - Classical/usual	Alive	T1	N0	M0	Stage I	0	32	0	32	0	32	0	32	3.4594316186373	9.2336196767597	15.4695	15.9224	13.1223	4.85798	9.9542	9.60177	13.2053	11.8065	11.9058	14.3234	11.2402	9.95419631038687
TCGA-EL-A3ZH-01	TCGA-EL-A3ZH	0	2773	42	FEMALE	Thyroid Papillary Carcinoma - Classical/usual	Alive	T3	N1	M0	Stage I	0	2773	0	2773	0	2773	0	2773	14.9980173982056	11.2288186904959	14.7933	13.1232	12.7115	5.90689	11.1111	6.56986	12.3515	13.5524	11.265	14.602	11.3869	11.1111356702347
TCGA-EM-A2CU-01	TCGA-EM-A2CU	0	400	47	FEMALE	Thyroid Papillary Carcinoma - Follicular (>= 99% follicular patterned)	Alive	T2	N1a	MX	Stage III	1	400	0	400	0	400	0	400	15.3400587110283	15.5739134083228	14.0965	10.809	13.4676	6.08746	11.2883	13.0446	13.1624	14.8656	12.2482	14.243	6.22882	11.288289342181
TCGA-EL-A3ZL-01	TCGA-EL-A3ZL	0	1895	34	FEMALE	Thyroid Papillary Carcinoma - Classical/usual	Alive	T1	N1	M0	Stage I	0	1895	0	1895	0	1895	0	1895	14.2987785809557	12.8759412884976	11.6896	7.10852	12.0423	7.33985	10.9993	12.1724	12.464	13.0165	11.4378	13.3184	4.70044	10.9992953870234
TCGA-FK-A3SH-01	TCGA-FK-A3SH	0	1463	50	FEMALE	Thyroid Papillary Carcinoma - Classical/usual	Alive	T2	N1a	MX	Stage III	0	1463	0	1463	0	1463	0	1463	18.5366380444509	14.9768325900676	13.894	9.15987	13.8083	8.10852	10.96	11.1325	13.218	13.5715	10.6733	14.2266	5.75489	10.9600019320681
TCGA-EM-A4FK-01	TCGA-EM-A4FK	0	649	33	FEMALE	Thyroid Papillary Carcinoma - Follicular (>= 99% follicular patterned)	Alive	T2	NX	MX	Stage I	0	649	0	649	0	649	0	649	8.49185309632967	12.4093909361377	13.3852	11.5859	13.1536	8.01123	8.03892	8.20457	12.9732	12.658	11.9218	14.3891	9.29921	8.0389189892923
TCGA-DJ-A13R-01	TCGA-DJ-A13R	0	565	50	MALE	Thyroid Papillary Carcinoma - Follicular (>= 99% follicular patterned)	Alive	T3	N0	M0	Stage III	0	565	0	565	0	565	0	565	4.16992500144231	7.28540221886225	11.7347	13.1632	12.1567	7.42626	10.3174	4.9542	12.3197	10.8834	9.92926	12.3245	7.57743	10.3174126137649
TCGA-EM-A3AL-01	TCGA-EM-A3AL	0	430	45	FEMALE	Thyroid Papillary Carcinoma - Follicular (>= 99% follicular patterned)	Alive	T1b	N0	MX	Stage I	0	430	0	430	0	430	0	430	5.04439411935845	10.9922302649659	14.3394	15.6559	13.0298	8.41363	9.1472	5.85798	12.6436	12.8224	13.3176	14.4971	9.82814	9.14720492494223
TCGA-ET-A3DP-01	TCGA-ET-A3DP	0	2877	43	FEMALE	Thyroid Papillary Carcinoma - Classical/usual	Alive	T2	NX	MX	Stage I	0	2877	0	2877	0	2877	0	2877	15.841736320881	14.9424686873149	13.6613	11.0654	13.2842	6.30378	12.5744	12.5245	13.1204	14.3571	11.4919	14.4748	6.89482	12.5743570005659
TCGA-ET-A3DT-01	TCGA-ET-A3DT	0	1330	23	FEMALE	Thyroid Papillary Carcinoma - Classical/usual	Alive	T2	N1a	MX	Stage I	0	1330	0	1330	0	1330	0	1330	#N/A	#N/A	#N/A	#N/A	#N/A	#N/A	#N/A	#N/A	#N/A	#N/A	#N/A	#N/A	#N/A	#N/A
TCGA-FE-A236-01	TCGA-FE-A236	0	2031	33	MALE	Thyroid Papillary Carcinoma - Classical/usual	Alive	T2	N1	MX	Stage I	0	2031	0	2031	0	2031	0	2031	15.0289420433224	12.8898841703028	13.4715	7.34873	13.5507	6.04439	10.9607	11.5396	12.9703	14.0035	12.3821	14.4392	7.37504	10.9607259948391
TCGA-ET-A40Q-01	TCGA-ET-A40Q	1	218	38	MALE	Thyroid Papillary Carcinoma - Tall Cell (>= 50% tall cell features)	Alive	T3	N1b	MX	Stage I	1	1407	0	1407	1	218	1	218	14.0326484463622	13.8513586490335	13.3895	6.94251	13.4153	7.13955	12.4656	13.9095	14.6156	15.2648	11.2408	14.4362	4.64386	12.4655664048094
TCGA-DJ-A2PU-01	TCGA-DJ-A2PU	0	1033	52	FEMALE	Thyroid Papillary Carcinoma - Classical/usual	Alive	T2	N0	M0	Stage II	0	1033	0	1033	0	1033	0	1033	15.5623915045474	14.5429109459691	13.133	6.84549	13.0658	7.90689	11.7645	11.3977	13.4709	14.8447	12.4724	14.2757	6.49185	11.7644569636199
TCGA-J8-A4HW-06	TCGA-J8-A4HW	0	79	59	FEMALE	Thyroid Papillary Carcinoma - Classical/usual	Alive	T2	N1	M0	Stage III	0	79	0	79	0	79	0	79	14.190827797067	13.4020794045014	13.0406	9.31515	12.8148	7.74819	11.5522	12.42	12.7838	14.0486	11.279	13.9454	6.47573	11.5521887595571
TCGA-EM-A2CJ-01	TCGA-EM-A2CJ	0	1447	49	FEMALE	Thyroid Papillary Carcinoma - Follicular (>= 99% follicular patterned)	Alive	T1b	NX	MX	Stage I	0	1447	0	1447	0	1447	0	1447	4.4594316186373	10.6519486107234	15.051	14.6054	13.0144	7.25739	10.0444	6.70044	12.6638	12.7694	11.4147	14.5571	11.272	10.0443941193585
TCGA-FE-A3PC-01	TCGA-FE-A3PC	0	2606	37	FEMALE	Thyroid Papillary Carcinoma - Classical/usual	Alive	T3	N1	MX	Stage I	0	2606	0	2606	0	2606	0	2606	14.1431440205812	12.4056733322819	12.1984	7.49985	12.1193	7.7211	11.4455	10.444	12.7789	13.8417	10.9866	12.9942	4.08746	11.4455322190283
TCGA-FE-A237-01	TCGA-FE-A237	1	492	19	FEMALE	Thyroid Papillary Carcinoma - Classical/usual	Alive	T3	N1	MX	Stage I	1	3431	0	3431	1	492	1	492	14.5399463580226	14.4203550220891	12.6159	7.76155	13.1291	8	12.1768	13.2487	13.5263	14.2376	11.7549	14.25	6.32193	12.1767964781476
TCGA-DJ-A4UT-01	TCGA-DJ-A4UT	0	823	32	FEMALE	Thyroid Papillary Carcinoma - Classical/usual	Alive	T1a	N0	M0	Stage I	0	823	0	823	0	823	0	823	14.5900606789609	13.4267888945956	13.1172	9.84235	12.6991	8.27146	11.2761	13.1233	12.9555	13.86	11.6996	13.5715	5.83289	11.2761244052742
TCGA-EM-A3AK-01	TCGA-EM-A3AK	0	477	62	FEMALE	Thyroid Papillary Carcinoma - Classical/usual	Alive	T1b	N0	MX	Stage I	0	477	0	477	0	477	0	477	15.9027048464371	15.926434993902	13.5937	9.92481	13.2396	7.31288	12.115	12.6207	13.3562	15.0134	12.7387	14.4115	6.35755	12.1150436501617
TCGA-EM-A3FJ-01	TCGA-EM-A3FJ	0	850	24	FEMALE	Thyroid Papillary Carcinoma - Classical/usual	Alive	T1a	N1b	MX	Stage I	0	850	0	850	0	850	0	850	14.6252522217469	14.3012818325284	13.4146	10.9643	13.42	7.73471	12.2012	12.4372	13.0418	14.3924	11.5897	14.1499	6.94251	12.2012050072995
TCGA-DE-A4MB-01	TCGA-DE-A4MB	0	352	79	FEMALE	Thyroid Papillary Carcinoma - Classical/usual	Alive	T3	N1b	M0	Stage IVA	0	352	0	352			0	352	13.3642714746811	12.5439984501345	11.8853	4.85798	12.6362	7.29462	12.0878	12.863	12.8821	14.527	10.7764	13.2596	4.85798	12.0877943047879
TCGA-DJ-A3V2-01	TCGA-DJ-A3V2	0	615	44	FEMALE	Thyroid Papillary Carcinoma - Classical/usual	Alive	T2	N1a	M0	Stage I	0	615	0	615	0	615	0	615	14.570567288872	14.4271818745882	13.3355	7.61471	12.9076	7.37504	12.4949	12.7307	13.707	14.4866	11.611	14.4835	3.58496	12.4948555844912
TCGA-EM-A2OX-01	TCGA-EM-A2OX	0	600	46	MALE	Thyroid Papillary Carcinoma - Classical/usual	Alive	T1b	N1b	MX	Stage IVA	0	600	0	600			0	600	18.4338828750635	15.7726496378457	13.6164	8.40514	12.8708	7.31288	11.5892	12.7977	13.3378	14.0985	11.6083	14.0787	4.52356	11.5891829670394
TCGA-E8-A44M-01	TCGA-E8-A44M	0	917	23	FEMALE	Thyroid Papillary Carcinoma - Classical/usual	Alive	T1b	N0	M0	Stage I	0	917	0	917	0	917	0	917	14.6194749129487	14.9759375068767	13.4348	12.6393	12.3953	8.46761	11.7822	12.5428	13.0756	13.7592	10.9352	14.3788	7.3837	11.7821791938312
TCGA-DJ-A4UQ-01	TCGA-DJ-A4UQ	0	1005	60	MALE	Other, specify	Alive	T3	N1b	M0	Stage IVA	1	1005	0	1005			0	1005	16.7136684315897	13.5483402876761	13.4351	12.5781	13.0534	7.46761	10.865	13.6078	12.7657	14.085	11.4231	14.4336	7.70044	10.8649599151426
TCGA-FY-A3W9-01	TCGA-FY-A3W9	0	658	66	FEMALE	Thyroid Papillary Carcinoma - Follicular (>= 99% follicular patterned)	Alive	T2	N0	MX	Stage II	0	658	0	658			0	658	13.4580220483826	11.9729797860663	14.061	12.097	13.5694	8.53916	10.4553	4.08746	12.9509	13.5616	12.2877	15.5351	10.5613	10.4553272203046
TCGA-KS-A41I-01	TCGA-KS-A41I	0	486	47	FEMALE	Thyroid Papillary Carcinoma - Follicular (>= 99% follicular patterned)	Alive	T1	N0	M0	Stage I	0	486	0	486	0	486	0	486	10.2045711442492	11.5802585674998	11.5333	8.88874	12.1655	6.56986	9.96	9.05799	12.3606	11.9894	10.4315	12.5159	5.16993	9.96000193206808
TCGA-BJ-A0ZC-01	TCGA-BJ-A0ZC	0	352	55	MALE	Thyroid Papillary Carcinoma - Classical/usual	Alive	T1	N0	M0	Stage I	0	352	0	352	0	352	0	352	2.58496250072116	9.36194377373524	14.4855	15.6272	12.5927	4.75489	8.49985	7.61471	11.8657	12.6328	11.8971	14.0121	11.3842	8.49984588708321
TCGA-FE-A233-01	TCGA-FE-A233	1	567	18	FEMALE	Thyroid Papillary Carcinoma - Classical/usual	Alive	T2	NX	MX	Stage I	1	751	0	751	1	567	1	567	15.0557908145659	14.5464724870324	14.3071	7.7879	13.9144	8.54689	12.2294	10.1331	13.6778	14.9728	12.2113	15.2384	4.70044	12.2294196882304
TCGA-BJ-A45K-01	TCGA-BJ-A45K	0	705	33	MALE	Thyroid Papillary Carcinoma - Classical/usual	Alive	T2	N0	M0	Stage I	0	705	0	705			0	705	4.4594316186373	11.3503867423128	14.0775	14.4845	13.3794	7.03342	10.0307	10.599	12.253	12.3824	12.8007	14.594	9.93517	10.0306671362469
TCGA-DJ-A2Q6-01	TCGA-DJ-A2Q6	0	1109	38	FEMALE	Thyroid Papillary Carcinoma - Classical/usual	Alive	T1b	N1b	M0	Stage I	0	1109	0	1109	0	1109	0	1109	16.6536428270449	15.2852938392625	13.9122	6.58496	12.6667	8.0607	12.851	15.0504	13.3076	14.7342	12.511	14.7206	5.75489	12.8509681509824
TCGA-FY-A4B0-01	TCGA-FY-A4B0	0	420	76	MALE	Thyroid Papillary Carcinoma - Classical/usual	Alive	T1a	NX	MX	Stage I	0	420	0	420			0	420	8.98013957763916	10.4419067045422	12.5955	11.4939	13.0731	8.38802	10.207	11.4767	12.8156	12.7436	11.7013	14.3731	8.17991	10.2070143201775
TCGA-DJ-A2PX-01	TCGA-DJ-A2PX	0	881	55	FEMALE	Thyroid Papillary Carcinoma - Follicular (>= 99% follicular patterned)	Alive	T1b	N0	M0	Stage I	0	881	0	881	0	881	0	881	15.0462714065991	14.5066794895984	14.0993	8.18982	13.0312	7.90689	12.2712	12.9133	12.8984	14.3091	12.0577	14.294	7.22882	12.2711711911398
TCGA-E3-A3E5-01	TCGA-E3-A3E5	0	1215	57	MALE	Thyroid Papillary Carcinoma - Classical/usual	Alive	T4a	N1b	MX	Stage IVA	0	1215	0	1215			0	1215	16.3265523750115	14.8433322362176	12.807	6.70044	13.0032	8.41363	11.2726	11.2155	13.3479	14.9014	11.9787	13.9704	3.80735	11.2726297849764
TCGA-DJ-A4UR-01	TCGA-DJ-A4UR	1	113	36	FEMALE	Thyroid Papillary Carcinoma - Follicular (>= 99% follicular patterned)	Alive	T3	N1b	M1	Stage II	1	1058	0	1058	1	113	1	113	9.81378119121704	11.9469062744564	13.5767	9.84706	12.2906	6.90689	11.1306	11.0914	12.357	12.5553	11.3821	13.0348	8.43463	11.1305705628054
TCGA-EM-A3O3-01	TCGA-EM-A3O3	0	441	83	FEMALE	Thyroid Papillary Carcinoma - Classical/usual	Alive	T2	N1a	MX	Stage III	0	441	0	441	0	441	0	441	14.5017128092791	11.5048189876328	10.9965	4.16993	12.3767	8.78136	11.0748	11.2432	13.4041	12.7818	8.48784	12.9764	0	11.0748104611605
TCGA-EL-A4JV-01	TCGA-EL-A4JV	0	1748	41	FEMALE	Thyroid Papillary Carcinoma - Classical/usual	Alive	T2	N0	M0	Stage I	0	1748	0	1748	0	1748	0	1748	13.8610869059954	13.8564255286255	14.3339	12.2	12.8361	6.40939	11.3603	9.8857	12.2405	12.9311	12.0654	14.4778	10.1459	11.360298426618
TCGA-KS-A4IC-01	TCGA-KS-A4IC	0	1073	45	FEMALE	Thyroid Papillary Carcinoma - Classical/usual	Alive	T1b	N1a	M0	Stage III	0	1073	0	1073			0	1073	13.4609677625704	13.0981966145272	12.8152	9.09011	12.8467	6.20945	11.2674	10.643	13.0142	13.8576	10.7432	13.8598	5.16993	11.2673719312653
TCGA-GE-A2C6-01	TCGA-GE-A2C6	0	381	33	FEMALE	Thyroid Papillary Carcinoma - Classical/usual	Alive	T2	N1b	MX	Stage I	0	381	0	381			0	381	17.1375815704927	15.3662880591294	13.1131	5.70044	12.6865	8.224	11.6698	14.5959	13.3718	14.6275	11.5425	14.6875	4.64386	11.6697708885255
TCGA-EL-A3N2-01	TCGA-EL-A3N2	0	902	24	FEMALE	Thyroid Papillary Carcinoma - Classical/usual	Alive	T2	N1	M0	Stage I	0	902	0	902	0	902	0	902	14.9595492082307	14.3818808742744	12.9135	5.67243	12.8901	6.35755	11.7997	12.0258	13.3725	14.6446	11.2372	14.253	3.58496	11.7996863613313
TCGA-L6-A4ET-01	TCGA-L6-A4ET	0	664	49	FEMALE	Thyroid Papillary Carcinoma - Follicular (>= 99% follicular patterned)	Alive	T3	NX	M1	Stage IVC	0	664	0	664			0	664	13.3020676725265	13.4761133041527	13.4437	8.29462	13.4295	6.39232	13.0582	9.27146	13.2782	13.8918	11.3723	13.9135	4.24793	13.0581608843987
TCGA-FY-A3WA-01	TCGA-FY-A3WA	0	519	52	FEMALE	Thyroid Papillary Carcinoma - Follicular (>= 99% follicular patterned)	Alive	T1a	NX	MX	Stage I	0	519	0	519	0	519	0	519	7.77478705960117	9.7632123668144	14.784	11.7436	13.6866	6.02237	9.72281	6.90689	12.3055	13.1427	11.4404	15.499	12.6441	9.72280753116955
TCGA-J8-A4HY-01	TCGA-J8-A4HY	0	6	68	FEMALE	Thyroid Papillary Carcinoma - Classical/usual	Alive	T4a	N1b	MX	Stage IVA	0	6	0	6			0	6	12.3168471836025	13.064405961891	12.9065	9.95128	13.0375	6.40939	10.9851	9.88264	12.9853	13.6572	11.2644	13.7391	7.33092	10.9851303734669
TCGA-EM-A3FM-01	TCGA-EM-A3FM	1	514	57	MALE	Thyroid Papillary Carcinoma - Classical/usual	Alive	T2	N1b	MX	Stage IVA	1	639	0	639			1	514	14.300781529569	13.7611356498286	12.9633	6.84549	13.568	6.32193	12.6101	12.525	14.2838	14.3935	10.9121	13.7194	2.32193	12.6101020629997
TCGA-MK-A4N9-01	TCGA-MK-A4N9	0	919	41	FEMALE	Thyroid Papillary Carcinoma - Classical/usual	Alive	T3	N1	M0	Stage I	0	919	0	919	0	919	0	919	16.9122695289229	14.4455322190283	13.2432	8	12.8675	5.97728	12.2088	10.8611	12.7271	14.1641	11.3117	13.7917	5.04439	12.2088439907346
TCGA-EM-A3AN-01	TCGA-EM-A3AN	0	1006	36	FEMALE	Thyroid Papillary Carcinoma - Classical/usual	Alive	T1b	N1b	MX	Stage I	0	1006	0	1006			0	1006	14.5035152071952	15.3133082154321	14.3599	8.91588	12.892	6.94251	11.9897	11.1189	12.7349	14.8379	11.7785	14.5378	4.85798	11.9897492754621
TCGA-DJ-A13T-01	TCGA-DJ-A13T	0	1709	37	FEMALE	Thyroid Papillary Carcinoma - Classical/usual	Alive	T2	N0	M0	Stage I	0	1709	0	1709	0	1709	0	1709	16.8032103840817	16.1907699369003	13.7036	7.11894	12.783	7.34873	12.007	8.48382	13.109	14.9531	12.4075	14.6311	7.25739	12.007027266894
TCGA-IM-A41Z-01	TCGA-IM-A41Z	0	946	37	FEMALE	Thyroid Papillary Carcinoma - Follicular (>= 99% follicular patterned)	Alive	T1b	N0	MX	Stage I	0	946	0	946	0	946	0	946	12.5560269927247	12.4335854411505	12.7084	5.52356	11.7245	6.02237	10.567	8.99718	12.512	11.9274	10.6366	12.8603	5.12928	10.567005370247
TCGA-H2-A2K9-01	TCGA-H2-A2K9	0	659	25	MALE	Thyroid Papillary Carcinoma - Classical/usual	Alive	T2	N1b	MX	Stage I	0	659	0	659			0	659	16.2037112312883	16.1177851238944	16.0912	9.62753	14.0194	9.59619	9.46761	9.07414	13.759	11.3761	12.325	15.5707	10.3219	9.467605550083
TCGA-E3-A3DZ-01	TCGA-E3-A3DZ	0	1436	55	FEMALE	Thyroid Papillary Carcinoma - Follicular (>= 99% follicular patterned)	Alive	T3	N0	M0	Stage III	0	1436	0	1436	0	1436	0	1436	13.0462714065991	12.693922488081	13.8504	10.3783	12.5241	7.04439	10.0607	11.2432	12.0095	13.2697	12.1908	14.6344	10.1383	10.0606959316876
TCGA-E8-A417-01	TCGA-E8-A417	0	938	38	FEMALE	Thyroid Papillary Carcinoma - Classical/usual	Alive	T2	N1a	M0	Stage I	0	938	0	938	0	938	0	938	11.8380220583045	13.1355489777492	12.9306	6.42626	12.8648	7.01123	12.0627	10.8849	13.8568	14.5637	10.817	14.5678	1.58496	12.062720767165
TCGA-EL-A3TB-01	TCGA-EL-A3TB	0	2519	47	FEMALE	Thyroid Papillary Carcinoma - Classical/usual	Alive	T3	N1a	M0	Stage III	0	2519	0	2519	0	2519	0	2519	14.9196082386033	14.9313377196492	14.3935	9.89482	12.7682	6.64386	12.365	11.0314	13.0937	14.0412	11.4131	14.4967	7.64386	12.3649553784819
TCGA-DJ-A3UM-01	TCGA-DJ-A3UM	0	944	45	FEMALE	Thyroid Papillary Carcinoma - Classical/usual	Alive	T1b	N0	M0	Stage I	0	944	0	944	0	944	0	944	15.3338192286879	14.286557761608	13.6095	8.35755	13.3002	6.59991	12.0921	12.4458	13.8757	15.0021	11.9614	14.5781	5.45943	12.0920964149908
TCGA-DO-A2HM-01	TCGA-DO-A2HM	0	71	49	MALE	Thyroid Papillary Carcinoma - Classical/usual	Alive	T1b	N1b	MX	Stage IVA	0	71	0	71			0	71	12.0600203545079	11.9203528554151	12.5622	9.41996	12.5345	9.3837	12.8853	13.4267	13.5364	14.1909	10.9858	14.124	4.08746	12.8853150610494
TCGA-FE-A238-01	TCGA-FE-A238	1	431	36	FEMALE	Thyroid Papillary Carcinoma - Classical/usual	Alive	T3	N0	MX	Stage I	1	1215	0	1215	1	431	1	431	13.6160893135821	13.7851459139822	13.2682	8.38802	13.4723	8.79442	12.1402	9.72451	13.6767	14.3874	11.7748	14.4731	3.70044	12.1401907031918
TCGA-EM-A3O9-01	TCGA-EM-A3O9	0	281	40	MALE	Thyroid Papillary Carcinoma - Follicular (>= 99% follicular patterned)	Alive	T3	N0	MX	Stage I	0	281	0	281	0	281	0	281	#N/A	#N/A	#N/A	#N/A	#N/A	#N/A	#N/A	#N/A	#N/A	#N/A	#N/A	#N/A	#N/A	#N/A
TCGA-EM-A3SZ-01	TCGA-EM-A3SZ	0	389	42	FEMALE	Thyroid Papillary Carcinoma - Classical/usual	Alive	T2	N0	MX	Stage I	0	389	0	389	0	389	0	389	14.4630772933249	13.0591754379151	12.4727	5.93074	12.2903	6.18982	11.412	10.5275	13.2728	14.2663	10.1293	13.4083	3	11.4120405145517
TCGA-DJ-A2Q7-01	TCGA-DJ-A2Q7	0	1068	52	FEMALE	Thyroid Papillary Carcinoma - Classical/usual	Alive	T2	N1a	M0	Stage III	0	1068	0	1068	0	1068	0	1068	14.424691191513	15.1743795764898	13.9407	10.9751	13.4446	7.44294	12.4602	12.6693	13.2829	14.3143	12.6066	14.678	7.01123	12.4601998950596
TCGA-EL-A3H8-01	TCGA-EL-A3H8	0	4577	35	FEMALE	Thyroid Papillary Carcinoma - Classical/usual	Alive	T3	N1	M0	Stage I	0	4577	0	4577	0	4577	0	4577	12.0623834918763	14.4326071438045	13.2123	7.36632	12.3636	6.71425	11.7168	11.9697	12.6059	14.4418	11.3476	14.1029	4.32193	11.7168194613299
TCGA-EM-A1YD-01	TCGA-EM-A1YD	0	1734	53	FEMALE	Thyroid Papillary Carcinoma - Follicular (>= 99% follicular patterned)	Alive	T2	N0	MX	Stage II	0	1734	0	1734	0	1734	0	1734	6.98868468677217	9.59432460392485	14.0304	13.2534	12.6133	7.18982	9.32418	14.1427	12.5113	11.7756	12.3556	14.139	10.7846	9.32418054661874
TCGA-EM-A3ST-01	TCGA-EM-A3ST	1	966	62	FEMALE	Thyroid Papillary Carcinoma - Follicular (>= 99% follicular patterned)	Alive	T3	N0	MX	Stage III	1	1182	0	1182	1	966	1	966	16.1423663680058	14.7187469099011	13.7268	10.7879	12.6885	8.73809	10.0593	5.32193	12.4546	13.1312	11.2306	13.6594	7.35755	10.0593444608244
TCGA-DJ-A2Q2-01	TCGA-DJ-A2Q2	0	1337	57	FEMALE	Thyroid Papillary Carcinoma - Follicular (>= 99% follicular patterned)	Alive	T3	N0	M0	Stage III	0	1337	0	1337	0	1337	0	1337	9.62021982550749	10.2021238238305	15.0661	13.5324	13.0686	7.74147	9.65284	10.0334	13.0745	12.9807	12.2046	14.2611	8.5157	9.65284497300198
TCGA-EM-A3SU-06	TCGA-EM-A3SU	0	911	43	FEMALE	Thyroid Papillary Carcinoma - Classical/usual	Alive	T2	N1b	MX	Stage I	0	911	0	911	0	911	0	911	15.9984141365893	13.9539235977984	13.157	7.93664	13.1698	8.39232	12.1478	13.239	14.1099	14.3009	11.4025	14.2987	3.32193	12.1478408936723
TCGA-IM-A420-01	TCGA-IM-A420	0	250	39	FEMALE	Thyroid Papillary Carcinoma - Classical/usual	Alive	T2	N1a	MX	Stage I	0	250	0	250	0	250	0	250	13.5846102372495	12.3487281542311	13.1651	8.45943	12.9688	8.04985	11.4898	12.4149	13.5375	14.4791	11.0788	14.0378	2.32193	11.4898479604393
TCGA-ET-A2N0-01	TCGA-ET-A2N0	0	1600	51	FEMALE	Thyroid Papillary Carcinoma - Classical/usual	Alive	T1b	N1a	MX	Stage III	0	1600	0	1600	0	1600	0	1600	14.8660231723982	11.2215871212648	12.8815	12.774	13.0676	5.9542	11.849	11.3498	13.4128	13.4282	9.69697	13.0363	5.2854	11.8490140736948
TCGA-ET-A3BV-01	TCGA-ET-A3BV	1	1204	47	FEMALE	Thyroid Papillary Carcinoma - Classical/usual	Alive	T2	N1a	MX	Stage III	1	2294	0	2294	1	1204	1	1204	11.88378880326	13.8317030992143	12.7897	7.03342	12.8323	8.90689	11.2986	15.3424	13.1293	13.9269	10.1774	13.6035	3	11.2986354067342
TCGA-CE-A481-01	TCGA-CE-A481	0	346	41	FEMALE	Thyroid Papillary Carcinoma - Classical/usual	Alive	T1	N0	M0	Stage I	0	346	0	346	0	346	0	346	14.9796038240745	15.5217844452135	14.3032	11.6689	12.8754	7.62205	10.8194	13.1709	13.0529	14.7544	12.0951	14.445	7.16993	10.8193807908646
TCGA-EL-A3ZN-01	TCGA-EL-A3ZN	0	1614	28	FEMALE	Thyroid Papillary Carcinoma - Classical/usual	Alive	T3	N1	M0	Stage I	0	1614	0	1614	0	1614	0	1614	16.8486229404293	13.9994715725327	13.4185	12.1364	12.3191	6.02237	12.2342	13.8387	12.2393	13.7982	11.6537	13.8172	7.93664	12.2342186782385
TCGA-BJ-A3PT-01	TCGA-BJ-A3PT	0	709	51	FEMALE	Thyroid Papillary Carcinoma - Classical/usual	Alive	T3	N0	M0	Stage III	0	709	0	709			0	709	12.9197944288392	11.6899979714194	13.3334	12.0351	12.8068	5.58496	10.7013	12.9546	12.6624	13.214	11.6188	13.9045	8.77808	10.7013064619586
TCGA-CE-A483-01	TCGA-CE-A483	0	457	34	FEMALE	Thyroid Papillary Carcinoma - Classical/usual	Alive	T2	N1	M0	Stage I	0	457	0	457	0	457	0	457	14.3522503775314	13.3838392688545	13.2986	7.33985	12.7613	7.41785	12.1855	8.93958	13.2354	14.4089	11.8361	14.4031	5.93074	12.1854949242109
TCGA-KS-A4I3-01	TCGA-KS-A4I3	0	1329	41	MALE	Thyroid Papillary Carcinoma - Classical/usual	Alive	T3	N1	M0	Stage I	0	1329	0	1329			0	1329	13.2045711442492	12.3317567122555	12.4648	8.50383	12.8761	6.47573	10.3421	11.0403	12.7415	13.0679	11.4569	13.9099	4.16993	10.3420746679991
TCGA-BJ-A3PU-01	TCGA-BJ-A3PU	1	174	52	MALE	Thyroid Papillary Carcinoma - Classical/usual	Alive	T3	N1a	M0	Stage III	1	567	0	567	1	174	1	174	12.7355560239115	12.3605727814807	12.3061	6.39232	12.729	5.32193	12.0961	10.9506	13.7752	14.671	9.78953	13.4037	1	12.0960562391809
TCGA-DJ-A2Q5-01	TCGA-DJ-A2Q5	0	1140	51	MALE	Thyroid Papillary Carcinoma - Classical/usual	Alive	T2	N1b	M0	Stage IVA	0	1140	0	1140			0	1140	15.8962614406431	14.8043327261876	13.4565	6.89482	13.1654	8.76487	12.1228	12.6275	13.1668	14.4468	11.6952	14.5311	4.85798	12.1228279948077
TCGA-EL-A3GV-01	TCGA-EL-A3GV	0	1532	65	FEMALE	Thyroid Papillary Carcinoma - Classical/usual	Alive	T3	N0	M0	Stage III	0	1532	0	1532	0	1532	0	1532	14.6779948548276	14.7691663301448	13.6488	9.35315	12.7836	7.11894	11.5353	12.6393	13.0721	14.5133	11.3236	13.9377	6.04439	11.5352753766208
TCGA-DJ-A13W-01	TCGA-DJ-A13W	0	1593	45	FEMALE	Thyroid Papillary Carcinoma - Follicular (>= 99% follicular patterned)	Alive	T1b	N0	M0	Stage I	0	1593	0	1593	0	1593	0	1593	4.08746284125034	7.77478705960117	10.0362	13.2047	12.8287	6.6865	7.5157	8.30378	10.3354	9.30834	10.7524	12.1573	6.74147	7.51569983828404
TCGA-DJ-A3VE-01	TCGA-DJ-A3VE	0	577	50	MALE	Thyroid Papillary Carcinoma - Classical/usual	Alive	T1b	N0	M0	Stage I	0	577	0	577	0	577	0	577	14.0958914633209	13.9249980234467	13.1569	7.94251	12.5734	6.61471	11.7022	11.9436	12.6978	14.9072	12.0454	13.8804	4.90689	11.7021726853655
TCGA-EM-A4FO-01	TCGA-EM-A4FO	0	802	72	MALE	Thyroid Papillary Carcinoma - Classical/usual	Alive	T1b	N0	MX	Stage I	0	802	0	802	0	802	0	802	12.6213650943149	13.786065381164	13.1168	11.0133	13.0691	8.50383	11.66	14.2978	13.1745	13.7732	12.0417	14.1415	6.47573	11.65999589243
TCGA-DJ-A13V-01	TCGA-DJ-A13V	0	1313	21	FEMALE	Thyroid Papillary Carcinoma - Classical/usual	Alive	T3	N1a	M0	Stage I	0	1313	0	1313	0	1313	0	1313	16.715988793942	13.3890935219045	13.1056	6.78136	12.7252	8.01123	11.6032	11.556	12.3859	13.9886	11.5147	14.0057	4.75489	11.6031626795344
TCGA-DJ-A3VK-01	TCGA-DJ-A3VK	0	753	63	MALE	Thyroid Papillary Carcinoma - Follicular (>= 99% follicular patterned)	Alive	T3	N0	M0	Stage III	0	753	0	753	0	753	0	753	16.5748004564575	15.0704564159446	13.6709	8.65464	12.8248	7.72792	11.29	11.4574	12.9114	13.8732	12.1618	14.5739	8.66178	11.2900188469326
TCGA-DJ-A3V3-01	TCGA-DJ-A3V3	0	931	57	FEMALE	Thyroid Papillary Carcinoma - Classical/usual	Alive	T2	N0	M0	Stage II	0	931	0	931	0	931	0	931	14.1757834316517	14.2601844773262	14.0457	9.79604	13.168	6.70044	11.9658	11.6092	12.6709	14.1294	11.8065	14.2827	7.21917	11.9657842846621
TCGA-FY-A3R9-01	TCGA-FY-A3R9	0	504	66	FEMALE	Thyroid Papillary Carcinoma - Classical/usual	Alive	T1a	N0	MX	Stage I	0	504	0	504	0	504	0	504	12.6133290543711	12.1882797519641	13.7747	12.2978	12.4635	4.80735	10.137	12.6852	12.7349	13.1463	11.7698	14.3556	9.40301	10.1369911120802
TCGA-EL-A3GU-01	TCGA-EL-A3GU	1	544	72	FEMALE	Thyroid Papillary Carcinoma - Classical/usual	Alive	T3	N1	M0	Stage III	1	4137	0	4137	1	544	1	544	14.6817325512368	13.8981289766984	12.737	7.41785	13.1333	8.20457	11.4883	14.6526	13.0257	14.375	11.4702	13.4387	5.85798	11.4883422775325
TCGA-EM-A4FF-01	TCGA-EM-A4FF	1	1785	40	FEMALE	Thyroid Papillary Carcinoma - Classical/usual	Alive	T1b	N1	MX	Stage I	1	2573	0	2573			1	1785	15.7782825099957	13.7194957783533	13.7559	7.17991	13.2786	7.93074	12.0021	11.8638	13.751	15.0015	11.7661	14.2081	5.97728	12.0021117764799
TCGA-DJ-A2PO-01	TCGA-DJ-A2PO	0	243	54	MALE	Thyroid Papillary Carcinoma - Classical/usual	Alive	T1a	N0	M0	Stage I	0	243	0	243	0	243	0	243	14.2956254611927	14.4769992861331	12.9892	6.58496	12.7459	7.54689	11.668	12.0437	13.2793	14.2644	11.6768	14.1067	5.88264	11.6679985356725
TCGA-EL-A4K2-01	TCGA-EL-A4K2	0	928	43	FEMALE	Thyroid Papillary Carcinoma - Classical/usual	Alive	T1	N0	M0	Stage I	0	928	0	928	0	928	0	928	12.9692066229642	10.3630396302565	14.2327	12.5953	13.3238	7.25739	11.7591	10.0954	13.0797	12.8256	11.8186	14.4197	11.0512	11.7590559391602
TCGA-ET-A2N5-01	TCGA-ET-A2N5	0	2460	46	FEMALE	Thyroid Papillary Carcinoma - Follicular (>= 99% follicular patterned)	Alive	T3	NX	MX	Stage III	0	2460	0	2460			0	2460	14.5578226553731	13.2880008897076	14.6624	12.3707	12.4041	3.70044	10.9144	8.67243	12.1994	13.5382	11.3554	13.9906	8.95128	10.9143851321554
TCGA-EM-A3FL-01	TCGA-EM-A3FL	0	1441	63	FEMALE	Thyroid Papillary Carcinoma - Follicular (>= 99% follicular patterned)	Alive	T1b	NX	MX	Stage I	0	1441	0	1441	0	1441	0	1441	7.86418614465428	9.7279204545632	14.3283	14.309	12.9043	5.64386	9.85643	10.6046	12.7048	12.0063	11.3869	14.4432	10.3421	9.85642552862553
TCGA-EL-A3H4-01	TCGA-EL-A3H4	0	1512	46	FEMALE	Thyroid Papillary Carcinoma - Classical/usual	Alive	T4a	N1	M0	Stage IVA	0	1512	0	1512			0	1512	15.9738318728744	13.6298119443822	13.9282	7.33092	12.2866	6.45943	12.0522	10.7846	13.0921	14.5944	10.8376	14.2588	7.01123	12.0522283933474
TCGA-FY-A40K-01	TCGA-FY-A40K	0	461	46	FEMALE	Thyroid Papillary Carcinoma - Classical/usual	Alive	T1a	N0	MX	Stage I	0	461	0	461	0	461	0	461	13.3216462909914	13.9459924243968	12.9796	10.2082	12.7149	7.29462	12.0485	12.8184	13.453	14.8089	11.762	14.2774	7.02237	12.0484868739923
TCGA-EM-A2CP-01	TCGA-EM-A2CP	0	91	26	FEMALE	Thyroid Papillary Carcinoma - Follicular (>= 99% follicular patterned)	Alive	T2	N0	MX	Stage I	0	91	0	91	0	91	0	91	9.1006623390052	9.25974326369078	13.2567	9.98726	12.5066	7.22882	12.0406	8.82337	12.9638	12.1036	12.2061	14.2337	9.29692	12.0406322005623
TCGA-FY-A2QD-01	TCGA-FY-A2QD	0	38	61	FEMALE	Thyroid Papillary Carcinoma - Classical/usual	Alive	T1	N0			0	38	0	38			0	38	5.12928301694497	9.31741261376487	15.1893	13.9805	12.6101	5.85798	7.96	6.53916	11.4671	13.1456	10.268	14.4284	12.1056	7.96000193206808
TCGA-DJ-A3V7-01	TCGA-DJ-A3V7	0	706	44	FEMALE	Thyroid Papillary Carcinoma - Tall Cell (>= 50% tall cell features)	Alive	T3	N0	M0	Stage III	0	706	0	706	0	706	0	706	13.2888660741658	13.2628289292617	13.4605	7.14975	13.1596	6.37504	11.7964	9.5812	13.8429	14.4554	10.9578	14.1864	4.08746	11.7964452590618
TCGA-BJ-A290-01	TCGA-BJ-A290	1	329	70	MALE	Thyroid Papillary Carcinoma - Tall Cell (>= 50% tall cell features)	Alive	T3	N1a	M0	Stage III	1	919	0	919			1	329	18.3047835591351	15.5578226553731	12.169	5.32193	13.3218	9.96145	11.2848	13.6025	13.0083	13.2297	11.9443	14.322	7.07682	11.2848241002246
TCGA-DJ-A3V6-01	TCGA-DJ-A3V6	0	818	54	MALE	Thyroid Papillary Carcinoma - Tall Cell (>= 50% tall cell features)	Alive	T3	N0	M0	Stage III	0	818	0	818	0	818	0	818	12.5971214287896	13.1933713498215	12.777	8.23362	12.7607	7.69349	11.5994	12.8317	13.4515	14.7351	11.1235	13.7916	4.16993	11.5994479815287
TCGA-BJ-A2P4-01	TCGA-BJ-A2P4	0	390	29	FEMALE	Thyroid Papillary Carcinoma - Classical/usual	Alive	T2	N0	M0	Stage I	0	390	0	390	0	390	0	390	13.407666097055	12.2842457498297	13.3326	13.1914	13.3779	7.13955	10.1111	10.255	12.7857	12.7461	12.407	13.7037	8.40939	10.1111356702347
TCGA-FY-A3NP-01	TCGA-FY-A3NP	0	491	69	MALE	Thyroid Papillary Carcinoma - Follicular (>= 99% follicular patterned)	Alive	T1	N0	M0	Stage I	0	491	0	491	0	491	0	491	15.6997893183821	13.7183188104793	15.075	10.6865	13.1889	4.70044	10.6027	11.6032	12.7309	13.8106	11.9993	14.7186	10.7313	10.602698865018
TCGA-J8-A42S-01	TCGA-J8-A42S	0	75	45	MALE	Thyroid Papillary Carcinoma - Classical/usual	Alive	T1b	N1a	MX	Stage III	0	75	0	75	0	75	0	75	10.1848753429083	13.7239808442688	13.3995	11.7764	12.8321	7.44294	12.6059	13.4232	12.4653	14.1236	11.617	14.1237	6.87036	12.6059424396254
TCGA-FY-A4B3-01	TCGA-FY-A4B3	0	427	51	MALE	Thyroid Papillary Carcinoma - Classical/usual	Alive	T3	N1a	MX	Stage III	0	427	0	427			0	427	14.064153308137	14.0299773465896	13.8459	8.42626	12.837	7.66534	13.3453	12.6865	13.5579	14.9819	11.8834	14.5725	4.32193	13.3452666260075
TCGA-DJ-A2PS-01	TCGA-DJ-A2PS	0	797	40	FEMALE	Thyroid Papillary Carcinoma - Classical/usual	Alive	T3	N1a	M0	Stage I	0	797	0	797	0	797	0	797	16.3359136833725	15.3639978223584	13.9406	13.2108	12.4097	6.83289	11.1536	12.8039	12.3818	14.2597	11.1389	14.0953	8.30834	11.1535520317081
TCGA-DE-A4M9-01	TCGA-DE-A4M9	0	573	28	MALE	Thyroid Papillary Carcinoma - Classical/usual	Alive	T2	NX	M0	Stage I	0	573	0	573			0	573	7.92481250360578	9.57175264350355	12.236	12.2125	12.914	7.62936	10.8963	9.93074	11.6834	12.5882	10.5689	14.3619	7.44294	10.8963324039099
TCGA-EL-A4K6-01	TCGA-EL-A4K6	1	874	75	MALE	Thyroid Papillary Carcinoma - Classical/usual	Alive	T4	N1	MX	Stage IV	1	1343	0	1343			1	874	16.1521263653425	12.7797193551434	12.6771	9.43254	13.4767	6.2854	9.66	5.58496	12.3761	12.013	9.56796	14.2703	9.20212	9.65999589242998
TCGA-DJ-A3VI-01	TCGA-DJ-A3VI	0	95	52	FEMALE	Thyroid Papillary Carcinoma - Classical/usual	Alive	T1b	N1a	M0	Stage III	0	95	0	95	0	95	0	95	13.7590559391602	13.2488170592785	13.5972	7.77479	12.8723	7.49185	11.6402	10.0728	13.5878	14.9916	10.4838	14.0172	4.16993	11.6402449362223
TCGA-ET-A3BX-01	TCGA-ET-A3BX	0	1596	24	MALE	Thyroid Papillary Carcinoma - Classical/usual	Alive	T3	N1a	MX	Stage I	0	1596	0	1596	0	1596	0	1596	13.8265484872909	13.161446847518	13.2641	8.66888	12.8106	7.47573	12.6218	9.49386	13.0975	14.6106	9.7879	13.9317	5	12.6218229473942
TCGA-DJ-A2Q4-01	TCGA-DJ-A2Q4	0	1032	53	MALE	Thyroid Papillary Carcinoma - Classical/usual	Alive	T1b	N1a	M0	Stage III	0	1032	0	1032	0	1032	0	1032	15.5712193544383	14.0194169829442	14.4554	9.42206	13.3574	7.48382	12.8116	11.1799	13.2481	15.5892	11.7198	14.5677	4.85798	12.8115753883758
TCGA-EM-A2CM-01	TCGA-EM-A2CM	0	1253	62	FEMALE	Other, specify	Alive	T3	N0	MX	Stage III	1	1253	0	1253	0	1253	0	1253	9.69696752623429	12.8645730817736	12.9989	8.15987	12.557	7.30378	9.50581	7.20945	12.9805	11.6124	10.5127	13.4252	4.9542	9.50581155391959
TCGA-EM-A2P2-01	TCGA-EM-A2P2	0	526	46	MALE	Thyroid Papillary Carcinoma - Follicular (>= 99% follicular patterned)	Alive	T3	N0	MX	Stage III	0	526	0	526	0	526	0	526	18.3929169116249	15.5354576463194	15.078	8.81057	12.9454	7.15987	10.5981	11.3399	13.0109	12.9945	11.7091	14.4337	9.74651	10.5980525001616
TCGA-FY-A3R7-01	TCGA-FY-A3R7	0	495	50	FEMALE	Thyroid Papillary Carcinoma - Classical/usual	Alive	T3	N1a	MX	Stage III	0	495	0	495			0	495	15.383062982157	15.0186348695396	14.1541	14.3626	12.9618	6.85798	11.3939	13.9326	13.0213	14.1607	12.3704	14.7062	9.78136	11.3939266756404
TCGA-EL-A3TA-01	TCGA-EL-A3TA	0	2035	42	MALE	Thyroid Papillary Carcinoma - Classical/usual	Alive	T2	N0	M0	Stage I	0	2035	0	2035	0	2035	0	2035	14.9018096843236	13.3178365410046	13.7984	13.6263	13.3072	6.55459	11.4944	13.8494	13.2923	13.5525	12.2021	14.4504	8.08215	11.4943556035328
TCGA-J8-A3O0-01	TCGA-J8-A3O0	0	1313	38	MALE	Thyroid Papillary Carcinoma - Classical/usual	Alive	T2	N0	M0	Stage I	0	1313	0	1313	0	1313	0	1313	17.3138396143998	14.6873756834375	14.3728	10.5915	13.1207	6.22882	11.0437	10.7389	12.72	13.058	12.1183	14.4448	10.242	11.0437108633472
TCGA-IM-A3U3-01	TCGA-IM-A3U3	0	514	55	FEMALE	Thyroid Papillary Carcinoma - Tall Cell (>= 50% tall cell features)	Alive	T1b	N0	MX	Stage I	0	514	0	514			0	514	16.384345317841	14.0904432750816	13.018	5.90689	13.2172	7.52356	11.9697	12.6861	13.8104	14.9827	11.3869	14.3909	3.45943	11.9697462508145
TCGA-DJ-A3UX-01	TCGA-DJ-A3UX	0	345	46	FEMALE	Thyroid Papillary Carcinoma - Classical/usual	Alive	T1	N0	M0	Stage I	0	345	0	345	0	345	0	345	16.4298643767409	13.1803754031282	14.2979	14.1805	12.4684	6.33985	11.2837	14.4839	12.6193	13.6551	11.3912	14.572	9.67948	11.2836671674915
TCGA-FY-A40L-01	TCGA-FY-A40L	0	726	55	FEMALE	Thyroid Papillary Carcinoma - Classical/usual	Alive	T4a	N1b	MX	Stage IVA	0	726	0	726			0	726	15.5360346818251	13.5418226214242	13.1763	6.76818	12.6604	7.08746	11.8622	13.4439	13.7226	14.9178	11.062	14.1189	5.39232	11.8622499008515
TCGA-KS-A41L-01	TCGA-KS-A41L	0	3463	39	FEMALE	Thyroid Papillary Carcinoma - Follicular (>= 99% follicular patterned)	Alive	T2	N0	M0	Stage I	0	3463	0	3463	0	3463	0	3463	4.39231742277876	8.62570884306447	12.0694	14.204	12.368	8.3837	9.47573	4.32193	12.0272	11.6321	11.8634	13.8522	7.96578	9.4757334309664
TCGA-DJ-A4UW-01	TCGA-DJ-A4UW	0	819	34	FEMALE	Thyroid Papillary Carcinoma - Tall Cell (>= 50% tall cell features)	Alive	T1a	N1b	M0	Stage I	0	819	0	819			0	819	15.693051295397	14.0201118390881	13.4661	14.0959	12.7688	7.57743	11.8498	14.9069	12.7903	14.4111	12.1267	13.8082	8.26209	11.8497960222456
TCGA-EM-A22N-01	TCGA-EM-A22N	0	324	68	FEMALE	Thyroid Papillary Carcinoma - Follicular (>= 99% follicular patterned)	Alive	T1b	N0	MX	Stage I	0	324	0	324			0	324	7.43462822763672	11.0389189892923	12.9099	12.887	13.2516	6.6865	10.151	11.3443	12.8301	10.8408	12.2618	14.2915	11.7891	10.1510165388922
TCGA-FE-A23A-01	TCGA-FE-A23A	0	2489	27	FEMALE	Thyroid Papillary Carcinoma - Classical/usual	Alive	T2	N0	MX	Stage I	0	2489	0	2489	0	2489	0	2489	13.6801397177632	13.0360018529199	13.2287	6.18982	13.8116	7.7211	12.1199	11.3837	13.7838	14.4862	10.6421	14.3481	2.58496	12.1199137854523
TCGA-DJ-A3UY-01	TCGA-DJ-A3UY	0	1091	32	FEMALE	Thyroid Papillary Carcinoma - Classical/usual	Alive	T1b	N0	M0	Stage I	0	1091	0	1091	0	1091	0	1091	13.3894969037164	12.6483575820097	13.4515	12.8047	12.5751	7.12928	11.346	14.291	13.3689	14.2815	11.5382	14.4069	8.77808	11.3459595964041
TCGA-DJ-A3US-01	TCGA-DJ-A3US	0	998	37	FEMALE	Thyroid Papillary Carcinoma - Classical/usual	Alive	T1b	N0	M0	Stage I	0	998	0	998	0	998	0	998	13.956829877743	13.2304708322047	14.517	12.7486	12.5904	8.23362	11.9207	11.4372	12.6015	13.6015	11.7879	14.5214	10.3026	11.9207250197512
TCGA-FE-A3PB-01	TCGA-FE-A3PB	0	2590	33	FEMALE	Thyroid Papillary Carcinoma - Classical/usual	Alive	T3	N1a	MX	Stage I	0	2590	0	2590	0	2590	0	2590	12.8368393597487	12.7811547706959	12.7334	8.15482	12.7035	7.96	11.9726	15.049	13.8849	14.6138	11.0126	13.89	4.16993	11.9726208620587
TCGA-ET-A3DR-01	TCGA-ET-A3DR	0	2451	42	FEMALE	Thyroid Papillary Carcinoma - Classical/usual	Alive	T1	N1a	MX	Stage I	0	2451	0	2451	0	2451	0	2451	13.1506992887445	12.3717766443379	13.824	10.858	12.0105	6	10.3151	12.5098	11.7224	13.6986	10.9211	13.726	8.07146	10.3151495622563
TCGA-EM-A3SX-01	TCGA-EM-A3SX	0	908	28	FEMALE	Thyroid Papillary Carcinoma - Classical/usual	Alive	T3	N1a	MX	Stage I	0	908	0	908			0	908	12.2384047393251	14.9887290603221	13.183	8.05528	12.2633	6.61471	12.2396	11.041	12.9674	14.338	12.9936	14.5856	6.45943	12.2395985292491
TCGA-BJ-A18Y-01	TCGA-BJ-A18Y	0	1563	29	MALE	Thyroid Papillary Carcinoma - Classical/usual	Alive	T1b	N0	MX	Stage I	0	1563	0	1563	0	1563	0	1563	14.706064267335	13.7966480414138	14.1339	12.9683	12.8431	5.90689	10.6448	12.7071	12.527	13.1136	11.9491	14.4488	10.5708	10.6447575925163
TCGA-EL-A3ZO-01	TCGA-EL-A3ZO	0	2211	79	FEMALE	Thyroid Papillary Carcinoma - Classical/usual	Alive	T3	N1	M0	Stage III	0	2211	0	2211	0	2211	0	2211	14.3544560175056	12.0161118382205	12.0735	6.58496	13.403	7.79442	12.2261	14.4362	14.5059	14.9681	10.6092	13.708	4	12.2261110981324
TCGA-EM-A4FR-01	TCGA-EM-A4FR	0	655	28	MALE	Other, specify	Alive	T3	N1	MX	Stage I	0	655	0	655	0	655	0	655	14.1539478002457	14.7570253306507	13.1808	11.6353	13.0526	6.71425	11.032	10.062	12.9213	13.9053	11.3376	13.5602	8.92184	11.0320457269308
TCGA-DJ-A4UP-01	TCGA-DJ-A4UP	0	916	15	FEMALE	Thyroid Papillary Carcinoma - Classical/usual	Alive	T1b	N1b	M0	Stage I	0	916	0	916	0	916	0	916	16.573380917529	15.2020855514892	14.1662	13.6117	12.9807	7.62205	11.908	13.3082	12.5864	14.4318	11.4299	14.2171	8.79442	11.9080172610628
TCGA-BJ-A45E-01	TCGA-BJ-A45E	0	639	46	FEMALE	Thyroid Papillary Carcinoma - Classical/usual	Alive	T1a	N0	M0	Stage I	0	639	0	639			0	639	3.70043971814109	7.37503943134692	11.2998	8.82655	12.26	7.63662	11.5699	13.2691	12.8882	10.5546	10.8796	13.0765	3	11.5698556083309
TCGA-ET-A39I-01	TCGA-ET-A39I	0	1011	83	FEMALE	Thyroid Papillary Carcinoma - Follicular (>= 99% follicular patterned)	Dead	T1	NX	MX	Stage I	0	1011	0	1011	0	1011	0	1011	15.6710710749346	14.6517244331081	14.8617	12.1532	12.7524	4.08746	10.5765	10.9922	12.1966	13.2084	11.8222	14.6316	10.9447	10.5764843467969
TCGA-EL-A3T0-01	TCGA-EL-A3T0	0	4335	45	FEMALE	Thyroid Papillary Carcinoma - Classical/usual	Alive	T3	N1	M0	Stage III	0	4335	0	4335	0	4335	0	4335	15.8882200248952	13.9269445427987	14.0302	14.1203	12.8523	5.78136	11.5498	14.3987	12.841	15.1434	13.2365	14.3616	8.29921	11.5497846679479
TCGA-E8-A437-01	TCGA-E8-A437	0	1213	57	FEMALE	Thyroid Papillary Carcinoma - Classical/usual	Alive	TX	NX	M0	Stage I	0	1213	0	1213			0	1213	11.3788367132106	12.078817949962	12.8299	14.2454	12.9645	7.53138	11.1941	11.7797	12.4903	12.7779	11.4372	13.488	7.42626	11.1941412388631
TCGA-BJ-A2N7-01	TCGA-BJ-A2N7	0	559	30	FEMALE	Thyroid Papillary Carcinoma - Classical/usual	Alive	T3	N0	M0	Stage I	0	559	0	559	0	559	0	559	17.0048020101602	14.2028125524137	14.5395	10.8742	13.0904	6.04439	11.1421	11.8361	13.0715	13.0802	11.9912	14.8724	9.54882	11.1421070573025
TCGA-DE-A69J-01	TCGA-DE-A69J	0	447	34	FEMALE	Thyroid Papillary Carcinoma - Classical/usual	Alive	T2	NX	M0	Stage I	0	447	0	447	0	447	0	447	15.8625162885154	14.296270978386	13.5297	6.44294	13.2884	8.17493	12.1624	11.9629	13.9543	15.1944	11.5661	14.414	4.64386	12.1623913287569
TCGA-EM-A4FQ-01	TCGA-EM-A4FQ	0	683	42	FEMALE	Thyroid Papillary Carcinoma - Follicular (>= 99% follicular patterned)	Alive	T2	N1	MX	Stage I	0	683	0	683	0	683	0	683	15.9087913334883	13.2479275134436	13.0614	7.32193	13.3216	7.27612	12.1652	12.2986	13.8181	14.5738	11.2426	13.7548	2	12.1652210682209
TCGA-E3-A3E2-01	TCGA-E3-A3E2	0	1922	34	FEMALE	Thyroid Papillary Carcinoma - Follicular (>= 99% follicular patterned)	Alive	T1	N1a	MX	Stage I	0	1922	0	1922	0	1922	0	1922	16.7374586185705	13.9691166653623	13.163	9.19229	12.932	9.18735	11.902	12.6122	12.9922	13.7726	11.4393	13.9925	6.49185	11.9019981856685
TCGA-ET-A25J-01	TCGA-ET-A25J	0	2359	40	FEMALE	Thyroid Papillary Carcinoma - Classical/usual	Alive	T2	N1a	MX	Stage I	0	2359	0	2359	0	2359	0	2359	#N/A	#N/A	#N/A	#N/A	#N/A	#N/A	#N/A	#N/A	#N/A	#N/A	#N/A	#N/A	#N/A	#N/A
TCGA-DJ-A2QC-01	TCGA-DJ-A2QC	0	1215	70	FEMALE	Thyroid Papillary Carcinoma - Classical/usual	Alive	T2	N0	M0	Stage II	0	1215	0	1215	0	1215	0	1215	15.1030008802993	14.1627846801896	12.8248	8.633	13.2656	5.75489	11.5289	10.4429	12.7744	13.2696	12.2603	13.7417	3.45943	11.5289424150649
TCGA-ET-A39T-01	TCGA-ET-A39T	0	2987	55	FEMALE	Thyroid Papillary Carcinoma - Follicular (>= 99% follicular patterned)	Alive	T3	N0	MX	Stage III	0	2987	0	2987	0	2987	0	2987	12.0279059965699	12.5620038636516	12.9894	6.67243	12.3731	5.93074	11.1731	9.66888	12.8817	13.6324	10.5421	13.77	6.67243	11.1730524577741
TCGA-IM-A4EB-01	TCGA-IM-A4EB	0	780	37	MALE	Other, specify	Alive	T3	N1b	MX	Stage I	0	780	0	780	0	780	0	780	14.2885777369927	12.4424251933316	13.4355	8.70044	12.7721	6.89482	11.4773	13.6388	13.0345	14.2479	10.9701	13.275	3.32193	11.477252323938
TCGA-BJ-A0ZJ-01	TCGA-BJ-A0ZJ	0	1280	36	MALE	Thyroid Papillary Carcinoma - Classical/usual	Alive	T2	N1a	M0	Stage I	0	1280	0	1280	0	1280	0	1280	13.8702683825635	13.1267044728432	13.725	10.7288	12.7345	7.45121	11.7043	13.102	12.4785	13.1944	11.557	13.9962	8.54303	11.7043359711823
TCGA-EL-A3CW-01	TCGA-EL-A3CW	0	1734	87	FEMALE	Thyroid Papillary Carcinoma - Classical/usual	Dead	T2	N1a	M0	Stage III	0	938		1734	0	1734	0	1734	10.0154150523867	11.0593444608244	13.765	13.6179	12.4535	7.40088	11.5137	13.2158	12.3334	12.8144	11.0112	13.8441	9.62022	11.5137275959524
TCGA-IM-A3U2-01	TCGA-IM-A3U2	0	563	89	FEMALE	Thyroid Papillary Carcinoma - Tall Cell (>= 50% tall cell features)	Alive	T3	N1b	MX	Stage IVA	0	190	0	563			0	563	13.4474707176057	13.2379568133062	12.9287	6.44294	12.933	6.67243	12.4067	13.333	13.7332	14.2464	10.9993	13.7121	3.70044	12.4067364826917
TCGA-DJ-A2QA-01	TCGA-DJ-A2QA	0	1020	56	FEMALE	Thyroid Papillary Carcinoma - Follicular (>= 99% follicular patterned)	Alive	T3	N0	M0	Stage III	0	1020	0	1020	0	1020	0	1020	13.2297200932374	12.1851851668203	12.3334	15.792	13.0147	5.61471	11.3658	12.4729	12.3677	12.8136	11.2125	13.048	5.88264	11.3657756353263
TCGA-L6-A4EU-01	TCGA-L6-A4EU	0	289	58	FEMALE	Thyroid Papillary Carcinoma - Tall Cell (>= 50% tall cell features)	Alive	T3	N1a	M0	Stage III	0	289	0	289			0	289	11.8443134612033	13.1034517417161	13.1455	8.59246	13.5988	8.05528	11.9484	14.1553	14.4209	15.3185	11.3778	13.7486	4.90689	11.9483672315847
TCGA-ET-A3BO-01	TCGA-ET-A3BO	0	1533	44	FEMALE	Thyroid Papillary Carcinoma - Tall Cell (>= 50% tall cell features)	Alive	T3	N1a	MX	Stage I	0	1533	0	1533			0	1533	15.2282174422934	14.2625353405263	13.2187	6.33985	12.649	7.25739	11.6974	12.0505	13.426	14.7864	11.1874	14.1344	3.32193	11.6974020075027
TCGA-H2-A26U-01	TCGA-H2-A26U	0	517	54	FEMALE	Thyroid Papillary Carcinoma - Classical/usual	Alive	T3	N0	MX	Stage III	0	517	0	517			0	517	13.5361257716003	14.3691883611474	12.9429	6.65821	13.3514	8.25739	12.4998	13.9629	13.4394	14.0515	11.1643	14.1794	2.58496	12.4998458870832
TCGA-DJ-A4V4-01	TCGA-DJ-A4V4	0	481	48	FEMALE	Thyroid Papillary Carcinoma - Tall Cell (>= 50% tall cell features)	Alive	T1a	N0	M0	Stage I	0	481	0	481	0	481	0	481	14.6224522582181	12.7719020806977	13.1986	14.2778	12.8037	6.18982	11.3191	12.9359	12.9337	13.4675	10.8719	13.4418	8.11374	11.319107575825
TCGA-BJ-A3EZ-01	TCGA-BJ-A3EZ	0	487	51	MALE	Thyroid Papillary Carcinoma - Classical/usual	Alive	T3	N1b	M0	Stage IVA	0	487	0	487			0	487	12.037203741152	13.2877123795494	12.9862	6.58496	13.138	8.49586	11.7142	12.3465	13.8465	15.5028	11.1183	14.2288	3.16993	11.7142455176661
TCGA-BJ-A45G-01	TCGA-BJ-A45G	0	725	48	FEMALE	Thyroid Papillary Carcinoma - Follicular (>= 99% follicular patterned)	Alive	T2	N1	M0	Stage III	0	725	0	725			0	725	13.721633263063	13.3134499409631	14.3036	13.277	12.9989	5.08746	11.0021	12.2857	12.5491	13.1805	11.8514	14.459	10.676	11.0021117764799
TCGA-EM-A2P1-06	TCGA-EM-A2P1	1	363	33	MALE	Thyroid Papillary Carcinoma - Classical/usual	Alive	T2	N1b	MX	Stage I	1	531	0	531	1	363	1	363	15.3059548508279	12.333714426094	12.2805	4.39232	11.8467	7.59246	11.5367	13.0651	13.2726	13.8069	10.352	13.7366	0	11.5367328898354
TCGA-FE-A232-01	TCGA-FE-A232	0	2424	44	FEMALE	Thyroid Papillary Carcinoma - Classical/usual	Alive	T3	NX	MX	Stage I	0	2424	0	2424	0	2424	0	2424	13.3411017990941	12.7964452590618	13.3498	12.5665	13.2464	6.59991	11.8549	12.4081	13.6103	13.8315	11.3669	13.9546	7.66534	11.8548683832602
TCGA-FY-A3I4-01	TCGA-FY-A3I4	0	542	34	FEMALE	Thyroid Papillary Carcinoma - Classical/usual	Alive	T2	N0	M0	Stage I	0	542	0	542	0	542	0	542	14.7817695118631	13.3975409448565	14.4503	15.2192	13.9421	8.05528	12.5682	15.216	13.4776	14.2014	12.3971	14.6404	8.40939	12.5681936538501
TCGA-DE-A7U5-01	TCGA-DE-A7U5	0	84	36	FEMALE	Thyroid Papillary Carcinoma - Classical/usual	Alive	T2	N0	M0	Stage I	0	84	0	84			0	84	11.3939266756404	11.9776376904059	12.6477	5.08746	12.1805	6.50779	11.4236	13.8153	12.6566	13.7374	9.95128	12.9952	5	11.4236411950759
TCGA-DJ-A3VB-01	TCGA-DJ-A3VB	0	697	52	MALE	Thyroid Papillary Carcinoma - Tall Cell (>= 50% tall cell features)	Alive	T3	N1a	M0	Stage III	0	697	0	697	0	697	0	697	15.6472054379526	13.0435399987717	13.7366	7.42626	13.3569	6.84549	12.7736	12.0698	14.5834	15.3768	11.3815	14.0264	4.08746	12.7735513464285
TCGA-EL-A4JZ-01	TCGA-EL-A4JZ	0	1856	55	FEMALE	Thyroid Papillary Carcinoma - Classical/usual	Alive	T3	N1a	M0	Stage III	0	1856	0	1856	0	1856	0	1856	14.6925610182247	15.3081612422923	12.9823	6.2854	13.1193	8.02237	12.014	13.9974	13.3159	14.6724	11.6537	14.1545	3.32193	12.0140204703149
TCGA-EM-A2P0-01	TCGA-EM-A2P0	0	535	33	MALE	Thyroid Papillary Carcinoma - Classical/usual	Alive	T2	N1b	MX	Stage I	0	535	0	535	0	535	0	535	15.1013191544233	14.1199137854523	14.0726	11.7723	12.3072	6.47573	12.2892	12.0671	12.4979	14.5549	11.6484	14.2639	7.9542	12.2891543537234
TCGA-FY-A3NN-01	TCGA-FY-A3NN	0	0	48	FEMALE	Thyroid Papillary Carcinoma - Classical/usual	Alive	T1b	N1a	MX	Stage III	0	0	0	0	0	0	0	0	15.1749256825007	13.775095822586	12.6057	5.85798	12.5142	5.49185	10.8258	10.4168	12.4821	14.2473	10.1774	13.6632	6.12928	10.8257538328831
TCGA-BJ-A2N8-01	TCGA-BJ-A2N8	0	504	30	FEMALE	Thyroid Papillary Carcinoma - Classical/usual	Alive	T1b	N0	M0	Stage I	0	504	0	504			0	504	17.1177141143894	14.7946189341301	15.2001	11.69	12.6391	7.2854	11.3554	9.81378	12.8414	14.4582	11.7087	14.3263	9.35535	11.3553510964248
TCGA-FK-A3SE-01	TCGA-FK-A3SE	0	670	31	FEMALE	Thyroid Papillary Carcinoma - Classical/usual	Alive	T2	N1a	MX	Stage I	0	670	0	670	0	670	0	670	15.6814031437369	14.4221962010602	14.8475	11.8214	12.5515	6.9542	12.5189	13.049	12.6883	15.1797	11.6216	14.9329	8.21917	12.5188989927773
TCGA-EM-A3AJ-01	TCGA-EM-A3AJ	0	941	39	MALE	Thyroid Papillary Carcinoma - Follicular (>= 99% follicular patterned)	Alive	T3	N1a	MX	Stage I	0	941	0	941			0	941	5.75488750216347	10.1395513523988	13.2958	10.7723	12.5503	7.77479	11.8541	10.9425	12.4229	12.3061	12.1062	14.0426	6.6865	11.8540891798706
TCGA-BJ-A4O9-01	TCGA-BJ-A4O9	0	714	51	FEMALE	Thyroid Papillary Carcinoma - Follicular (>= 99% follicular patterned)	Alive	T2	N0	M0	Stage II	0	714	0	714			0	714	15.9332987654631	13.813781191217	12.6587	7.43463	13.6187	8.24317	11.5445	5.08746	13.0037	13.7628	11.4944	14.4426	6.67243	11.5444815223108
TCGA-J8-A3YG-01	TCGA-J8-A3YG	0	678	54	FEMALE	Thyroid Papillary Carcinoma - Classical/usual	Alive	T2	N1a	M0	Stage III	0	678	0	678	0	678	0	678	14.4615433951171	13.4571243315408	13.1443	11.7863	13.3396	7.03342	12.2258	13.4218	13.9993	14.5616	11.8704	14.5336	7.97728	12.2258099406235
TCGA-DJ-A1QO-01	TCGA-DJ-A1QO	1	1062	69	MALE	Thyroid Papillary Carcinoma - Tall Cell (>= 50% tall cell features)	Alive	T3	N0	M0	Stage III	1	1442	0	1442	0	1442	1	1062	10.8129794712515	12.497352893477	12.6622	7.30378	12.8759	7.62205	12.2294	12.4767	13.292	14.0785	10.7814	13.4211	3.80735	12.2294196882304
TCGA-FE-A239-01	TCGA-FE-A239	1	933	82	MALE	Thyroid Papillary Carcinoma - Classical/usual	Dead	T3	N0	MX	Stage III	1	1023	1	1023	1	933	1	933	5.88264304936184	10.5764843467969	13.1995	11.9151	14.4688	11.1618	9.82018	7.93664	12.5821	10.4919	11.7703	14.8408	10.4868	9.82017896241519
TCGA-EM-A3FK-01	TCGA-EM-A3FK	0	723	30	FEMALE	Thyroid Papillary Carcinoma - Classical/usual	Alive	T1b	N1b	MX	Stage I	0	723	0	723	0	723	0	723	16.202219500242	14.4661402057922	13.6401	8.66534	12.8903	7.33092	11.899	8.70736	12.5596	15.0489	11.2348	14.0343	6.45943	11.8989792046225
TCGA-FY-A3ON-01	TCGA-FY-A3ON	0	595	20	MALE	Thyroid Papillary Carcinoma - Classical/usual	Alive	T2	N1	MX	Stage I	0	595	0	595	0	595	0	595	14.1113802293607	13.6909801018887	14.1548	9.45738	12.2848	7.50779	11.6461	12.7277	12.6858	14.8597	11.9318	14.4682	6.93074	11.6461086415061
TCGA-EL-A3CZ-01	TCGA-EL-A3CZ	1	1426	37	FEMALE	Thyroid Papillary Carcinoma - Classical/usual	Alive	T1	N1a	M0	Stage I	1	2418	0	2418			1	1426	15.0344550953272	12.8403845507117	14.8382	10.7855	12.204	5.12928	10.809	6.83289	11.8754	13.3455	11.7686	14.2677	11.1911	10.8089641749193
TCGA-ET-A25G-01	TCGA-ET-A25G	0	2492	56	FEMALE	Thyroid Papillary Carcinoma - Tall Cell (>= 50% tall cell features)	Alive	T3	N0	MX	Stage III	0	2492	0	2492	0	2492	0	2492	14.1390716532952	12.8678578639728	13.3185	7.18982	13.0644	7.40939	12.3426	12.7252	13.2131	14.4179	9.633	13.7713	4.45943	12.3426302986784
TCGA-EM-A3AR-01	TCGA-EM-A3AR	0	1133	41	MALE	Thyroid Papillary Carcinoma - Classical/usual	Alive	T1b	N1a	MX	Stage I	0	1133	0	1133	0	1133	0	1133	15.569825947355	12.6454332751643	14.7789	15.8573	12.3222	6.78136	10.4325	14.8823	12.4385	13.7147	11.1743	14.1995	10.933	10.4325419003883
TCGA-CE-A27D-01	TCGA-CE-A27D	0	374	28	FEMALE	Thyroid Papillary Carcinoma - Classical/usual	Alive	T2	N1	M0	Stage I	0	374	0	374	0	374	0	374	14.6536288334075	14.5157614274339	14.419	15.3274	13.3566	9.26209	11.6768	14.413	13.3872	14.7425	12.5238	14.8708	9.25267	11.6768386064742
TCGA-BJ-A0Z3-01	TCGA-BJ-A0Z3	0	497	33	FEMALE	Thyroid Papillary Carcinoma - Classical/usual	Alive	T1	N0	M0	Stage I	0	497	0	497			0	497	13.3394324959968	14.060104818958	13.7099	9.59246	13.4657	8.44294	12.6425	13.6314	12.9674	13.9905	11.8688	14.7007	6.04439	12.6425030287805
TCGA-BJ-A28V-01	TCGA-BJ-A28V	0	987	80	FEMALE	Thyroid Papillary Carcinoma - Classical/usual	Alive	T3	N0	MX	Stage III	0	987	0	987			0	987	3.70043971814109	10.6156296369681	14.5208	16.3612	13.2181	7.39232	8.41363	9.13443	12.5618	12.703	12.8234	14.7571	9.74483	8.41362792902417
TCGA-DJ-A4UL-01	TCGA-DJ-A4UL	0	939	68	FEMALE	Thyroid Papillary Carcinoma - Classical/usual	Alive	T1b	N0	M0	Stage I	0	939	0	939	0	939	0	939	13.3437409184722	13.4587910756081	12.978	8.39232	13.3704	6.6865	12.5253	11.0293	12.6332	13.1613	10.8887	13.564	4.75489	12.5252760978671
TCGA-FY-A3TY-01	TCGA-FY-A3TY	0	709	61	FEMALE	Thyroid Papillary Carcinoma - Classical/usual	Alive	T3	N0	MX	Stage III	0	709	0	709	0	709	0	709	11.8344710499842	12.2336196767597	13.3625	12.2877	11.8074	7.85798	11	15.7298	12.8696	13.0399	11.2491	13.616	9.07682	11
TCGA-ET-A3DW-01	TCGA-ET-A3DW	0	752	64	MALE	Thyroid Papillary Carcinoma - Tall Cell (>= 50% tall cell features)	Alive	T2	N1	MX	Stage III	0	752	0	752	0	752	0	752	13.8933963420879	13.2167458581953	12.8939	6.35755	13.2207	6.67243	11.948	8.18488	13.7997	15.1353	9.78953	13.9208	2	11.9480021309777
TCGA-BJ-A4O8-01	TCGA-BJ-A4O8	0	591	47	MALE	Thyroid Papillary Carcinoma - Classical/usual	Alive	T3	N1a	M0	Stage III	0	591	0	591	0	591	0	591	15.678655152352	14.3835018042226	12.6595	6.55459	12.813	8.91289	11.66	13.1131	13.4808	14.0307	11.239	13.8046	4.08746	11.65999589243
TCGA-EM-A2CR-01	TCGA-EM-A2CR	0	415	46	FEMALE	Thyroid Papillary Carcinoma - Follicular (>= 99% follicular patterned)	Alive	T2	N0	MX	Stage II	0	415	0	415	0	415	0	415	8.92777796208234	10.5107641679179	12.557	12.6898	13.746	5.85798	11.9163	5.88264	14.5613	11.5779	11.0464	13.4482	8.72451	11.9162526988122
TCGA-DJ-A3UZ-01	TCGA-DJ-A3UZ	0	1246	70	FEMALE	Thyroid Papillary Carcinoma - Classical/usual	Alive	T3	N0	M0	Stage III	0	1246	0	1246	0	1246	0	1246	16.0046593890271	14.1412290443041	14.0636	14.8191	12.7341	6.32193	12.1827	14.1076	12.3796	13.5812	11.4909	14.5223	9.00282	12.182704710519
TCGA-E3-A3DY-01	TCGA-E3-A3DY	0	2815	37	MALE	Other, specify	Alive	T3	N1a	M0	Stage I	0	2815	0	2815	0	2815	0	2815	14.3046365238073	14.6649472077551	13.2857	7.2384	13.1311	7.22882	12.101	11.3038	13.2157	14.5848	11.2318	14.3938	5.97728	12.1009907840928
TCGA-EM-A3FP-01	TCGA-EM-A3FP	0	529	71	FEMALE	Thyroid Papillary Carcinoma - Follicular (>= 99% follicular patterned)	Alive	T2	N0	MX	Stage II	0	529	0	529	0	529	0	529	11.4873376152072	12.257977058564	14.3637	14.374	13.3868	6.45943	10.3026	11.3009	12.6733	12.3211	12.2586	13.974	9.71939	10.3026389237876
TCGA-EM-A2OV-01	TCGA-EM-A2OV	0	674	64	FEMALE	Thyroid Papillary Carcinoma - Follicular (>= 99% follicular patterned)	Alive	T2	N0	MX	Stage II	0	674	0	674	0	674	0	674	7.77478705960117	8.18982455888002	13.681	13.4755	12.6486	4.52356	8.65464	9.63844	13.2583	11.888	12.116	13.8249	7.13955	8.65463602852797
TCGA-EL-A3T6-01	TCGA-EL-A3T6	0	2988	34	FEMALE	Thyroid Papillary Carcinoma - Classical/usual	Alive	T3	N0	M0	Stage I	0	2988	0	2988	0	2988	0	2988	13.9532870678781	12.2416852876016	13.5171	8.16993	12.8763	7.33092	12.4057	10.0728	13.5739	15.1681	10.8564	13.9825	4.52356	12.4056733322819
TCGA-EL-A4K0-01	TCGA-EL-A4K0	0	944	54	FEMALE	Thyroid Papillary Carcinoma - Classical/usual	Alive	T1	N0	M0	Stage I	0	944	0	944			0	944	14.6098135874551	15.9344050030284	13.7717	8.8009	12.7616	7.11894	11.4651	13.7085	13.0979	15.0281	10.9556	13.974	5.64386	11.4650561678312
TCGA-FY-A3RA-01	TCGA-FY-A3RA	0	550	21	FEMALE	Thyroid Papillary Carcinoma - Classical/usual	Alive	T2	NX	MX	Stage I	0	550	0	550	0	550	0	550	15.6769212263809	13.0584991481847	13.8731	9.57365	12.6168	4.75489	11.9498	9.33092	12.7938	14.0605	10.7099	14.093	5.64386	11.9498267107591
TCGA-ET-A3BT-01	TCGA-ET-A3BT	1	267	60	FEMALE	Thyroid Papillary Carcinoma - Tall Cell (>= 50% tall cell features)	Alive	T2	N1b	MX	Stage IVA	1	2665	0	2665			1	267	12.7657004876511	14.6057688614454	12.914	7	12.7198	8.16491	12.2969	12.6303	13.6664	14.7624	11.525	14.1175	4.9542	12.2969162068793
TCGA-EM-A4G1-01	TCGA-EM-A4G1	0	416	26	FEMALE	Thyroid Papillary Carcinoma - Follicular (>= 99% follicular patterned)	Alive	T1b	N0	MX	Stage I	0	416	0	416	0	416	0	416	12.1711767976518	11.5264992391366	12.888	8.99718	12.0741	5.75489	10.1241	6.44294	12.7561	12.9241	10.446	13.7212	7.72792	10.1241213118292
TCGA-EM-A2CS-06	TCGA-EM-A2CS	0	841	51	FEMALE	Thyroid Papillary Carcinoma - Classical/usual	Alive	T3	N1b	MX	Stage IVA	1	841	0	841			0	841	17.3713938029986	13.8443134612033	13.6239	12.1186	13.4535	8.0607	11.9293	13.5245	13.7886	13.4207	11.543	14.182	7.24793	11.929258408637
TCGA-ET-A3BQ-01	TCGA-ET-A3BQ	0	2331	27	FEMALE	Thyroid Papillary Carcinoma - Classical/usual	Alive	T2	N0	MX	Stage I	0	2331	0	2331	0	2331	0	2331	17.1818122538011	14.5784316623204	14.3171	9.37287	13.2044	8.01123	11.9366	11.9377	13.2972	15.0272	12.824	14.5056	7.43463	11.9366379390026
TCGA-ET-A3BU-01	TCGA-ET-A3BU	0	2367	28	MALE	Thyroid Papillary Carcinoma - Classical/usual	Alive	T1	N1a	MX	Stage I	0	2367	0	2367	0	2367	0	2367	16.2238508829734	14.331196877153	14.0707	9.04985	13.0116	7.97728	11.9024	11.2052	13.2784	14.8931	12.4911	14.1251	7.26679	11.902375114486
TCGA-EM-A3FR-01	TCGA-EM-A3FR	0	457	55	FEMALE	Thyroid Papillary Carcinoma - Classical/usual	Alive	T2	N1a	MX	Stage III	0	457	0	457	0	457	0	457	10.5745935273376	8.57742882803575	15.409	13.9019	12.8208	7	10.1111	11.6348	12.3926	12.6495	11.4105	14.9096	10.332	10.1111356702347
TCGA-DJ-A1QQ-01	TCGA-DJ-A1QQ	0	534	43	MALE	Thyroid Papillary Carcinoma - Classical/usual	Alive	T3	N0	M0	Stage I	0	534	0	534	0	534	0	534	14.9242093993111	14.1823167536928	13.9692	9.16491	12.6237	7.90689	11.0835	13.0037	12.8374	14.7622	11.9965	14.2331	6.61471	11.0834793273318
TCGA-BJ-A0YZ-01	TCGA-BJ-A0YZ	0	754	65	MALE	Thyroid Papillary Carcinoma - Classical/usual	Alive	T2	N0	M0	Stage II	0	754	0	754	0	754	0	754	4.32192809488736	10.9971794809376	13.1447	11.2282	13.1486	7.56986	10.6804	9.41996	12.4635	11.9363	12.3993	13.7537	5.39232	10.6803595235137
TCGA-EM-A1YC-01	TCGA-EM-A1YC	0	2391	71	FEMALE	Thyroid Papillary Carcinoma - Follicular (>= 99% follicular patterned)	Alive	T3	N0	MX	Stage III	0	2391	0	2391	0	2391	0	2391	6.82017896241519	11.1522848423066	12.7432	11.2633	13.3556	5.20945	9.9263	6.22882	14.2829	10.774	11.3049	13.3896	10.8773	9.92629599478111
TCGA-DJ-A2QB-01	TCGA-DJ-A2QB	0	1070	53	FEMALE	Thyroid Papillary Carcinoma - Follicular (>= 99% follicular patterned)	Alive	T3	N1b	M0	Stage IVA	0	1070	0	1070			0	1070	13.9665054519057	13.0346270391973	12.824	11.2456	12.4033	6.96578	9.79928	6.94251	13.1488	13.0102	12.021	14.3684	9.66356	9.79928162152192
TCGA-ET-A39N-01	TCGA-ET-A39N	0	3751	35	FEMALE	Thyroid Papillary Carcinoma - Classical/usual	Alive	T3	NX	MX	Stage I	0	3751	0	3751	0	3751	0	3751	4.64385618977472	11.1382718001722	12.8364	10.1163	12.7015	9.49386	10.5536	9.18735	11.5216	13.741	12.2396	13.5159	4	10.5536292939164
TCGA-DJ-A3UQ-01	TCGA-DJ-A3UQ	0	595	45	FEMALE	Thyroid Papillary Carcinoma - Tall Cell (>= 50% tall cell features)	Alive	T3	N1a	M0	Stage III	0	595	0	595	0	595	0	595	14.6128109173169	13.6506030222153	13.0403	10.9986	12.6522	7.90689	12.2473	14.9847	13.5152	14.5542	10.9715	14.1185	6.87036	12.2473341780287
TCGA-E8-A418-01	TCGA-E8-A418	0	92	75	FEMALE	Thyroid Papillary Carcinoma - Classical/usual	Alive	T4a	N0	M0	Stage IVA	0	92	0	92			0	92	13.385458001188	14.32108251801	13.5007	6.04439	13.3159	8.86728	11.6524	8.10852	14.4123	15.3241	10.8696	14.461	5.80735	11.6523968614777
TCGA-EL-A3CU-01	TCGA-EL-A3CU	0	4780	70	FEMALE	Thyroid Papillary Carcinoma - Classical/usual	Alive	T1	N1a	M0	Stage III	0	4780	0	4780	0	4780	0	4780	13.6682201988889	13.6562013801946	12.5904	6.26679	12.6062	7.70736	11.5957	14.2214	12.8878	14.3098	10.9374	13.7185	5	11.5957236941016
TCGA-DJ-A2Q0-01	TCGA-DJ-A2Q0	0	1045	57	FEMALE	Thyroid Papillary Carcinoma - Classical/usual	Alive	T2	N0	M0	Stage II	0	1045	0	1045	0	1045	0	1045	3.32192809488736	9.55842071326866	11.4813	8.55459	12.4502	7.18982	8.8009	4.80735	12.9278	11.1319	11.8914	13.6595	5.20945	8.8008998999203
TCGA-DJ-A13U-01	TCGA-DJ-A13U	0	1590	60	MALE	Thyroid Papillary Carcinoma - Classical/usual	Alive	T3	N0	M0	Stage III	0	1590	0	1590	0	1590	0	1590	13.3488664427566	13.346375218928	12.8663	6	12.9924	6.67243	10.4294	10.774	12.561	13.6117	11.4481	14.2771	2.80735	10.429406741514
TCGA-BJ-A0Z0-01	TCGA-BJ-A0Z0	0	419	55	MALE	Thyroid Papillary Carcinoma - Classical/usual	Alive	T2	N0	MX	Stage II	0	419	0	419	0	419	0	419	13.9257398643376	12.9173720794768	14.8546	12.1066	12.5531	6.35755	9.84549	8.78136	12.2594	12.4676	11.5182	14.214	12.0577	9.84549005094438
TCGA-DJ-A2PN-01	TCGA-DJ-A2PN	0	307	70	FEMALE	Thyroid Papillary Carcinoma - Classical/usual	Alive	T1b	N0	M0	Stage I	0	307	0	307	0	307	0	307	14.0360018529199	13.1355489777492	13.3708	8.69	13.0097	6.85798	11.9553	11.2709	12.7474	14.5771	11.9751	14.1064	4.85798	11.9552866455245
TCGA-EL-A4K4-01	TCGA-EL-A4K4	0	1623	33	FEMALE	Thyroid Papillary Carcinoma - Classical/usual	Alive	T3	N1	M0	Stage I	1	1623	0	1623	0	1623	0	1623	11.8795832496128	13.4468248407803	12.991	6	13.1426	6.18982	11.8853	15.1203	13.8678	14.6564	11.1898	13.9511	3.32193	11.8853150610494
TCGA-DJ-A2Q8-01	TCGA-DJ-A2Q8	0	1189	47	FEMALE	Thyroid Papillary Carcinoma - Tall Cell (>= 50% tall cell features)	Alive	T1a	N0	M0	Stage I	0	1189	0	1189	0	1189	0	1189	#N/A	#N/A	#N/A	#N/A	#N/A	#N/A	#N/A	#N/A	#N/A	#N/A	#N/A	#N/A	#N/A	#N/A
TCGA-DJ-A3VD-01	TCGA-DJ-A3VD	0	1238	32	FEMALE	Thyroid Papillary Carcinoma - Classical/usual	Alive	T1b	N1a	M0	Stage I	0	1238	0	1238	0	1238	0	1238	9.60177078840771	12.5179153929159	12.82	10.4263	12.7463	8.69349	12.6103	14.1987	13.1968	14.2736	10.9031	13.976	7.31288	12.6103328019111
TCGA-E3-A3E0-01	TCGA-E3-A3E0	0	2019	34	FEMALE	Thyroid Papillary Carcinoma - Classical/usual	Alive	T2	N0	MX	Stage I	0	2019	0	2019	0	2019	0	2019	16.7783980236572	13.6984876385577	14.1538	8.79766	12.4808	7.84549	11.8719	10.3619	12.325	14.3305	10.9099	14.0002	7.53138	11.8719052376592
TCGA-DJ-A3UP-01	TCGA-DJ-A3UP	0	499	38	FEMALE	Thyroid Papillary Carcinoma - Follicular (>= 99% follicular patterned)	Alive	T2	N0	M0	Stage I	0	499	0	499	0	499	0	499	17.885797642478	14.8648632165239	15.1538	10.7415	12.4411	7.33092	10.6202	7.24793	12.6142	13.3491	11.676	14.8063	10.9114	10.6202198255075
TCGA-IM-A41Y-01	TCGA-IM-A41Y	0	664	42	FEMALE	Other, specify	Alive	T3	N1a	MX	Stage I	0	664	0	664	0	664	0	664	16.4112792590207	12.642728643769	13.2838	7.97728	12.7859	5.24793	12.6826	10.5746	12.8603	13.76	10.4105	13.5013	4.08746	12.6825557410803
TCGA-EL-A4KH-01	TCGA-EL-A4KH	0	823	36	FEMALE	Thyroid Papillary Carcinoma - Classical/usual	Alive	T2	N0	M0	Stage I	0	823	0	823	0	823	0	823	15.3447813486052	13.2128003344294	12.9844	11.8443	13.6751	6.14975	11.9944	11.6398	13.1209	13.4193	11.6698	13.456	4.58496	11.9943534368589
TCGA-ET-A25I-01	TCGA-ET-A25I	0	2485	37	FEMALE	Thyroid Papillary Carcinoma - Follicular (>= 99% follicular patterned)	Alive	T2	N0	MX	Stage I	0	2485	0	2485	0	2485	0	2485	14.3352507683128	13.2424298275577	14.1799	11.2137	13.6079	6.97728	10.9352	9.93074	13.3648	13.5506	13.1564	14.4255	9.10852	10.9351650496037
TCGA-EL-A3D6-01	TCGA-EL-A3D6	0	3296	51	FEMALE	Thyroid Papillary Carcinoma - Classical/usual	Alive	T3	N1b	M0	Stage III	0	3296	0	3296			0	3296	14.3171299263845	12.7936033092794	12.8108	6.20945	12.3606	7.25739	12.2776	13.2302	13.5664	14.8612	11.4367	13.4797	3.80735	12.2775780024157
TCGA-FY-A40N-01	TCGA-FY-A40N	0	579	55	FEMALE	Thyroid Papillary Carcinoma - Follicular (>= 99% follicular patterned)	Alive	T1a	N0	MX	Stage I	0	579	0	579	0	579	0	579	16.107789200647	13.2224930522465	13.9537	9.15228	12.4584	6.04439	11.9947	11.8269	12.1765	14.0599	10.6239	14.758	6.58496	11.9947069952581
TCGA-L6-A4EQ-01	TCGA-L6-A4EQ	0	1228	47	MALE	Thyroid Papillary Carcinoma - Classical/usual	Alive	T2	N1a	M0	Stage III	0	1228	0	1228	0	1228	0	1228	14.965198070719	13.5717526435035	12.5962	7.01123	13.2037	6.96578	11.2058	7.96	13.0165	13.8658	11.4284	13.7144	4.75489	11.2057932493972
TCGA-DJ-A1QN-01	TCGA-DJ-A1QN	0	1295	42	FEMALE	Thyroid Papillary Carcinoma - Classical/usual	Alive	T1b	N0	M0	Stage I	0	1295	0	1295	0	1295	0	1295	16.4721831161895	16.2808613706218	13.6597	7.42626	13.8485	8.32643	11.9065	11.6524	13.983	15.182	12.3211	15.0902	4.9542	11.9065148448469
TCGA-H2-A421-01	TCGA-H2-A421	0	610	34	FEMALE	Thyroid Papillary Carcinoma - Classical/usual	Alive	T1b	N1a	M0	Stage I	0	610	0	610			0	610	14.1053356370609	13.4650561678312	12.9194	7.01123	13.1092	7.98299	12.5118	12.668	13.5515	14.9333	11.4974	14.042	3.58496	12.5117526537674
TCGA-FE-A235-01	TCGA-FE-A235	0	3571	26	FEMALE	Thyroid Papillary Carcinoma - Classical/usual	Alive	T2	N1	MX	Stage I	0	3571	0	3571	0	3571	0	3571	16.8305647220195	13.3970060685724	13.7652	10.6348	13.4901	7.33985	11.7313	12.0399	13.6263	15.0002	11.7482	13.9012	6	11.7313190310251
TCGA-EL-A3N3-01	TCGA-EL-A3N3	0	5423	53	FEMALE	Thyroid Papillary Carcinoma - Classical/usual	Alive	T3	NX	M0	Stage II	0	5423	0	5423	0	5423	0	5423	12.3398500028846	12.3952663498391	12.9959	7.2384	12.6493	6.94251	11.7956	12.9741	13.1599	14.413	10.8009	13.7531	4.24793	11.7956338445068
TCGA-DJ-A3VJ-01	TCGA-DJ-A3VJ	0	1108	22	MALE	Other, specify	Alive	T3	N1a	M0	Stage I	0	1108	0	1108	0	1108	0	1108	15.8098434764141	13.4937303835703	14.355	10.2444	12.8514	8.59246	12.3791	12.9048	13.254	15.6847	12.2164	14.3665	6.24793	12.3791075655611
TCGA-DE-A0Y2-01	TCGA-DE-A0Y2	0	658	30	FEMALE	Thyroid Papillary Carcinoma - Classical/usual	Alive	T2	N1a	M0	Stage I	0	658	0	658	0	658	0	658	16.0336595882541	13.699464008514	13.5891	7.44294	12.7358	6.49185	12.0279	9.61655	12.9959	14.1958	10.7507	13.8271	3.45943	12.0279059965699
TCGA-EM-A22J-01	TCGA-EM-A22J	0	441	56	FEMALE	Thyroid Papillary Carcinoma - Follicular (>= 99% follicular patterned)	Alive	T2	N0	MX	Stage II	0	441	0	441			0	441	11.9618114080872	13.8795832496128	13.8598	10.7773	12.9687	4.70044	10.6375	7.84549	12.5725	12.8291	11.9986	14.4785	9.07414	10.6375305515253
TCGA-DJ-A2PZ-01	TCGA-DJ-A2PZ	0	256	63	MALE	Thyroid Papillary Carcinoma - Classical/usual	Alive	T3	N0	M0	Stage III	0	256	0	256	0	256	0	256	11.794009645021	12.5957236941016	12.7713	11.1542	12.6595	5.9542	11.1824	13.0883	13.0032	14.1527	10.9549	13.4448	6.52356	11.1823943534045
TCGA-EM-A2CL-01	TCGA-EM-A2CL	0	401	31	MALE	Thyroid Papillary Carcinoma - Follicular (>= 99% follicular patterned)	Alive	T2	NX	MX	Stage I	0	401	0	401	0	401	0	401	10.7523806465529	11.0035179121086	14.9597	13.5039	13.3082	7.73471	9.43879	5.85798	12.5603	11.9377	12.5543	14.865	12.0785	9.43879185257826
TCGA-ET-A25O-01	TCGA-ET-A25O	0	1986	35	FEMALE	Thyroid Papillary Carcinoma - Classical/usual	Alive	T2	N1a	MX	Stage I	0	1986	0	1986	0	1986	0	1986	12.6363980488838	14.4731349503871	12.0597	4.75489	12.9423	7.94837	11.144	5.93074	12.9278	14.1596	11.4142	14.5319	3.32193	11.1440208692669
TCGA-EM-A22M-01	TCGA-EM-A22M	0	442	52	MALE	Thyroid Papillary Carcinoma - Classical/usual	Alive	T1b	N0	MX	Stage I	0	442	0	442	0	442	0	442	14.3602298297495	13.7932984823513	12.9269	6.85798	12.5481	7.82018	11.838	11.2544	12.9569	13.4619	10.6257	13.6921	1	11.8380220583045
TCGA-ET-A3DU-01	TCGA-ET-A3DU	0	1911	21	FEMALE	Thyroid Papillary Carcinoma - Classical/usual	Alive	T1	N1a	MX	Stage I	0	1911	0	1911			0	1911	12.5053153561362	12.1686721181322	12.5772	6.74147	12.891	7.79442	12.06	12.9805	13.1647	14.186	10.5324	13.4504	2.80735	12.0600203545079
TCGA-EL-A3ZQ-01	TCGA-EL-A3ZQ	0	1862	78	FEMALE	Thyroid Papillary Carcinoma - Classical/usual	Alive	T2	N0	M0	Stage II	0	1862	0	1862	0	1862	0	1862	13.8808270760341	12.6582114827518	11.4189	8.49586	12.7155	4	10.7682	10.5565	12.1771	12.8273	9.49785	11.7415	3.16993	10.7681843247769
TCGA-EL-A3MX-01	TCGA-EL-A3MX	1	1708	66	FEMALE	Thyroid Papillary Carcinoma - Classical/usual	Dead	T4	N1	M1	Stage IVC	1	1753	1	1753			1	1708	15.4807271007376	15.9398546516861	12.8059	9.17742	13.5583	8.86419	9.42417	10.5651	13.0691	12.5299	9.49386	13.8203	6.33985	9.4241662888181
TCGA-DJ-A3VF-01	TCGA-DJ-A3VF	0	292	60	FEMALE	Thyroid Papillary Carcinoma - Tall Cell (>= 50% tall cell features)	Alive	T3	N1b	M0	Stage IVA	0	292	0	292			0	292	14.1280748982079	13.8318020460983	13.01	7.13955	12.6928	7.7211	11.9166	16.0566	14.0918	14.7792	11.4893	14.1905	4.24793	11.9166259222112
TCGA-ET-A4KN-01	TCGA-ET-A4KN	0	1009	51	FEMALE	Thyroid Papillary Carcinoma - Tall Cell (>= 50% tall cell features)	Alive	T3	N0	MX	Stage III	0	1009	0	1009	0	1009	0	1009	10.4757334309664	8.86108690599539	10.4522	8.13955	12.8572	0	10.4242	12.0908	12.3791	11.1273	7.56986	10.6856	0	10.4241662888181
TCGA-DE-A0XZ-01	TCGA-DE-A0XZ	1	204	65	FEMALE	Thyroid Papillary Carcinoma - Classical/usual	Alive	T1	N1a	M0	Stage III	1	1090	0	1090	1	204	1	204	14.394127706093	15.6563410611784	12.7758	5.45943	12.6861	7.29462	11.7048	11.5788	12.8988	13.8416	11.5177	14.2826	3	11.7047682393626
TCGA-H2-A422-01	TCGA-H2-A422	0	566	40	FEMALE	Thyroid Papillary Carcinoma - Classical/usual	Alive	T2	N0	MX	Stage I	0	566	0	566			0	566	13.8495028412033	12.8870301732477	13.2456	7.75489	12.9775	5.67243	11.2076	8.18982	13.3822	14.3373	10.9498	14.2863	3.16993	11.2076244682268
TCGA-EM-A1CV-01	TCGA-EM-A1CV	0	1475	32	FEMALE	Thyroid Papillary Carcinoma - Classical/usual	Alive	T1	N0	MX	Stage I	0	1475	0	1475			0	1475	16.315025699192	15.8574950919736	13.583	6.53916	13.1515	7.62205	12.099	10.9564	13.1941	14.5291	11.989	14.5729	6.90689	12.0990189910192
TCGA-DJ-A1QM-01	TCGA-DJ-A1QM	0	183	42	MALE	Thyroid Papillary Carcinoma - Follicular (>= 99% follicular patterned)	Alive	T1a	N0	M0	Stage I	0	183	0	183	0	183	0	183	12.2464437171173	13.2262616533155	14.356	15.552	13.403	8.41785	11.1453	14.6771	13.5234	14.2979	11.8388	14.8036	10.4019	11.1452953349336
TCGA-ET-A3DS-01	TCGA-ET-A3DS	0	2033	33	FEMALE	Thyroid Papillary Carcinoma - Classical/usual	Alive	T1	N0	MX	Stage I	0	2033	0	2033	0	2033	0	2033	4.95419631038687	9.61102479730735	14.309	13.61	12.5147	8.32643	8.84235	11.3625	12.2396	12.8063	11.5008	14.636	12.2101	8.84235034341381
TCGA-ET-A25K-01	TCGA-ET-A25K	0	2142	36	FEMALE	Thyroid Papillary Carcinoma - Classical/usual	Alive	T2	N1a	MX	Stage I	0	2142	0	2142	0	2142	0	2142	17.0188304376443	14.0590063952011	13.3686	7.15987	12.3211	6.59991	12.0179	11.233	12.354	13.8145	12.1167	13.6369	6.40939	12.017852331906
TCGA-ET-A25L-01	TCGA-ET-A25L	0	1721	52	FEMALE	Thyroid Papillary Carcinoma - Tall Cell (>= 50% tall cell features)	Alive	T3	N1b	MX	Stage IVA	0	1721	0	1721			0	1721	13.6879223866313	13.6309496268329	10.8619	3.90689	11.7883	5.32193	10.4471	12.645	12.5868	13.2659	10.0755	12.7797	3.90689	10.4470832262097
TCGA-EL-A3CN-01	TCGA-EL-A3CN	0	4731	47	FEMALE	Thyroid Papillary Carcinoma - Classical/usual	Alive	T3	N0	M0	Stage II	0	4731	0	4731			0	4731	12.3434633436679	13.4757334309664	13.2848	6.22882	12.676	6.72792	11.567	12.8325	13.489	14.7326	10.7202	13.7879	3.45943	11.567005370247
TCGA-ET-A3DO-01	TCGA-ET-A3DO	1	570	33	FEMALE	Thyroid Papillary Carcinoma - Classical/usual	Alive	T2	NX	MX	Stage I	1	3552	0	3552	1	570	1	570	12.7893298600924	11.8117760553267	12.4936	7.46761	12.426	8.60363	11.7211	12.5411	13.082	14.6691	10.3185	13.495	4.24793	11.7210991887072
TCGA-BJ-A0ZF-01	TCGA-BJ-A0ZF	1	735	54	FEMALE	Other, specify	Alive	T2	N0	M0	Stage II	1	1217	0	1217	1	735	1	735	4.64385618977472	11.6124077931387	13.8582	13.3502	13.4575	7.49185	11.1351	8.31288	12.4022	12.5187	11.6129	14.4175	8.34873	11.1350679457778
TCGA-BJ-A3F0-01	TCGA-BJ-A3F0	0	424	64	FEMALE	Thyroid Papillary Carcinoma - Classical/usual	Alive	T1b	N0	M0	Stage I	0	424	0	424	0	424	0	424	5.24792751344359	9.52552080909507	14.2771	15.1825	13.4005	6.02237	9.87344	6.04439	13.7472	13.1439	13.3752	13.905	8.77479	9.87344411251538
TCGA-FY-A3YR-01	TCGA-FY-A3YR	0	528	64	FEMALE	Thyroid Papillary Carcinoma - Classical/usual	Alive	T3	N1a	MX	Stage III	0	528	0	528	0	528	0	528	14.432215639042	12.1696118826042	12.6341	6.35755	12.2195	5.93074	11.6152	13.5687	13.0713	13.9011	10.8265	13.4157	2.32193	11.6151698138436
TCGA-DE-A4MA-01	TCGA-DE-A4MA	0	916	52	FEMALE	Thyroid Papillary Carcinoma - Classical/usual	Alive	T3	N1a	M0	Stage III	0	916	0	916	0	916	0	916	13.9854861991046	11.5627194270493	12.03	7.47573	13.1085	4.32193	11.3625	10.1923	12.9091	12.7313	8.55459	12.1812	0	11.3624918060461
TCGA-EL-A3D4-01	TCGA-EL-A3D4	0	2116	62	MALE	Thyroid Papillary Carcinoma - Classical/usual	Alive	T3	N1b	M0	Stage IVA	0	2116	0	2116			0	2116	16.8971482306942	13.886268152873	14.2533	11.1254	13.1966	5.35755	10.7056	13.5613	12.5008	12.5567	12.137	14.1689	7.85175	10.7056323873614
TCGA-EM-A3FQ-06	TCGA-EM-A3FQ	0	492	19	FEMALE	Thyroid Papillary Carcinoma - Classical/usual	Alive	T3	N1b	MX	Stage I	0	492	0	492	0	492	0	492	13.7342862320963	13.5904700951875	12.2802	7.93664	11.956	6.18982	10.4273	6.53916	11.2615	12.9732	9.33539	12.3415	5.83289	10.427312844135
TCGA-E8-A242-01	TCGA-E8-A242	0	950	56	FEMALE	Thyroid Papillary Carcinoma - Classical/usual	Alive	T3	N0	MX	Stage III	0	950	0	950			0	950	14.9086271710093	13.5911716813778	13.6522	7.63662	13.5095	6.91886	13.0218	14.9168	14.0606	14.9371	11.2592	14.1218	3.70044	13.0218475166806
TCGA-EL-A3GX-01	TCGA-EL-A3GX	1	439	41	FEMALE	Thyroid Papillary Carcinoma - Classical/usual	Alive	T2	N1	M0	Stage I	1	4494	0	4494	1	439	1	439	12.9966500191759	13.8247598989541	12.8439	5.45943	12.7474	6.74147	12.3151	9.5157	13.5675	15.1395	10.2432	14.0427	4.9542	12.3151495622563
TCGA-FY-A40M-01	TCGA-FY-A40M	0	684	51	FEMALE	Thyroid Papillary Carcinoma - Classical/usual	Alive	T1b	N0	MX	Stage I	0	684	0	684	0	684	0	684	15.7795141791435	14.531807869846	13.7586	9.9901	13.221	6.87036	9.37504	5.9542	12.1768	12.022	11.4625	14.6577	7.2384	9.37503943134693
TCGA-BJ-A28S-01	TCGA-BJ-A28S	0	640	79	MALE	Thyroid Papillary Carcinoma - Classical/usual	Alive	T2	N0	M0	Stage II	0	640	0	640			0	640	14.5009041062619	14.7034169710315	13.2628	7.44294	12.6924	7.16993	10.5324	10.7599	12.0495	13.057	12.0587	14.2239	7.7211	10.5323559252888
TCGA-CE-A13K-01	TCGA-CE-A13K	0	385	30	FEMALE	Thyroid Papillary Carcinoma - Classical/usual	Alive	T3	N1	M0	Stage I	0	385	0	385	0	385	0	385	16.0102876949596	15.6316318059176	13.6391	8.33092	12.8029	6.88264	11.1793	9.23362	13.0632	14.5514	12.416	14.0877	6.79442	11.179287104646
TCGA-ET-A4KQ-01	TCGA-ET-A4KQ	0	955	45	FEMALE	Thyroid Papillary Carcinoma - Follicular (>= 99% follicular patterned)	Alive	T2	NX	MX	Stage II	0	955	0	955	0	955	0	955	17.2124393875825	15.5399463580226	14.9948	14.1776	13.2929	4.80735	10.9462	13.0773	12.8198	14.0626	12.7897	15.0723	10.0182	10.9461752407236
TCGA-EL-A3ZK-01	TCGA-EL-A3ZK	0	1575	41	FEMALE	Thyroid Papillary Carcinoma - Classical/usual	Alive	T2	N1	M0	Stage I	0	1575	0	1575	0	1575	0	1575	11.6366246205436	12.7609278136198	13.3884	7.16993	12.4742	6.10852	11.8357	9.92035	13.6074	15.1676	11.1923	14.0463	6.74147	11.8356556908398
TCGA-DJ-A3VL-01	TCGA-DJ-A3VL	1	411	38	MALE	Thyroid Papillary Carcinoma - Follicular (>= 99% follicular patterned)	Alive	T1a	N0	M0	Stage I	1	713	0	713	0	713	1	411	16.3392758997587	12.8560363998192	14.094	12.3842	12.5421	5.49185	11.0091	12.5971	12.1504	12.3112	11.0464	13.5266	8.85798	11.0091287895393
TCGA-DJ-A1QG-01	TCGA-DJ-A1QG	0	1368	62	MALE	Thyroid Papillary Carcinoma - Follicular (>= 99% follicular patterned)	Alive	T1b	N0	M0	Stage I	0	1368	0	1368	0	1368	0	1368	12.0330788061306	13.9219338912346	12.4486	6.83289	11.5589	5.42626	9.04166	8.93074	12.0987	12.3462	11.8001	13.1921	6.75489	9.04165915163721
TCGA-FE-A230-01	TCGA-FE-A230	1	526	30	FEMALE	Thyroid Papillary Carcinoma - Classical/usual	Alive	T3	N1a	MX	Stage I	1	2173	0	2173	1	526	1	526	13.575657418194	12.9554682879598	12.5326	6.37504	12.1821	7.56986	10.9549	9.60177	12.5095	13.5693	9.49185	13.4799	5.24793	10.9549232920303
TCGA-EL-A3D0-01	TCGA-EL-A3D0	0	4254	61	MALE	Thyroid Papillary Carcinoma - Classical/usual	Alive	T4	N1b	M0	Stage III	1	4254	0	4254			0	4254	13.9723516104406	14.5224589312938	13.0452	6.06609	12.3859	7.45943	11.6826	13.8309	13.1049	14.2282	12.0745	14.479	5.39232	11.6825557410803
TCGA-BJ-A45J-01	TCGA-BJ-A45J	0	658	39	FEMALE	Thyroid Papillary Carcinoma - Tall Cell (>= 50% tall cell features)	Alive	T1a	N1a	M0	Stage I	0	658	0	658			0	658	15.110116227407	14.0253991409593	13.6528	9.68124	12.9537	6.42626	12.2116	10.9758	13.3044	15.1844	11.6475	14.1801	3	12.2115841530795
TCGA-ET-A39O-01	TCGA-ET-A39O	0	3059	39	MALE	Thyroid Papillary Carcinoma - Tall Cell (>= 50% tall cell features)	Alive	T1	N0	MX	Stage I	0	3059	0	3059	0	3059	0	3059	13.4874632362653	13.0907740546408	12.8315	5.85798	12.5132	6.55459	11.9392	12.1777	13.5581	15.1021	10.2981	13.522	3.58496	11.9392118826664
TCGA-DO-A1JZ-01	TCGA-DO-A1JZ	0	1670	23	FEMALE	Thyroid Papillary Carcinoma - Follicular (>= 99% follicular patterned)	Alive	T2	NX	MX	Stage I	0	1670	0	1670			0	1670	18.4452978073034	15.6441942818063	13.8974	9.35094	12.9796	7.65821	10.446	2.80735	11.7048	14.2299	10.7549	14.1911	6.59991	10.4460494067166
TCGA-EM-A1CS-01	TCGA-EM-A1CS	0	817	55	FEMALE	Thyroid Papillary Carcinoma - Classical/usual	Alive	T1	N0	MX	Stage I	0	817	0	817	0	817	0	817	13.3645450751068	15.2954819736954	13.1413	8.11374	13.0644	7.96578	11.5665	11.4793	12.9555	14.1757	11.973	14.6777	7.8009	11.5665297826242
TCGA-MK-A4N6-01	TCGA-MK-A4N6	0	1098	35	MALE	Thyroid Papillary Carcinoma - Classical/usual	Alive	T3	N1b	M0	Stage I	0	1098	0	1098	0	1098	0	1098	14.3571395900055	13.344712009935	13.1872	5.80735	12.6788	7.67243	12.6117	12.3509	13.4747	14.769	10.3826	13.874	5.49185	12.6117164609439
TCGA-ET-A3BS-01	TCGA-ET-A3BS	0	176	42	MALE	Thyroid Papillary Carcinoma - Classical/usual	Alive	T3	N1a	MX	Stage I	0	176	0	176	0	176	0	176	15.8883627411706	14.9259716114091	13.2936	7.25739	12.445	8.17493	12.4057	12.4312	13.1147	14.7787	11.137	14.4355	5.52356	12.4056733322819
TCGA-ET-A25R-01	TCGA-ET-A25R	0	1930	51	FEMALE	Thyroid Papillary Carcinoma - Tall Cell (>= 50% tall cell features)	Alive	T3	NX	MX	Stage III	0	1930	0	1930	0	1930	0	1930	13.7319553737719	13.5261324056284	11.9819	5.72792	12.192	6.47573	11.1573	12.1545	13.0025	13.7712	10.2336	13.6522	1.58496	11.1573469353628
TCGA-ET-A39S-01	TCGA-ET-A39S	0	1676	27	FEMALE	Thyroid Papillary Carcinoma - Classical/usual	Alive	T1	N0	MX	Stage I	0	1676	0	1676	0	1676	0	1676	15.0172433979353	14.8390561247979	14.1257	13.5222	12.6041	6.24793	12.0334	13.405	12.8037	14.5719	11.9618	14.2842	9.23601	12.0334230015375
TCGA-KS-A4I7-01	TCGA-KS-A4I7	0	987	61	FEMALE	Thyroid Papillary Carcinoma - Classical/usual	Alive	T1b	N0	M0	Stage I	0	987	0	987	0	987	0	987	15.1671829046364	14.7037954537578	12.8897	7.10852	12.3415	6.04439	10.1898	9.53916	12.2444	14.0261	10.2923	13.3442	3.80735	10.18982455888
TCGA-E8-A414-01	TCGA-E8-A414	0	958	45	FEMALE	Thyroid Papillary Carcinoma - Classical/usual	Alive	T3	N0	M0	Stage III	0	958	0	958	0	958	0	958	12.2688343693438	13.8582724584858	13.5216	11.3955	12.7588	7.77479	11.9462	15.1786	13.8016	14.4252	11.9776	14.5712	8.50779	11.9461752407236
TCGA-EM-A1YA-01	TCGA-EM-A1YA	0	602	74	FEMALE	Thyroid Papillary Carcinoma - Follicular (>= 99% follicular patterned)	Alive	T2	NX	MX	Stage II	0	602	0	602	0	602	0	602	4.16992500144231	10.57931593758	13.0931	10.8297	13.5624	7.37504	8.94837	9.18982	13.4361	10.3652	12.3083	14.5594	8.89482	8.94836723158468
TCGA-DJ-A3V8-01	TCGA-DJ-A3V8	0	647	28	FEMALE	Thyroid Papillary Carcinoma - Tall Cell (>= 50% tall cell features)	Alive	T3	N1b	M0	Stage I	0	647	0	647	0	647	0	647	15.5340900619435	13.1634924426179	13.6458	10.1421	12.8433	7.85175	11.8289	11.6671	13.6157	14.8852	10.9054	14.0598	5.67243	11.8289298276515
TCGA-FE-A231-01	TCGA-FE-A231	0	961	70	MALE	Thyroid Papillary Carcinoma - Classical/usual	Alive	T3	N1b	MX	Stage IVA	0	961	0	961			0	961	13.0277332497528	14.3509391815464	11.9462	5.72792	13.5043	8.80413	11.4959	4.64386	14.0852	15.5306	11.2819	14.2907	6.37504	11.4958550268872
TCGA-DJ-A1QF-01	TCGA-DJ-A1QF	0	931	61	FEMALE	Thyroid Papillary Carcinoma - Classical/usual	Alive	T2	N0	M0	Stage II	0	931	0	931	0	931	0	931	15.3790060018886	15.2215493617924	13.5332	6.84549	13.076	6.56986	11.4651	11.8603	13.8323	14.9936	12.8283	14.9361	4.52356	11.4650561678312
TCGA-EM-A22O-01	TCGA-EM-A22O	0	1344	75	MALE	Thyroid Papillary Carcinoma - Classical/usual	Alive	T4a	N1a	MX	Stage IVA	0	1344	0	1344			0	1344	12.2656150464845	10.5565060546719	11.0614	4.24793	11.7989	6.42626	8.74819	4.85798	12.2064	11.6738	9.98014	12.3934	2.32193	8.74819284958946
TCGA-DJ-A13L-01	TCGA-DJ-A13L	0	303	85	MALE	Thyroid Papillary Carcinoma - Tall Cell (>= 50% tall cell features)	Alive	T1b	N0	M0	Stage I	0	303	0	303	0	303	0	303	11.6635581042173	12.7245138531199	12.4612	9.35535	12.6291	8.02237	11.9399	14.5835	13.4954	14.9552	11.0768	13.9431	4.24793	11.9399464524587
TCGA-BJ-A191-01	TCGA-BJ-A191	0	147	49	FEMALE	Other, specify	Alive	T1b	N0	M0	Stage I	0	147	0	147	0	147	0	147	12.5533893047216	14.1979845333756	13.9052	9.54496	12.7058	7.44294	10.1357	4.9542	11.6799	12.0303	10.2167	14.4357	8.87344	10.1357092861044
TCGA-EL-A3CP-01	TCGA-EL-A3CP	0	4831	50	FEMALE	Thyroid Papillary Carcinoma - Follicular (>= 99% follicular patterned)	Alive	T1	NX	M0		0	4831	0	4831			0	4831	13.347898144596	13.6739715206828	13.2787	7.19967	12.7406	6.33985	12.1392	12.8043	12.1573	13.9555	11.5172	14.0918	4.75489	12.1392315707194
TCGA-KS-A4I5-01	TCGA-KS-A4I5	0	567	49	FEMALE	Thyroid Papillary Carcinoma - Classical/usual	Alive	T1b	N1b	M0	Stage IVA	0	567	0	567			0	567	15.7441505814882	13.3395716783847	13.4402	8.47168	13.0895	6.83289	12.1447	9.58496	12.8295	14.2066	11.6957	13.6711	4.24793	12.1446582428319
TCGA-EM-A3FN-01	TCGA-EM-A3FN	0	367	42	FEMALE	Thyroid Papillary Carcinoma - Follicular (>= 99% follicular patterned)	Alive	T3	N0	MX	Stage I	0	367	0	367	0	367	0	367	4.64385618977472	9.21674585819531	14.1188	15.7135	13.3508	5.67243	8.81698	8.80735	12.5495	11.8082	12.1724	13.5164	9.88874	8.81698362325538
TCGA-EL-A3CM-01	TCGA-EL-A3CM	0	813	64	FEMALE	Thyroid Papillary Carcinoma - Classical/usual	Dead	T3	N1b	M0	Stage III	0	813		813			0	813	13.3884209681461	13.8099690471761	12.0553	6.30378	12.6339	6.96578	11.2125	14.328	13.3746	14.2851	12.1624	13.732	5.39232	11.2124963851939
TCGA-E3-A3E3-01	TCGA-E3-A3E3	1	445	49	FEMALE	Thyroid Papillary Carcinoma - Classical/usual	Alive	T2	N0	M0	Stage II	1	1595	0	1595	1	445	1	445	13.8456860559771	13.1387517652582	13.1339	6.93074	12.9816	8.14975	11.7121	10.3815	13.3008	14.4852	11.2819	14.0456	3.80735	11.7120970510875
TCGA-DJ-A2PR-01	TCGA-DJ-A2PR	0	835	27	MALE	Thyroid Papillary Carcinoma - Classical/usual	Alive	T3	N1a	M0	Stage I	0	835	0	835	0	835	0	835	17.5196285749924	14.6366246205436	13.494	7.36632	12.7848	7.83289	11.576	10.374	13.3134	15.549	10.8742	14.3364	5.93074	11.5760118742068
TCGA-ET-A3BW-01	TCGA-ET-A3BW	0	1419	30	FEMALE	Thyroid Papillary Carcinoma - Classical/usual	Alive	T2	NX	MX	Stage I	0	1419	0	1419	0	1419	0	1419	17.5729666221009	15.2652121255457	13.6721	6.45943	12.5596	8.73132	11.2252	9.13443	12.2116	14.5862	11.3376	14.3387	6.67243	11.2252074369435
TCGA-DJ-A13O-01	TCGA-DJ-A13O	0	1161	56	MALE	Thyroid Papillary Carcinoma - Classical/usual	Alive	T1b	N0	M0	Stage I	0	1161	0	1161	0	1161	0	1161	13.2390017577656	12.5677184578508	14.9971	16.1872	13.9968	6.50779	12.8166	14.0141	13.7563	14.2338	11.0147	14.472	10.1046	12.8165837077876
TCGA-EL-A3T7-01	TCGA-EL-A3T7	0	1256	47	FEMALE	Thyroid Papillary Carcinoma - Classical/usual	Alive	T2	N0	M0	Stage II	0	1256	0	1256	0	1256	0	1256	15.5188068087724	15.2590811901321	14.6178	8.98299	13.1968	7.85798	13.2235	11.8435	13.5564	14.8842	11.2113	14.4171	6.14975	13.2235492532335
TCGA-E8-A419-01	TCGA-E8-A419	0	774	30	FEMALE	Thyroid Papillary Carcinoma - Classical/usual	Alive	T2	N1	M0	Stage I	0	774	0	774	0	774	0	774	14.1218572456127	12.4698961486709	13.3549	5.2854	12.5206	7.70044	12.3496	11.7916	13.6843	14.8896	10.4898	13.8902	2.32193	12.3495576866205
TCGA-EM-A3SY-01	TCGA-EM-A3SY	0	411	36	MALE	Thyroid Papillary Carcinoma - Follicular (>= 99% follicular patterned)	Alive	T1b	NX	MX	Stage I	0	411	0	411	0	411	0	411	4.32192809488736	8.35314682549808	11.5113	9.98584	12.8823	5.97728	9.7879	9.41785	13.0039	12.3603	10.8486	13.1715	3.45943	9.78790255939143
TCGA-DJ-A13X-01	TCGA-DJ-A13X	0	253	51	FEMALE	Thyroid Papillary Carcinoma - Follicular (>= 99% follicular patterned)	Alive	T3	N0	M0	Stage III	0	253	0	253	0	253	0	253	14.9252762584849	15.279465491794	13.1928	9.90238	12.9871	5.90689	12.4097	13.1921	12.8092	14.6835	12.0798	14.4733	8.01123	12.4096561130599
TCGA-EL-A3ZT-01	TCGA-EL-A3ZT	0	1808	35	MALE	Thyroid Papillary Carcinoma - Classical/usual	Alive	T3	N0	M0	Stage I	0	1808	0	1808	0	1808	0	1808	14.6793151478075	12.6052480015658	13.5215	9.22641	12.695	6.98868	11.8944	10.8963	13.1782	14.1592	11.5182	13.9056	4.39232	11.8944388545623
TCGA-EM-A3AO-01	TCGA-EM-A3AO	0	1354	61	MALE	Thyroid Papillary Carcinoma - Classical/usual	Alive	T2	N1b	MX	Stage IVA	0	1354	0	1354			0	1354	15.6914163898004	14.1847978765329	12.7559	7.26679	12.5565	5.93074	11.5892	10.9315	12.3734	14.2686	11.5527	14.1286	0	11.5891829670394
TCGA-ET-A2MZ-01	TCGA-ET-A2MZ	0	1133	39	MALE	Thyroid Papillary Carcinoma - Classical/usual	Alive	T1b	N0	MX	Stage I	0	1133	0	1133			0	1133	16.8600442597193	15.4412259050991	13.5762	8.01123	13.1025	8.07682	12.6186	11.2779	12.8815	15.1666	13.0303	14.4122	6.39232	12.6186149202508
TCGA-EL-A3GZ-01	TCGA-EL-A3GZ	0	4258	34	FEMALE	Thyroid Papillary Carcinoma - Classical/usual	Alive	T1	N0	M0	Stage I	0	4258	0	4258	0	4258	0	4258	18.7799853993162	16.0018479734058	13.6636	9.45943	12.8702	8.21432	11.5103	12.5727	12.7775	13.9933	11.5684	14.3069	5.20945	11.5102696708982
TCGA-EM-A2OW-01	TCGA-EM-A2OW	0	1227	37	FEMALE	Thyroid Papillary Carcinoma - Follicular (>= 99% follicular patterned)	Alive	T1b	NX	MX	Stage I	0	1227	0	1227	0	1227	0	1227	6.18982455888002	10.9943534368589	13.2024	12.4564	12.6593	6.56986	9.50978	9.50779	12.8681	11.6564	12.4696	13.8404	8.64024	9.50977500432694
TCGA-EL-A4KG-01	TCGA-EL-A4KG	0	739	35	FEMALE	Thyroid Papillary Carcinoma - Classical/usual	Alive	T3	N0	M0	Stage I	0	739	0	739	0	739	0	739	12.2500022678404	12.6393407086522	13.5294	9.8933	13.6201	7.7879	13.5579	12.1141	14.173	14.6363	10.7566	13.9692	3.70044	13.5579422867874
