# Supplementary material for: Comprehensive bioinformatics analysis unveils THEMIS2 as a carcinogenic indicator related to immune infiltration and prognosis of thyroid cancer
Source: Sci Rep. 2024 Apr 8;14:8156. doi: 10.1038/s41598-024-58943-6 (PMC11001958; doi:10.1038/s41598-024-58943-6)
Supplement: Supplementary file 1 — Supplementary Information. [file 41598_2024_58943_MOESM1_ESM.zip › Raw data/Raw data/1.GEO&TCGA-THCA/GSE53157.txt]

geneNames	GSM1283115	GSM1283116	GSM1283117	GSM1283118	GSM1283119	GSM1283120	GSM1283121	GSM1283122	GSM1283123	GSM1283124	GSM1283125	GSM1283126	GSM1283127	GSM1283128	GSM1283129	GSM1283130	GSM1283131	GSM1283132	GSM1283133	GSM1283134	GSM1283135	GSM1283136	GSM1283137	GSM1283138	GSM1283139	GSM1283140	GSM1283141
A1BG	175.37	221.22	228.71	318.94	242.27	212.78	302.71	206.25	291.94	314.27	331.76	330.68	105.1	338.94	147.32	122.58	104.68	304.49	214	200.25	193.69	226.78	317.84	298	181.52	138.31	144.98
A1BG-AS1	130.9	103.29	141.06	144.41	95.36	84.55	96.94	84.81	79.56	80.77	99.88	126.43	78.94	114.15	77.52	220.4	84.97	145.29	69.56	92.15	112.48	94.67	78.52	76.89	74.88	77.81	88.55
A1CF	51.93	50.2	60.13	53.21	47.465	45.665	40.975	55.065	43.82	47.225	39.23	48.74	47.85	48.435	51.185	61.855	40.63	62.125	41.555	38.65	59.955	42.86	45.9	52.25	57.54	44	49.805
A2M	1445.525	1182.465	626.775	2062.815	1146.435	2665.89	2164.035	2565.845	1102.455	1415.755	936.975	748.27	1217.495	759.845	1415.435	1084.76	669.615	2996.31	1307.075	1618.76	1948.555	1305.27	1124.18	1624.865	1507.305	2029.61	1620.385
A2M-AS1	78.68	114.76	64.45	89.34	63.35	72.35	56.24	100.38	76.86	74.12	64.54	74.56	74.85	64.78	78.36	65.72	43.08	54.89	53.57	59.62	56.51	78.36	47.08	66.25	114.97	96.58	98.22
A2ML1	56.21	64.11	66.985	79.275	67.16	56.035	54.65	60.1	66.835	62.245	53.75	65.025	61.545	75.725	46.5	72.905	52.305	65.185	55.545	83.43	66.61	59.05	60.85	59.895	67.87	54.92	57.205
A2MP1	76.61	70.32	95.4	86.39	76.41	70.19	82.98	80.9	86.99	77.72	83.75	75.53	98.86	120.75	113.86	237.02	83.26	80.13	78.94	83.27	147.78	105.82	89.83	89.74	97.92	78.62	73.53
A4GALT	60.55	63.28	56.73	53.13	64.62	77.27	61.29	71.25	70.8	55.84	63.28	63.29	60.2	53.8	56.96	85.72	53.5	65.79	72.85	53.88	76.25	55.28	52.43	62.34	60.61	63.78	71.13
A4GNT	59.53	62.09	62.31	76.45	69.83	61.33	50.54	69.53	68.15	57.9	54.28	61.1	71.07	79.69	57.84	81.78	61.7	84.23	58.82	54	73.42	56.94	51.92	57.43	64.84	64.54	57.87
AA06	100.13	93.6	93.53	99.83	84.5	68.6	78.62	84.43	82.27	83.95	72.18	83.29	78.15	93.08	80.1	125.57	95.89	91.35	75.21	72.59	97.46	77.79	81.12	86.96	95.75	80.98	80.68
AAAS	296.24	230.4	292.64	304.18	246.86	217.65	222.09	204.46	184.62	253.68	202.33	344.63	166.77	246.91	195.42	255.66	180.74	218.1	236.13	219.56	288.1	226.19	231.13	220.58	233.25	242.17	240.11
AACS	597.06	381.06	379.49	504.14	475.58	530.6	631.86	568.56	568.5	560.5	591	408.55	547.01	1476.11	659.46	597.57	1035.38	453.89	399.37	364.38	341.61	377.02	386.24	453.06	395.61	444.59	726.24
AACSP1	15.36	14.02	22.06	11.18	11.67	8.73	13.92	12.61	9.71	10.83	10.39	18.44	17.05	13.52	14.38	18.04	10.68	14.46	12.29	12.43	15.79	14	9.39	12.4	19.71	12.13	12.59
AADAC	71.46	81.27	97.27	90.16	67.33	76.43	61.64	65.18	72.51	91.61	72.76	91.34	74.49	84.02	77.09	107.26	66.83	73.44	63.82	59.67	103.9	82.18	71.64	62.06	80.43	83.15	76.97
AADACL2	17.54	17.63	20.46	21.14	18.7	16.91	17.36	23.09	23.1	20.62	18.98	20.94	16.6	13.77	10.53	29.29	15.04	21.3	12.9	21.55	21.14	20.79	27.94	22.62	27.57	20.36	19.69
AADACP1	38.61	45.69	14.45	21.35	27.76	25.74	27.35	23.8	25.95	37.96	21.23	14.97	23.85	17.14	23.4	20.12	17.32	17.1	23.03	25.92	18.59	28.64	12.34	25.09	77.81	78.23	56.35
AADAT	189.88	262.98	135.63	159.48	139.07	128.78	100.85	125.81	129.72	131.7	174.81	116.62	240.48	102.17	217.87	257.49	99.32	110.22	94.73	108.02	98.16	67.61	543.45	108.68	146.62	167.36	124.45
AAED1	363.13	547.92	511.36	360.21	298.1	366.82	248.19	348.05	231.36	334.42	232.7	885.25	272.43	296.6	331.41	369.51	341.35	344.51	264.26	380.38	352.51	218.53	370.21	285.93	374.35	313.99	330.05
AAGAB	254.956666666667	166.723333333333	159.17	272.823333333333	405.363333333333	386.036666666667	236.193333333333	278.286666666667	354.533333333333	326.126666666667	259.63	296.646666666667	454.12	362.39	389.276666666667	251.72	347.5	369.93	277.216666666667	231.6	235.833333333333	236.92	220.606666666667	228	551.79	251.99	205.276666666667
AAK1	489.265714285714	244.345714285714	168.417142857143	696.1	465.418571428571	456.594285714286	340.91	561.248571428571	332.528571428571	413.492857142857	368.121428571429	594.342857142857	293.511428571429	454.748571428571	280.878571428571	485.14	346.93	583.26	337.07	244.054285714286	249.541428571429	229.044285714286	307.807142857143	295.904285714286	652.394285714286	549.42	779.362857142857
AAMDC	526.796666666667	368.86	329.22	373.14	455.35	346.066666666667	393.153333333333	345.633333333333	416.243333333333	435.346666666667	412.69	286.216666666667	234.43	288.92	476.45	253.83	305.853333333333	425.103333333333	364.19	289.17	332.78	337.366666666667	187.34	310.47	657.283333333333	441.796666666667	417.953333333333
AAMP	723.07	858.8	600.97	680.7	826.7	953	787.83	775	512.62	1025.55	812.44	701.47	567.16	409.84	689.24	504.42	587.08	639.04	824.52	763.65	696.7	850.73	779.08	875.37	662.34	845.96	945.98
AANAT	43.46	39.94	38.66	37.77	41.54	49.4	32.22	29.32	28.23	36.25	33.74	38.94	31.54	32.98	37.08	36.92	41.73	26.5	29.36	35.73	35.8	38.45	33.99	43.4	31.8	29.24	30.8
AAR2	367.62	464.28	397.76	383.43	353.35	360.95	398.02	354.37	385.36	419.3	371.5	385.79	357.22	264.77	444.71	402.99	412.59	324.86	388.97	398.49	390.55	349.28	416.91	341.85	358.17	399.99	437.79
AARS	2240.51	1968.55	3180.48	1977.69	1732.29	1904.21	1339.05	1505.8	1308.76	1544.58	1182.86	1264.59	432.54	2061.31	979.2	790.93	2198.5	1772.94	1176.72	1238.7	1534.46	1091.38	4581.46	1142.3	1450.21	1642.86	1859.92
AARS2	200.37	241.515	266.925	234.4	259.04	215.5	223.68	205.44	205.4	215.885	209.105	207.82	257.95	286.36	278.305	328.77	239.62	243.08	221.86	208.845	301.59	256.86	222.905	206.15	313.59	242.09	269.3
AASDH	291.03	265.89	369.54	275.15	246.125	262.895	285.67	240.64	281.83	230.49	340.02	404.21	219.005	194.175	323.225	260.275	247.925	263.29	241.985	269.235	259.875	233.275	192.275	227.285	313.36	310.175	232.195
AASDHPPT	576.116666666667	682.523333333333	447.436666666667	628.29	573.33	622.386666666667	726.87	622.213333333333	646.04	525.61	559.306666666667	642.86	817.796666666667	527.62	706.553333333333	612.846666666667	912.136666666667	596.35	613.616666666667	664.373333333333	509.08	770.433333333333	760.926666666667	650.756666666667	535.466666666667	607.206666666667	442.666666666667
AASS	110.105	141.5	151.505	95.53	72.61	78.065	60.42	71.79	59.07	75.365	49.87	122.54	57.465	37.71	124.97	62.235	62.21	97.49	65.555	60.32	39.665	63.41	67.66	65.175	72.095	116.9	73.83
AATF	509.92	858.1	1038.03	727.01	899.71	795.86	683.18	848.5	662.07	912.34	763.54	997.87	888.83	617.87	893.15	1096.15	803.57	709.47	749	741.32	777.79	609.43	886.17	692.66	636.6	755	690.47
AATK	205.8	198.63	223.21	211.28	202.5	250.17	290.15	277.58	216.92	187.03	225.46	199.68	177.98	223.86	279.31	304.68	165.3	275.73	134	170.34	210.02	164.54	155.45	208.87	210.06	170.75	208.35
AB488780	136.85	244.03	150.21	250.96	244.11	208.58	234.83	287.12	285.47	243.28	202.16	186.15	274.93	162.65	151.3	229.4	162.07	204.28	214.69	201.74	182.03	191.49	233.19	253.66	235.01	240.82	268.88
ABAT	1661.03666666667	2029.11333333333	2491.36	4567.59333333333	2654.31	3196.91666666667	2965.13333333333	4094.13	2967.12333333333	2924.59	4126.15	5734.61666666667	2913.74666666667	832.046666666667	2120.21666666667	252.616666666667	4234.51666666667	1624.52666666667	504.533333333333	1194.88333333333	1545.02333333333	449.623333333333	726.603333333333	1715.52	1347.78333333333	2051.78333333333	1473.41666666667
ABCA1	158.4975	266.8775	174.0125	223.01	489.02	329.55	543.65	562.9875	301.905	352.9025	497.755	500.57	742.77	578.5175	701.1125	351.4975	743.545	510.6	605.0825	396.7075	214.19	292.585	278.045	508.735	270.665	308.7425	274.0225
ABCA11P	127.7	149.12	161.97	205.33	269.23	125.54	309.88	241.4	169.91	160.7	313.71	222.25	206.36	79.01	156.04	124.38	240.16	113.05	129.35	169.79	134.72	173.52	181	182.6	178.67	250.39	171.81
ABCA12	27.83	24.49	32.33	28.38	25.52	17.76	19.82	20.78	20.32	20.66	24.04	32.8	29.52	19.51	25.7	26.95	25.23	21.96	19.05	28.63	27.05	19.45	24.62	24.49	11.09	19.04	27.6
ABCA13	363.853333333333	12.91	14.72	60.15	431.986666666667	117.45	17.66	44.7366666666667	78.7666666666667	97.9033333333334	15.0666666666667	10.4633333333333	61.6366666666667	16.2933333333333	152.96	17.5966666666667	11.6366666666667	25.6	91.47	23.71	22.7233333333333	31.0733333333333	26.1266666666667	45.8266666666667	31.18	50.98	61.64
ABCA17P	88.01	117.17	623.08	99.16	54.55	67.19	67.68	56.25	53.32	98.35	49.06	20.28	35.69	467.31	38.51	70.61	75.15	41.83	103.19	57.25	64.49	57.76	135.11	68.35	169.14	105.79	132.54
ABCA2	256.99	276.273333333333	90.9933333333333	363.71	173.723333333333	218.653333333333	110.1	207.7	143.143333333333	148.826666666667	90.7	89.7366666666667	98.91	94.4766666666666	116.836666666667	152.3	59.23	341.716666666667	206.91	164.34	196.1	178.906666666667	170.22	217.393333333333	172.523333333333	179.61	260.61
ABCA3	668.24	2039.05	1865.35	2623.8	598.98	952.16	1500.29	851.83	968.54	1291.79	928.27	1768.2	582.72	2511.67	489	400.25	1599.62	1323.53	407.76	593.99	485.17	352.1	415.33	558.31	409.13	796.76	850.82
ABCA4	63.085	64.885	63.24	69.19	80.255	70.715	67.06	64.74	60.865	76.85	69.455	55.59	81.235	80.245	65.305	114.59	74.005	86.545	63.305	84.275	75.335	82.535	80.585	71.595	118.69	71.175	62.825
ABCA5	279.26	174.865	205.315	201.495	411.65	177.305	303.97	437.13	230.005	224.545	265.675	358.43	236.84	452.9	308.195	178.03	472.26	185.655	154.085	202.45	162.83	245.435	242.085	231.005	246.43	233.67	219.185
ABCA6	27.89	24.92	16.68	15.8	24.25	26.52	20.17	20.81	27.72	27.22	21.51	12.53	24.53	24.5	16.24	18.67	17.42	28.61	14.1	38.9	48.8	18.32	30.15	24.63	49.52	87.27	51
ABCA7	92.52	179.83	122.29	249.69	162.23	146.73	146.81	132.42	137.89	140.06	170.47	118.89	153.59	234.38	147.22	149.82	100.21	213.54	145.98	93.27	142.16	146.61	110.01	175.84	132.21	98.35	106.91
ABCA8	155.126666666667	82.5666666666667	124.296666666667	71.0066666666667	363.93	222.196666666667	89.0866666666667	290.713333333333	180.346666666667	205.726666666667	182.17	41.5866666666667	100.693333333333	110.546666666667	205.21	65.8833333333333	43.12	134	49.03	153.133333333333	245.656666666667	133.23	44.49	357.656666666667	374.62	661.65	535.766666666667
ABCA9	25.1066666666667	39.9	28.27	25.7166666666667	27.9266666666667	26.9	32.9	32.0433333333333	31.28	28.51	34.6666666666667	23.4366666666667	35.1533333333333	47.1733333333333	33.6133333333333	33.5066666666667	31.7666666666667	38.87	23.82	40.46	50.05	33.7933333333333	28.47	26.2066666666667	112.576666666667	151.76	102.566666666667
ABCB1	95.625	118.13	107.695	125.045	97.99	130.065	117.775	165.255	128.99	113.805	102.535	109.92	110.255	106.55	95.805	186.79	100.8	110.065	125.02	125.82	146.865	116.39	95.18	109.765	126.67	112.74	112.39
ABCB10	482.3	279.37	516.24	324.43	165.79	256.09	252.46	139.35	291.45	226.97	307.03	476.62	375.77	368.53	315.09	277.81	602.89	95.63	210.23	253.52	145.52	203.97	353.7	222.39	278.37	294.79	318.88
ABCB11	53.285	47.06	49.805	51.89	43.045	43.44	48.58	49.55	52.58	48.895	44.83	43.005	52.65	50.1	55.285	173.94	71.72	52.08	49.465	46.1	52.875	44.58	49.765	39.78	49.885	39.42	39.535
ABCB4	57.775	55.87	61.845	56.52	51.085	45.46	43.075	52.695	47.655	41.915	42.51	44.31	50.95	39.06	47.555	78.89	48.46	60.555	43.095	49.31	41.275	47.74	38.455	43.305	49.13	47.19	40.785
ABCB5	32.895	35.375	34.3075	40.6375	51	41.3125	44.35	37.5775	43.9125	48.9	41.47	37.2475	47.4275	60.675	44.875	51.4975	43.3325	43.095	42.305	41.36	59.075	55.465	43.4875	45.2025	45.9	48.7875	42.6475
ABCB6	189.695	133.995	149.45	135.405	164.365	137.67	149.385	149.91	175.79	143.975	113.285	89.865	118.3	120.24	104.505	183.415	211.64	164.85	133.335	90.78	105.62	123.985	88.06	116.93	136.875	145.72	150.685
ABCB7	474.74	431.49	690.76	521.29	605.42	454.44	461.76	425.23	400.76	570.55	457.83	460.83	389.26	501.74	934.49	758.14	464.68	428.46	498.96	678.07	569.22	468.81	775.24	441.73	500.68	484.51	336.83
ABCB8	117.65	134.135	114.925	77.98	88.555	84.42	77.165	84.305	79.715	97.24	90.145	121.54	69.23	82.175	75.49	114.515	104.035	92.635	83.505	63.31	90.2	88.935	85.88	84.78	83.465	89.755	93.94
ABCB9	136.403333333333	125.15	163.32	198.133333333333	114.743333333333	107.71	112.316666666667	123.836666666667	112.22	117.29	118.163333333333	184.566666666667	125.013333333333	177.206666666667	106.76	299.223333333333	113.4	181.533333333333	105.333333333333	116.286666666667	168.393333333333	128.646666666667	106.18	112.613333333333	170.596666666667	114.053333333333	125.393333333333
ABCC1	264.31	450.375	588.07	221.895	372.9	362.295	1406.345	391	555.515	555.405	1121.085	390.575	324.105	978.825	531.415	360.27	538.155	403.485	612.975	265.955	203.395	230.47	392.75	325.91	556.55	438.405	572.185
ABCC10	163.64	200.995	178.215	364.945	189.74	228.955	391.825	211.005	303.88	201.66	421.08	704.745	291.66	467.28	364.96	301.515	360.255	307.14	306.91	226.535	287.615	222.87	236.695	249.365	183.36	222.36	278.775
ABCC11	61.725	61.42	62.485	57.54	70.065	62.775	62.905	95.705	70.14	61.925	68.26	56.68	440.475	89.13	84.975	123.42	74.13	73.21	65.75	71.595	77.915	86.145	76.645	91.015	89	67.485	64.325
ABCC12	24.035	24.525	33.06	32.105	52.225	40.845	35.26	32.135	39.49	43.93	29.67	30.45	43.71	40	37.425	50.59	33.63	40.75	37	38.76	57.275	51.64	36.375	31.88	58.58	33.15	31.75
ABCC13	39.265	38.9075	45.8675	44.9275	42.8075	39.83	37.335	39.7575	43.3275	40.9325	40.3675	38.33	45.53	44.6925	42.0725	58.615	53.1	45.56	40.2675	45.3975	40.0125	51.225	43.6125	38.13	43.205	41.1125	41.92
ABCC2	45.29	45.83	43.39	50.4	50.37	44.99	56.37	54.91	52.81	58.92	49.56	57.03	50.8	55.47	48.52	49.76	46.14	50.19	58.48	54.54	54.18	62.34	64.29	51.09	52.26	57.03	53.42
ABCC3	108.146	99.196	123.3	108.74	345.304	292.488	222.446	268.958	274.44	169.054	191.016	99.902	112.566	123.436	104.506	132.058	93.712	363.92	588.486	261.98	344.562	280.608	283.4	719.194	120.494	120.718	151.302
ABCC4	113.415	278.475	196.895	57.805	43.28	119.5875	81.755	54.51	110.6625	76.275	44.77	35.8025	404.7875	43.0575	70.285	229.7375	43.115	58.28	95.39	74.0475	57.51	75.6175	69.665	120.8975	135.3725	104.31	135.59
ABCC5	112.14	185.163333333333	135.27	295.05	139.21	138.616666666667	166.483333333333	106.103333333333	113.363333333333	113.623333333333	96.4366666666667	786.983333333333	213.126666666667	145.333333333333	325.4	153.686666666667	224.426666666667	141.953333333333	140.04	128.173333333333	187.316666666667	120.926666666667	137.766666666667	107.053333333333	165.543333333333	145.093333333333	144.396666666667
ABCC6P1	47.31	64.57	72.95	50.03	70.05	50.82	67.96	47.18	59.78	41.85	116.82	92.92	64.14	133.11	58.97	71.84	61.37	67.8	57.67	56.44	54.59	77.38	51.92	55.96	44.13	40.68	36.1
ABCC8	170.555	494.675	101.99	107.58	200.55	94.905	153.005	144.26	126.135	123.005	171.16	63.105	223.39	80.685	148.105	186.155	99.835	88.695	103.655	107.95	117.815	102.495	166.495	99.98	146	107.43	135.065
ABCC9	50.658	46.858	43.334	44.36	56.928	47.708	43.764	48.336	45.27	46.488	36.376	39.038	52.408	32.316	62.596	44.786	44.476	41.158	44.294	41.81	47.594	38.89	43.396	43.46	61.208	54.796	47.598
ABCD1	143.36	151.31	144.15	141.53	128.77	137.66	138.5	152.25	117.71	134.32	132.84	134.76	138.96	386.5	125.99	201.03	144.28	144.4	113.58	135.4	154.46	162.47	140.09	154.49	212	114.25	124.38
ABCD2	27.1	22.31	16.49	19.53	33.34	27.14	21.62	24.64	23.81	25.18	25.91	27.01	27.08	36.31	21.5	33.81	27.22	21.02	19.99	17.52	25.22	26.64	20.51	18.77	39.4	26.79	18.06
ABCD3	1051.065	941.64	644.76	1027.75	725.225	1108.2	1227.415	862.585	920.825	676.24	1142.74	2032.535	932.575	1588.15	1064.155	944.63	1600.205	854.255	1116.14	1135.69	1028.535	1211.09	1184.79	1108.93	759.445	903.36	844.08
ABCD4	284.24	286.04	321.1	235.055	363.305	245.155	337.735	286.26	344.97	251.37	377.98	238.97	277.675	371.03	240.23	474.4	333.935	229.165	320.465	266.74	318.155	252.135	204.465	241.175	306.66	256.615	304.13
ABCE1	800.265	821.315	825.175	654.74	619.62	669.395	602.805	587.15	433.83	499.67	491.63	607.38	657.825	574.13	828.91	1118.27	970.66	515.625	704.215	728.84	679.13	713.355	1051.82	616.8	495.395	651.975	387.165
ABCF1	793.28	778.02	833.19	809.45	471.5	634.37	527.61	730.24	469.95	566.93	501.41	675.73	510.64	626.24	699.91	593.35	912.94	441.13	478.68	467.21	548.8	498.72	558.16	523.09	542.3	586	684.81
ABCF2	220.554	227.572	354.978	179.836	148.656	206.136	213.202	183.398	181.414	180.882	201.422	351.326	173.932	249.49	205.594	201.042	292.318	163.16	226.37	185.672	224.624	194.436	223.212	203.164	145.48	164.61	179.586
ABCF3	443.37	348.68	285.02	388.62	359.05	363.14	331.44	355.44	233.99	355.18	347.92	685.57	238.47	304.81	358.04	389.82	342.96	346.12	324.16	276.83	315.78	245.63	303.68	314.68	262.9	320.14	341.55
ABCG1	191.31	245.3175	136.7675	116.42	245.1575	211.2025	509.795	302.97	404.4125	207.115	363.1225	92.9225	424.84	164.0775	197.4	156.6425	313.905	245.4	374.025	145.1275	119.1125	295.52	146.1525	331.7525	175.01	156.4825	196.71
ABCG2	558.47	120.25	60.77	282.11	96.56	354.41	232.22	424.78	178.04	231.93	156.05	73.36	87.82	72.24	133.19	254.05	85.28	100.85	233.74	178.92	71.62	94.45	104.75	300.42	54.64	212.53	104.99
ABCG4	104.44	106.95	119.08	106.02	117.31	102.49	107.62	113.5	102.12	103.05	100.58	94.79	106.68	120	104.5	195.48	118.76	134.13	99.31	101.52	130.55	106.07	111.54	109.96	138.36	99.09	108.54
ABCG5	17.23	17.96	15.53	20.25	19.39	17.41	17.72	20.4	20.35	25.94	20.2	20.16	23.92	18.6	18.54	22.58	17.51	27.61	25.27	23.08	27.75	25.73	16.47	19.42	29.58	25.54	16.96
ABCG8	104.67	104.77	112.63	117.97	63.67	56.49	73.38	63.26	57.22	73.56	62.35	84.48	59.82	65.14	51.15	199.4	58.24	91.11	51.13	65.73	94.67	64.7	57.37	60.05	52.94	57.43	58.44
ABHD1	101.076666666667	102.48	99.6333333333333	101.2	114.586666666667	95.7566666666667	90.75	97.5833333333333	95.4966666666667	100.446666666667	100.91	92.1533333333334	96.6333333333333	100.563333333333	89.1066666666667	148.506666666667	84.03	123.583333333333	101.363333333333	95.8066666666667	124.823333333333	102.493333333333	99.3133333333333	95.2533333333333	111.933333333333	98.5566666666667	93.0966666666666
ABHD10	882.8	614.6	415.795	531.605	654.945	621.97	514.96	598.98	487.665	540.41	517.485	789.13	355.615	403.92	627.425	799.31	527.065	402.56	544.345	648.43	564.275	590.99	600.37	524.31	678.875	744.795	568.76
ABHD11	367.143333333333	337.35	467.54	252.87	299.01	339.93	343.48	292.066666666667	337.04	387.673333333333	390.423333333333	761.133333333333	274.196666666667	512.873333333333	442.32	410.68	541.036666666667	329.723333333333	346.766666666667	351.69	365.653333333333	282.85	390.13	312.853333333333	291.556666666667	298.883333333333	352.37
ABHD12	956.68	617.95	1114.56666666667	1321.07	738.556666666667	920.583333333333	1177.2	898.6	765.216666666667	985.67	1126.51333333333	1178.29666666667	537.986666666667	1528.68333333333	234.473333333333	677.663333333333	932.04	938.896666666667	1063.78666666667	1130.95	1180.98666666667	566.85	1287.12333333333	703.276666666667	965.06	977.07	1414.47
ABHD13	218.915	185.875	96.13	285.215	167.885	215.24	184.175	214.99	208.105	197.845	185.985	318.795	229.885	86.105	201.115	99.235	116.315	149.965	255.91	206.86	172.415	249.31	208.97	270.28	197.31	206.415	196.17
ABHD14B	1028.31	1629.79	638.32	1099.58	1139.99	678.72	484.18	1147.9	590.63	779.57	746.81	886.26	861.44	320.95	279.29	1837.67	462.1	1201.34	492.02	462.1	804.76	709.41	809.59	1024.26	805.66	576.29	916.97
ABHD15	197.26	145.52	269.83	148.21	251.93	272.66	241.4	252.67	221.36	225.37	301.12	261.11	204.57	154.22	127.15	124.8	179.05	188.25	182.72	177.21	173.26	255.09	217.77	250.29	249.92	205.96	217.19
ABHD16A	694.98	595.54	725.15	725.835	564.315	734.01	704.15	616.855	816.215	772.965	839.875	1267.505	574.71	405.355	528.955	310.53	619.58	626.075	897.4	709.41	792.86	698.53	615.425	801.295	666.4	613.82	707.82
ABHD16B	63.64	59.71	74.84	70.18	53.84	62.94	59.98	65.88	68.42	65.74	57.27	71.4	66.94	66.12	56.23	102.53	74.85	67.85	70.85	59.69	64.36	70.18	66.17	71.06	63.06	57.77	65.45
ABHD17A	1762.56	1619.53	1187.39	1697.32	1335.14	1059.47	1732.17	1499.66	1514.47	1583.34	1961.18	1042.31	1211.87	1054.74	1383.76	967.31	878.44	1634.46	1329.65	1370.76	1358.21	1538.78	1112.95	1154.93	1290.88	1263.28	1635.62
ABHD17B	323.29	331.18	326.863333333333	336.283333333333	288.933333333333	284.593333333333	313.24	260.75	310.643333333333	311.47	333.863333333333	435.676666666667	306.7	253.963333333333	499.223333333333	193.156666666667	400.93	204.57	231.363333333333	209.543333333333	202.856666666667	279.366666666667	237.066666666667	278.453333333333	338.116666666667	359.96	340.05
ABHD17C	224.31	202.16	183.9	135.59	389.98	411.71	731.53	449.26	600.44	371.08	806.88	514.29	610.09	213.69	251.19	291.94	624.66	331.49	519.49	533.41	294.05	662.77	378.69	402.93	153.44	223.69	207.55
ABHD2	265.271666666667	183.966666666667	182.338333333333	237.373333333333	220.988333333333	255.775	224.763333333333	226.175	224.741666666667	259.231666666667	211.385	182.971666666667	281.961666666667	266.065	277.551666666667	338.396666666667	256.04	301.96	231.461666666667	207.346666666667	213.971666666667	195.248333333333	170.966666666667	220.828333333333	294.75	238.645	253.896666666667
ABHD3	1062.14	992.81	1917.58	802.98	748.39	1026.16	1630.47	583.73	1328.79	896.15	1947.83	757.69	648.24	931.44	505.61	1479.92	1742.69	891.41	1713.69	2662.42	1771.38	1371.5	3234.29	1335.45	1075.12	1068.66	1149.35
ABHD4	285.52	345.11	462.18	261.835	319.085	278.945	463.895	375.84	390.8	337.03	419.97	354.375	290.495	610.215	419.445	428.47	808.405	372.805	500.06	379.255	414.875	288.47	286.88	289.795	340.34	279.94	361.87
ABHD5	147.555	163.675	131.795	173.2575	127.9275	137.3575	142.4175	142.9775	139.51	118.285	152.2725	238.4025	132.7675	166.7025	142.365	160.355	334.5225	103.6475	158.585	148.25	114.62	125.1625	176.135	144.6625	143.18	172.6625	119.15
ABHD6	198.565	153.6275	136.135	163.305	140.925	207.905	178.98	194.84	193.795	184.7675	192.02	141.875	174.325	175.55	125.8825	175.7175	144.865	180.53	124.2475	134.9475	135.09	106.1475	165.6375	169.4825	162.35	189.495	177.115
ABHD8	121.23	205.23	104.85	115.11	169.73	118.06	136.41	169.76	111.28	129.17	141.61	112.98	77.12	101.53	94.17	138.42	109.74	150.57	117.9	123.22	114.6	146.93	132.74	133.98	107.89	110.21	126.05
ABI1	495.546666666667	345.806666666667	329.303333333333	481.68	398.596666666667	447.06	590.356666666667	458.45	500.2	394.15	537.556666666667	505.273333333333	510.523333333333	380.91	518.483333333333	344.066666666667	478.893333333333	393.693333333333	652.366666666667	662.37	446.393333333333	564.413333333333	603.116666666667	558.493333333333	426.91	583.93	525.996666666667
ABI2	737.481428571429	802.985714285714	538.787142857143	577.45	922.012857142857	614.955714285714	731.685714285714	820.407142857143	831.145714285714	737.647142857143	801.31	539.202857142857	859.042857142857	426.755714285714	818.85	555.412857142857	341.542857142857	898.041428571429	807.781428571429	683.955714285714	664.598571428571	646.777142857143	676.117142857143	684.965714285714	662.194285714286	614.845714285714	678.264285714286
ABI3	232.55	257.77	290.54	274.19	311.74	292.69	280.35	326.25	303.73	332.41	277.59	212.87	370.76	338.28	290.78	658.3	273.7	330.62	254.54	282.02	399.73	301.31	369.65	310.1	492.03	303.92	278.24
ABI3BP	41.1933333333333	42.9866666666667	68.5466666666667	1396.82	554.126666666667	112.523333333333	320.966666666667	65.1866666666667	1766.58333333333	292.45	36.3066666666667	26.9033333333333	140.073333333333	113.213333333333	73.57	652.46	583.733333333333	92.71	60.2433333333333	534.486666666667	546.453333333333	278.533333333333	50.65	117.61	968.68	929.54	790.456666666667
ABL1	1928.71	1877.26	1541.79	1846.63	1849.54	1651.22	1461.27	2010.34	1453.98	2285.99	1449.21	1843.35	1278.19	1313.13	1608.94	1210.24	1498.26	1737.63	1867.49	1444.59	1528.95	1362.57	1269.73	1437.69	1829.17	1470.03	2210.18
ABL2	131.383333333333	162.38	192.35	182.523333333333	151.043333333333	200.973333333333	166.47	166.59	133.723333333333	132.306666666667	129.246666666667	229.673333333333	168.766666666667	279.22	202.463333333333	169.703333333333	172.77	178.813333333333	190.09	170.086666666667	171.83	117.796666666667	197.203333333333	147.796666666667	139.523333333333	155.763333333333	169.513333333333
ABLIM1	1023.1	1581.55	807.01	691.275	1293.15	716.15	567.305	918.51	468.315	1221.115	566.275	654.3	657.235	637.07	555.21	1638.535	1823.825	747.955	1169.28	1069.11	1003.565	554.135	1250.885	554.895	921.31	1287.77	1490.21
ABLIM2	172.18	200.666	352.194	192.49	246.088	226.076	384.556	220.524	455.918	263.294	408.304	289.054	228.702	301.094	235.226	248.674	203.754	203.194	204.136	204.384	204.488	219.694	162.32	178.54	254.19	250.112	231.128
ABLIM3	117.98	125.47	472.25	90.91	54.32	122.83	108.13	96.52	110.72	76.51	96.03	54.95	112.78	109.01	159.92	233.33	362.33	119.29	108.28	174.94	152.14	58.21	110.22	85.88	257.82	236.55	282.3
ABO	129.46	122.775	134.75	128.86	145.585	117.655	158.02	135.96	132.07	130.48	139.98	97.07	137.61	180.6	101.28	219.5	154.885	119.1	137.165	144.545	134.325	133.48	158.3	154.96	144.99	120.06	137.595
ABR	105.77	88.99	129.195	102.48	151.025	321.025	341.455	251.26	314.215	266.97	261.87	101.025	193.295	297.875	288.19	181.355	200.22	385.33	327.625	384.595	326.735	368.325	315.49	436.89	127.595	132.96	141.355
ABRA	14.455	17.96	14.075	18.435	23.36	22.265	17.095	19.855	18.035	21.645	18.45	15.84	14.73	14.68	17.405	49.235	16.655	17.515	20.34	22.775	23.55	19.845	19.92	18.925	19.935	28.565	26.935
ABRACL	840.18	826.96	1381.04	815.2	595.24	643.4	1271.93	890.81	986.8	670.75	886.71	682.49	748.82	1905.38	725.55	848.12	1013.28	794.23	926.8	984.01	1194.28	829.53	1089.53	718.18	910.22	832.16	889.6
ABT1	265.4	291.79	277.28	428.83	307.22	319.8	317.85	247.93	273.35	343.9	311.06	553.42	236.92	157.52	320.7	226.66	269.04	212.36	349.62	361.06	341.71	376.25	359.7	327.41	320.65	316.67	297.76
ABTB1	94.156	113.732	91.306	114.994	109.86	109.64	129.688	107.612	109.962	114.53	121.088	89.398	95.018	64.752	103.302	108.702	74.642	118.408	119.486	126.35	167.198	115.726	119.872	114.53	121.696	116.678	119.554
ABTB2	106.385	100.16	172.88	117.48	112.46	108.805	86.145	123.48	126.62	104.67	90.425	105.625	105.39	111.375	104.99	149.67	110.055	139.715	253.67	153.12	138.53	159.98	109.63	156.88	101.735	89.07	91.315
AC000111.3	7.21	5.83	2.97	3.02	5.01	4.26	2.35	4.6	6.2	3.9	4.41	10.24	2.68	7.78	5.54	3.33	3.37	7.7	6.46	5.31	4.68	8.99	4.53	5.99	3.34	2.7	4.34
AC002059.10	121.7	108.31	156.63	102.87	102.92	95.74	106.49	133.01	121.18	102.42	85.19	84.34	219.44	249.56	114.75	442.95	206	110.18	102.1	143.43	143.89	109.86	89.92	121.15	130.83	97	154.36
AC002064.5	20.08	24.17	19.83	25	33.74	22.47	26.85	14.92	23.43	26.24	23.68	17.6	29.2	33.72	24.09	28.33	28.97	21.15	19.26	25.34	26.72	30.05	26.83	25.01	33.36	21.8	25.73
AC003973.4	62.05	55.88	64.59	52.8	90.44	68.61	60.69	81.29	79.16	83.59	76.54	66.57	76.18	78.08	59.97	56.89	61.61	78.38	82.42	61.02	84	71.52	88.37	61.66	66.39	67.34	88.98
AC003989.4	141.65	140.13	168.1	155.19	152.46	117.73	129.39	113.91	124.36	135.6	132.04	144.62	144.59	132.97	114.75	258.57	123.9	179.04	122.31	121.27	167.31	147.3	140.02	129.76	155.77	131.54	115.91
AC004692.5	1134.5	508.67	779.69	1051.93	666.52	613.65	879.56	647.39	692.6	1067.1	776.81	697.4	1668.99	478.68	809.19	1462.28	480.67	654.77	1084.35	1155.56	808.8	850.69	1005.64	621.3	1175.44	1111.96	1365.78
AC004941.5	620.25	673.19	860.85	646.21	852.1	659.52	497.91	658.95	520.48	469.79	596.3	972.93	596.27	887.61	554.18	561.58	577.89	420.98	514.03	339.24	431.85	433.04	504.87	415.54	359.89	363.13	318.86
AC005162.4	89.86	94.3	97.08	100.23	118.34	87.85	92.77	98.82	94.67	108.89	100.7	86.87	115.73	115.64	91	198.2	76.31	130.42	98.37	147.57	127.41	83.57	99.18	113.14	194.95	118.33	81.44
AC005224.2	48.48	42.63	44.27	38.5	39.06	37.61	43.31	33.07	39.27	35.98	34.36	34.05	29.09	99.45	33.43	53.9	31.42	41.89	27.75	37.16	40.95	45.2	39.59	40.28	43.62	39.48	46.2
AC005256.1	68.36	62.78	66.61	70.81	137.64	88.34	77.98	79.79	78.28	91.48	86.85	70.83	92.62	80.49	97.31	110.03	70.26	84.98	84.55	83.04	135.07	116.08	103.8	90.14	119.93	82.59	75
AC005306.3	166.22	135.87	185.39	176.56	88.27	79.84	92.45	93.41	88.03	90.32	94.02	143.98	91.97	103.01	102.44	266.82	98.3	176.94	83.23	99.38	108.57	82.5	76.86	70.08	80.67	88.37	90.84
AC005498.3	100.72	89.63	81.6	62.18	58.07	72.67	54.22	83.37	109.88	70.11	59.51	61.82	74.9	68.48	62.75	117.83	97.04	109.33	56.1	60.61	79.03	74.91	65.71	91.02	66.63	49.16	56.71
AC005523.2	105.4	100.46	117.79	114.59	83.04	70.01	68.65	65.31	126.09	100.85	97.2	103.33	211.37	115.42	270.42	142.91	246.56	61.61	90.49	81.79	55.81	67.25	119.34	101.57	112.08	82.32	121.38
AC005523.3	150.82	140.97	159.52	151.48	127.02	120.87	128.16	131.82	119.58	121.82	126.49	131.24	124.93	134.18	127.71	216.19	105.44	206.44	125.87	119.68	174.71	138.19	118.38	119.64	143.35	111.99	107.45
AC005537.2	39.19	31.2	26.88	42.59	49.54	45.38	34.22	48.34	41.34	48.94	37.24	24.3	43.99	46.18	41.7	58.63	38.71	41.54	35.58	35.79	42.3	36.68	38.82	39.46	53.72	36.86	13.34
AC005592.3	85.06	21.43	59.57	45.53	60.1	43.37	40.85	64.13	50.76	49.88	42.36	27.82	56.97	44.56	49.71	27.68	27.8	37.85	49.51	65.87	39.89	34.6	48.83	56.65	54.59	55.89	72.44
AC005606.14	53.93	31.08	47.59	47.78	46.63	44.07	38.46	39.69	49.98	52.95	45.42	47.14	51.34	37.84	33.96	47.8	25.63	50.13	74.63	56.05	43.75	54.73	32.79	45.29	49.48	38.91	46.96
AC005785.2	70.27	76.97	76.42	86.96	69.14	62.61	72.51	64.51	71.25	79.41	71.08	73.68	77.44	77.21	76	135.23	84.27	72.12	66.08	81.47	86.19	69.51	78.27	80.52	80.31	69.93	66.79
AC005838.2	47.66	47.83	52.45	53.97	59.01	49.01	58.03	59.29	58.05	48.37	53.12	46.26	52.7	47.67	61.52	64.71	47.29	60	45.03	46.47	47.41	57.83	53.76	68.02	53.15	52.39	49.89
AC006026.13	106.57	150.31	271.73	140.66	67.49	88.16	106.53	100.55	63.69	106.32	87.54	75.41	83.65	81.45	71.72	112.1	84.28	72.13	87.3	84.63	99.34	90.03	71.58	79.27	84.78	87.69	79.21
AC006129.2	26.52	15.71	21.32	19.4	22.13	24.02	17.61	24.13	29.25	20.91	17	13.47	24.3	19.56	29.72	35.74	17.28	22.38	22.65	19.94	27.89	29.74	17.96	25.16	22.62	21.63	19.06
AC006538.1	66.64	53.03	68.91	62.54	29.35	34.76	35.51	37.7	32.34	33.29	35.52	52.34	32.17	37.88	36.46	88.03	39.82	44.21	31.17	35.56	52.1	34.2	31.23	32.38	42.64	27.5	36.53
AC007292.3	186.47	159.96	197.89	191.38	164.36	130.47	170.34	140.46	123.02	146.76	139.34	169.74	143.6	177.21	136.55	302.66	140.38	155.59	124.7	164.6	158.51	144.56	123.75	143.64	118.28	151.94	219.92
AC007349.5	24.43	25.56	23.97	29.47	42.45	28.41	27.44	26.01	22.75	27.06	29.2	31.62	30.47	30.8	25.86	47.61	27.95	22.89	21.82	23.84	38.97	31.94	32.45	33.44	34.25	29.33	25.67
AC007362.3	34.9933333333333	31.0433333333333	34.5433333333333	36.11	44.11	42.3366666666667	36.38	34.6966666666667	35.21	42.4633333333333	34.5533333333333	36.7433333333333	42.3033333333333	36.5066666666667	43.5	41.5066666666667	40.1933333333333	38.8166666666667	36.4233333333333	39.42	50.9166666666667	44.3433333333333	38.6766666666667	36.0833333333333	45.2166666666667	35.49	33.84
AC007365.3	82.92	74.55	79.44	74.59	64.54	55.95	64.95	71.36	70.44	65.98	67.91	75.07	64.56	74.22	61.36	100.37	64.23	85.59	54.34	63.31	65.48	68.86	67.66	71.25	78.86	70	69.59
AC007389.3	234.21	222.29	209.69	240.89	178.2	145.87	306.76	166.33	228.06	249.99	365	285.09	195.75	349.65	197.18	259.54	351.02	158.25	154.82	162.97	217.73	140.86	186.13	198.1	181.17	201.27	213.14
AC007401.2	28.29	24.39	15.23	22.19	22.28	24.65	20.99	27.65	22.4	25.06	26.67	14.76	19.87	32.65	28.74	47.72	25.15	27.77	27.05	27.5	27.68	34.18	25.39	21.13	34.36	25.64	22.2
AC007680.2	27.29	35.13	42.92	44.32	49.59	48.56	38.65	40.45	40.8	46.23	40.29	38.01	48.74	47.26	49.38	43.95	40.22	50.33	40.46	35.03	54.68	40.53	47.62	40.32	58.75	38.35	37.94
AC007787.2	107.36	82.47	96.7	98.7	147.84	120.77	100.55	111.56	115.97	105.26	108.91	104.74	151.27	120.29	112.33	70.96	117.74	101.88	105.55	110.4	113.12	140.23	118.61	123.45	126.1	114.7	113.63
AC008088.4	71.55	61.55	73.55	65.59	61.06	48.37	47.19	51.75	59.89	50	59.25	61.15	72.22	66.26	52.87	91.21	42.89	65.97	46.67	44.53	76.31	59.58	58.63	51.05	57.69	42.86	48.14
AC008746.12	44.03	44.02	49.86	40.73	51.27	33.66	42.38	44.44	41.99	48.69	42.86	44.69	77.18	33.54	40.44	51.29	34.62	49.78	41.78	42.03	38.08	38.04	52.15	37.96	34.91	46.61	57.22
AC008753.4	101.66	89.04	108.06	102.13	69.84	74.66	76.72	66.87	80.8	85.98	71.07	87.82	79.55	75	69.79	148.61	69.89	91.95	64.25	72.16	88.18	74.04	68.8	68.55	72.27	73.26	71.65
AC009120.6	136.28	109.38	159.94	121.88	162.83	131.39	148.63	111.49	129.35	170.01	151.7	100.82	181.04	131.46	131.28	107.5	140.39	122.26	145.4	115.89	127.05	126.35	146.86	134.39	148.84	117.1	178.55
AC009133.15	90.59	72.13	123.67	80.36	108.28	97.88	84.73	106.19	129.59	101.84	83.6	72.54	112.58	53.17	72.71	114.34	74.11	110.28	113.72	104.5	104.69	116.99	120.66	112.33	161.14	94.35	85.35
AC009502.4	95.1	125.95	115.15	127.41	154.46	153.53	122.74	119.09	150.22	145.54	167.42	116.14	222.4	158.19	171.89	147.72	167.75	144.46	120.06	167.59	157.14	179.93	136.88	146.29	247.6	124.14	129.21
AC010145.4	66.33	63.13	70.85	63.87	53.41	53.55	46.28	65.92	62.62	53.35	53.02	54.09	57.18	55.16	47.98	130.81	60.56	64.29	50.8	59.94	84.93	61.03	63.29	66.59	84.41	52.98	47.84
AC010524.4	48.51	49.965	53.755	50.275	98.08	75.7	74.06	95.855	86	69.71	86.005	38.245	90.845	101.85	67.135	124.875	79.89	52.355	82.215	83.42	99.28	79.91	76.945	83.79	82.205	72.065	106.345
AC012065.7	184.52	193.84	195.05	208.68	189.67	191.99	172.8	178.48	169.28	201.84	178.24	191.61	233.63	200.48	193.28	217.45	196.54	245.04	202.98	171.8	220.78	186.38	184.45	181.52	263.71	187.2	177.06
AC012360.6	53.41	63.01	64.62	58.93	72.95	63.85	68.41	70.38	69.6	58.71	64.43	53.92	70.73	52.25	65.16	102.85	54.66	62.2	76.99	79.32	67.61	63.31	74.46	68.28	70.64	63.32	75.6
AC012499.1	31.49	32.88	39.71	31.7	51.8	40.69	30.75	29.79	34.72	35.42	33.12	27.47	41.89	27.44	27.76	40.94	24.38	44.63	41.41	36.6	58.84	48.86	38.07	41.07	54.85	39.77	33.14
AC012531.25	158.59	130.34	162.4	216.71	251.6	185.49	178.76	180.33	201	180.6	197.17	129	208.98	223.88	166.28	307.27	133	215.01	195.09	179.89	371	246.03	211.39	189.41	343.49	173.56	184.22
AC013463.2	42.85	64.14	61.6	74.06	40.24	47.28	57.91	54.59	46	44.47	47	46.04	49.21	39.14	45.8	133.97	51.08	66.91	51.59	54.49	54.57	40.97	44.82	48.16	61.57	49.2	47.7
AC013733.4	33.41	23.13	22.76	28.835	30.455	25.33	22.51	26.2	20.43	27.19	22.185	23.145	25.76	24.695	21.935	38.11	21.155	28.09	21.71	14.265	26.645	25.065	26.295	30.345	25.79	28.745	28.445
AC016831.7	108.26	67.31	41.17	75.91	42.76	44.56	42.5	40.74	43.16	50.78	44.9	61.59	60.98	42.16	54.77	56.28	48.79	43.17	42.29	48.03	52.04	37.87	47.1	40.85	45.28	45	55.12
AC016999.2	123.66	120.01	139.32	133.9	120.22	121.7	108.64	137.03	128.17	131.18	105.74	116.25	115.01	179.27	113.08	242.27	130.84	121.16	140.14	116.02	179.47	143.04	131.3	140.69	123.5	98.6	119.42
AC017002.2	93.13	79.01	126.06	73.87	96.04	80.71	95.83	99.07	142.72	113.2	89.56	74.57	123.58	72.18	110.75	241.82	82.05	60.45	114.25	119.55	115.4	77.42	132.11	112.86	125.36	95.4	113.99
AC017104.6	199.83	203.01	206.73	213.18	259.75	200.8	226.16	207.66	178.96	235.22	229.4	193.4	240.3	194.6	208.72	188.15	182.59	205.92	219.56	231.36	287.54	265.55	220.64	233.33	266.13	202.78	214.22
AC018755.16	685.87	823.94	678.79	469.94	615.22	538.07	589.02	716.71	466.15	717.92	550.09	502.16	372.24	387.02	566.63	988.17	454.58	778.65	817.32	612.07	761.62	355.82	684.94	571.49	559.09	494.3	609.41
AC018755.17	49.9	42.82	59.56	35.43	30.77	39.5	22.76	44.5	59.59	32.32	27.77	46.14	35.89	52.5	30.9	61.37	149.34	27.25	32.18	37.13	45.79	37.1	47.88	41.79	52.76	28.35	42.97
AC018766.6	71.59	62.78	76.99	69.29	49.69	42.58	49.79	51.31	48.38	59.17	58.66	61.1	60.42	66.94	61.81	112.51	56.47	60.17	48.18	49.11	67.9	50.64	45.12	45.01	65.74	48.87	65.39
AC018816.3	64.36	57.53	119.3	55.31	92	127.07	114.1	110.77	143.85	102.55	135.76	312.58	127.14	213.21	60.98	85.86	96.04	404.85	244.74	263.35	379.76	101.92	160.52	173.9	69.19	73.04	74.77
AC024560.2	91.58	107.2	108.58	90.39	115.62	97.57	78.98	113.38	107.88	110.25	87.98	115.77	90.01	159.53	81.39	152.9	156.91	99.22	101.46	126.99	135.55	105.93	111.66	113.07	138.61	106.57	102.03
AC025442.3	146.03	129.08	168.41	149.6	94.455	84.085	93.04	96.35	79.83	89.685	74.945	130.13	96.565	110.18	86.75	232.495	94.11	152.68	81.24	95.955	126.675	78.995	75.455	75.895	87.81	82.67	77.775
AC064852.4	23.36	23.89	31.41	27.44	26.78	21.84	17.66	26.74	25.74	20.21	27.25	19.69	31.56	31.05	26.32	36.6	22.55	27.02	20.64	19.04	32.04	18.8	19.34	23.3	23.86	22.75	27.99
AC067956.1	13.24	14.41	11.93	15.9	15.54	18.64	9.63	15.31	11.72	14.26	11.96	16.44	16.21	14.57	21.66	14.1	16.08	12.5	13.92	7.98	18.84	14.31	15.92	15.11	20.41	14.35	13.73
AC068039.4	30.98	24.71	17.72	29.38	26.92	26.84	10.6	21.58	28.45	28.05	22.53	16.32	28.84	49.61	31.86	24.7	18.49	21.12	68.11	26.48	19.35	28.35	24.93	29.48	91.56	40.43	22.23
AC068138.1	49.59	50.62	52.98	55.44	81.81	53.46	59.84	37.51	57.92	74.16	60.9	65.04	73.02	60.3	56.24	77.52	66.77	75.27	55.9	57.75	86.18	64.13	59.14	53.87	67.12	46.81	57.76
AC068831.3	94.2	88.63	111.24	104.88	73.31	61.61	65.95	66.38	77.28	58.83	61.48	91.59	67.86	84.12	74.09	193.65	58.51	83.67	56.27	64.74	94.06	65.98	53.51	64.7	48.93	61.09	58.89
AC073283.7	79.23	75.19	75.97	84.59	94.4	77.43	91.32	76.86	81.97	81.05	84.38	81.19	89.65	83.33	90.83	122.88	102.79	100.25	80.6	98.6	108.29	93.06	94.23	96.68	91.89	75.43	84.18
AC073321.4	39.88	46.07	44.08	45.35	61.88	55.12	38.11	41.85	42.21	45.34	47.08	51.61	45.83	46.78	46.23	37.77	51.81	40.49	55.9	35.5	46.11	50.19	51.73	39	49.82	49.26	46.93
AC074212.6	64.22	67.41	74.73	70.99	81.43	95.8	86.49	82.17	86.675	103.205	64.91	62.145	94.635	77.845	80.225	100.865	65.705	81.675	81.765	70.45	82.015	75.62	66.065	62.305	145.34	78.4	62.385
AC079305.10	95.88	89.04	88.18	87.44	98.32	69.56	76.47	78.08	75.23	91.05	83.88	83.69	173.96	67.14	61.7	115.7	72.03	78.65	70.62	66.5	127.73	93.63	77.54	92.35	98.71	82.77	92.95
AC079741.2	12.54	18.19	28.03	23.23	16.21	18.54	18.51	13.77	28.48	17.15	26.91	20.92	38.66	22.43	16.35	28.04	23.74	18.99	25.62	24.04	8.11	23.24	18.14	20.29	16.88	20.16	19.27
AC079767.4	10.19	13.43	16.44	19.01	20.71	24.66	71.93	22.17	24.12	23.11	20.56	13.76	23.18	14.64	18.11	28.28	18.01	19.19	27.2	27.26	35.16	27.71	21.27	28.42	24.27	35.08	24.43
AC079807.4	41.99	47.04	44.16	51.54	90.91	55.16	39.91	66.33	60.74	74.17	51.08	47.15	64.91	63.82	54.88	53.13	52.57	62.18	56.67	48.81	76.53	58.75	63.03	64.96	93.55	64.89	51.55
AC083843.1	139.235	116.425	134.125	159.535	150.85	135.205	141.505	151.58	132.34	148.29	153.77	148.45	140.58	163.93	147.61	152.83	142.705	168.115	130.06	140.985	165.765	177.035	135.27	122.155	153.005	137.39	176.58
AC083949.1	90.86	82.1	78.53	79.7	65.67	60.31	49.33	70.49	81.68	58.17	55.14	57.99	75.52	137.29	90.3	117.89	85.63	92.14	71.28	65.36	60.04	77.66	74.43	101.19	112.68	61.93	58.54
AC084219.3	51.93	44.93	54.44	53.1	60.37	50.23	41.78	45.24	42.37	57.05	46.63	51.63	44.09	48.44	48.16	74.53	37.26	48.5	45.96	53.11	62.14	53.01	45.69	49.66	48.4	49.5	47.09
AC087501.1	19.05	24.34	27.01	23.49	25.49	26.29	19.07	20.03	22.06	18.98	20.41	19.45	21.79	19.06	22.97	31.38	25.96	20.93	19.73	14.84	28	25.61	23.12	23.78	27.54	19.69	17.25
AC090627.1	12.91	12.59	13.13	10.61	20.27	14.83	17.41	17.11	16.19	18.26	11.98	11.08	24.5	16.01	16.79	13.41	10.67	14.26	21.03	21.41	18.26	18.82	17.85	14.64	30.66	14.44	7.86
AC091133.1	219.23	249.39	140.37	207.36	271.62	227.08	197.84	291.67	239.73	258.57	229.91	160.21	352.56	224.76	426.63	156.5	170.1	322.61	263.08	197.47	134.98	315.68	198.53	216.28	253.56	247.34	278.86
AC091633.3	25.29	45.45	34.92	33.25	26.29	27.84	23.18	31.27	32.34	23.5	30.09	47.81	25.31	37.11	25.06	20.9	24.19	29.98	20.13	23.68	20.44	27.6	16.32	23.93	35.96	26.15	23.44
AC092192.1	55.63	66.6	70.1	71.27	66.59	65.29	55.08	75.6	66.02	63.82	56.43	49.56	81.47	91.97	81.61	127.39	63.38	66.63	56.94	68.35	100.49	68.99	74.08	64.55	82.7	63.05	62.26
AC092620.2	37.45	44.81	29.51	52.43	43.39	38	31.81	45.28	43.76	44.61	35.29	27.48	43.58	34.35	39.91	39.55	28.89	54.91	53.74	41.13	45.11	30.46	41.43	36.51	75.63	50.11	40.33
AC092660.1	71.06	73.38	75.69	81.75	114.15	76.26	75.68	75.67	66.73	92.14	98.27	79.6	81.63	87.58	80.13	78.56	67.19	72.19	71.94	68.98	86.26	102.89	70.02	69.75	86.99	100.05	98.97
AC092667.2	16.48	17.57	18.85	17.54	26.25	19.19	15.5	14.34	14.89	22.45	19.67	14.47	24.48	28.63	21.88	23.35	17.06	18.03	17.1	14.66	20.88	17.48	16.5	23.47	35.04	15.27	20.8
AC100830.4	39.84	57.24	61.52	45.05	83.94	45.78	41.4	49.82	56.33	64.2	49.24	53.85	73.83	70.15	63.82	70.43	68.7	47.64	66.48	55.22	67.02	66.28	65.73	62.26	78.92	84.29	61.69
AC104667.3	90.47	97.93	93.79	89.79	110.52	88.17	98.87	93.28	115.81	105.5	99.64	86.32	107.55	124	93.61	106.03	126.76	87.46	100.94	115.36	129.17	115.18	108.08	114.7	102.7	96.69	96.5
AC106801.1	118.18	96.9	143.21	135.48	107.83	91.68	80.85	90.31	88.59	102.76	71.48	109.91	101.13	105	103.64	188.66	95.81	129.11	94.68	95.35	129.97	91.78	91.85	90.57	115.99	84.66	94.71
AC108056.1	23.89	29.43	46.37	38.33	44.15	32.17	22.3	35.58	29.5	26.37	34.27	31.34	34.07	51.59	38.3	46.01	47.75	42.88	32.79	29.36	44.44	33.42	36.43	29.21	33.82	25.16	41.33
AC112198.1	42.72	41.25	39.29	49.77	50.68	40.09	39.02	46.22	55.86	63.31	42.11	43.98	43.85	59.06	64.62	185.99	37.32	44.55	35.54	969.58	77.78	52.22	43.74	41.97	74.28	49.57	56.05
AC114730.11	70.47	58.9	57.54	82.15	86.96	76.05	77.73	80.04	88.93	85.95	73.55	69.97	76.19	68.33	55.96	96.82	61.25	79.46	71.7	81.64	99.9	73.16	83.53	82.56	111.7	91.14	73.21
AC114752.3	72.34	75.09	84.58	64.77	86.86	68.92	70.63	71.07	71.81	60.62	80.09	64.44	79.7	84.8	73.84	128.84	70.96	69.95	65.61	80.05	94.98	69.09	77.88	83.53	81.04	69.19	70.49
AC124997.1	12.83	8.79	14.11	16.44	7.55	6.85	5.03	9.52	9.54	6.45	4.77	10.19	8.94	11.77	7.84	9.17	6.28	10.39	13.18	7.9	9.88	8.12	4.37	7.33	10.63	8.1	5.67
AC136289.1	10.26	8.96	7.54	7.44	5.17	9.71	7.53	12.29	10.14	8.33	6.27	6.55	8.57	6.48	4.59	9	4.88	16.68	9.86	11.53	15.76	8.09	8.24	12.15	10.83	12.58	9.27
AC139100.3	22.85	21.85	26.14	18.36	15.71	22.31	19.16	21.76	22.31	22.12	18.56	18.02	16.68	19.78	16.82	40.45	17.6	24.8	18.1	13.97	45.35	20.27	21.3	26.16	22.32	17.62	23.46
AC141928.1	134.91	140.345	149.265	172.165	182.13	173.56	197.05	176.055	155.98	174.085	187.815	141.395	191.8	204.965	162.945	197.91	166.6	156.28	186.725	192.855	274.145	205.97	199.86	189.525	198.235	148.97	169.25
AC144652.1	90.68	90.72	131.01	89.81	91.17	80.34	84.21	66.38	84.58	103.54	87.27	102.41	96.3	111.15	97.85	107.76	104.4	88.43	78.05	98.72	107.8	85.16	89.12	67.1	94.01	97.18	101.22
AC145343.2	74.14	72.4	94.19	80.52	50.57	54.06	57.78	60.58	56.63	62.6	49.97	89.49	55.05	68.77	59.01	122.36	76.46	79.91	64.92	64.32	84.94	60.15	68.97	60.51	60.3	74.77	58.48
ACAA1	1148.335	1281.515	952.53	1078.005	1859.09	1802.485	1479.33	1796.705	1725.82	1691.32	1686.52	1494.64	1109.655	693.45	934.03	1128.48	1002.51	1492.005	1393.13	1254.395	1751.495	1185.53	1505.58	1835.7	1234.46	1016.085	1392.5
ACAA2	666.346666666667	267.67	211.226666666667	474.246666666667	202.343333333333	881.466666666667	1028.91	677.756666666667	1150.52	772.456666666667	1214.86	99.9366666666667	1234.12	177.67	1154.29333333333	889.11	601.983333333333	584.826666666667	1374.17	880.553333333333	1030.36	441.48	855.59	737.986666666667	715.806666666667	803.086666666667	601.5
ACACA	211.835	292.665	275.375	331.625	195.525	248.275	332.535	248.44	263.085	185.565	394.6	807.19	317.67	690.78	304.945	363.315	1003.215	244.245	202.105	176.18	211.675	202.875	174.31	255.28	178.945	164.245	187.14
ACACB	212.081666666667	163.241666666667	145.205	218.633333333333	210.101666666667	182.261666666667	169.991666666667	190.148333333333	163.651666666667	188.563333333333	211.908333333333	201.398333333333	179.923333333333	309.478333333333	207.6	260.491666666667	179.715	182.528333333333	128.585	134.953333333333	155.38	117.526666666667	171.868333333333	165.41	357.193333333333	257.121666666667	321.715
ACAD10	114.56	111.735	148.055	96.7925	118.9525	108.01	93.9375	114.085	92.0775	101.5275	100.93	159.47	99.9775	102.6425	95.225	171.615	121.7225	95.21	95.2425	97.475	123.3425	103.6675	98.025	105.4275	101.6175	95.185	105.3825
ACAD8	1465.66	1963.64	520.07	1726.27	819.78	822.86	791.76	813.51	492.68	1228.95	852.32	2324.8	549.32	587.69	1464.66	493.68	2630.25	274.34	471.48	758.22	656.58	396.91	1504.96	567.07	590.75	799.04	871.12
ACAD9	527.47	589.23	457.99	552.42	577.49	488.16	508.06	537.94	581.82	460.69	567.38	835.31	425.92	417.78	678.47	635.07	740.77	566.66	488.1	476.82	507.09	493.44	408.31	502.27	449.46	468.27	501.6
ACADL	705.9	45.99	243.37	483.945	443.13	640.82	36.67	201.54	109.22	229.325	27.105	23.955	232.96	292.145	26.495	1128.1	551.58	183.12	529.91	417.075	205.335	381.57	709.035	475.38	293.88	430.925	298.83
ACADM	1821.39	1219.33	1020.54	2203.93	1452.88	1749.03	1254.72	1338.32	968.63	1639.82	1232.06	1898.67	1825.72	1345.81	2168.98	2892.64	2406.68	1221.68	1263.23	1454.15	1419.21	1776	2019.43	1381.15	2311.15	1829.77	1692.64
ACADS	460.27	297.44	324.89	481.16	432.29	394.81	362.1	478.86	366.36	489.24	381.44	491.89	306.22	566.86	346.62	682.26	454.89	307.29	343.26	413.36	668.59	290.48	464.66	424.09	439.83	400.63	592.58
ACADSB	351.51	480.64	324.4	404.49	280.335	345.94	221.485	373.66	196.2	263.285	201.94	287.24	293.245	168.155	202.03	695.93	971.85	163.935	164.34	255.665	156.235	210.84	323.805	287.26	441.54	411.04	316.505
ACADVL	2257.95	1795.6	2384.35	1687.22	2039.41	1774.02	1425.58	2622.14	1327.24	1776.33	2070.33	1136.55	1132.18	1309.41	1647.69	3612.48	1289.2	2174.64	2084.9	1559.82	2361.25	1172.23	2308.79	2012.56	1672.43	1426.04	1889.57
ACAN	73.0575	70.3725	78.18	77.09	81.755	81.2425	97.3675	69.97	77.86	89.345	78.285	72.8425	118.865	88.1575	91.8825	119.2975	71.905	92.86	89.055	114.065	192.075	84.5225	89.4075	81.98	101.2175	86.905	79.5375
ACAP1	132.173333333333	113.65	153.236666666667	137.416666666667	101.226666666667	86.08	96.24	101.776666666667	102.13	93.7966666666667	98.6166666666667	119.676666666667	80.9133333333333	95.92	84.6633333333333	169.96	97.7233333333333	131.67	102.13	109.183333333333	129.126666666667	84.5266666666667	91.2666666666667	86.26	88.6966666666667	97.3333333333333	99.2333333333333
ACAP2	390.953333333333	469.233333333333	482.476666666667	402.133333333333	423.953333333333	509.87	457.056666666667	540.003333333333	438.116666666667	350.51	438.136666666667	613.963333333333	447.273333333333	497.453333333333	527.346666666667	662.516666666667	670.796666666667	411.606666666667	474.436666666667	415.38	358.396666666667	421.513333333333	556.8	526.986666666667	290.883333333333	338.536666666667	392.21
ACAP3	125.85	119.155	131.98	136.415	117.455	125.9	134.925	129.18	123.44	128.59	135.72	175.275	92.99	158.64	97.645	110.11	96.865	186.83	122.98	120.995	162.61	127.255	126.375	135.065	111.04	114.665	147.005
ACAT1	1016.10333333333	530.493333333333	1077.29	907.766666666667	551.73	573.87	465.093333333333	390.68	507.736666666667	467.943333333333	229.393333333333	761.643333333333	595.36	432.456666666667	172.523333333333	1744.84666666667	1082.79666666667	333.066666666667	261.863333333333	592.256666666667	623.233333333333	362.43	652.7	500.163333333333	741.896666666667	772.886666666667	629.776666666667
ACAT2	301.06	324.43	365.89	166.82	204.07	179.38	191.63	193.01	287.81	213.55	212.57	205.93	204.98	130.22	264.33	152.85	233.95	196.62	185.34	198.33	216.94	184.74	202.61	213.6	279.78	222.24	199.36
ACBD3	699.6	859.275	946.43	840.09	703.34	1114.36	858.015	724.715	808.885	658.335	1122.105	1558.91	553.815	1056.685	782.615	515.3	1536.54	679.89	832.025	803.95	759.835	754.045	1009.455	849.32	674.785	667.455	671.285
ACBD4	303.39	290.82	370.78	313.31	427.61	292.84	215.3	358.48	358.75	400.81	254.88	287.16	288	186.73	227.52	290.5	160.12	452.52	236.32	323.33	299.22	302.59	260.48	322.35	424.55	341.18	380.68
ACBD5	955.755	1736.105	430.795	976.52	961.83	813.75	858.115	956.77	864.155	706.66	1106.77	1308.42	1232.795	786.545	1056.23	919.005	491.26	732.09	660.14	797.68	580.255	627.235	1059.945	749.285	759.475	798.815	675.27
ACBD6	588.24	621.41	978.52	463.39	486.4	505.4	538.79	498.06	525.83	512.73	520.17	471.1	489.02	652.6	524.93	670.8	989.3	485.14	414.01	434.71	526.16	386.24	638.18	468.12	484.72	399.57	485.33
ACCS	139.1	197.58	174.66	311.38	213.61	181.37	352.83	281.93	149.85	200.1	322.62	150.29	177.37	151.22	155.52	170.53	278.53	273.59	144.39	176.62	148.34	160.5	202.44	188.44	210.95	248.89	256.02
ACD	263.13	304.24	351.25	280.28	357.43	265.16	365.48	355.19	295.51	518.08	308.98	159.85	436.41	249.93	271.44	302.65	152.74	346.07	417.11	391.05	372.51	290.67	318.9	284.89	498.63	487.04	562.48
ACE	106.915	86.265	105.2	300.51	74.85	119.305	115.58	131.92	132.015	70.655	83.905	76.56	99.065	65.69	65.79	114.455	68.96	176.63	81.82	80.025	88.065	79.695	71.16	79.06	161.565	87.6	151.91
ACE2	88.61	43.955	66.13	63.87	61.755	61.055	40.09	45.94	60.22	45.82	62.42	52.91	59.295	63.47	40.99	59.595	64.91	82.67	47.475	53.21	53.245	55.565	43.72	49.8	53.65	70.715	50.905
ACER1	61.72	46.72	52.27	57.32	69.83	56.71	62.02	44.73	57.41	51.34	63.74	57.39	63.18	64.39	49.21	61.91	67.25	53.83	56.84	63.8	62.98	62.97	48.24	56.1	84.6	53.36	54.59
ACER3	136.48	275.326666666667	136.578333333333	327.09	103.571666666667	187.41	327.488333333333	164.801666666667	175.248333333333	114.25	207.221666666667	175.083333333333	208.298333333333	338.078333333333	154.248333333333	166.046666666667	171.96	182.84	177.968333333333	128.385	129.586666666667	119.206666666667	122.113333333333	145.845	137.936666666667	147.025	175.961666666667
ACHE	91.2933333333333	75.7733333333333	94.5533333333333	88.27	82.57	75.5433333333333	84.9233333333333	70.2633333333333	73.7866666666667	71.03	102.66	80.8	79.65	78.9333333333333	73.5933333333333	137.263333333333	80.4833333333333	81.5533333333333	68.9733333333333	71.64	92.3933333333333	78.9133333333333	68.25	63.1	72.5866666666667	69.18	71.1933333333333
ACIN1	485.92	628.46	830.73	497.42	512.05	502.09	549.92	509.72	428.92	544.79	597.2	710.42	350.8	1034.14	509.19	587.33	402.64	761.2	654.28	440.58	635.36	533.28	499.96	528.7	445.1	506.69	541.59
ACKR1	43.85	46.05	42.33	53.45	50.05	85.23	146.79	114.32	89.88	52.02	40.53	46.08	189.49	54.63	57.99	50.95	65.67	251.75	123.59	213.21	505.32	65.89	83.78	104.91	146.78	146.84	363.45
ACKR2	69.62	60.8966666666667	61.6	62.0566666666667	98.5533333333333	66.3533333333333	60.3233333333333	58.3733333333333	64.2133333333333	64.52	59.7366666666667	59.3633333333333	63.8433333333333	68.8566666666667	62.2833333333333	104.773333333333	55.33	76.8266666666667	64.6466666666667	78.8766666666667	87.3133333333333	74.8466666666667	71.7066666666667	73.8833333333333	116.813333333333	66.27	57.85
ACKR3	399.905	679.855	377.425	495.975	593.295	508.3	390.86	352.375	291.18	546.88	405.8	409.415	528.75	319.175	577.115	289.195	200.655	303.06	323.935	195.765	434.08	134.885	193.105	220.385	738.595	772.57	1087.045
ACKR4	18.35	44.44	28.74	23.36	20.16	31.21	25.4	31.04	28.74	21.03	24.97	15.15	35.47	29.41	18.98	27.83	38.07	41.43	30.38	45.37	41.3	62.96	23.08	22.18	48.88	28.59	27.73
ACLY	384.61	652.603333333333	706.206666666667	544.76	444.73	657.846666666667	652.983333333333	556.736666666667	520.263333333333	499.316666666667	613.97	963.34	529.796666666667	931.076666666667	670.283333333333	626.763333333333	819.47	495.16	623.76	493.53	615.626666666667	429.14	585.926666666667	646.06	474.596666666667	467.16	568.773333333333
ACMSD	27.86	26.37	33.85	18	28.07	25.77	22.56	25.13	24.08	31.34	23.84	26.6	30.44	35.1	27.87	30.08	23.36	26.25	21.9	22.81	22.3	26.77	23.99	21.9	28.75	22.71	25.87
ACN9	302.33	315.71	748.79	281.62	196.94	237.79	323.32	259.88	210.41	222.74	309.13	473.39	214.74	459.58	325.48	237.36	742.05	87.71	199.51	290.06	223.21	257.2	240.82	234.58	313.99	388.12	372.16
ACO1	397.2	581.22	571.41	233.005	557.72	541.245	404.125	605.645	623.375	569.15	399.65	228.975	342.66	729.305	419.34	2161.885	3822.39	341.36	334.23	415.97	556.85	469.275	1414.195	864.485	418.715	360.525	428.93
ACO2	1052.66	960.125	907.14	902.91	602.43	447.69	486.32	732.4	515.92	633.91	502.32	1004.415	446.875	401.115	598.465	2794.105	1179.65	519.335	555.98	611.065	696.305	518.1	723.36	585.64	520.61	604.79	825.085
ACOT11	108.7	92.3725	66.56	97.0425	113.9075	93.17	105.49	103	92.9775	95.375	103.2	80.26	117.405	107.5925	96.87	216.2225	309.6275	101.4025	93.205	100.965	116.35	108.515	97.005	100.1975	126.03	124.65	150.83
ACOT12	41.3	37.96	48.88	30.2	53.28	53.21	56.61	36.86	43.42	42.49	43.96	33.97	52.67	51.6	43	37.43	144.37	52.09	46.46	52.26	62.43	47.89	42.82	40.52	84.79	57.96	46.73
ACOT13	1216.43	1577.35	2425.6	768.84	706.45	826.03	1024.29	774.85	1170.67	759.21	843.41	1016.51	502.8	796.1	661.99	1000.67	1524.46	853.77	835.52	781.42	1204.76	806.61	667.13	706.78	918.56	648.17	426.32
ACOT4	157.23	117.05	80.55	104.23	206.49	138.98	158.27	198.27	145.17	142.19	164.12	99.99	185.08	219.98	129.7	239.77	166.07	149.22	124.41	139.29	187.45	118.75	168.8	134.08	164.1	152.66	160.48
ACOT6	34.14	34.06	34.94	28.62	43.54	29.46	27.12	27.71	35.41	35.19	25.66	28.81	32.47	31.92	29.9	49.01	31.73	26.98	28.08	30.78	37.02	42.44	33.14	25.09	38.19	39.45	28.91
ACOT7	84.36	109.715	184.755	91.43	107.5	167.47	194.575	110.59	113.025	120.285	169.83	117.055	141.055	215.35	188.875	144.63	278.415	296.875	270.55	232.25	199.955	177.9	151.985	167.525	82.12	113.585	106.92
ACOT8	268.725	233.885	233.81	170.475	158.465	161.225	175.165	191.85	205.325	189.12	166.285	234.01	137.93	101.085	165.86	184.865	160.48	138.9	174.705	187.015	185.835	144.435	170.065	164.265	164.96	159.415	182.08
ACOT9	498.21	197.24	157.01	373.01	450.51	567.65	598.9	404.24	560.81	461.8	441.98	409.52	442.58	725.51	521.94	555.49	647.42	546.68	1028.03	763.13	756.27	537.67	680.79	560.55	478.63	502.98	526.55
ACOX1	314.662	517.886	300.252	281.048	335.702	346.966	378.916	338.476	411.15	239.286	451.142	416.426	300.402	315.976	378.624	335.748	310.564	287.382	344.772	271.53	272.756	251.084	258.652	325.644	203.48	225.186	255.082
ACOX2	1102.92	1241.49	893.72	1474.32	1242.74	618.23	420.25	691.07	580.94	971.28	368.93	2187.97	265.24	471.64	677.5	437.97	443.42	700.61	364.24	505.97	575.19	588.58	489.86	550.26	588.6	696.61	588.75
ACOX3	360.625	306.865	287.785	351.325	267.275	257.3	251.67	320.11	315.92	322.55	283.73	277.31	320.345	243.605	262.375	303.11	259.215	269.98	229.1	241.77	257.775	211.325	291.3	304.87	301.185	282.925	350.305
ACOXL	53.29	42.605	51.5	75.29	55.72	48.28	50.06	54.63	45.185	54.935	51.525	50.38	60.175	48.155	45.81	65.615	43.335	54.015	51.155	59.155	61.145	62.87	45.13	48.815	54.755	46.9	41.925
ACP1	1236.1025	1435.005	849.935	1466.95	1129.005	1232.9675	1310.425	965.2375	1288.525	1062.8625	1569.0825	1557.985	1259.525	905.4275	1852.1075	1202.3925	1450.81	649.1775	952.96	1202.725	1080.475	1038.025	1219.1075	1029.0325	1147.75	1140.57	1028.11
ACP2	892.87	752.04	422.67	1491.01	517.7	605.28	1092.03	524.28	649.42	670.16	763.57	957.23	365.08	578.58	609.21	467.81	470.99	1057.03	639.2	732.54	675.85	612.56	554.25	559.63	573.78	666.05	880.06
ACP5	65.76	67.86	95.84	144.56	53.23	212.22	2193.84	194.7	336.85	167.65	193.23	60.89	95.98	125.75	44.43	80.42	1008.43	911.13	327.36	279.7	224.15	240.01	305.96	273.82	73.1	311.11	130.35
ACP6	230.24	705.845	1072.115	599.11	555.855	402.415	558.3	598.315	631.245	329.465	469.25	628.255	506.41	614.885	423.13	472.805	855.87	601.815	382.23	320.88	392.155	399.26	509.31	683.065	255.955	264.38	332.635
ACPP	87.71	98.9366666666667	64.77	86.6066666666667	99.17	79.1333333333333	65.78	88.8533333333333	127.04	88.5533333333333	90.62	73.2433333333333	92.5366666666666	67.2233333333333	218.313333333333	87.5333333333333	87.5566666666667	88.1133333333333	88.9433333333333	80.1766666666667	96.6433333333333	89.44	114.7	108.55	111.18	72.49	83.9366666666667
ACPT	127.47	99.58	108.81	123.77	143.49	114.64	115.4	127.9	125.88	123.06	131.8	120.43	132.95	120.97	116.42	108.1	111.13	133.07	124.98	131.79	121.86	142.75	127.6	126.07	136.15	124.67	132.8
ACR	94.71	84.67	120	116.95	67.42	59.7	73.48	75.78	72.85	71.98	79.21	102.31	70.88	89.99	77.86	166.71	88.19	111.3	63.86	70.98	94.4	72.41	59.56	68.48	72.66	75.58	64.75
ACRBP	90.6833333333333	57.78	135.746666666667	80.16	139.95	136.99	162.323333333333	121.683333333333	172.76	197.673333333333	200.96	50.6033333333333	109.253333333333	58.88	92.7633333333333	77.4933333333333	167.883333333333	68.3966666666667	70.67	78.5733333333333	89.8133333333333	179.876666666667	91.7333333333333	236.903333333333	109.853333333333	106.926666666667	140.64
ACRC	70.61	1298.12	2325.63	34.7	153.72	40.13	74.16	58.97	202.8	46.04	160.78	20.93	44.39	159.99	38.28	26.08	35.66	52.68	85.88	118.94	68.22	45.55	97.5	168.68	77.9	88.38	47.49
ACRV1	72.06	78.41	70.9983333333333	79.3733333333333	96.475	84.65	83.7016666666667	96.6	98.81	90.3983333333334	88.4066666666667	72.2716666666667	104.265	90.1566666666667	87.1466666666666	154.938333333333	89.7766666666667	86.9666666666667	86.6283333333333	88.0516666666667	101.395	82.6716666666667	107.491666666667	100.248333333333	151.68	84.4916666666667	90.455
ACSBG1	50.82	42.915	44.225	44.875	63.93	43	42.48	52.915	69.575	47.665	46.43	41.1	55.475	59.22	52.955	81.32	57.535	76.065	66.155	56.425	71.9	66.82	69.72	66.23	58.11	45.695	54.76
ACSBG2	111.73	77.76	111.67	133.55	156.32	137.79	110.1	115.56	115.45	125.88	112.37	78.57	121.89	73.74	85.48	91.41	64.32	149.57	147.92	92.5	128.42	124.87	100.73	99.42	143.53	95.87	89.06
ACSF2	957.55	776.58	858.47	1699.91	570.85	593.86	644.76	599.64	662.68	633.23	741.91	1734.09	514.64	537.53	322.22	403.82	1089.97	439.34	251.8	401.84	210.52	229.75	313.02	320.61	862.55	877.06	1025.35
ACSF3	134.78	192.436666666667	147.416666666667	250.163333333333	174.99	113.86	119.89	137.37	150.673333333333	120.833333333333	185.956666666667	235.67	92.8133333333333	96.0466666666667	104.663333333333	137.736666666667	86.05	120.453333333333	100.056666666667	112.776666666667	142.143333333333	105.413333333333	113.523333333333	121.336666666667	183.543333333333	114.996666666667	105.143333333333
ACSL1	1017.575	527.32	977.86	926.49	1192.99	620.21	967.47	1313.52	660.455	880.07	968.51	1060.495	677.14	1525.965	609.46	2424.69	3901.57	544.43	603.05	791.465	852.275	303.4	1259.235	807.58	1207.46	1179.05	1116.395
ACSL3	768.583333333333	1427.34333333333	2259.07333333333	1057.09	865.4	802.2	740.826666666666	1017.46333333333	735.24	654.22	1038.36333333333	1267.44	1218.42333333333	2130.99	847.573333333333	1389.29333333333	3821.55666666667	773.823333333333	932.8	613.453333333333	618.133333333333	976.24	534.683333333333	951.323333333333	599.736666666667	643.296666666667	555.003333333333
ACSL4	173.333333333333	206.603333333333	301.23	164.876666666667	170.686666666667	206.543333333333	245.64	211.553333333333	163.28	154.743333333333	158.136666666667	74.2533333333333	149.436666666667	330	228.406666666667	525.816666666667	502.223333333333	220.416666666667	388.226666666667	262.916666666667	263.16	250.37	217.72	199.063333333333	197.69	245.046666666667	242.48
ACSL5	92.05	66.3	56.465	75.685	150.9	376.44	180.795	134.225	210.75	250.995	88.565	50.925	143.44	230.605	91.98	81.275	86.76	284.075	450.005	434.795	500.64	582.38	95.81	545.66	120.47	196.13	119.92
ACSL6	47.628	36.816	54.474	44.842	52.17	40.396	39.668	42.402	42.676	42.112	37.926	40.328	44.116	46.822	38.168	104.736	44.552	49.302	40.184	48.688	62.198	44.82	40.27	38.078	52.562	42.06	46.38
ACSM1	100.515	195.75	116.655	111.97	117.535	91.205	96.965	101.51	102.275	134.065	94.27	93.335	97.05	108.085	74.02	158.765	86.545	128.105	86.085	94.9	123.525	88.64	99.075	105.635	107.755	94.505	91.01
ACSM2A	10.88	9.57	10.61	12.815	15.36	11.865	7.77	12.435	11.175	17.195	10.705	10.345	12.81	9.52	13.11	15.59	12.45	10.695	15.545	10.18	15.335	13.975	12.08	13.215	20.63	15.265	9.095
ACSM2B	43.46	37.36	44.71	44.3	45.41	37.43	36.17	49.75	45.1	43.57	36.85	41.74	42.87	46.99	49.5	62.19	42.98	50.96	35.16	37.58	51.16	42.98	43.58	36	46.43	36.22	42.41
ACSM3	48.33	468.805	688.565	37.6	78.595	37.39	41.98	34.14	35.915	55.855	84.535	41.51	25.93	42.835	124.035	45.77	57.33	37.64	32.99	45.085	38.23	37.145	38.56	30.305	35.105	55.03	30.005
ACSM5	121.613333333333	192.843333333333	198.543333333333	121.1	197.123333333333	137.083333333333	120.56	97.2533333333333	95.78	127.823333333333	97.6866666666667	106.84	105.94	150.236666666667	155.71	124.396666666667	291.136666666667	153.9	103.52	97.28	133.376666666667	99.68	134.703333333333	89.4133333333333	234.873333333333	141.433333333333	152.43
ACSS1	149.634	154.476	144.23	376.444	196.024	137.258	106.722	178.176	122.386	128.664	142.868	261.576	118	146.056	127.918	171.184	256.846	135.31	110.202	108.688	129.606	117.932	132.678	102.972	185.456	150.538	175.416
ACSS2	261.6	109.67	225.29	285.04	278.12	223.75	230.95	316.66	233.43	237.06	215.98	181.53	249.24	241.53	220.99	454.49	395.88	290.11	187.92	251.82	216.66	154.96	267.44	197.61	280.1	282.36	345.91
ACSS3	517.49	304.11	225.47	268.24	292.79	559.165	162.795	356.995	580.325	298.705	118.97	112.015	197.57	486.635	410.625	1073.255	310.29	367.675	147.395	513.115	217.69	692.565	279.575	577.73	383.035	410.42	295.95
ACTA1	33.04	25	31.82	25.01	34.73	32.87	25.07	24.76	16.77	25.75	26.54	32.17	26.25	18.14	31.03	28.65	19.59	31.13	29.36	28.94	29.78	36.02	22.04	25.39	20.75	27.95	4637.76
ACTA2	658.905	740.83	347.02	887.88	1255.915	1684.66	1295.555	953.9	636.22	1659.235	677.99	907.49	1963.7	359.985	1705.615	992.925	463.915	849.47	1484.135	1311.725	2689.81	563.975	847.495	1059.895	1143.165	1030.335	1775.15
ACTA2-AS1	67.46	62.68	52.18	70.36	48.53	61.33	71.08	48.66	64.21	51.78	63.25	90.25	59.64	60.68	74.71	68.95	74.39	55.82	56.27	60.03	71.6	70.76	57.68	55.75	46.3	58.44	68.33
ACTB	11426.4333333333	12965.2633333333	13129.7266666667	12819.3266666667	12523.63	14857.55	13419.7966666667	13097.0333333333	10913.8033333333	10582.5233333333	12002.0966666667	11548.9066666667	10577.1233333333	16733.64	11834.0666666667	13452.1766666667	12726.0833333333	16128.5433333333	13447.7733333333	11923.1566666667	14424.2066666667	14510.6733333333	11392.7466666667	13262.28	8151.46333333333	12878.1033333333	11768.7666666667
ACTC1	184.51	183.39	187.08	191.33	192.95	210.33	185.47	167.4	141.99	178.58	155.39	155.62	210.15	193.81	216.06	293.63	154.17	180.39	193.9	185.77	296.16	193.35	185.7	192	185.22	206.78	248.46
ACTG2	195.78	159.18	179.275	191.085	183.395	147.58	182.885	134.4	130.95	162.895	143.765	191.8	265.31	121.96	281.33	261.36	134.105	129.59	202.42	169.825	314.675	161.865	181.75	165.32	148.32	147.625	292.215
ACTL10	177.68	125.21	140.31	144.46	139.26	126.13	145.66	126.16	132.14	141.5	114.03	137.26	118.72	111.67	111.98	113.66	133.52	132.37	138.38	122.28	144.11	147.14	121.87	117.37	133.97	129.68	147.63
ACTL6A	833.04	815.79	899.86	749.79	666.68	746.86	667.68	553.62	701.97	612.53	491.41	878.32	681.02	562.94	544.79	619.52	510.45	533.57	959.51	990	850.01	726.24	732.33	876.06	585.1	682.53	587.45
ACTL6B	52.605	85.06	57.39	67.66	73.68	58.87	48.75	53.395	58.755	54.16	56.275	57.685	61.08	53.22	52.41	73.965	46.395	51.455	50.305	48.885	77.34	62.775	60.055	62.105	63.955	59.955	62.43
ACTL7A	84.44	80.75	103.77	83.46	109.96	82.09	79.01	70.13	73.25	72.86	85.2	85.97	94.2	85.67	95.97	111.19	100.45	74.58	82.6	80.8	113.73	97.13	94.27	91.78	90.45	85.62	75.98
ACTL7B	103.29	139.17	107.92	108.54	113.46	102.33	106.32	107.99	126.9	137.17	122.49	110.75	111.23	82.55	99.37	131.21	122.96	105.97	111.77	123.14	103.19	116.12	148.23	124.03	139.62	114.86	114.94
ACTL8	153.54	147.09	142.89	143.36	121.38	114.69	102.58	119.22	94.1	132.5	100.91	117.36	90.98	98.56	105.7	203.75	100.55	132.51	101.79	122.14	176.15	108.35	137.16	104.09	104.53	103.93	121.71
ACTL9	36.53	34.38	32.75	30.3	38.54	27.62	41.43	37.12	38.89	36.86	42.03	48.34	30.61	22.15	36.65	25.99	38.37	31.13	42.52	34.17	27.85	45.88	53.24	41.99	34.81	41.28	33.22
ACTN1	202.08	241.1775	208.1325	214.145	236.9125	678.6775	576.3075	322.63	450.305	376.1375	473.3225	219.235	428.87	609.87	508.3425	285.7775	459.0725	980.6625	935.6625	543.7425	846.9875	518.045	568.2725	500.7775	228.0725	346.9125	414.0025
ACTN2	87.9325	82.655	98.315	95.345	101.91	82.9	82.59	73.6775	76.14	95.1725	77.4325	89.705	80.6475	184.1925	82.5825	139.6975	81.1875	103.4475	87.1675	87.43	123.0875	109.3675	75.385	82.4675	142.045	95.56	204.3375
ACTN3	88.96	72.42	105.92	101.67	86.48	92.29	68.99	78.89	85.26	81.24	76.76	96.64	77.98	93.21	86.32	105.42	83.45	99.17	85.78	85.57	107.21	97.35	69.31	84.71	78.93	90.62	100.13
ACTN4	1335.27	1246.31	1132.23	1466.17	902.58	1053.85	897.91	1238.57	1246.28	846.82	1025.55	1154.07	444.25	569.06	409.09	598.3	376.83	2549.38	1148.13	943.45	1144.57	1297.31	919.82	1590.91	897.99	770.45	1005.45
ACTR10	2521.58	2610.55	2121.93	1717.52	1542.85	2151.27	2136.9	1982.3	2612.13	1862.68	1941.74	2060.09	2051.25	1645.17	1422.23	2489.35	1949.9	1562.02	2066.22	2472.53	2348.03	2178.73	2506.9	2310.95	2043.44	2068.81	2220.29
ACTR1A	507.62	566.215	445.045	618.505	274.34	556.635	555.885	381.84	341.73	416.205	445.505	725.965	312.225	345.24	303.71	415.805	518.055	477.21	472.65	443.36	540.26	441.8	448.575	429.165	304.87	393.55	422.405
ACTR1B	1043.21	758.07	878.64	1457.47	1262.75	1194.59	1038.63	1346.82	1269.04	1429.05	1286.05	1089.46	794.92	769.36	980.55	793.84	1156.98	1410.18	1266.55	1383.92	1310.19	1291.02	1276.5	1323.21	1261.6	1048.85	1368.23
ACTR2	779.431428571428	469.862857142857	505.042857142857	916.11	606.344285714286	719.515714285714	969.301428571429	649.507142857143	466.388571428571	619.165714285714	852.645714285714	797.787142857143	828.447142857143	1235.41571428571	1127.46571428571	739.97	1415.52714285714	676.968571428572	773.217142857143	831.11	669.525714285714	1027.18857142857	781.274285714286	773.462857142857	378.3	752.512857142857	554.604285714286
ACTR3	1063.946	916.626	912.814	1198.696	1123.608	1427.378	1716.632	1130.254	1182.06	887.9	1440.352	1091.32	1444.992	2183.222	1881.438	1425.864	1380.402	1429.588	1401.664	1618.158	1573.334	1573.226	1652.922	1388.582	813.254	1292.524	974.722
ACTR3B	199.025	270.125	350.345	183.905	214.835	185.07	220.065	215.495	182.155	203.51	161.46	317.745	206.365	457.485	212.21	247.11	340.665	212.79	211.095	228.245	195.95	178.01	261.245	189.26	209.475	198.105	222.725
ACTR3BP2	73.67	65.12	54.63	77.18	89.47	81.78	71.92	71.8	61.27	69.68	70.78	52.25	91	91.71	65.58	76.38	72.91	49.58	60.13	68.21	73.73	70.01	85.7	76.06	92.17	65.98	73.31
ACTR3C	178.34	112.9	103.96	140.96	138.9	137.49	148.38	160.56	151.98	145.83	115.09	135.7	129.02	195.52	91.17	193.76	237.96	136.97	158.15	139.97	158.82	134.79	141.12	144.71	161.22	134.39	157.02
ACTR5	108.385	118.66	146.71	104.575	119.38	110.08	99.13	97.9	94.355	118.56	87.73	100.455	81.78	101.19	107.5	111.235	103.865	108.61	110.73	105.685	120.57	104.12	121.795	111.705	122.215	132.63	123.02
ACTR6	299.57	250.735	306.93	249.315	344.89	381.745	345.275	349.19	383.16	310.865	356.385	429.785	423.415	522.695	426.73	211.03	340.845	310.34	381.825	450.675	314.51	378.525	436.69	409.535	313	373.23	310.12
ACTR8	240.38	276.075	215.815	223.435	248.96	244.205	281.605	224	222.73	230.605	249.245	293.475	223.275	185.57	269.295	252.275	347.605	208.915	238.655	248.355	248.145	259.785	228.545	224.265	208.82	227.07	186.93
ACTRT2	70.04	65.48	79.22	77.11	53.92	57.11	54.78	48.18	45.88	58.7	51.25	66.05	58.04	53.82	50.08	84.18	42.56	83.44	59.89	63.47	83.46	61.63	53.62	55.82	60.79	56.2	52.75
ACTRT3	127.16	70.58	87.83	124.79	83.88	90.48	110.4	68.4	103.62	84.02	114.78	123.48	95.32	65.75	137.99	116.59	155.34	102.34	101.92	86.01	95.81	74.53	82.94	88	86.75	87.26	82.28
ACVR1	921.08	2081.53	1141.54	1513.73	1488.1	1682.01	1251.05	1836.09	1671.55	1683.51	1435.8	896.57	1217.91	861.32	2011.35	1131.51	883.33	1833.77	4892.69	2731.57	2279.99	1800.75	2493.49	2101.64	887.54	1343.75	1294.18
ACVR1B	239.455	145.106666666667	173.643333333333	218.035	204.506666666667	230.166666666667	217.958333333333	254.433333333333	309.62	231.773333333333	246.476666666667	354.308333333333	224.606666666667	433.153333333333	319.428333333333	268.111666666667	257.053333333333	210.113333333333	195.135	158.768333333333	203.76	160.67	173.426666666667	203.066666666667	247.548333333333	216.728333333333	283.57
ACVR1C	56.78	389.06	55.52	87.85	44.95	25.485	29.435	39.065	51.45	30.32	45.755	20.965	31.82	53.24	46.85	35.46	28.125	42.74	59.425	52.875	34.09	37.735	31.195	42.025	43.855	43.035	41.69
ACVR2A	191.495	194.62	170.66	378.48	386.465	280.06	292.855	296.255	342.535	245.125	307.065	277.33	318.02	209.33	361.68	503.36	221.195	249.625	313.96	241.435	315.785	248.545	281.43	297.755	283.51	288.46	240.755
ACVR2B	158.85	135.453333333333	152.29	335.63	211.493333333333	187.66	174.083333333333	202.083333333333	196.373333333333	190.26	185.606666666667	437.753333333333	205.823333333333	140.15	280.393333333333	175.71	144.766666666667	173.773333333333	217.023333333333	154.003333333333	170.593333333333	164.966666666667	159.743333333333	158.086666666667	174.86	148.876666666667	155.596666666667
ACVR2B-AS1	115.54	122.3	120.33	88.62	268.81	187.92	144.3	149.67	166.67	236.67	106.66	135.83	140.27	243.94	107.88	143.38	380.61	106.69	186.21	123.98	137.27	83.09	98.9	104.79	325.11	297.76	250.32
ACVRL1	184.025	135.18	136.195	221.645	186.74	241.435	191.175	230.18	224.465	174.03	187.47	111.025	189.29	162.305	159.05	227.595	122.84	278.1	174.915	221.05	241.945	180.49	204.205	199.51	498.24	195.995	206.82
ACY1	99.8	79.77	100.46	108.42	69.06	53.19	61.92	56.45	56	67.06	54.11	88.61	50.76	59.66	53.12	123.52	62.48	81.16	51.12	62.92	81.78	63.61	46.67	47.61	70.59	59.86	49.53
ACY3	90.16	50.01	54.85	102.85	137.36	110.26	41.085	161.92	49.305	107.24	53.995	54.7	76.345	52.4	49.91	62.02	44.89	94.645	52.07	51.985	59.015	54.47	55.11	66.2	97.695	82.515	136.28
ACYP1	482.09	284.64	281.5	282.74	516.77	254.78	245.64	346.56	393.95	344.16	228.15	383.41	362.14	211.28	143.05	330.69	137.52	257.84	369.14	330.35	284.04	235.45	335.17	321.13	505.67	431.33	609.59
ADA	97.125	104.095	93.52	152.14	107.185	118.355	114.065	110.195	108.73	113.41	95.19	95.9	91.915	124.475	151.63	137.87	191.53	117.43	107.61	118.15	163.9	107.835	109.705	101.36	110.575	132.635	133.035
ADAD1	40.92	36.74	37.305	48.54	60.24	47.56	40.805	33.835	47.915	44.465	38.385	37.79	60.545	42.755	37.015	43.745	37.65	47.075	47.21	37.875	48.605	52.165	46.38	39.16	57.35	42.51	44.15
ADAD2	115.2	103.21	88.98	119.96	135.58	100.77	119.97	112.3	136.59	136.16	114.41	98.43	132.64	106.19	128.13	197.62	131.38	92.98	111.57	139.35	171.63	124.13	133.56	163.08	182.92	136.13	123.21
ADAL	233.063333333333	148.75	127.526666666667	186.096666666667	201.813333333333	133.123333333333	123.846666666667	138.83	145.626666666667	142.636666666667	140.856666666667	130.82	132.056666666667	153.336666666667	150.406666666667	569.176666666667	139.896666666667	131.986666666667	104.783333333333	115.506666666667	232.07	142.026666666667	138.653333333333	155.1	236.156666666667	167.99	147.07
ADAM10	738.14	571.996666666667	425.716666666667	1005.42666666667	818.85	1104.30333333333	1050.91666666667	850.306666666667	931.726666666667	893.153333333333	979.15	646.903333333333	1042.83666666667	923.653333333333	1950.10333333333	574.43	814.64	672.46	1160.70333333333	999.666666666667	734.436666666667	829.533333333333	945.996666666667	809.183333333333	860.41	1195.26333333333	766.39
ADAM11	92.885	96.385	101.79	96.575	84.86	75.245	72.115	77.81	67.96	78	80.045	85.815	92.73	92.93	84.045	114.755	86.725	83.405	72.315	76.115	88.24	85.55	74.285	85.22	74.18	73.705	78.48
ADAM12	46.418	59.53	44.882	58.418	58.416	56.372	62.756	51.128	65.458	60.294	60.876	49.352	60.134	56.928	84.3	62.54	60.99	77.868	55.906	103.678	98.958	64.178	65.216	61.614	66.298	59.022	56.158
ADAM15	520.795	691.625	697.13	736.265	679.09	716.275	797.495	625.385	516.08	577.835	670.69	830	538.805	868.92	464.23	739.615	451.8	613.495	623.61	672.015	908.555	698.205	559.735	552.89	600.6	573.75	613.825
ADAM17	526.11	464.463333333333	352.47	609.023333333333	555.156666666667	454.156666666667	514.173333333333	511.63	543.723333333333	434.113333333333	570.85	460.713333333333	487.253333333333	722.64	619.576666666667	519.786666666667	561.903333333333	643.833333333333	550.136666666667	501.303333333333	482.466666666667	523.18	458.446666666667	454.803333333333	468.223333333333	469.486666666667	616.55
ADAM18	46.365	42.925	45.775	50.89	61.525	53.14	58.12	54.555	52.39	50.605	57.36	47.96	66.165	63.575	51.415	56.195	53.16	56.305	55.655	49.58	56.75	58.55	55.785	58.935	83.82	50.91	56.7
ADAM19	87.855	84.595	92	87.01	69.26	63.585	75.735	61.37	75.87	75.195	74.745	68.32	72.675	132.525	125.7	95.225	106.78	97.88	68.535	93.61	97.525	60.43	67.67	69.045	104.845	84.51	94.955
ADAM2	55.91	47.24	59.9	60.25	33.76	25.35	31.99	18.48	25.87	22.03	28.63	44.99	23.37	30.87	31.17	73.33	40.73	46.58	28.21	31.81	33.77	24.89	24.65	26.34	26.45	30.3	21.5
ADAM20	50.735	56.835	71.14	57.355	61.185	51.51	55.435	43.71	52.865	65.8	47.37	54.395	52.23	64.69	59.6	108.99	50.73	49.78	48.2	52.665	77.82	59.675	46.65	56.86	62.58	53.14	54.715
ADAM21	51.365	45.28	54.75	48.21	44.855	42.835	40.94	33.64	40.795	47.98	40.17	50.07	48.19	45.845	46.23	80.495	46.51	53.275	39.29	39.515	51.055	52.74	37.17	40.755	56.36	53.285	43.915
ADAM22	94.13125	131	118.98625	70.3975	84.02625	65.4975	75.14875	70.8125	69.8675	74.64625	75.43	63.03125	78.81625	96.7775	84.34625	107.00875	60.60625	71.8475	60.155	62.91125	84.2425	78.5025	67.85875	69.87875	112.80375	75.2225	85.85375
ADAM23	52.67	42.9375	53.6375	62.19	43.7775	36.9825	41.075	36.8725	37.0275	42.3075	36.45	47.5525	43.2325	43.56	40.9925	75.8525	42.92	52.3975	36.43	41.35	48.8625	38.7075	35.0525	31.8475	46.735	41.695	46.565
ADAM28	45.175	43.7925	49.135	44.0425	61.96	66.365	237.32	55.35	193.8	65.15	152.81	47.865	54.855	89.85	45.46	72.5425	58.4725	77.77	47.9675	59.2075	78.7275	77.6425	59.85	77.2025	55.37	60.3875	59.925
ADAM30	51.54	54.98	47.86	48.885	35	34.2	36.685	39.585	42.135	36.93	35.895	45.625	38.85	32.585	37.51	57.91	34.89	54.38	42.655	43.71	44.745	46.55	35.195	45.78	47.585	38.785	43.955
ADAM32	45.69	43.96	43.42	42.9	59.72	61.68	47.89	51.97	63.66	63.29	42.23	42.86	71.05	64.97	75.53	79.57	55.11	72.23	55.21	60.14	65.97	57.07	68.19	75.13	138.91	54.16	50.31
ADAM33	169.375	149.775	186.375	178.48	149.17	104.735	146.56	128.08	112.45	116.46	132.58	154.415	134.75	214.035	133.26	197.75	143.88	215.82	121.075	142.86	153.88	130.16	118.1	113.885	133.45	140.97	231.195
ADAM3A	23.61	29.11	35.7	26.11	23.67	23.51	31.64	31.54	32.59	28.98	29.54	20.47	25.54	30.62	25.06	40.35	25.13	36.09	26.56	24.24	24.48	29.21	31.57	35.96	34.71	26.56	32.24
ADAM5	52.685	50.285	62.91	47.24	60.59	51.525	49.84	50.78	63.82	72.34	52.66	40.495	58.58	63.965	56.81	94.705	53.855	53.575	56.675	60.38	87.265	62.555	60.44	67.625	143.94	52.715	54.16
ADAM6	42.14	47.01	39.78	41.3	39.01	44.1	43.75	54.07	47.24	46.4	38.89	53.64	48.58	39.28	34.5	53.85	41.11	45.05	41.58	52.59	47.07	43.81	53.41	56.68	42.32	40.42	52.49
ADAM7	43.25	41.1166666666667	40.6133333333333	42.4733333333333	44.2866666666667	41.1533333333333	37.7833333333333	41.1366666666667	43.6466666666667	33.6566666666667	38.62	42.76	41.37	36.79	36.8866666666667	62.35	39.63	43.8333333333333	39.0566666666667	40.1566666666667	47.3566666666667	49.6833333333333	35.2833333333333	45.2566666666667	51.6166666666667	42.4066666666667	37.97
ADAM8	73.085	74.79	83.095	82.72	76.955	75.1	99.13	71.175	71.165	70.795	77.14	71.565	73.345	90.43	65.265	90.935	68.885	124.8	70.195	87.515	107.325	84.04	71.915	68.11	75.33	88.575	72.755
ADAM9	290.283333333333	312.596666666667	346.673333333333	917.976666666667	636.513333333333	806.42	1034.13	609.84	577.333333333333	684.556666666667	1007.26	233.553333333333	874.086666666667	760.276666666667	541.58	516.193333333333	1338.63333333333	595.583333333333	830.813333333333	738.266666666667	535.803333333333	874.106666666667	952.653333333333	808.503333333333	448.023333333333	684.696666666667	546.213333333333
ADAMDEC1	15.47	21.28	27.52	26.2	16.45	23.41	150.44	18.72	24.79	21.96	35.63	14.71	33.2	47.39	20.94	20.65	102.8	109.17	16.47	35.66	32.91	21.27	65.27	26.92	24.46	129.65	39.01
ADAMTS1	159.715	302.265	210.23	381.895	97.465	355.71	233.53	180.285	133.145	175.725	104.32	71.47	256.03	134.84	569.89	238.405	147.805	267.145	249.88	233.815	594.555	263.86	304.915	185.475	106.535	240.335	389.925
ADAMTS10	229.025	171.91	214.975	223.61	180.72	139.17	153.335	200	159.135	174.395	144	176.085	173.7	173.86	148.375	385.34	156.05	238.035	171.595	167.43	231.3	150.705	212.09	149.57	192.72	161.85	185.12
ADAMTS12	106.175	97.23	96.66	123.88	109.19	99.37	86.66	108.76	97.665	96.235	85.75	86.715	100.87	97.005	127.415	130.715	93.395	127.17	96.48	107.185	112.005	98.41	107.495	104.465	152.755	112.245	104.695
ADAMTS13	113.53	104.835	139.875	112.91	83.895	84.345	81.15	84.32	82.82	82.145	83.22	110.05	81.925	97.98	93.44	114.705	87.42	117.5	91.47	88.5	96.725	93.21	87.05	87.19	87.565	87.215	92.825
ADAMTS14	61.4	58.28	66.9	70.33	77.6	64.08	63.8	68.27	71.45	73.93	62.91	60.3	70.76	77.18	67.08	85.48	67.48	82.3	77.56	64.59	86.54	81.9	57.14	63.67	71.34	63.76	53.63
ADAMTS15	102.905	77.01	114.405	79.73	103.48	93.68	105.87	117.43	106.8	112.655	84.105	88.275	83.615	94.01	95.535	172.915	103.765	133.41	145.285	89.655	118.645	92.175	175.07	103.185	118.955	107.9	116.78
ADAMTS16	56.78	56.88	66.08	61.18	65.94	48.72	48.78	57.19	59.56	53.89	53.42	58.63	60.96	69.31	55.76	85.1	60.21	59.32	58.58	55.08	68.3	54.73	54.2	46.57	57.42	57.31	51.58
ADAMTS17	83.61	75.4466666666667	88.6766666666667	83.3366666666667	88.5933333333333	80.4066666666667	93.5566666666667	80.63	91.11	98.8133333333333	116.293333333333	80.2233333333333	91.5233333333333	88.2666666666667	89.51	107.543333333333	81.8533333333333	82.85	98.3333333333333	94.3766666666667	139.426666666667	100.743333333333	97.5433333333333	127.036666666667	106.16	86.9233333333333	89.2133333333333
ADAMTS18	66.675	61.635	66.005	59.72	94.155	68.555	305.17	79	191.47	81.925	411.545	58.715	78.52	84.65	69.26	67.18	78.075	74.27	79.6	74.63	82.885	83.855	72.63	78.885	90.945	69.885	72.825
ADAMTS19	25.315	24.575	17.73	21.27	29.13	23.485	23.89	24.98	26.065	22.18	23.2	27.15	25.77	22.275	22.725	26.385	24.015	29.38	25.935	21.745	16.185	23.705	22.725	21.34	27.045	29.325	24.895
ADAMTS2	117.813333333333	174.056666666667	80.6133333333333	101.156666666667	89.7266666666667	84.3766666666667	118.896666666667	86.0566666666667	89.7233333333333	88.4266666666667	96.2066666666667	83.7766666666667	161.7	156.69	179.516666666667	83.47	101.566666666667	147.443333333333	96.51	174.023333333333	277.013333333333	77.38	74.1266666666667	73.6933333333333	103.7	104.23	125.873333333333
ADAMTS20	37.455	31.91	37.235	30.765	50.145	37.77	34.25	37.73	52.735	42.145	44.555	47.5	51.19	43.06	45.82	59.645	55.245	50.255	42.375	35.095	44.69	41.675	44.905	42.885	66.96	38.29	35.55
ADAMTS3	61.24	191.26	145.62	217.22	62.89	70.96	103.87	65.83	133.48	85.16	80.15	248.39	72.52	246.26	433.6	121.42	57.55	69.33	59.68	60.04	42.02	76.92	49.8	67.28	65.88	97.67	72.22
ADAMTS4	73.72	70.42	71.27	79.8	92.77	81.58	77.71	69.03	88.98	78.67	68.8	77.17	89.25	69.42	85.64	91.85	76.21	84.64	79.02	79.26	90.96	95.04	80.98	78.03	105.01	71.53	74.25
ADAMTS5	413.245	806.85	524.18	863.415	388.715	278.3075	158.225	207.9975	217.815	272.125	185.93	103.6825	232.585	171.135	768.2025	457.96	68.3375	364.0225	100.87	128.29	174.2675	163.645	81.1025	119.5175	245.94	438.1325	334.64
ADAMTS6	52.6633333333333	47.72	54.3166666666667	59.7933333333333	58.4466666666667	46.9766666666667	45.61	44.84	51.9533333333333	58.26	52.4666666666667	63.8566666666667	59.1466666666667	74.05	52.8733333333333	57.99	54.3466666666667	51.0033333333333	47.0533333333333	51.5533333333333	65.3333333333333	52.2866666666667	53.78	51.09	69.23	55.69	49.38
ADAMTS7	95.5133333333333	86.13	95.8033333333333	99.3033333333333	77.6433333333333	74.9866666666667	68.5033333333333	71.9066666666667	72.11	78.88	68.34	95.1766666666667	77.2733333333333	90.8033333333333	80.5	141.653333333333	78.7433333333333	91.8033333333333	75.28	80.51	105.436666666667	79.95	67.5633333333333	80.0266666666667	82.5266666666667	72.5733333333333	74.57
ADAMTS8	55.56	55.24	55.9	52.89	43.08	43.0533333333333	39.2533333333333	43.34	37.8133333333333	39.5266666666667	38.0533333333333	49.3633333333333	49.07	42.16	42.7133333333333	73.3433333333333	39.5333333333333	56.48	37.0466666666667	40.9366666666667	48.28	46.1366666666667	39.28	39.0133333333333	40.3233333333333	40.57	41.8533333333333
ADAMTS9	97.7625	88.4725	107.09	110.5175	189.5775	160.265	143.8575	636.2625	280.9675	122.465	234.995	67.865	334.315	133.8075	185.445	133.16	99.5325	696.345	149.9925	257.775	227.38	511.79	195.275	1019.615	122.1375	87.625	136.855
ADAMTS9-AS2	64.982	63.22	73.774	50.24	99.318	78.082	81.316	114.412	75.666	80.98	82.05	44.67	76.936	65.712	64.916	165.44	53.454	71.064	91.228	101.5	101.05	71.456	86.812	80.004	70.322	66.772	73.7
ADAMTSL1	51.24	42.8366666666667	47.1616666666667	50.5516666666667	76.9216666666667	60.41	65.265	67.7333333333333	65.0466666666667	58.1383333333333	65.1633333333333	51.9283333333333	68.4483333333333	52.4983333333333	59.2483333333333	61.4783333333333	46.7883333333333	63.705	64.9566666666667	77.47	67.0583333333333	71.0066666666667	61.75	64.975	76.0783333333333	65.19	59.0866666666667
ADAMTSL2	100.05	115.15	109.04	106.92	78.1	89.03	77.01	90.13	65.93	88.58	67.53	87.85	64.86	85.36	76.5	142.3	70.81	108.86	73.55	63.34	94.29	83.87	66.32	66.74	76.85	73.32	69.52
ADAMTSL3	114.13	231.115	185.71	104.215	191.92	370.295	237.195	145.57	352.92	313.18	300.36	114.585	188.935	291.96	118.725	235.21	314.705	229.265	161.82	202.175	210.63	219.99	178.915	336.99	319.495	278.385	240.19
ADAMTSL4	66.58	112.915	121.31	74.305	102.315	92.225	87.295	119.85	102.42	91.53	112.91	67.98	149.205	75.24	88.36	75.83	67.95	96.935	95.56	81.635	102.455	140.69	89.69	115.89	107.985	86.72	88.09
ADAMTSL5	70.67	64.99	75.45	67.86	69.95	63.54	61.91	76.48	58.87	72.9	65.73	65.72	72.13	67.77	66.1	102.84	72.19	66.4	64.72	64.66	92.95	77.69	65.52	68.33	60.58	54.63	65.34
ADAP1	298.545	252.72	298.645	320.91	271.5	263.07	374.99	280.9	320.745	316.94	321.705	352.3	304.28	428.81	227.29	548.6	335.05	394.74	378.885	330.94	409.09	320.15	350.705	314.125	312.88	267.975	316.775
ADAP2	162.025	224.28	224.255	197.35	176.82	248.2	331.11	212.75	212.21	192.86	240.705	156.48	207.09	325.34	189.205	199.98	184.49	421.215	140.375	165.375	225.93	199	140.66	165.96	142.135	180.275	163.74
ADAR	2098.7	2442.27	3853.26	2868.79	2678.33	3165.66	2813.53	2565.34	2608.15	2579.87	3187.51	3670.34	2503.57	4279.44	3743.88	2461.33	5049.97	4072.73	2863.84	2664.41	2700.66	3009.65	3644.29	2519.33	2205.12	2753.44	2817.18
ADARB1	97.728	97.292	101.018	117.348	74.824	91.124	92.642	95.144	85.162	88.966	77.666	79.956	92.784	84.236	89.444	114.634	80.232	100.606	97.282	105.58	116.158	92.972	72.558	81.374	112.958	83.88	83.404
ADARB2	54.165	48.65	61.55	62.525	67.35	56.13	66.385	61.42	55.54	69.25	64.295	54.1	81.71	66	58.49	68.115	57.09	74.59	60.86	62.425	79.81	63.61	58.215	57.485	66.905	60.05	66.64
ADARB2-AS1	114.19	115.48	115.77	99.51	129.26	115.83	110.59	121.3	112.7	113.48	110.87	128.45	136.66	123.13	117.48	136.44	139.41	119.72	118.17	119.03	125.37	142.29	114.99	121.1	122.95	105.55	123.81
ADAT1	342.99	341.43	555.87	280.67	194.28	288.75	302.64	237.04	230.27	199.4	255	320.24	182.58	272.18	129.76	189.28	345.23	442.35	252	239.84	206.51	226.35	286.55	239.68	183.26	241.52	359.42
ADAT2	70.7	102.75	49.485	101.205	80.51	43.195	51.75	71.79	48.18	59.97	57.56	40.765	56.63	46.465	91.44	52.15	47.34	51.015	45.495	43.885	40.68	41.17	55.445	38.07	66.55	74.04	50.005
ADAT3	141.64	140.435	132.54	153.955	115	112.555	132.645	109.995	122.44	129.67	134.625	130.235	120.625	108.105	117.055	124.655	120.49	115.12	139.91	147.065	159.605	153.05	154.535	141.72	137.015	130.675	129.335
ADCK1	215.52	361.51	281.53	160.47	137.88	156.28	499.42	150.01	241.52	192.82	335.45	266.36	176.28	302.51	165.67	312.19	293.72	220.98	201.86	159.45	183.32	130.61	230.07	143.69	184.24	155.3	195.53
ADCK2	271.5825	246.1375	319.68	281.245	253.8275	267.2525	308.3275	311.865	303.86	291.86	299.905	366.935	277.8375	479.395	335.58	338.495	911.965	278.44	300.3475	286.3125	294.4125	269.805	305.23	280.775	364.8825	287.945	321.6
ADCK3	158.505	144.35	201.045	408.875	300.435	206.25	193.74	217.52	248.25	229.315	283.215	183.71	193.86	135.93	197.37	175.965	151.97	218.01	140.56	195.94	162.41	177.34	202.23	161.415	243.41	226.08	276.375
ADCK4	232.905	240.17	251.315	268.28	191.925	175.225	190.51	188.975	223.09	200.16	175.36	186.335	209.51	217.02	189.375	462.465	206.7	260.395	173.38	201.01	280.64	180.57	207.635	192.065	273.005	181.84	206.225
ADCK5	103.73	81.51	72.82	91.68	85.77	88.67	94.87	86.22	84.56	100.14	103.48	91.43	67.79	112.43	67.49	101.18	96.91	77.38	92.01	78.16	97.22	87.17	81.09	74.86	76.95	80.84	92.14
ADCY1	108.388	121.182	204.342	159.228	148.84	141.646	100.758	148.808	148.418	114.378	118.584	261.896	100.736	176.3	78.074	290.19	108.456	106.134	88.232	91.906	115.874	103.646	100.022	133.344	121.312	108.212	109.128
ADCY10	43.255	44.91	50.47	48.55	52.985	59.035	57.125	50.735	44.03	50.8	53.355	56.61	54.44	45.12	49.45	52.695	48.31	41.275	50.49	54.115	56.97	58.26	50.995	54.63	55.915	53.09	49.165
ADCY10P1	123.155	78.745	88.91	81.435	99.04	50.095	66.355	94.18	60.62	101.675	65.25	69.5	55.36	62.605	70.08	105.225	54.315	73.715	74	62.615	72.89	56.075	68.34	67.195	86.77	103.29	74.725
ADCY2	48.5566666666667	51.1366666666667	53.2366666666667	70.7933333333333	74.01	53.0233333333333	52.4066666666667	55.0233333333333	93.8066666666667	65.8	54.1566666666667	42.7633333333333	65.7233333333333	40.8633333333333	78.14	73.4	45.9666666666667	74.2933333333333	56.6966666666667	77.5566666666667	56.5333333333333	66.24	81.73	69.8866666666667	62.0333333333333	64.6033333333333	66.3066666666667
ADCY3	113.29	90.38	69.905	137.425	83.675	184.605	144.13	154.915	79.73	107.03	79.965	74.97	82.355	83.065	80.2	121.735	77.275	147.77	102.97	107.32	130.19	95.83	103.98	115.33	130.275	137.97	115.29
ADCY4	172.12	135.11	246.31	183.14	128.75	245.68	211.75	249.94	147.32	215.21	170.98	124.21	153.26	207.74	195.21	223.15	182.19	280.3	137.78	163.06	236.74	162.73	139.36	164.92	263.36	237.02	230.59
ADCY5	71.265	72.775	84.34	88.49	100.97	88.97	82.53	82.405	83.71	89.09	93.275	79.215	108.005	110.145	86.685	100.31	102.545	94.49	77.52	75.23	101.17	85.125	80.645	87.65	110.74	83.08	84.99
ADCY6	385.37	719.86	586.53	497.67	356.48	389.52	366.95	480.54	236.2	490.13	337.56	493.41	250.85	376.51	274.49	284.68	336.78	267.98	487.58	636.31	926.89	480.89	733.84	372.62	328.54	344.23	399.66
ADCY7	76.655	89.785	80.545	88.73	85.975	156.85	188.65	107.635	97.865	85.53	115.575	63.48	114.105	116.945	132.065	115.155	92.08	201.445	376.895	194.76	184.045	124.6	121.92	112.825	140.54	164.48	141.88
ADCY8	65.3	53.75	69.44	74.42	53.26	74.06	229.65	37.68	154.92	49.26	98.01	62.92	59.2	40.11	51.68	82.42	48.58	76.26	58.72	56.32	78.41	191.1	41.61	63.78	56.34	55.59	34.9
ADCY9	341.253333333333	604.73	327.02	743.57	572.783333333333	601.776666666667	572.84	797.01	622.953333333333	557.806666666667	629.93	1329.62333333333	591.23	385.653333333333	686.176666666667	602.173333333333	157.746666666667	551.863333333333	331.233333333333	366.546666666667	372.616666666667	368.95	300.026666666667	565.196666666667	496.693333333333	457.44	634.583333333333
ADCYAP1	89.67	73.525	73.37	92.36	87.095	78.17	80.25	81.015	71.38	75.495	70.36	84.39	75.78	71.65	79.525	61.925	82.04	75.785	70.485	80.325	94.805	80.92	78.555	72.44	114.495	78.985	76.375
ADCYAP1R1	89.44	83.855	76.26	236.26	119.14	106.685	485.125	140.325	160.88	98.265	106.215	61.47	77.81	73.185	73.11	56.65	59.385	121.355	62.67	84.57	91.765	87.63	72.8	75.88	142.42	99.01	107.935
ADD1	927.97	909.4575	782.3925	1008.1875	791.3525	946.6275	894.995	1009.415	901.23	907.7075	784.7675	1128.455	724.6675	667.99	1155.6125	674.1175	817.2625	1078.71	1065.2125	841.7475	997.385	934.7625	771.4825	933.5	807.97	914.83	1020.5925
ADD2	69.845	63.605	72.5233333333333	82.635	87.465	71.74	66.01	69.4216666666667	65.4566666666667	66.3316666666667	71.82	65.3683333333333	75.5183333333333	96.53	66.2683333333333	85.525	69.4066666666667	87.2116666666667	64.595	70.105	87.0883333333333	78.5783333333333	66.6683333333333	69.48	86.915	81.505	91.0633333333333
ADD3	4305.1575	5454.1	3267.9725	3162.225	2973.205	2390.685	1268.2475	3540.02	1230.57	3661.575	958.9575	728.2425	1806.765	2494.3325	2396.605	2797.115	4830.805	3209.265	2435.1725	2104.55	2274.595	2391.955	1221.67	2204.285	2897.07	3277.19	2906.555
ADD3-AS1	92.3966666666667	89.46	76.15	72.58	78.8533333333333	77.8533333333333	76.6633333333333	80.5	87.8333333333333	92.4966666666667	70.9233333333333	54.5066666666667	88.4133333333333	78.4066666666667	75.3633333333333	96.2833333333333	85.6333333333333	87.9966666666667	80.73	83.5933333333333	104.466666666667	95.89	88.7766666666667	97.92	182	89.32	91.1433333333333
ADGB	11.44	10.37	14.49	10.29	7.38	15.51	15.19	14.02	11.34	12.44	7.4	9.41	8.25	12.46	7.73	19.18	9.96	11.58	11.45	8.36	15.07	10.31	6.99	10.77	13.12	10.91	8.5
ADH1A	18.82	19.69	24.13	20.4	23.05	41.52	38.86	22.26	24.97	29.59	18.91	11.56	22.93	30.47	23.38	20.38	56.3	55.05	20.25	42.89	56.58	48.36	30.66	28.7	38.41	42.92	27.48
ADH1B	19.515	20.315	16.5125	21.5125	28.5875	38.42	24.3925	21.955	24.735	27.7675	26.52	18.2175	59.085	38.9525	20.7925	22.3	25.9575	30.38	29.055	43	59.9025	25.6925	23.375	29.8075	328.4675	625.9675	455.87
ADH1C	14.67	15.76	13.11	23.56	18.76	15.86	13.94	21.36	13.11	19.77	17.82	16.55	18.11	11.87	11.34	18.8	52.58	15.14	19.81	27.15	28.54	20.51	15.72	17.92	30.25	75.96	51.08
ADH4	79.48	69.4375	92.01	92.1825	123.8275	63.7175	58.2725	96.675	55.345	67.4725	59.895	119.555	116.355	105.155	58.755	99.75	48.3375	132.38	75.2575	78.665	76.29	58.4475	81.37	52.475	119.07	120.925	161.575
ADH5	899.145	2732.41	1524.6	1875.025	1669.51	1468.38	1301.62	1453.335	1428.86	1668.915	1264.78	1670.13	1430.365	1143.64	2105.525	2108.42	4493.48	1057.44	1328.515	1545.02	1738.565	1550.435	1556.255	1352.86	2348.63	2271.245	1997.16
ADH6	103.735	104.235	117.11	113.305	139.46	93.175	105.1	113.79	115.22	120.935	113.41	95.175	128.595	115.585	123.86	175.305	114.94	103.455	107.895	113.41	124.15	114.42	116.035	113.535	145.15	114.57	107.65
ADH7	47.16	45.42	34.65	38.74	50.19	44.84	44.31	47.12	46.92	42.47	51.59	34.98	48.29	41.57	47.48	61.42	45	36.74	42.02	46.84	55.43	56.34	54.75	49.67	49.4	40.26	43.8
ADHFE1	232.89	201.43	152.09	287.13	293.68	199.8	179.82	214.27	140.87	305.57	202.29	218.94	171.91	175.69	227.24	284.43	213.76	189.27	176.9	197.47	247.36	195.85	233.05	152.39	292.16	306.97	291.17
ADI1	1085.75666666667	2909.04666666667	115.356666666667	2041.17333333333	1611.94666666667	1686.65333333333	1506.71333333333	1562.15666666667	1123.24	2022.78333333333	1819.12	1299.69	1508.67	1270.10666666667	1601.82666666667	1052.87666666667	2735.24	1411.56333333333	1170.76	1468.84666666667	1991.73333333333	1256.75	1255.54	1501.38333333333	1804.93333333333	1664.37	1592.31333333333
ADIG	191.855	164.31	126.355	177.525	179.85	161.945	124.145	171.22	143.195	158.025	135.03	161.855	190.895	144.555	140.845	172.415	123.025	140.575	124.21	130.945	186.76	139.04	149.33	154	285.16	166.995	177.865
ADIPOQ	350.32	360.97	503.07	239.07	107.71	109.25	143.3	169.45	285.34	111.34	143.21	134.8	73.55	182.16	118.64	1771.73	281.05	93.34	157.33	208.57	451.76	158.47	44.17	226.35	173.35	158.51	347.51
ADIPOR1	1025.4	1037.53	1277.68	946.52	866.97	1129.83	909.16	1006.37	639.75	850.29	958.76	1474.73	685.03	1415.07	533.27	1247.02	1186.7	556.49	871.26	894.73	857.86	1049.18	1111.69	823.3	532.12	775.13	947.49
ADIPOR2	885.63	829.44	946.31	1707.76	1310.59	1482.14	1247.71	1162.24	1082.01	1344.79	1129.08	2002.83	1301.11	2063.64	1864.29	781.09	1050.16	1174.73	794.82	808.88	903.97	1029.16	774.47	1271.1	1514	1509.64	1571.76
ADIRF	725.98	192.64	47.29	1378.91	661.07	2226.86	3039.74	1598.12	4604.86	2224.36	1984.86	182.91	1627.7	53.49	407.16	492.35	142.51	1202.83	4890.8	3213.21	2825.51	2426.82	1067.7	1135.71	2904.42	4179.19	4241.12
ADIRF-AS1	116.15	93.52	114.62	101.42	152.93	87.26	98.26	102.73	107.83	121.89	109.67	87.43	89.06	114.85	104.29	194.38	86.22	99.63	101.61	113.64	190.59	123.46	112.78	99.76	139.1	113.83	141.34
ADK	579.455	500.99	509.595	460.605	669.51	1040.855	1008.575	900.23	759.44	821.71	932.21	674.4	522.605	375.285	355.26	536.86	1894.235	467.35	1069.055	1298.91	1107.075	1201.515	1190.52	1429.335	397.455	511.085	323.78
ADM	324.28	510.33	752.09	223.98	554.69	658.35	3773.95	1152.75	3733.67	257.01	4697.61	346.97	1694.76	2416.37	429.93	1137.08	1980.53	985.7	270.3	1105.79	3407.48	1562.58	3731.76	3881.9	801.2	446.99	706.26
ADM2	256.07	203.78	278.03	288.58	210.97	183.11	159.36	194.69	148.13	157.7	158.73	217.59	184.06	228.5	180.29	450.28	158.32	267.24	155.19	193.33	291.2	195.31	159.59	168.3	210.99	196.2	195.02
ADM5	121.79	91.63	141.8	117.48	91.44	87.75	85.18	85.65	83.5	99.58	90.84	96.92	88.09	108.55	77.6	259.81	97.25	106.38	85.05	109.53	159.07	96.61	82.99	88.86	100.26	101.55	99.23
ADNP	1113.555	922.995	1131.2	1143.335	1028.215	1014.195	999.46	936.875	1122.225	1030.81	1044.93	829.11	1161.235	838.35	1333.6	1000.475	970.915	1023.82	1338.055	971.29	924.84	941.58	1062.2	906.585	901.115	1085.33	1063
ADNP2	511.395	531.435	551.515	597.72	687.97	668.99	564.385	689.29	638.755	596.825	640.515	744.69	760.6	788.73	730.385	923.035	525.025	643.355	610.935	542.545	529.54	532.205	713.86	631.175	894.965	556.315	617.33
ADO	588.585	965.87	602.415	1196.44	875.215	827.69	723.375	842.83	610.695	780.915	645.75	914.265	1093.18	558.46	528.475	1180.185	1096.545	822.19	734.39	829.985	750.35	1059.485	854.605	766.97	744.865	941.87	744.445
ADORA1	102.67	113.32	117.465	189.34	234.76	351.18	165.46	177.505	257.755	131.48	176.05	115.87	135.205	191.95	121.715	514.93	152.875	328.425	203.59	250.965	297.5	384.31	276.235	472.245	132.18	125.52	123.68
ADORA2A-AS1	63.35	59.74	56.485	76.82	74.65	70.27	64.88	57.86	65.27	64.865	59.48	62.41	64.105	65.44	61.55	134.47	53.57	57.57	64.675	63.485	82.885	76.855	59.35	64.01	85.92	66.37	58.43
ADORA2B	42.8	75.62	50.72	43.03	34.25	46.93	340.19	39.91	67.87	38.45	269.74	38.7	157.91	138.88	87.83	48.6	61.21	36.12	59.96	69.71	49.93	43.45	61.05	44.65	50.33	55.24	45.21
ADORA3	60.68	62.27	70.615	87.505	112.85	130.6	133.685	85.43	107.29	88.23	60.845	63.03	113.31	131.62	84.435	101.61	105.675	152.685	87.81	89.425	96.085	96.625	84.005	81.905	130.07	85.64	68.395
ADPGK	377.095	274.525	292.945	381.645	334.575	446.28	521.335	322.82	322.72	338.545	472.96	406.77	468.18	582.715	617.125	300.245	409.82	301.26	388.545	409.63	479.32	337.735	474.04	366.785	367.43	399.31	391.025
ADPRH	151.706666666667	205.106666666667	106.616666666667	151.57	104.71	148.063333333333	196.283333333333	150.946666666667	143.906666666667	132.893333333333	169.32	82.1633333333333	100.096666666667	157.613333333333	194.073333333333	165.103333333333	214.69	131.626666666667	130.736666666667	135.413333333333	137.013333333333	142.416666666667	99.8733333333333	154.01	183.61	156.983333333333	137.37
ADPRHL1	208.66	191.8	256.7	202.275	254.675	214.72	218.13	171.675	206.75	206.1	198.475	179.335	231.745	244.57	195.845	551.28	183.72	213.31	195.86	235.405	356.635	246.14	219.215	207.645	413.34	233.805	225.365
ADPRHL2	479.21	340.33	434.28	658.6	798.39	799.98	561.52	781.52	729.4	821.33	520.96	823.76	441.56	488.46	471.59	437.56	629.2	920.58	696.15	733.39	778.7	788.96	706.39	716.19	670.14	534.66	605.09
ADPRM	411.56	717.22	278.46	605.655	458.46	321.395	347.29	331.9	292.74	317.005	287.885	243.915	374.765	192.56	594.645	256.825	544.45	298.66	313.51	360.375	323.76	359.76	401.715	334.265	360.275	346.475	305.4
ADRA1A	51.86	50.325	54.645	57.095	58.235	41.05	41.06	46.7775	42.6525	43.755	43.1	52.3125	45.805	48.855	47.2075	79.145	47.395	41.4525	40.385	41.6775	68.6725	46.9025	46.9225	50.8575	72.4975	53.555	55.725
ADRA1B	79.23	67.44	75.2	89.58	65.84	56.68	61.28	76.08	57.03	49.03	56.01	66.59	65.96	67.55	71.66	406.35	68.5	79.52	59.28	57.58	83.25	54.74	70.08	77.14	96.69	62.78	51.47
ADRA1D	62.42	60.485	50.95	62.24	63.14	68.22	57.53	61.505	57.75	71.54	63.645	59.285	62.255	42.425	58.59	75.81	59.35	54.965	68.21	61.815	87.81	69.02	56.425	59.85	74.52	56.575	54.805
ADRA2A	26.17	40.94	29.15	64.97	52.19	80.37	44.22	61	136.97	68.11	34.15	21.78	57.24	48.94	30.39	34.33	53.41	114.97	48.01	128.31	279.96	67.42	50.04	43.37	150.92	135.33	181.13
ADRA2B	72.24	75.26	94.91	73.58	66.68	62.56	72.96	69.28	62.13	72.57	64.17	68.31	65.38	58.17	58.18	120.07	54.65	63.49	59.45	73.51	95.01	64.63	67.07	65.09	72.05	63.79	56.96
ADRA2C	113	121.61	110.16	245.14	121.66	114.42	170.61	91.99	102.25	112.05	90.6	83.3	102.87	115.23	81.45	160.33	89.55	138.63	114.37	103.01	137.59	101.4	106.94	85.8	127.8	100.12	98.4
ADRB1	36.3866666666667	28.1066666666667	31.9466666666667	34.6466666666667	34.2433333333333	56.7	32.03	43.4266666666667	37.2966666666667	34.54	26.6033333333333	31.5933333333333	29.9266666666667	30.6933333333333	31.86	53.5266666666667	30.24	44.5366666666667	32.3033333333333	29.2866666666667	42.56	49.0733333333333	35.4433333333333	59.2466666666667	49.3	33.54	50.7566666666667
ADRB2	58.18	45.7	49.91	71.46	54.49	81.38	71.24	57.67	70.79	55.47	46.02	42.34	59.91	71.06	70.62	173	257.99	80.08	67.12	72.05	121.22	121.15	53.8	154.98	111.54	101.77	100.88
ADRB3	122.2	102.795	109.125	122.085	124.725	119.005	100.72	106.72	109.175	111.66	105.465	101.73	134.73	118.845	106.465	117.385	95.285	131.475	99.625	101.51	149.575	122.77	93.915	99.46	147.615	99.02	102.425
ADRBK1	262.026666666667	233.69	248.926666666667	263.76	280.333333333333	258.18	258.926666666667	254.226666666667	233.516666666667	249.93	256.4	235.376666666667	260.046666666667	249.623333333333	222.026666666667	325.016666666667	245.93	358.913333333333	243.58	260.433333333333	306.083333333333	297.873333333333	272.056666666667	253.666666666667	343.11	256.606666666667	264.393333333333
ADRBK2	119.816666666667	246.056666666667	161.973333333333	281.773333333333	144.136666666667	136.67	135.623333333333	232.8	143.303333333333	200.58	111.94	205.82	119.96	130.46	143.163333333333	115.376666666667	147.376666666667	231.87	157.46	171.693333333333	96.81	103.12	132.36	157.736666666667	159.283333333333	148.03	156.246666666667
ADRM1	950.62	847.12	766.56	766.82	513.66	782	740.32	724.98	691.79	698.06	690.68	801.33	424.27	543.17	458.97	493.05	587.81	1081.8	734.1	614.42	599.63	620.97	628.09	698.98	583.99	564.56	701.41
ADSL	888.315	1334.765	1701.315	1065.34	1082.235	713.765	537.87	914.02	953.85	1126.72	415.985	1064.49	870.01	450.01	470.25	1614.29	1444.475	979.21	1014.85	1181.6	1309.69	1018.535	1326.895	1096.775	1023.95	876.305	868.2
ADSS	517.815	310.42	366.585	290.105	266.18	432.32	369.38	366.73	373.45	368.04	492.935	478.635	350.345	362.755	394.71	527.125	686.76	211.92	494.785	573.455	281.93	410.32	1100.87	402.285	337.155	256.925	406.765
ADSSL1	302.755	210.19	139.49	218.73	300.045	378.04	349.43	360.03	328.05	333.9	263.86	178.95	270.285	570.04	164.655	446.05	235.3	313.085	256.865	236.975	244.365	277.03	240.125	311.44	274.935	252.25	479.17
ADTRP	34.88	20.945	27.35	34.495	31.255	51.275	126.85	65.865	31.64	40.185	61.255	43.87	72.315	114.01	26.335	43.735	131.835	64.935	82.84	151.81	97.355	47.705	74.805	44.76	33.2	36.08	33.565
AEBP1	289.77	349.21	248.23	299.56	308.72	712.81	564.63	423.99	427.94	389.43	348.62	297.25	419.02	411.65	748.95	329.81	312.06	886.7	568.07	745.59	1834.64	452.55	277.23	390.18	540.41	655.88	708.15
AEBP2	543.86	454.37	570.19	684.655	862.15	1016.22	853.985	942.115	870.14	809.825	878.795	697.045	843.25	1075.775	807.565	727.485	655.765	819.19	826.625	935.065	744.44	830.785	923.145	1017.775	780.715	797.47	872.76
AEN	653.46	305.51	211.36	389.5	358.52	846.45	1045.66	543.92	697.87	210.76	898.36	561.11	685.85	312.42	735.98	286.96	956.17	783.95	536.58	301.15	248.57	365.2	304.48	375.59	374.41	229.92	292.62
AES	1788.04	1288.09	536.98	1750.16	1879.02	1079.3	1715.02	1750.97	1711.6	1573.88	2067.86	777.07	1233.86	715.59	861.25	812.65	557.33	2229.11	2033.62	1246.98	1504.28	2001.85	1110.61	1589.37	1313.14	1340.67	1870.79
AF001548.5	92.02	55.28	65.7	82.85	70.25	54.17	48.92	55.56	108.14	82.49	42.6	46.37	61.4	61.53	55.79	67.46	46.06	66.33	65.02	56	104.34	67.92	43.03	91.84	110.4	75.61	69.76
AF007147	66.97	56.98	65.36	73.45	77.53	75.08	68.74	85.58	86.57	81.01	78.03	50.17	69.09	70.52	69.13	64.28	66.89	66.45	78.15	76.31	87.81	93.45	82.74	100.27	104.53	67.53	97.97
AF067845.1	53.53	57.06	49.1	43.86	61.06	58.52	44.32	57.95	48.97	55.21	49.78	55.49	43.34	35.78	32.12	48.9	50	40.28	61.95	60.74	79.56	70.16	73.84	58.86	49.39	54.35	45.48
AF070581	24.7	12.615	27.43	4.125	72.41	178.025	7.105	30.675	10.995	46.615	5.925	5.475	9.785	8.615	10.295	36.92	19.11	189.315	62.96	38.62	13.135	417.48	40.715	58.005	119.905	185.11	240.75
AF086184	99.44	72.62	120.32	64.25	135.82	147.52	102.4	168.1	152.04	101.72	123.58	127.53	131.9	147.16	102.72	112.1	167.2	113.22	116.05	134.82	120.01	153.4	127.21	128.91	142.36	174.29	141.6
AF090939	54.4	55.83	55.77	54.07	61.59	44.74	45.85	44.26	34.52	42.31	40.41	56.59	46.39	45.65	59.2	78.42	42.03	49.11	45.03	50.08	50.5	46.49	58.76	43.08	65.48	47.71	53.34
AF131215.4	29.8	38.76	37.05	35.82	55.15	32.75	40.06	47.98	36.88	37.24	44.22	27.49	25.75	95.26	45.43	53.28	39.96	62.84	46.84	34.5	43.65	35.2	39.72	37.97	38.96	38.66	39.79
AF131215.8	74.62	482.4	40.33	102.41	532.75	125.58	89.46	221.65	126.13	322.53	70.78	33.42	60.88	127.5	58.06	148.57	61.55	141.32	306.66	244.39	160.6	110.56	301.76	113.95	173.19	123.4	131.82
AF186192.1	72.76	73.15	72.54	82.04	95.28	81.87	74.54	73	66.29	76.3	79.41	73.08	101.94	63.35	72.11	101.97	66.55	75.92	76.26	74.3	106.89	87.19	75.63	66.11	83.5	78.06	88.34
AF198444	92.77	73.11	92.65	94.72	36.14	55.12	52.07	48.78	42.5	46.79	46.06	79.26	50.68	53	55.47	153.98	49.83	73.37	44.3	60.03	61.26	53.97	38.44	42.87	40.82	47.5	46.7
AF213884.2	140.86	137.2	145.34	149.09	144.33	155.72	137.06	148.8	142.17	143.43	137.29	157.32	245.84	125.94	120.16	242.24	130.46	152.44	138.16	159.69	159.23	178.68	147.45	140.09	187.77	136.39	145.85
AF279780	17.2	14.88	20.43	16.09	15.23	16.19	19.35	14.83	19.01	21.64	19.09	14.56	20.31	29.68	11.92	29.06	16.93	18.45	13.78	17.4	17.16	19.1	11.49	15.34	26.72	16.58	16.35
AF289551	59.08	53.61	79.69	76.37	65.08	37.57	52.96	47.24	47.33	50.54	54.01	96.66	58.32	85.12	48.63	75.32	39.5	60.88	56.9	50.06	61.54	45.4	68.66	41.34	52.86	49.29	59.65
AF520793	72.75	146.24	234.49	92.26	115.41	68.73	107.91	109.52	95.72	76.47	90.14	189.43	63.45	324.56	135.96	115.07	144.42	145.03	75.08	63.46	51.4	90.92	74.73	102.87	109.54	92.13	114.08
AFAP1	30.93	18.83	36.36	39.6	64.58	95.58	47.01	105.82	41.18	48.24	51.24	41.89	26.7	79.1	36.16	18.53	64.11	53.92	205.52	86.62	38.17	42.92	118.04	63.89	27.18	66.86	56.6
AFAP1-AS1	75.57	50.775	58.11	59.55	60.395	54.19	55.75	45.315	50.52	55.97	47.555	57.445	55.45	73.93	55.805	61.69	56.405	49.575	48.42	48.92	58.81	54.48	44.125	45.34	51.31	68.965	57.585
AFAP1L1	197.745	126.5	109.79	146.975	117.86	190.1	154.775	156.84	118.17	142.795	138.07	111.205	139.945	131.325	253.71	227.46	179.405	177.73	114.755	141.135	125.9	120.765	102.96	139.3	183.835	164.59	147.655
AFAP1L2	579.97	362.73	245.47	838.18	539.62	770.58	531.33	547.9	364.53	508.43	313.04	477.42	224.71	756.36	105.36	352.59	918.93	392.26	913.15	669.59	348.35	551.05	589.09	483.44	1069.53	1064.53	1061.5
AFF1	1432.98333333333	1149.57666666667	972.816666666667	1516.18666666667	2014.00666666667	2152.86333333333	1972.99666666667	2185.32666666667	2078.72333333333	1784.71333333333	1875.23333333333	631.59	1784.2	1046.83333333333	1660.92333333333	1149.77	559.93	1962.61333333333	1576.48333333333	1367.00666666667	1397.63333333333	1512.50333333333	1458.29666666667	1822.65666666667	1495.41	1540.00666666667	1654.75666666667
AFF2	64.7666666666667	72.32	79.2633333333333	88.0066666666667	83.51	73.5066666666667	72.0033333333333	73.8633333333333	77.2166666666667	75.7233333333333	73.7933333333333	60.5533333333333	71.01	83.9166666666667	72.5433333333333	136.61	71.7766666666667	77.28	76.1533333333334	84.4833333333333	106.113333333333	87.2366666666667	76.5333333333333	85.33	90.45	78.0366666666667	84.06
AFF3	49.665	47.71	66.1383333333333	54.6366666666667	54.0166666666667	45.5616666666667	52.75	47.805	51.3666666666667	51.7666666666667	43.2466666666667	47.2083333333333	51.575	46.8333333333333	44.2166666666667	132.683333333333	145.568333333333	55.1	47.2116666666667	45.5033333333333	59.0416666666667	52.0583333333333	51.7416666666667	53.6866666666667	73.68	48.345	45.2783333333333
AFF4	215.305	234.17	302.085	202.50875	175.67875	197.7075	244.39875	228.98	248.2825	154.225	264.08875	314.15375	213.6725	275.15625	249.51625	196.915	226.83125	183.99	233.24125	201.575	145.16	177.27875	216.795	239.30875	179.38	174.11625	244.31
AFG3L1P	120.43	133.64	227.486666666667	123.03	119.78	115.783333333333	132.793333333333	132.266666666667	124.523333333333	131.393333333333	128	153.33	142.376666666667	150.146666666667	86.09	116.79	118.41	165.463333333333	132.936666666667	121.836666666667	119.903333333333	125.653333333333	159.66	145.316666666667	119.903333333333	129.616666666667	190.326666666667
AFG3L2	935.92	973.58	1013.73	1077.2	893.83	892.596666666667	857.1	837.91	868.99	911.853333333333	897.996666666667	1444.78333333333	1103.13333333333	1186.2	1473.31333333333	2144.58	1415.67333333333	863.96	595.093333333333	749.03	632.89	690.123333333333	993.373333333333	799.296666666667	1125.09666666667	825.903333333333	1014.04
AFM	31.33	26.89	31.06	34.37	31.98	33.75	36.04	37.56	30.82	26.36	33.51	39.62	36.52	26.3	36.29	31.23	26.77	27.54	34.87	36.39	26.64	34.44	26.35	25.81	31.01	29.1	28.11
AFMID	97.3	82.9	108.47	97.21	71.67	73.26	80.06	70.51	124.23	64.97	87.45	77.87	101.08	92.26	84.86	124.8	90.93	85.73	83.53	72.55	83.51	90.17	71.43	87.82	75.04	69.75	70.47
AFP	64.81	75.11	68.67	76.13	96.16	81.29	90.6	79.24	75.18	71.05	93.59	75.02	91.9	83.09	79.27	97.14	82.48	91.85	78.49	89.35	108.33	93.31	79.75	82.13	108.12	68.72	76.01
AFTPH	900.61	662.715	831.425	1213.51	1246.5	1092.52	990.675	1304.965	1173.45	994.335	933.79	897.06	1078.39	1147.895	640.635	1037	685.66	1071.49	968.895	986.775	1164.645	916.09	1190.915	1157.415	1087.125	1068.28	877.52
AGA	514.4	671.173333333333	1011.44666666667	693.183333333333	390.65	847.953333333333	578.653333333333	474.286666666667	362.5	545.963333333333	554.526666666667	371.696666666667	618.726666666667	564.68	735.46	278.91	874.846666666667	801.366666666667	848.52	752.123333333333	490.78	1263.95	598.123333333333	561.916666666667	528.453333333333	737.693333333333	524.963333333333
AGAP1	139.336666666667	182.81	151.943333333333	196.293333333333	267.876666666667	273.536666666667	196.723333333333	300.293333333333	290.43	227.7	203.706666666667	86.1933333333333	291.02	185.766666666667	277.003333333333	380.036666666667	96.27	326.576666666667	244.24	211.12	181.963333333333	262.89	340.26	329.896666666667	173.056666666667	161.813333333333	213.006666666667
AGAP11	54.505	47.82	49.02	54.21	59.215	49.22	66.01	55.025	49.245	62.505	69.485	53.515	55.83	67.89	49.7	64.805	48.135	44.345	57.16	59.16	56.765	54.025	64.76	58.34	53.6	62.855	59.79
AGAP2	92.13	85.17	92.45	82.2633333333333	81.22	81.9666666666667	76.93	90.5033333333333	74.06	85.59	78.4666666666667	82.4966666666667	85.4033333333334	113.486666666667	80.18	195.806666666667	88.28	78.7066666666667	75.8	77.0933333333333	95.04	83.3766666666667	77.4966666666667	79.1433333333333	88.18	69.6666666666667	86.43
AGAP2-AS1	66.98	74.26	47.12	69.73	58.13	84.2	73.74	79.15	58.49	88.3	69.51	60.92	70.23	57.35	70.86	79.98	64.81	92.56	55.7	118.56	84.02	75.54	73.19	76.73	100.36	74.69	84.3
AGAP3	231.67	196.643333333333	265.196666666667	303.143333333333	249.846666666667	324.27	350.693333333333	331.906666666667	296.5	270.93	273.126666666667	590.496666666667	218.006666666667	380.716666666667	233.47	270.77	226.396666666667	436.606666666667	377.983333333333	298.783333333333	351.383333333333	278.743333333333	353.376666666667	284.83	398.913333333333	327.686666666667	377.563333333333
AGAP4	92.92	80.24	86	73.22	113.58	79.96	73.89	90.32	93.75	100.33	96.58	66.64	96.25	171.78	97.95	127.61	77.74	126.1	94.69	90.22	141.78	88.37	110.03	95.94	128.42	77.83	110.52
AGAP6	150.85	113.935	133.855	146.37	162.86	117.895	139.205	116.31	118.635	142.09	139.35	129.775	172.34	181.89	130.31	171.825	145.73	120.1	129.66	140.725	148.19	141.225	144.35	126.69	149.555	140.245	188.795
AGAP9	73.82	66.16	69.59	62.6	78.74	49.96	89.15	86.48	64.36	71.84	93.5	74.41	72.17	75.95	55.54	52.21	50.17	75.25	93.61	56.56	50.02	62.09	66.71	59.13	65.39	84.06	131.67
AGBL1	29.88	32.74	32.06	31.85	42.75	31.35	42.77	36.3	28.31	23.52	29.92	32.98	31.31	31.33	29.89	51.33	27.49	40.77	34.53	30.74	38.04	25.61	36.29	29.36	47.52	40	39.56
AGBL2	25.71	36.18	23.16	36.31	29.6	31.63	20.7	20.5	31.18	47.59	28.96	30.82	41.37	30.3	55.07	44.56	27.96	36.58	24.91	26.62	25.34	32.09	21.62	24.8	39.3	39.01	31.37
AGBL3	24.1666666666667	26.1833333333333	39.1333333333333	22.8033333333333	38.84	27.9366666666667	33.21	31.1166666666667	38.4	31.36	30.0766666666667	55.2366666666667	248.83	49.83	53.2633333333333	47.2966666666667	21.9966666666667	32.8533333333333	37.6166666666667	37.81	22.6033333333333	34.2233333333333	35.1733333333333	32.3666666666667	36.29	30.6066666666667	32.2233333333333
AGBL4	55.21	68.525	87.69	55.115	56.85	61.46	55.565	58.43	57.955	65.74	62.79	70.035	61.275	53.455	61.1	60.125	51.775	54.99	54.21	58.065	63.245	51.185	55.885	50.64	66.295	53.7	52.295
AGBL5	205.673333333333	152.646666666667	127.18	316.07	172.276666666667	283.413333333333	214.41	188.17	153.606666666667	267.773333333333	237.383333333333	242.803333333333	184.463333333333	98.11	232.306666666667	240.106666666667	276.426666666667	173.376666666667	194.133333333333	202.553333333333	174.69	189.376666666667	260.833333333333	180.263333333333	168.03	197.196666666667	232.303333333333
AGER	165.74	132.47	156.905	153.465	220.78	236.955	312.065	142.17	166.295	260.165	242.51	135.475	135.56	145.91	144.79	172.89	134.6	173.16	202.27	224.04	207.08	171.57	164.73	192.27	246.02	307.255	211.435
AGFG1	334.504	306.626	319.28	336.352	182.882	229.852	257.39	253.662	188.678	184.83	227.302	243.824	315.686	277.128	318.324	523.5	438.626	235.966	312.102	328.052	278.45	228.622	327.396	225.652	171.85	265.866	295.628
AGFG2	99.475	99.49	133.431666666667	113.511666666667	111.396666666667	89.4183333333333	95.2433333333333	95.6816666666667	86.4983333333333	95.6866666666667	90.4783333333333	140.373333333333	84.39	96.2516666666667	89.6416666666667	162.108333333333	101.146666666667	113.103333333333	99.9483333333333	95.7966666666667	117.45	104.18	94.7316666666667	97.2233333333333	86.4133333333333	95.85	118.743333333333
AGGF1	394.425	427.225	704.3875	419.2725	394.5225	425.92	412.7375	378.185	403.45	391.2875	470.89	649.36	412.7625	290.0425	464.5025	259.74	476.4975	389.3625	459.18	399.4525	355.9875	475.37	377.665	423.275	345.455	370.735	214.525
AGK	215.173333333333	399.963333333333	647.24	427.153333333333	389.2	368.77	409.73	358.71	269.733333333333	370.07	428.35	1079.13666666667	344.283333333333	928.153333333333	558.713333333333	505.303333333333	770.463333333333	387.78	317.87	397.37	425.433333333333	363.26	359.536666666667	394.96	266.553333333333	347.973333333333	329.08
AGL	1142.21	1368.67	602.32	1045.55	878.79	829.99	790.62	1192.79	882.86	630.75	720.17	1224.75	875.67	1253.34	1033.91	1648.92	1550.71	864.89	694.3	599.63	494.06	724.84	513.84	1058.79	755.72	819.91	828.99
AGMAT	87.66	67.93	64.4833333333333	55.3366666666667	93.41	84.23	97.7833333333333	80.8066666666667	101.266666666667	99.22	107.76	63.84	90.1633333333333	265.686666666667	119.34	87.71	337.043333333333	96.25	83.9033333333333	71.6033333333333	101.483333333333	108.116666666667	73.62	73.48	107.766666666667	78.5633333333333	88.9633333333333
AGO1	203.7025	183.03	174.885	294.58	253.615	208.87	212.24	229.265	203.9225	213.8625	189.7125	198.885	191.2075	188.3225	194	338.67	215.9775	240.0275	197.3225	166.315	204.695	174.6475	208.565	188.54	233.7125	202.8675	211.3725
AGO2	537.6	213.96	175.2	560.4	242.75	234.32	247.85	239.6	242.19	232.08	282.04	475.31	306.06	425.32	341.95	293.56	159.82	245.81	417.35	198.69	200.41	271.9	281.67	240.25	128.24	87.58	261.4
AGO3	138.7475	102.7275	82.11	184.8025	142.1425	135.75	149.26	159.4225	150.2625	131.875	168.88	110.755	123.84	274.4025	170.67	102.0775	107.7925	144.1075	160.645	107.3	95.655	117.1975	114.3475	132.1525	125.3	133.665	154.2475
AGO4	108.055	58.6925	66.795	94.96	99.28	103.345	168.3975	97.67	119.65	90.255	175.5075	121.67	132.0425	227.225	133.38	85.51	73.565	106.2725	119.1975	94.8	108.3425	77.7975	112.5625	109.355	73.1025	85.9075	109.0375
AGPAT1	561.71	818.67	666.07	691.805	811.73	782.335	831.99	799.29	607.16	729.345	761.64	525.525	659.575	549.465	504.25	893.41	549.71	662.035	748.16	749.445	797.905	752.925	643.97	713.69	974.77	767.4	757.015
AGPAT2	339.82	473.41	438.73	416.79	550.245	398.96	596.345	454.14	381.16	579.145	636.15	399.51	293.52	473.855	411.655	394.57	279.695	413.98	708.275	591.445	617.325	511.425	442.75	454.7	371.41	369.725	447.485
AGPAT3	677.838333333333	740.741666666667	487.128333333333	680.845	326.731666666667	338.52	406.091666666667	354.606666666667	299.658333333333	353.321666666667	427.706666666667	530.085	289.251666666667	391.973333333333	405.03	337.818333333333	447.225	434.051666666667	295.001666666667	283.583333333333	296.415	289.005	304.361666666667	334.448333333333	363.286666666667	318.746666666667	417.181666666667
AGPAT4	42.805	41.485	37.125	152.525	48.465	62.765	412.455	49.345	81.69	55.19	143.51	113.185	48.945	68.14	76.265	42.43	71.71	54.35	44.66	52.71	56.16	43.375	43.815	44.895	121.705	112.255	100.68
AGPAT4-IT1	86.75	76.66	128.42	116.12	73.03	76.03	104.03	132.52	101.04	112.43	107.19	108.2	60.71	78.37	68.71	156.17	76.42	149.79	78.26	131.16	167.09	122.69	69.79	101.67	130.83	85.53	143.87
AGPAT5	874.835	1162.16	586.54	246.095	1104.95	493.19	835.05	1069.81	1143.495	506.285	936.63	575.245	1166.745	916.165	1338.78	704.415	1545.17	574.43	394.63	442.48	488.48	569.655	427.065	743.535	274.735	359.74	285.11
AGPAT6	233.256666666667	175.503333333333	145.03	281.066666666667	248.093333333333	270.973333333333	305.52	347.133333333333	323.316666666667	224.37	286.08	206.313333333333	256.333333333333	201.573333333333	228.97	189.69	217.123333333333	321.073333333333	234.19	214.826666666667	186.84	214.18	223.426666666667	224.703333333333	223.026666666667	225.226666666667	246.333333333333
AGPAT9	1541.55	182.75	304.12	353.4	2669.98	754.36	583.39	1869.44	410.6	1226.24	610.91	376.27	431.17	660.05	1954.56	1114.18	146.55	889.15	500.95	705.08	423.41	488.2	1173.88	459.8	1214.61	1364.18	945.65
AGPS	225.755	245.615	65.425	256.965	195.0475	239.1325	319.4075	220.3025	250.0925	182.5275	262.8825	258.7425	238.225	210.1325	256.8325	199.1775	243.5	215.6975	266.51	230.5825	182.705	239.025	228.3275	280.8425	154.8825	213.61	170.1975
AGR2	91.795	51.055	26.02	38.59	876.74	845.09	241.4	2083.13	2290.36	1016.26	151.605	29.81	862.885	1241.25	1110.905	51.725	36.09	794.605	2778.73	824.555	555.455	2340.2	826.74	995.385	80.94	76.7	292.59
AGR3	63.5	62.11	56.37	54.33	63.06	60.74	57.86	74.15	99	81.74	62.31	43.81	91.85	100.06	85.87	175.7	70.54	60.86	73.48	145.77	83.04	65.63	75.71	89.07	279.16	86.6	117.35
AGRN	463.5925	299.1775	168.32	275.895	412.6525	417.3	289.7775	584.41	322.41	312.8325	393.0275	191.545	166.93	348.605	167.4	250.83	202.83	1202.6425	517.25	271.7875	366.0925	399.12	446.91	548.475	209.5475	234.2175	329.19
AGRP	70.06	72.18	80.98	86.63	99.67	86.32	85.71	77.98	88.52	79.79	70.24	71.23	96.24	87.31	83.04	77.57	74.13	103.57	92.97	95.22	104.65	93.83	89.2	82.96	92.26	79.28	85.97
AGT	190.34	454.46	150.09	158.68	167.65	353.74	299.63	253.19	318.35	322.21	300.12	132.8	433.7	264	158.17	246.55	215.11	286.02	172.78	517.61	304.51	263.1	214.78	400.03	387.13	231.28	286.21
AGTPBP1	195.645	165.81	90.785	169.665	125.625	152.79	163.665	213.84	192.435	143.8	125.27	76.805	170.58	177.23	243.955	228.385	231.01	148.95	184.165	182.325	148.475	182.43	165.385	172.875	155.29	169.69	127.4
AGTR1	287.16	58.455	54.195	365.085	97.62	197.19	91.385	116.805	85.78	125.52	83.69	125.225	64.81	55.925	268.135	121.695	74.715	110.665	70	87.965	79.865	93.94	58.64	146.395	281.515	441.175	249.595
AGTR2	35.3533333333333	33.72	41.2633333333333	44.17	47.9066666666667	45.06	39.7666666666667	37.9333333333333	42.0266666666667	47.52	37.57	37.8166666666667	50.8766666666667	48.9666666666667	46.08	53.67	39.4233333333333	48.64	38.2933333333333	44.8433333333333	43.4466666666667	47.7	41.4966666666667	45.21	53.12	40.98	36.88
AGTRAP	353.966666666667	219.673333333333	196.436666666667	224.25	296.43	560.01	398.92	307.236666666667	338.116666666667	458.236666666667	396.723333333333	245.81	190.096666666667	173.75	405.006666666667	155.086666666667	464.026666666667	323.743333333333	353.866666666667	433.096666666667	559.203333333333	537.096666666667	443.433333333333	540.45	274.626666666667	350.806666666667	371.563333333333
AGXT	62.06	54.9166666666667	75.37	66.35	58.38	61.9966666666667	55.6866666666667	60.9233333333333	57.6633333333333	61.6466666666667	57.8866666666667	61.4066666666667	61.1066666666667	60.9733333333333	68.6533333333333	90.1566666666667	50.1933333333333	67.8266666666667	57.0366666666667	67.2133333333333	76.6266666666667	66.8066666666667	60.5833333333333	58.1633333333333	75.74	63.6866666666667	64.0866666666667
AGXT2	60.27	57.54	68.45	53.5	76.62	59.92	59.52	60.08	66.65	75.75	63.78	57.67	71.76	68.25	60.91	79.92	57.73	60.12	61.6	57.37	90.04	53.92	58.71	56.78	95.4	60.36	57.84
AHCTF1	518.92	499.14	958.32	563.495	595.39	730.43	468.335	566.79	435.95	379.65	548.81	687.115	553.91	1023.08	504.15	533.96	975.135	510.61	488.395	396.92	443.525	442.25	645.9	573.335	441.145	425.635	243.45
AHCY	1347.7	1517.04	1689.82	1471.46	1927.52	1146.54	1553.35	1656.06	1261.07	1483.57	1842.28	1443.01	1843.22	1500.14	1012.29	1535.57	2229	1368	1841.03	1063.55	1203.65	1448.53	1692.44	1399.55	1021.38	1265.47	1602.89
AHCYL1	1623.7625	1412.935	980.1275	1482.115	1952.37	1723.4075	1978.86	2081.995	1835.2625	1553.485	2092.9	1728.8725	1607.0075	1843.105	1935.21	2951.2275	1275.23	2203.9325	1427.3575	1392.0025	1584.0775	1391.1025	1805.68	1657.555	1036.12	1334.4525	1500.0275
AHCYL2	891.225	1284.44	830.285	809.97	860.055	625.215	1007.99	991.965	1587.745	943.835	1070.51	783.32	1230.74	1037.77	831.575	925.155	832.285	689.44	608.64	530.19	458.615	821.055	424.015	1077.435	780.01	952.495	1092.08
AHDC1	170.93	109.693333333333	99.1	230.146666666667	119.526666666667	134.19	124.176666666667	178.203333333333	144.36	148.016666666667	108.27	125.88	105.74	112.396666666667	116.853333333333	141.88	99.5766666666667	205.55	117.786666666667	121.946666666667	144.283333333333	133.676666666667	129.58	148.466666666667	129.73	138.296666666667	166.436666666667
AHI1	131.046	103.444	119.778	119.186	165.08	110.484	111.506	121.014	93.294	98.99	103.448	173.1	104.608	150.018	111.922	109.13	79.782	147.168	135.612	125.282	130.302	110.378	133.07	131.332	133.886	113.794	119.832
AHNAK	340.0575	278.175	294.1525	619.795	504.905	742.6275	670.765	666.6525	622.97	730.0175	469.105	426.3875	389.21	317.185	240.2625	447.355	343.565	926.4075	1100.025	791.6825	1025.2025	613.0675	548.3575	760.1475	837.7325	840.6825	858.2625
AHNAK2	63.25	63.16	56.27	130.83	67.935	74.67	78.53	110.625	85.75	59.27	83.305	59.715	73.215	213.385	62.655	123.685	154.62	106.41	485.05	241.75	271.62	114.52	137.29	114.23	75.23	62.975	70.415
AHR	503.81	500	992.6	943.08	622.86	1319.7	1201.84	1364.11	1816.55	877.54	1079.8	310.62	857.94	952.41	608.47	985.04	675.03	2176.23	3333.19	3119.54	2280.02	1608.5	3087.28	2771.72	944.37	1250.05	1130.52
AHRR	56.3	50.94	48.5	83.16	58.67	52.59	60.46	54.57	90.4	48.4	56.21	49.62	47.44	59.68	71.74	83.79	59.79	62.96	58.36	59.48	62.99	57.92	57.46	53.24	52.49	50.33	79.64
AHSA1	760.33	1463.23	1603.12	863.89	726.41	919.3	1080.97	809.11	1069.02	820.14	1022.71	1422.81	787.23	1610.71	576.69	1052.24	1057.64	771.36	1091.74	881.05	855.78	988.73	717.56	947.16	871.12	754.45	787.96
AHSA2	264.68	187.63	295.1625	283.01	387.6025	191.2525	321.555	307.895	244.3825	326.5675	440.72	231.55	577.8225	275.26	410.8725	459.78	152.545	371.3075	325.325	395.125	435.185	298.8275	476.0175	306.0325	363.97	378.455	392.33
AHSG	78.57	81.085	72.385	90.52	92.635	77.005	102.155	89.625	94.325	93	114.445	76.725	102.715	85.25	82.215	311.345	93.295	81.1	91.315	91.71	88.315	89.325	83.895	80.925	99.79	74.025	74.28
AHSP	184.07	176.21	204.14	196.76	154.63	134.43	129.48	147.19	152.91	157.99	152.14	161.61	161.02	174.24	141.27	314.09	141.82	242.54	152.76	135.26	196.35	153.38	157.61	149.23	155.96	141.15	153.46
AICDA	40.455	45.895	39.825	43.58	47.635	39.855	46.745	47.8	40.62	42.03	43.42	42.065	49.495	38.745	43.955	49.09	46.27	45.45	45.24	44.65	44.96	49.25	46.35	42.995	34.685	45.955	47.32
AIDA	1118.845	1549.23	2142.74	1061.505	1617.125	2030.995	1237.325	1612.19	1245.275	1478.215	1103.91	1169.465	1311.47	2542.43	1386.065	1487.875	3627.495	1736.095	2160.71	1867.215	1834.62	1861.735	2134.655	1329.12	1302.45	1778.905	1174.92
AIF1	187.885	137.66	147.655	236.86	225.835	385.9775	755.125	198.6675	311.7025	188.075	210.745	134.745	174.43	186.7475	351.2225	230.575	278.3575	610.9625	267.5	485.485	854.2225	439.99	274.4125	297.4275	387.2625	500.8075	242.415
AIF1L	591.375	436.375	133.085	1057.955	565.28	531.92	259.24	869.055	277.035	818.045	752.015	486.275	206.52	235.12	2080.4	217.195	518.395	355.56	641.985	620.3	364.4	145.51	616.6	257.765	1712.715	1617.54	1775.09
AIFM1	479.93	475.91	740.43	338.81	221.91	327.26	315.65	255.67	226.79	268.74	255.94	367.12	288.33	875.46	528.95	962.01	823.5	189.63	255.35	288.01	243.91	294.23	330.96	312.29	228.92	288.2	281.2
AIFM2	316.1	178.245	141.415	151.295	211.01	233.215	270.235	225.305	229.15	217.165	232.09	101.565	193.54	325.35	182.495	315.92	487.16	213.395	185.595	200.865	173.965	186.605	250.65	203.69	209.39	216.755	238
AIFM3	77.18	65.44	83.52	64.75	75.33	60.13	65.38	77.77	86.05	70.45	63.69	83	56.94	96.38	58.01	77.08	74.55	77.31	79.42	63.91	80.69	78.01	65.28	94.86	70.59	70.48	64.46
AIG1	602.73	719.09	631.176666666667	420.066666666667	606.226666666667	541.32	506.133333333333	650.006666666667	553.63	588.506666666667	510.756666666667	248.04	471.21	502.43	570.66	692.543333333333	242.146666666667	592.613333333333	532.816666666667	475.7	530.173333333333	625.11	464.493333333333	667.63	634.323333333333	631.176666666667	681.306666666667
AIM1	238.18	47.81	270.16	342.36	926.05	398.75	610.97	694.75	1480.1	407.48	720.6	48.85	843	620.08	354.99	169.21	183.67	960.98	744.08	492.35	500.78	1436.02	408.73	1019.99	307.22	397.52	362.77
AIM1L	73.94	62.96	66.145	77.74	86.105	77.42	64.34	92.015	81.905	84.795	76.59	72.51	91.46	77.03	83.45	131.81	79.37	77.3	84.925	80.195	87.04	74.015	89.175	76.81	80.52	67.97	73.19
AIM2	61.8	72.1	82.22	61.66	75.02	79.87	74.27	74.14	89.51	103.89	77.84	58.94	95.95	103.64	83.76	138.64	96.13	98.03	75.41	87.64	119.03	77.98	96.18	82.01	87.07	86.31	99.43
AIMP1	769.046666666667	707.883333333333	852.153333333333	609.966666666667	716.763333333333	773.653333333333	791.736666666667	705.133333333333	697.2	698.996666666667	840.403333333333	640.626666666667	956.946666666667	454.41	671.673333333333	860.813333333333	669.76	474.166666666667	701.75	901.976666666667	736.193333333333	796.29	957.116666666667	798.163333333333	657.15	774.126666666667	379.663333333333
AIMP2	1201.54666666667	1004.3	1274.05	917.193333333333	502.683333333333	693.73	619.146666666667	454.57	548.166666666667	808.44	538.5	1622.37	597.2	826.576666666667	526.246666666667	1530.17333333333	1451.63333333333	424.24	506.376666666667	581.166666666667	624.606666666667	495.013333333333	1113.53	586.49	780.483333333333	716.02	747.203333333333
AIP	702	845.88	528.77	807.22	734	787.91	775.505	729.68	858.985	947.605	616.005	710.6	707.58	268.145	410.08	497.515	417.975	583.635	774.445	936.165	974.78	747.46	867.17	769.425	980.86	819.595	789.61
AIPL1	104.395	92.64	131.145	109.1	75.57	63.87	64.11	57.805	73.21	76.475	58.51	94.595	73.27	69.265	75.485	177.12	73.02	107.89	63.7	77.54	91.01	74.33	56.495	56.705	68.165	71.13	61.11
AIRE	153.33	151.27	147.49	154.38	162.7	142.56	160.79	122.48	137.74	136.4	163.68	136.76	123.81	118.96	111.8	170.29	123.89	169.25	132.84	142.18	250.13	217.8	129.75	156.1	178.04	140.13	132.42
AJAP1	71.565	62.9725	70.4975	74.3575	54.56	51.2075	48.14	46.6425	45.915	50.965	47.19	61.6025	50.895	53.32	47.2425	99.6375	53.645	54.655	55.995	60.59	69.63	47.1875	47.805	48.23	55.02	50.53	49.2225
AJUBA	203.5425	125.9575	211.365	379.1375	358.9075	449.1025	539.815	438.56	406.785	460.1675	620.4	883.105	408.745	398.8525	424.1225	193.235	114.44	362.8475	749.31	648.78	345.99	393.8175	505.8775	407.565	178.63	364.635	327.105
AK000798	24.83	36.55	35.42	31.07	52.18	42.82	33.59	49.1	46.54	42.55	42.65	23.92	54.39	47.49	41.85	51.81	22.67	34.87	51.13	38.82	41.3	36.76	47.53	42.44	51.02	38.47	44.58
AK021537	123.94	88.84	87.78	85.79	135.61	108.37	88.16	73.66	146.12	105.21	100.72	94.19	102.49	99.13	86.55	188.33	74.74	163.64	136.43	127.4	112.27	112.89	136.13	118.96	156.97	88.8	120
AK021804	178.03	232.145	504.89	406.65	512.05	255.62	1208.21	514.86	441.93	345.6	914.18	305.51	300.2	722.435	381.815	112.91	216.305	989.76	1248.92	1194.21	541.68	353.87	415.68	336.78	379.44	857.06	347.875
AK021933	44.345	121.525	179.335	53.885	60.92	46.11	33.03	45.945	47.91	62.02	29.575	145.12	140.89	39.395	52.615	96.94	108.925	79.545	49.695	42.45	43.81	44.9	35.835	42.47	108.89	80.755	52.96
AK021977	94.67	176.64	66.22	75.43	55.75	86.02	147.01	93.74	56.23	59.82	76.81	54.64	58.63	87.13	125.52	83.76	73.21	139.86	62.75	90	90.68	74	65.54	60.78	94.62	85.15	171.39
AK024936	22.59	27.85	39.4	26.41	23.17	26.26	25.69	25.7	32.34	26.85	25.95	25.49	31.28	29.59	29.06	46.59	40.28	26.88	20.33	27.35	21.12	26.86	25.78	29.42	33.18	29.09	30.68
AK025288	60.61	56.53	52.25	105.03	102.63	71.29	77.2	98.38	54.51	62.01	83.73	57.07	57.34	55.6	64.72	30.97	40.75	137.66	67.07	80.28	72.89	58.01	48.71	62.87	67.83	108.39	200.19
AK026905	104.69	119.55	142.42	115.68	114.16	73.69	91.8	115.16	92.93	110.8	87.28	84.3	121.58	192.7	114.6	130.39	81.3	321.02	162.46	108.57	145.68	100.28	111.85	101.99	114.35	95.26	185.37
AK054988	38.04	47.08	39.93	38.27	37.75	35.17	37.87	29.64	26.84	44.41	27.03	43.47	43.05	27.99	27.91	32.08	31.07	39.96	27.97	30.73	34.45	35.52	40.32	28.03	24.74	31.56	32.67
AK055458	35.39	47.195	34.105	59.655	45.915	55.875	44.895	46.075	46.53	49.435	41.38	38.555	41.8	42.985	49.77	41.475	34.545	50.55	45.71	35.325	42.47	47.85	42	39.32	44.23	41.58	44.395
AK055981	114.08	61.41	52.57	124.66	97.51	99.17	86.27	91.08	89.87	97.78	96.84	77.45	77.66	67.02	116.53	94.8	225.72	71.27	74.96	74.91	75.06	89.64	58.98	91.5	87.14	84.55	136.82
AK056098	66.74	77.63	78.12	71.07	66.25	65.38	44.95	75.59	61.41	72.36	45.2	56.68	57.63	49.6	35.69	93.92	57.45	65.65	64.12	69.22	61.5	53.72	54.99	54.04	57.34	66.68	63.66
AK056982	81.35	80.38	75.91	88.94	117.14	108.22	126.83	82.97	106.35	112.8	120.82	72.84	123.12	84.04	118.05	83.64	100.78	99.84	109.32	115.63	120.41	114.28	131.4	104.46	127.97	106.74	113.5
AK074476	94.01	86.8933333333333	101.796666666667	109.963333333333	83.8566666666667	67.8133333333333	69.2133333333333	79.22	84.9666666666667	86.5733333333333	72.5033333333333	97.8966666666667	88.8533333333333	85.1433333333333	77.6433333333333	131.116666666667	89.14	95.6366666666667	78.04	81.96	95.2233333333333	75.1066666666667	79.2433333333333	80.48	87.64	85.6166666666667	83.2733333333333
AK090844	962.26	812.65	1199.51	1086.85	1149.83	528.66	826.52	861.08	653.66	714.76	855.64	895.81	928.24	1888.29	759.08	978.6	606.1	2063.92	801.34	697.06	999.07	808.39	649.99	575.91	913.78	1020.9	1901.98
AK091729	67.57	72.19	90.06	80.64	73.05	65.39	68.91	59.85	68.43	82.84	69.52	101.97	143.54	92.17	74.01	132.06	54.67	84.94	59.41	56.42	89.25	69.92	61.74	69.58	66.3	57.72	73.07
AK093205	23.86	17.09	15.5	21.9	28.3	22.24	16.705	18.07	21.84	20.69	19.395	17.4	27.8	24.27	20.295	28.335	15.38	28.69	12.98	27.345	25.32	24.15	21.635	19.165	40.21	18.11	24.11
AK094644	72.34	84.66	61.79	98.05	93.75	73.65	80.88	70.88	70.54	76.83	91.42	63.93	109.09	71.03	78.91	84.3	72.98	117.4	78.8	69.3	86.6	72.39	68.08	69.55	96.83	75.05	77.67
AK096159	17.96	19.67	18.33	24.8	29.19	25.82	58.47	20.12	62.16	30.83	64.3	19.03	34.33	24.26	29.1	23.89	26.75	34.57	21.12	28.48	17.49	22.46	26.97	22.44	56.85	15.48	17.99
AK097370	46.8	39.53	45.85	70.63	51.45	53.33	45.02	47.1	48.01	61.44	43.64	38.02	39.67	38.96	45.73	53.63	48.33	51.47	45.86	44.44	57.35	64.4	49.89	46.91	46.3	47.4	40.03
AK097453	73.83	87.32	83.34	93.24	136.11	91.95	116.19	106.01	109.03	103.02	107.54	78.34	102.38	92.11	92.5	109.72	101.72	96.65	124.18	118.56	151.17	113.8	118.57	108.7	118.76	118.26	110.16
AK098263	12.72	19.62	16.44	15.61	18.9	10.01	8.87	6.8	9.87	7.19	7.81	15.84	18.97	14.36	8.99	17.05	11.94	19.7	10.01	12.43	10.48	11.33	11.57	9.79	9.88	9.1	9.27
AK1	1063.46	1568.555	922.9	2436.025	1305.305	1942.345	2581.31	1637.13	4715.135	1408.835	2318.715	2073.005	2737.48	1080.995	937.565	1112.82	920.755	1859.755	807.73	1479.35	2049.33	2653.38	1133.06	4127.505	929.915	620.555	1002.73
AK130486	58.11	71.37	82.81	66.605	74.995	73.855	61.075	53.2	76.16	72.225	62.115	68.23	95.295	77.655	53.53	92.17	67.55	77.685	54.53	58.86	83.11	84.235	63.795	74.59	82.54	76.675	79.24
AK131021	52.59	54.67	39.26	50.52	70.38	55.56	66.56	55.32	61.81	62.1	70.69	47.2	78.75	53.59	51.83	48.3	53.16	54.84	47.77	56.73	51.31	50.63	52.24	60.7	58.73	53.03	54.55
AK2	509.298333333333	579.966666666667	569.436666666667	692.073333333333	1026.66333333333	649.481666666667	748.153333333333	1027.25333333333	758.65	798.195	898.655	622.445	939.573333333333	438.908333333333	690.526666666667	825.331666666667	614.928333333333	589.691666666667	585.558333333333	744.145	785.9	874.89	642.271666666667	879.47	698.85	710.1	693.565
AK3	1698.915	2335.21	1331.17	2525.59	1712.56	2416.87	2202.805	2092.38	2070.975	1712.585	2063.48	1697.765	2030.73	1392.04	1476.605	2470.165	1852.05	1460.745	2289.9	2261.465	2010.225	1831.405	2086.105	2219.595	1974.225	2146.035	2070.065
AK5	43.44	58.54	45.555	48.7	56.93	48.24	45.505	39.99	53.66	54.605	49.24	48.03	50.065	49.48	52.885	49.895	49.45	45.26	46.955	42.965	54.325	49.84	42.28	41.03	54.69	42.54	50.7
AK6	1120.13	1368.45	2144.56	763.54	872.67	882.75	925.18	775.99	1109.47	853.93	922.72	989.29	1210.92	776.04	1105.97	1238	971.1	570.28	851.07	1021.42	1178.33	1003.52	1205.12	1062.89	1351.2	993.76	600
AK7	82.4575	78.7	66.62	86.8875	85.625	93.2275	94.4175	85.025	77.6575	83.4925	86.175	72.75	76.595	109.22	73.4	154.5925	91.145	80.59	77.4025	88.6225	82.56	77.0875	76.515	83.9025	114.9175	96.5125	82.95
AK8	161.39	183.365	161.355	134.395	182.525	150.405	169.205	156.675	166.62	207.195	142.055	212.71	172.27	135.57	139.115	259.805	162.7	154.965	142.915	158.27	194.93	161.16	164.555	155.17	208.27	154.925	182.985
AK9	104.466666666667	113.353333333333	124.08	103.686666666667	133.896666666667	111.246666666667	93.8033333333333	129.3	102.533333333333	117.586666666667	98.4266666666667	86.68	100.26	87.6133333333333	85.4333333333333	106.18	70.6633333333333	78.2	93.5766666666667	120.363333333333	114.43	96.8233333333333	117.04	130.113333333333	152.85	114.27	95.97
AKAP1	939.6425	846.55	1069.395	698.8375	1046.92	783.16	666.8675	1111.955	995.3775	1209.205	637.235	970.4575	1887.15	435.41	467.6475	1290.8	371.8225	774.935	661.7275	687.935	715.27	787.9025	962.955	904.3725	622.3925	607.4575	939.52
AKAP10	224.3625	222.62	183.0325	246.4775	219.4375	202.705	188.0525	230.7725	145.1625	166.8425	205.12	304.6475	205.4575	323.2375	232.0975	324.3925	238.5725	238.27	167.725	166.395	145.43	131.04	172.455	171.8575	156.455	202.1575	267.8525
AKAP11	446.345	565.65	318.21	373.2	585.55	563.315	539.045	494.445	498.855	478.265	477.6	237.76	591.315	302.98	465.15	393.565	393.635	467.12	593.915	521.75	549.43	523.87	680.76	573.725	455.335	529.715	557.48
AKAP12	307.092	578.916	416.028	164.284	266.31	282.506	81.618	454.76	196.232	143.954	137.056	180.598	335.972	165.568	1121.052	224.738	696.4	196.43	633.938	241.22	322.746	76.464	134.638	239.894	894.258	710.334	547.998
AKAP13	274.021111111111	244.901111111111	246.743333333333	356.703333333333	339.846666666667	256.706666666667	240.384444444444	568.507777777778	252.776666666667	335.691111111111	224.833333333333	213.593333333333	227.935555555556	330.013333333333	272.563333333333	410.222222222222	204.974444444444	448.883333333333	310.834444444444	320.57	427.578888888889	225.175555555556	337.532222222222	390.677777777778	269.778888888889	205.446666666667	333.684444444444
AKAP14	24.9433333333333	24.67	23.01	21.9433333333333	29.87	20.5866666666667	29.4233333333333	19.2433333333333	21.7	23.16	23.63	18.8433333333333	23.78	22.65	26.85	28.4466666666667	21.5233333333333	26.7566666666667	24.2333333333333	23.36	30.83	27.2333333333333	21.6466666666667	21.73	22.3	23.9133333333333	21.81
AKAP17A	355.96	308.816666666667	543.1	368.486666666667	340.523333333333	303.303333333333	272.173333333333	327.116666666667	256.6	376.686666666667	357.12	426.13	296.373333333333	487.37	353.283333333333	248.6	195.886666666667	273.15	352.71	263.076666666667	272.61	267.733333333333	339.51	268.416666666667	281.553333333333	324.906666666667	397.866666666667
AKAP3	93.71	100.44	139.59	101.88	118.79	90.04	87.11	97.91	104.03	92.07	118.27	127.37	81.34	78.28	87.2	73.49	111.09	92.55	88.14	90.65	95.35	109.68	76.17	86.95	111.93	89.18	78.6
AKAP4	129.12	86.1	125.78	138.38	77.36	62.56	68.66	63.33	73.16	68.02	66.99	104.27	68.8	93.76	95.95	210.38	76.3	117.71	56.71	69.83	103.79	65.21	50.2	57.58	62.21	66.88	64.82
AKAP5	99.52	95.72	108.67	103.525	80.325	74.805	75.08	70.93	79.25	77.905	78.245	90.88	79.795	92.125	75.3	152.485	82.185	101.535	70.755	71.34	103.395	80.45	71.765	77.335	88.85	75.295	70.315
AKAP6	51.465	51.91	66.82	52.335	62.305	52.41	44.905	56.4	51.255	49.765	53.655	66.275	52.65	58.335	40.265	70.14	50.33	63.89	52.775	58.035	64.22	53.98	61.46	53.28	90.55	53.315	54.87
AKAP7	182.99	187.425	205.21	238.79	241.42	227.29	613.22	211.095	287.17	200.675	560.6	164.155	249.075	183.365	409.165	291.235	143.195	182.09	174.705	199.635	186.785	211.84	230.645	221.91	327.97	261.12	251.165
AKAP8	270.625	314.815	251.005	322.695	328.77	251.185	338.045	272.3	248.895	313.985	331.95	360.605	354.475	362.1	346.355	186.79	375.9	327.85	277.925	252.87	277.07	258.195	292.135	267.185	325.1	338.715	370.51
AKAP8L	157.17	142.848	139.366	168.444	146.066	115.504	141.51	155.304	101.542	136.738	154.074	183.956	129.814	161.594	148.614	132.666	129.296	151.112	129.102	132.106	125.922	131.78	134.994	127.894	111.73	126.618	156.148
AKAP9	282.436666666667	355.553333333333	416.5	317.626666666667	353.84	334.306666666667	389.25	329.656666666667	379.43	317.29	418.69	559.003333333333	394.103333333333	329.046666666667	285.03	218.57	262.916666666667	462.486666666667	374.463333333333	317.883333333333	400.433333333333	302.75	333.186666666667	436.023333333333	286.18	329.34	249.883333333333
AKIP1	517.675	672.5	412.89	453.195	618.45	786.36	570.125	627.08	640.675	684.22	574.97	675.8	407.24	297.02	523.215	404.895	603.375	619.61	582.62	710.01	824.16	803.83	669.465	901.12	683.64	596.11	584.525
AKIRIN1	750.633333333333	334.016666666667	384.673333333333	639.28	302.546666666667	615.173333333333	660.113333333333	435.94	544.993333333333	354.426666666667	761.106666666667	946.496666666667	640.203333333333	523.976666666667	600.146666666667	549.863333333333	742.933333333333	409.78	482.903333333333	372.846666666667	340.006666666667	479.843333333333	525.756666666667	457.626666666667	408.836666666667	335.52	477.373333333333
AKIRIN2	264.69	350.52	495.96	265.14	379.5	445.936666666667	458.816666666667	455.94	393.01	386.9	457.733333333333	275.703333333333	330.08	506.986666666667	378.64	377.006666666667	1286.77666666667	573.43	655.046666666667	544.3	513.96	513.41	574.58	577.323333333333	300.703333333333	372.723333333333	362.003333333333
AKNA	81.465	68.605	65.64	106.26	115.285	127.86	194.695	121.205	174.51	89.97	218.41	63.03	76.495	96.92	128.85	179	275.09	182.615	669.745	182.63	171.16	211.91	202.955	121.92	112.1	144.16	132.86
AKNAD1	17.8566666666667	18.21	23.9766666666667	24.9233333333333	21.7	24.21	28.1033333333333	21.62	29.5466666666667	23.63	50.16	19.2966666666667	30.6133333333333	25.0266666666667	28.9466666666667	27.56	24.1233333333333	24.12	23.7866666666667	20.7633333333333	25.84	20.55	20.5833333333333	27.3566666666667	34.1733333333333	21.5233333333333	21.7966666666667
AKR1A1	3587.33	1658.84	3851.43	3693.27	3265.85	2711.59	3876.6	2988.17	3505.94	3544.43	3931.8	5053.77	2012.32	5315.69	1710.51	2061.62	5464.19	3033.31	2969.89	3098.45	3585.12	2583.13	2646.06	2910.74	2395.02	2601.18	2997.37
AKR1B1	1543.18	1570.81	987.59	759.08	298.89	1984.48	1867.88	994.12	820.75	1454.95	1937.5	176.47	4097.15	1400.61	1348.75	2365.09	604.45	2750.42	2037.59	1917.01	1388.81	1997.17	1488.34	3487.83	1705.44	1798.32	1903.2
AKR1B10	70.94	59.16	67.79	51.26	65.94	70.12	64.99	77.71	72.21	61.16	64.9	78.96	370.19	272.11	96.36	117.34	113.46	68.15	173.77	86.37	63.88	71.71	78.08	564.92	88.83	65.35	116.06
AKR1C1	170.528	130.66	198.1	128.936	176.926	199.256	287.444	245.33	139.346	159.102	159.206	94.39	190.396	129.064	197.632	361.124	187.24	128.216	109.522	225.326	254.662	138.736	110.496	142.37	502.352	476.246	510.098
AKR1C3	188.07	141.02	54.36	142.14	57.53	355.58	631.58	547.42	249.31	145.87	208.72	107.68	175.69	56.39	612.43	787.12	357.15	135.61	94.8	270.09	250.53	49.72	104.13	160.56	594.45	501.61	383.75
AKR1C4	23.4	19.39	26.93	19.37	25.62	30.24	29.82	32.89	33.31	17.39	26.58	21.98	31.97	29.87	32.24	61.72	31.19	20.02	19.84	30.29	28.54	23.66	25.5	24.48	33.64	31.9	31.26
AKR1C6P	91.19	82.68	120.05	89.73	83.23	83.95	85.11	107.23	83.95	82.62	94.33	92.78	80.63	99.87	71.92	133.06	68.35	106.55	87.53	86.55	113.82	91.19	85.88	96.62	95.71	79.39	89.95
AKR1D1	8.62	6.43	8.57	11.37	15.95	10.07	13.54	11.02	15.84	11.18	9.3	9.86	14.23	8.93	9.55	20.14	15.49	12.33	9.58	10.95	18.92	19.92	13.41	9.69	14.85	9.15	11.1
AKR1E2	124.283333333333	90.4533333333333	94.1066666666667	98.54	88.5966666666666	90.9033333333334	87.1866666666667	87.4566666666667	88.7533333333333	100.646666666667	80.3166666666667	78.18	91.8933333333333	88.0433333333333	87.1366666666667	138.286666666667	85.73	108.883333333333	89.8266666666667	92.6266666666667	116.04	93.8033333333333	92.1233333333333	99.9233333333333	159	92.7066666666667	90.33
AKR7A2	884.055	438.39	542.04	709.835	605.485	763.85	787.27	587.92	609.245	876.58	766.845	534.56	441.865	246.99	587.3	1383.33	920.36	514.21	747.805	801.95	722.32	768.33	777	713.46	875.65	960.535	1056.13
AKR7A3	477	271.015	318.02	367.355	354.075	374.02	393.55	289.69	318.03	454.395	369.58	272.735	145.28	110.49	200.1	1104.835	283.73	252.875	359.54	375.41	453.07	398.945	379.075	375.95	413.97	462.02	567.18
AKT1	751.95	641.58	345.79	1690.43	641.54	873.46	742.99	941.75	552.1	510.58	852.42	892.62	703.57	1641.72	336.4	545.03	393.04	601.08	559.79	500.27	559.72	606.53	477.17	680.22	278.9	392.43	510.72
AKT1S1	474.395	547.54	342.295	351.45	248.81	230.305	257.895	353.88	198.92	269.875	297.86	237.265	191.48	126.05	135.515	196.835	138.18	191.905	235.39	180.655	169.395	206.26	204.915	263.115	145.625	196.965	274.095
AKT2	535.293333333333	465.383333333333	224.301666666667	856.251666666667	295.565	345.455	372.838333333333	302.858333333333	279.421666666667	357.151666666667	389.706666666667	690.186666666667	514.168333333333	161.581666666667	289.875	269.031666666667	161.361666666667	307.303333333333	309.998333333333	348.54	254.373333333333	283.536666666667	354.855	291.09	644.215	391.031666666667	675.018333333333
AKT3	301.618571428571	219.302857142857	271.188571428571	157.678571428571	302.465714285714	225.03	204.902857142857	246.352857142857	196.628571428571	184.77	199.334285714286	161.908571428571	196.578571428571	104.067142857143	129.861428571429	281.3	108.127142857143	254.64	343.194285714286	376.81	253.037142857143	224.382857142857	468.704285714286	171.882857142857	246.854285714286	278.012857142857	225.952857142857
AKTIP	892.435	1046.19	1084.94	491.35	657.62	802.175	585.84	789.54	722.67	645.885	677.675	744.375	729.605	369.32	371.68	621.5	701.915	422.355	457.7	716.775	577.37	741.16	848.475	886.47	632.865	727.995	535.73
AL022341.3	68.94	60.83	74.75	77.39	43.24	47.63	46.47	44.34	43.58	45.5	44.77	64.26	46.57	44.52	47.35	84.83	48.63	68.22	42	46.46	57.95	50.99	41.76	48.46	47.97	49.27	48.57
AL022344.5	27.9	41.86	26.05	102.17	137.86	129.95	26.76	90.66	130.64	120.3	43.35	27.89	254.12	81.26	132.42	23.57	53.39	292.6	105.2	75.94	43.93	83.33	38.63	86.84	385.03	84.52	34.76
AL109706	64.54	77.57	77.32	103.14	99.44	72.87	75.59	90.54	81.22	89.89	67.49	75.96	102.1	84.1	53.34	54.9	73.82	94.9	69.24	76.68	94.92	84.36	77.07	81.83	102.41	90.62	80.11
AL132709.8	61.95	44.97	68.03	75.73	33.83	33.68	33.27	29.56	32.46	31.47	28.32	53.18	30.22	37.01	37.81	85.58	31.42	55.57	18	30.34	39.68	33.77	24.38	27.19	30.84	34.53	28.44
AL133493.2	13.37	17.2	14.61	13.85	27.3	24.81	14.69	21.16	18.38	32.29	18.29	13.96	30.69	20.75	20.29	31.42	18.9	19.57	9.19	22.51	29.28	14.15	18.04	16.19	13.83	23.98	24.72
AL590762.11	110.09	158.69	124.2	129.41	124.05	156.87	147.48	134.91	151.97	130.87	107.97	179.82	84.27	94.83	89.33	111.32	83.24	117.61	136.5	133.39	83.67	139.21	145.34	132.05	127.84	119.11	148.43
AL832163	9.61	5.32	10.84	13.41	8.64	5.39	12	9.05	16.75	9.67	9.82	14.5	15.2	10.9	6.11	18.59	20.54	16.13	7.54	8.52	13.08	5.69	11.11	7.49	9.44	9.31	14
AL833181	61.64	63.95	70.57	84.83	55.8	58.04	49.78	68.41	59.1	61.77	60.14	65.24	71.46	54.5	61.41	80.83	58.84	77.43	59.74	57.28	61.07	62.37	54.32	61.27	87.17	70.93	93.2
AL928742.12	48.52	45.56	47.46	50.54	59.06	52.24	49.55	45.49	44.27	50.98	48.05	42.38	48.47	39.74	43.99	55.53	46.92	57.2	44.76	57.6	47.04	58.22	52.26	58.76	48.84	47.77	48.71
ALAD	626.245	521.67	423.92	652.655	469.945	619.435	503.92	701.605	514.63	602.47	574.35	965.455	326.07	573.205	478.03	586.475	1742.61	444.575	605.83	625.945	645.15	518.415	407.375	438.295	668.715	753.225	777.325
ALAS1	2595.55	788.78	579.91	3022.79	423.59	818.39	680.99	677.92	680.23	749.93	714.5	1707.85	811.25	473.81	949.77	1183.3	1022.67	556.14	576.69	740.88	634.77	814.87	604.2	752.09	447.03	641.73	752.86
ALAS2	62.26	57.44	66.36	59.905	65.3	50.24	51.755	48.81	56.295	56.785	49.115	57.35	54.31	60.025	59.495	95.515	58.155	68.39	56.995	57.24	69.65	65.935	53.305	54.315	51.425	57.805	54.45
ALB	28.5975	42.6075	50.7175	27.2175	37.08	30.3175	25.555	30.8775	28.6975	30.8725	31.09	32.48	35.02	39.7875	36.2225	34.07	30.645	28.2075	27.1975	28.1675	34.525	32.11	30.4675	30.545	36.4175	30.9775	32.8225
ALCAM	1446.33666666667	2009.04666666667	1053.89	2622.95	4514.78666666667	2484.80666666667	1704.63333333333	2610.27666666667	1805.51333333333	2038.93	1962.36333333333	2004.2	2137.81666666667	914.313333333333	2871.40333333333	2506.27	288.86	2827.36333333333	2537.57	2303.88333333333	2170.97333333333	1797.46	2505.66333333333	2046.93666666667	1505.92	2073.08333333333	1051.91666666667
ALDH16A1	186.43	148.18	233.76	268.47	162.04	164.08	222.72	171.51	167.53	189.22	178.99	181.28	143.92	133.24	160.74	373.32	140.6	245.54	212.8	173.37	272.86	168.24	167.17	170.78	150.26	208.15	177.4
ALDH18A1	1353.1	824.59	847.265	1115.03	1352.985	1484.6	1380.72	1243.435	1092.525	1160.21	1485.65	879.34	983	2246.635	725.515	1603.505	3822.67	1005.97	1559.36	1127.755	1044.425	915.26	918.345	938.53	1002.235	1302.44	1410.925
ALDH1A1	3688.33	2747.35	1876.02	3281.15	3064.28	3610.93	2984.85	1774.64	2319.23	4697.2	2673.67	5415.92	2967.33	648.45	5535.48	2379.27	5208.16	1361.78	351.2	1773.44	764.74	708.14	1452.86	1738.97	3014.26	6249.28	3066.21
ALDH1A2	114.31	108.33	125.82	113.92	87.18	77.32	77.62	82.23	77.56	88.66	79.45	106.32	102.78	85.88	87.65	254.35	81.11	125.47	68.16	83.11	125.87	80.92	74.96	83.15	81.49	78.98	88.12
ALDH1A3	78.405	60.58	85.3	61.14	92.06	359.55	329.245	243.335	280.445	69.44	175.285	55.85	107.555	254.92	47.695	446.92	92.455	196.745	849.415	463.905	295.545	264.93	77.115	310.725	86.605	65.575	145.17
ALDH1B1	174.225	372.755	207.26	224.1	183.525	252.96	103.95	178.745	142.845	225.28	108.275	243.26	302.405	159.61	302.7	862.2	337.48	150.79	143.62	163.33	188.135	161.695	151.38	127.31	436.02	223.09	168.335
ALDH1L1	123.65	110.8	143.49	169.465	185.965	142.32	141.11	142.295	167.93	174.815	153.875	150.845	175.99	134.48	148.685	226.31	110.39	129.315	171.9	177.53	179.385	170.295	212.605	147.695	243.785	166.135	171.085
ALDH1L1-AS2	61.69	70.39	60.38	71.56	70.07	49.9	76.87	60.55	65.27	63.37	60.02	62.38	59.52	61.62	68.85	87.86	67.97	60.51	62.14	57.56	74.68	59.02	60.3	67.23	57.89	58.17	65.34
ALDH1L2	45.52	31.0766666666667	35.9733333333333	40.5933333333333	48.9066666666667	45.6466666666667	46.5366666666667	40.07	51.4066666666667	43.2433333333333	42.9433333333333	41.0866666666667	54.9233333333333	126.836666666667	58.2166666666667	50.7666666666667	40.4433333333333	50.4733333333333	46.2166666666667	52.7633333333333	63.9133333333333	47.93	48.39	42.3966666666667	54.1933333333333	53.3133333333333	46.6566666666667
ALDH2	4832.95	5388.44	4418.04	5269.71	4107.92	3776.76	1939.46	3730.12	3354.31	3778.03	1747.19	3720.96	1771.71	3737.26	2758.35	5000.92	3960.46	2811.04	1081.86	2308.54	2688.18	1490.44	1254.08	2501.74	4110.48	4784.81	4865.03
ALDH3A1	68.11	57.56	71.1	64.8	46.82	47.32	55.34	48.47	52.29	52.7	49.44	62.77	50.18	54.86	47.13	83.01	55.68	59.93	54.89	51.92	61.24	58.61	53.66	50.98	43.96	56.01	56.36
ALDH3A2	1577.62	1474.68	1589.87	2058.20333333333	2139.32333333333	1344.78666666667	1725.63333333333	1537.32333333333	1623.17	1230.20666666667	1581.93	2699.63666666667	914.8	813.43	750.863333333333	1892.71666666667	2161.26333333333	1130.2	1515.37	1697.30666666667	1987.34	1233.07333333333	1492.83666666667	1636.89333333333	990.36	1217.06	1059.42333333333
ALDH3B1	205.483333333333	201.546666666667	238.56	280.283333333333	234.503333333333	326.11	270.883333333333	193.07	262.166666666667	236.966666666667	210.833333333333	191.983333333333	276.9	368.506666666667	188.47	403.266666666667	186.72	431.146666666667	329.926666666667	317.956666666667	316.896666666667	289.276666666667	409.163333333333	220.86	202.94	220.486666666667	356.743333333333
ALDH3B2	70.705	63.045	76.9	88.335	46.44	47.77	48.92	48.59	48.775	51.455	50.69	90.49	47.805	59.245	50.66	99.94	44.57	62.265	49.08	46.805	69	53.905	49.56	46.66	48.365	52.97	59.61
ALDH4A1	222.445	112.04	131.43	137.5	151.465	146.565	138.805	123.005	103.54	127.715	118.275	140.665	111.955	148.61	151.03	163.1	178.49	151.705	120.63	118.43	152.375	132.565	105.135	116.445	179.45	132.585	159.87
ALDH5A1	515.87	746.48	869.96	388.49	635.6	335.085	598.605	653.63	758.315	359.32	863.07	314.295	678.26	369.935	910.935	625.83	786.17	356.42	324.51	424.965	450.36	470.02	521.6	437.91	314.07	424.25	416.21
ALDH6A1	779.162	1087.222	622.546	474.85	651.274	486.514	259.75	585.468	247.682	629.656	315.272	876.536	517.332	585.76	360.578	649.702	670.848	253.748	321.174	337.11	216.368	236.468	472.156	285.192	436.39	614.776	618.316
ALDH7A1	1031.21	1342.72	1134.33	866.09	549.853333333333	430.476666666667	397.856666666667	525.22	409.17	655.533333333333	355.8	421.47	400.886666666667	344.453333333333	318.73	537.123333333333	1514.18	327.693333333333	718.97	553.536666666667	370.393333333333	430.586666666667	381.676666666667	533.07	804.046666666667	973.806666666667	766.86
ALDH8A1	14.4	14.78	58.42	31.04	11.06	13.4	8.5	12.06	10.86	13.37	10.46	15.95	13.69	53.6	18.09	13.18	22.18	16.03	17.42	24.13	13.28	8.03	12.68	9.96	16.92	32.57	17.09
ALDH9A1	5621.17	7963.72	7103.78	4890.67	4707.02	4542.72	3671.83	4813.78	4040.48	3623.38	3441.14	4566.25	2738.48	7940.12	2515.16	4749.7	5347.91	4182.87	2003.3	2271.82	2563.96	3142.12	3763.67	3531	4698.43	4216.27	4116.14
ALDOA	5481.05666666667	4851.46333333333	4598.96666666667	5144.29666666667	4804.76333333333	5437.80666666667	5158.08666666667	4638.66333333333	3367.68	4688.98666666667	5211.34	7197.70333333333	3702.08333333333	5287.62333333333	5121.63	7294.52	6062.95666666667	4767.37666666667	4513.61333333333	4234.88666666667	5044.63666666667	4400.95666666667	4185.57	4609.12333333333	2972.33666666667	4476.56333333333	5991.61666666667
ALDOAP2	41.13	38.05	45.39	43.43	46.41	43.74	35.73	46.89	43.87	54.28	48.4	41.02	56.52	56.39	51.81	63.38	40.65	47.81	38.74	44.94	60.29	44.01	35.12	42.06	66.81	43.69	44.53
ALDOB	43.7066666666667	41.2155555555556	50.3066666666667	48.1233333333333	50.6288888888889	45.2955555555555	39.4266666666667	40.1677777777778	40.2477777777778	46.9111111111111	41.6788888888889	48.4655555555556	43.21	48.7733333333333	44.5388888888889	71.3722222222222	41.9877777777778	47.2155555555556	42.2155555555556	39.9555555555556	56.4988888888889	47.3233333333333	39.7533333333333	43.1077777777778	47.6666666666667	43.5111111111111	41.1322222222222
ALDOC	216.1	128.32	126.14	137.46	285.86	193.79	152.25	207.5	223.16	212.76	154.07	134.77	219.91	136.63	126.44	302.41	174.32	160.11	162.41	169.47	204.67	173.02	182.56	232.58	275.66	255	220.7
ALG1	268.14	278.51	265.48	233.1	153.26	216.52	234.14	202.81	260.48	219.44	228.23	368.75	241.87	200.88	221.49	96.28	231.92	166.67	212.43	221.65	178.12	220.45	209.54	240.97	209.46	222.47	228.69
ALG10	57.665	34.585	44.8	37.595	36.035	53.22	48.04	39.775	54.305	41.81	50.18	70.88	39.325	38.48	48.39	26.91	47.885	30.06	58.815	59.61	33.67	41.4	55.865	55.625	52.19	53.19	43.5
ALG12	266.21	413.35	357.04	325.29	296.38	224.76	187.87	203.36	264.72	274.33	174.06	331.83	146.76	248.54	174.44	237.81	229.97	264.58	246.46	183.49	196.25	226.41	181.89	215.86	274.55	267.52	356.73
ALG13	567.208	518.518	803.378	358.724	390.882	335.294	409.854	339.528	464.614	321.268	415.872	347.348	348.216	892.076	383.31	227.69	297.774	446.604	352.65	489.422	380.114	524.342	348.418	555.18	398.022	469.808	349.15
ALG14	388.57	458.23	354.865	336.795	329.83	347.57	281.305	406.21	384.105	291.315	255.97	564.25	318.895	269.87	352.51	291.35	243.135	300.73	252.67	318.965	280.755	330.2	261.37	465.615	342.005	281.88	284.16
ALG2	633.605	794.84	720.8	501.055	700.3	667.34	893.97	754.46	727.02	778.69	884.17	716.275	761.81	469.535	559.815	648.015	687.57	574.845	891.79	687.635	621.815	700.04	865.18	706.805	589.52	660.425	564.145
ALG3	333.24	439.76	370.86	439.94	181.57	232.93	318.99	228.02	256.37	249.63	303.46	615.54	193.17	196.33	268.9	252.55	222.66	221.47	287.18	240.54	243.24	205.97	216.03	230.47	183.68	238.12	283.13
ALG5	1224.51	1082.67	690.526666666667	791.536666666667	1055.59333333333	1052.94	895.216666666667	889.67	1129.91333333333	970.173333333333	772.043333333333	520.066666666667	970.88	567.36	687.563333333333	596.57	663.37	913.273333333333	1010.92333333333	829.233333333333	872.126666666667	1094.56	987.86	1069.33333333333	1214.77333333333	850.386666666667	777.47
ALG6	359.03	172.99	198.26	264.96	223.36	260.13	294.14	191.05	256.25	256.74	216.64	337.53	256.82	381.68	434.84	282.6	432.91	192.46	293.22	300.24	229.58	268.9	281.48	316.56	294.9	317.02	277.35
ALG8	737.21	1000.15	714.07	915.31	893.44	685.71	887.86	696.76	609.76	718.88	461.83	971.06	705.59	628.2	544.31	664.24	644.43	592.61	829.85	708.64	864.3	547.03	593.61	699.05	549.22	773.59	779.41
ALG9	324.34	375.485	241.54	488.76	344.76	347.35	310.41	325.025	305.28	316.5	202.65	438.39	327.88	257.04	251.54	300.96	256.21	299.875	354.69	295.235	277.015	279.21	302.725	314.17	317.645	324.49	374.8
ALK	68.755	65.16	74.775	72.095	63.755	63.34	94.025	98.865	180.03	50.495	62.84	63.325	83.915	68.18	55.635	89.69	104.875	115.645	80.035	67.395	81.51	65.32	53.915	54.49	71.42	52.125	47.575
ALKBH1	310.53	345	364.82	318.375	363.42	328.79	383.8	283.905	310.99	333.945	351.925	411.225	332.835	385.5	224.285	320.765	361.13	325.605	315.215	331.63	408.65	299.82	366.56	300.075	362.61	304.045	307.66
ALKBH2	290.32	211.55	416.52	260.58	248.86	255.26	204.95	260.26	234.1	258.09	167.13	195.69	294.49	330.69	312.17	495.01	178.2	243.59	220.09	224.8	261.14	220.56	271.84	228.91	285.16	246.71	262.39
ALKBH3	253.64	287.67	225.21	284.76	295.22	268.84	293.33	244.89	279.7	298.54	279.58	237.63	305.6	256.56	275.2	332.14	344.51	271.28	249.33	295.06	338.36	312.72	395.9	331.84	343.47	266.52	308.28
ALKBH3-AS1	82.575	79.35	77.565	91.255	117.615	99.605	87.955	86.68	89.645	96.085	87.155	85.405	91.53	92.56	95.13	96.25	92.58	98.23	87.66	92.6	121.015	111.42	81.73	91.025	117.465	87.57	97.85
ALKBH4	176.35	159.37	177.31	153.28	153.33	159.9	131.03	174.4	147.74	154.89	141.03	207.92	119.51	136.6	109.32	165.24	189.02	163.72	158.25	121.95	134.77	126.32	120.9	135.21	102.05	135.31	163.05
ALKBH5	525.606666666667	531.663333333333	464.896666666667	473.503333333333	392.283333333333	596.873333333333	484.833333333333	385.796666666667	397.143333333333	414.826666666667	482.183333333333	395.613333333333	424.493333333333	382.03	394.016666666667	361.903333333333	382.12	264.23	428.503333333333	356.683333333333	387.326666666667	460.4	369.67	418.26	390.48	447.223333333333	540.59
ALKBH6	218.34	368.75	354.39	208.72	278.74	245.71	274.16	227.9	235.84	242.31	239.42	309.14	281.24	308.13	215.62	289.72	253.94	403.9	258.36	214.64	308.82	229.66	215.36	254.01	261.38	238.72	299.46
ALKBH7	829.63	634.0075	642.81	634.69	442.9025	317.995	552.74	408.3725	505.3975	750.6925	538.435	504.745	431.755	116.96	407.2025	604.775	339.5575	361.195	697.78	533.87	537.4275	506.3775	664.9775	533.185	773.8	662.16	863.755
ALKBH8	119.58	125.88	78.505	101.505	106.965	107.095	105.05	116.085	113.075	95.49	87.315	84.545	128.93	88.93	89.825	101.955	179.485	114.145	130.08	134.46	112.145	102.81	142.705	115.18	105.75	120.435	91.915
ALLC	78.52	53.45	81.09	59.53	63.59	62.21	57.84	61.22	77.17	67.76	71.82	68.89	72.36	59.31	65.87	199.57	61.39	54.16	67.53	62.52	100.44	57.25	76.18	74.18	98.36	59.2	60.07
ALMS1	145.59	110.223333333333	159.383333333333	208.633333333333	235.54	204.37	177.83	204.183333333333	195.113333333333	206.1	179.5	130.586666666667	168.84	155.566666666667	262.513333333333	146.903333333333	169.33	304.943333333333	236.336666666667	166.82	150.763333333333	147.91	197.936666666667	194.116666666667	188.55	176.723333333333	182.953333333333
ALMS1-IT1	34.26	34.17	26.09	37.55	66.18	49.47	46.39	55.84	53.86	51.84	50.95	34.26	55.95	52.07	59.98	46.49	56.55	52.18	44.33	51.18	38.18	53.25	42.23	54.5	58.12	39.32	49.06
ALMS1P	37.44	32.79	39.1	37.17	54.66	46.61	57.59	59.2	49.23	57.37	58.74	28.42	54.45	68.24	48.86	83.59	41.99	41.97	55.93	59.73	62.52	68.33	51.52	54.1	56.6	63.25	52.75
ALOX12	90.38	90.51	124.29	85.32	94.12	67.67	93.05	68.55	117.68	61.42	92.07	62.56	43.23	144.18	83.82	275.95	95.05	69.35	84.17	100.17	216.43	63.21	85.44	85.49	65.45	90.71	100.53
ALOX12B	95.58	84.42	103.84	96.78	78.68	71.7	68.39	64.09	63.12	70.81	75.22	94.94	69.21	70.54	69.71	149.77	65.1	82.39	68.29	77.17	93.37	76.25	71	61.27	82.16	70.44	70.19
ALOX12P2	127.05	97.35	146.3	106.02	82.7	82.84	79.82	101.47	99.54	119.71	90.33	97.93	110.29	197.35	115.38	216.84	98.25	108.37	83.69	149.63	145.01	86.05	85.1	114.62	107.04	80.06	88.81
ALOX15	85.76	69.69	106.48	100.9	53.58	48.34	54.11	50.67	57.7	52.84	50.13	90.85	54.83	68.8	60.87	149.67	60.64	87.11	49.67	56.47	66.27	55.31	43.31	53.95	48.53	60.49	53.34
ALOX15B	109.36	119.985	103.86	164.44	150.75	203.89	168.6	187.065	149.465	234.805	255.36	102.28	171.03	153.32	122.155	170.33	506.095	245.165	470.76	369.955	379.865	159.425	526.715	235.875	196.8	130.33	161.175
ALOX5	60.235	52.2	67.2875	61.4525	67.2075	230.175	236.5075	63.8825	185.82	128.2975	289.6375	57.795	67.0675	127.92	53.74	105.8725	197.0175	422.6375	318.64	678.7075	674.2425	119.995	187.25	113.1325	65.53	94.3975	71.0825
ALOX5AP	376.48	281.99	407.82	318.35	286.06	431.68	456.3	368.14	441.93	428.44	374.67	431.38	440.73	450.66	436.82	889.83	412.51	391.67	472.52	830.98	1066.2	613.78	548.4	520.29	380.39	471.26	405.08
ALOXE3	69.155	66.6	71.245	72.43	77.135	73.015	67.475	72.04	66.27	65.27	65.775	67.205	83.9	84.49	66.315	76.23	81.055	92.9	69.845	70.385	66.205	86.13	80.155	79.42	70.325	78.22	74.055
ALPI	97.15	74.015	94.7	98.64	51.515	52.345	58.825	56.28	52.305	57.58	51.77	78.52	61.62	56.965	59.63	130.41	56.305	87.845	51.55	59.5	65.07	57.39	47.615	49.275	55.15	53.685	52.52
ALPK1	175.995	159.9425	213.555	184.025	248.13	155.2725	181.2725	179.61	180.365	170.26	189.4	179.4075	175.785	279	193.0975	165.34	172.2825	341.1475	187.6075	174.155	188.0175	174.185	178.64	140.5775	167.1975	189.615	253.2775
ALPK2	44.54	43.68	36.93	36.54	44.23	37.32	36.24	42.94	38.43	41.46	40.87	38.83	43.48	43.94	39.44	35.2	39.88	32.4	40.69	32.47	60.8	42.99	44.74	40.84	36.91	26.54	47.37
ALPK3	113.305	91.125	86.18	118.665	107.425	136.17	172.34	168.67	105.95	132.19	124.18	85.855	92.4	94.36	113.32	116.145	159.73	90.265	133.435	130.135	125.28	90.24	97.5	98.49	132.375	119.565	134.885
ALPL	63.955	67.28	64.48	66.635	63.64	80.02	57.8	77.55	64.645	68.8	56.95	59.565	78.735	54.84	71.66	109.735	71.73	69.665	63.86	74.225	78.415	74.96	60.415	64.265	74.745	54.48	53.155
ALPP	41.58	43.16	31.79	37.62	51.94	42.78	445.15	38	42.38	44.68	83.68	37.16	43.66	39.95	41.22	49.4	37.52	36.74	44.27	43.52	45.7	39.74	41.66	45.12	48.19	40.58	29.51
ALPPL2	119.895	122.44	143.665	136.45	121.215	100.725	142.22	105.49	105.91	109.28	109.205	108.035	101.52	151.775	113.785	273.37	126.26	106.505	104.37	117.9	173.05	115.465	97.65	108.85	124.37	117.21	126.075
ALS2	132.74	243.056666666667	225.783333333333	145.2	128.283333333333	117.62	148.746666666667	132.51	135.753333333333	119.483333333333	121.283333333333	146.226666666667	146.653333333333	284.473333333333	222.466666666667	162.633333333333	181.956666666667	114.993333333333	158.22	127.66	132.02	112.75	147.91	117.756666666667	138.753333333333	139.156666666667	118.23
ALS2CL	169.44	165.2	148.803333333333	202.336666666667	185.126666666667	180.663333333333	228.083333333333	166.333333333333	181.243333333333	276.91	258.056666666667	195.846666666667	188.743333333333	156.576666666667	143.27	182.406666666667	134.64	205.24	209.143333333333	177.596666666667	196.263333333333	205.176666666667	185.44	230.28	151.493333333333	162.296666666667	166.643333333333
ALS2CR11	19.3283333333333	17.0916666666667	29.655	20.9816666666667	19.045	19.005	30.505	21.99	28.8316666666667	21.4983333333333	22.3183333333333	18.2583333333333	18.9916666666667	19.62	24.96	31.1683333333333	27.39	22.6616666666667	16.8216666666667	20.9366666666667	25.0883333333333	18.0316666666667	17.9433333333333	22.7833333333333	19.6866666666667	18.6233333333333	18.845
ALS2CR12	47.395	35.24	42.135	48.765	70.015	55.87	60.9	42.385	58.445	61.14	47.015	36.155	58.095	61.52	52.17	60.12	38.195	54.415	47.61	53.205	65.335	58.84	56.705	57.655	70.66	59.465	50.31
ALX1	119.31	113.59	119.33	121.91	106.56	94.41	89.09	97.43	109.77	98.8	88.12	110.8	94.23	101.09	103.18	246.68	102.03	152.2	84.16	101.54	122.45	107.41	87.24	93.76	90.72	92.59	97.95
ALX3	74.76	59.17	79.69	75.25	73.98	62.57	53.33	52.57	60.31	74.17	65.98	70.18	53.83	61.54	62.47	115.67	61.54	76.68	60.79	60.72	88.07	65.9	61.04	64.15	70.74	56.38	55.62
ALX4	90.03	64.66	81.99	64.59	88.63	74.89	69.15	91.72	91.84	84.06	90.08	66.93	89.49	64.28	84.15	107.76	75.64	74.46	94.06	83.54	77.84	94.59	76.68	76.5	95.64	75.71	77.39
ALYREF	504.09	450.915	640.095	471.925	568.955	871.3	843.71	526.505	638.575	798.99	903.415	839.96	385.07	489.775	433.81	327.875	315.08	507.285	759.365	877.38	689.795	795.125	620.015	714.785	464.205	661.2	951.81
AMACR	52.5433333333333	50.03	55.5133333333333	53.7333333333333	49.9166666666667	45.5866666666667	47.3666666666667	44.7133333333333	45.4466666666667	48.38	47.3433333333333	46.54	46.66	50.26	49.7733333333333	72.6833333333333	52.4833333333333	44.7866666666667	40.39	43.5033333333333	59.6033333333333	77.6333333333333	40.64	44.4066666666667	44.07	39.8633333333333	42.9766666666667
AMBN	141.19	111.1	133.77	161.16	162.84	139.59	110.85	136.72	107.9	122.42	122.36	117.67	106.24	137.88	108.46	142.54	86.43	173.08	115.99	126.37	199.45	156.07	115.55	118.61	179.27	124.7	144.61
AMBP	56.825	48.69	53.7	54.735	69.34	57.555	59.565	49.66	53.035	64.45	56.325	55.025	60.15	53.59	59.37	59.35	53.12	56.145	54.435	54.43	84.885	69.1	52.065	55.48	63.345	55.905	46.895
AMBRA1	152.0575	179.635	115.8925	173.29	176.5925	199.5925	218.215	214.4	210.6125	193.605	212.0225	167.26	137.41	156.5825	165.1525	126.5425	128.5725	185.3225	175.9725	160.1575	150.8925	188.5925	187.125	200.515	152.55	150.24	205.7425
AMD1	750.345	1448.455	2286.57	825.44	1096.265	1011.485	1098.3	966.445	619.285	1253.165	887.13	811.73	937.71	899.78	1071.02	640.92	1060.305	728.595	963.04	875.065	855.63	1026.715	1027.095	872.63	1246.14	1293.105	1095.655
AMDHD1	44.82	75.37	70.88	33.46	37.65	31.65	44.34	56.94	38.93	40.21	47.3	35.6	69.19	65.46	48.31	54.77	26.98	41.92	30.99	36.25	41.84	29.4	36.74	30.14	45.42	58.37	37.28
AMELX	63.62	48.69	49.65	52.2	60.23	38.83	54.12	52.57	64.63	56.93	65.99	84.78	70.57	103.8	60.41	103.89	50.53	83.85	65.39	88.68	60.35	52.06	47.11	38.27	64.98	75.25	56.68
AMELY	70.54	68.89	64.7	92.19	70.43	61.89	63.37	59.7	75.6	76.85	83.61	121.06	74.09	119.3	68.7	116.01	67.82	86.93	79.85	103.6	88.03	65.38	69.64	64.46	63.37	88.96	76.68
AMER1	72.8	82.85	63.07	102.16	124.7	94.55	100.8	78.75	76.43	104.08	78.31	86.59	76.5	90.96	74.64	64	72.27	102.54	84.55	99.73	112.47	114.41	88.51	79.6	101.1	101.79	80.84
AMER2	56.13	55.9733333333333	127.18	63.4066666666667	62.1833333333333	51.3766666666667	49.76	58.4066666666667	51.6466666666667	57.43	135.233333333333	69.7	49.5366666666667	54.07	52.83	58.1366666666667	89.96	58.48	48.3666666666667	55.2433333333333	61.7966666666667	58.0133333333333	51.0666666666667	49.3533333333333	59.7733333333333	54.7833333333333	65.02
AMER3	67.4733333333333	59.4866666666667	68.5933333333333	64.3166666666667	62.75	51.4833333333333	55.8866666666667	56.0533333333333	52.5	60.9033333333333	61.53	59.6733333333333	58.6433333333333	58.5066666666667	60.6733333333333	89.9966666666667	60.2733333333333	61.52	54.9	57.3033333333333	74.4966666666667	63.6466666666667	58.23	54.5566666666667	59.01	50.5233333333333	53.02
AMFR	305.035	617.745	832.135	331.22	674.175	696.025	490.275	886.785	549.37	490.23	476.315	643.805	990.155	494.085	113.82	438.435	2012.795	814.615	635.735	283.08	311.91	499.31	734.45	830.185	341.46	268.35	469.65
AMHR2	195	169.66	233.88	162.13	134.1	104.63	124.53	159.05	162.89	137.09	139.53	133.71	129.72	183.58	134.84	520.66	181.86	126.97	134.36	150.33	246.2	140.06	103.21	155.04	150.34	121.52	149.62
AMICA1	57.79	76.63	66.41	64.74	78.15	69.17	146.28	62.93	85.7	55	51.8	53.48	66.73	67.65	57.72	81.98	74.22	128.48	127.92	102.78	267.23	109.16	92.56	95.23	112.36	114.24	86.02
AMIGO1	219.71	85.92	266.1	129.53	302.71	448.23	223.59	490.66	324.42	272.37	312.67	362.18	251.9	422.5	199.66	269.29	308.98	269.37	124.28	217.95	217.86	199.27	182.66	222.34	234.09	276.63	344.41
AMIGO2	102.22	49.49	175.82	116.51	681.68	1431.18	1350.85	1141.88	3532.8	839.01	2491.37	28.5	518.28	104.45	61.36	87.73	2367.15	1949.32	2073.09	1531.43	1307.01	2668.11	547.24	2889.69	244.79	320.51	265.96
AMMECR1	82.2175	193.6475	202.46	137.9225	92.175	106.36	99.8	104.73	97.2225	80.0125	119.555	184.3975	121.065	315.6225	240.17	54.1425	178.435	129.435	178.9425	106.34	69.4525	104.46	132.995	91.1675	94.105	89.07	64.41
AMMECR1L	432.8	375.71	209.16	381.05	365.66	513.14	541.39	460.62	501.99	416.73	479.44	243.95	476.37	534.15	610.19	395.86	561.9	361.38	569.6	470.89	404.59	389.21	570.98	469.15	497.22	491.18	566.53
AMN	107.25	94.1	107.813333333333	112.813333333333	91.6866666666667	85.44	97.33	88.93	97.11	83.7	98.3766666666667	111.406666666667	108.62	93.3466666666666	106.09	128.59	89.4	95.8833333333333	87.0933333333333	91.2733333333333	100.436666666667	100.613333333333	84.5866666666667	90.3066666666667	118.266666666667	86.8433333333333	86.5566666666667
AMN1	185.8	117.5	242.46	137.21	222.37	236.37	195.23	275.65	221.02	166.51	185.39	176.84	179.15	145.73	141.37	156.87	284.97	162.34	258.21	261.82	216.95	317.07	188.24	311.97	185.24	174.2	171.81
AMOT	31.73	28.23	22.9	17.89	38.74	35.16	44.51	24.64	51.16	35.43	28.18	27.51	31.07	34.86	35	50.21	29.44	26.84	36.35	34.96	41.97	36.49	39.98	31.34	35.25	27.58	32.21
AMOTL1	155.535	138.4675	114.8225	135.7525	131.6825	205.44	146.66	186.9225	172.9675	236.61	111.5375	95.205	112.145	198.8925	146.1275	144.855	171.2	181.09	237.6	175.3525	201.66	168.4625	136.34	153.7425	220.0625	210.6625	212.885
AMOTL2	874.54	226.11	371.81	817.34	1288.74	1602.87	868.4	1146.89	727.75	1683.7	1055.88	1164.69	873.34	227.4	1144.23	926.64	419.29	1089.1	1157.53	1202.73	901.92	614.15	1548.88	797.12	491.23	1192.02	1302.21
AMPD1	26.63	25.06	30.22	31.25	37.07	32.18	28.36	26.77	32.05	32.43	27.45	26.15	34.3	63.67	36.09	55.22	39.49	31.97	30.67	32.41	43.49	33.91	38.67	26.2	35.66	47.98	62.08
AMPD2	490.88	336.45	270.32	406.88	355.25	580.29	595.53	488.65	431.98	439.74	501.93	557.66	435.28	764.93	600.42	337.33	905.87	1015.36	465.56	424.43	481.39	488	426.16	464.35	514.1	431.95	654.26
AMPD3	250.16	334.95	268.29	199.6	256.4	381.25	1012.46	252.05	657.82	246.26	718.39	243.92	448.84	515.9	299.53	443.98	650.3	459.04	168.85	270.06	254.03	459.26	316.83	412.83	144.38	234.59	238.16
AMPH	39.64	48.86	38.83	56.09	82.12	69.28	53.33	68.26	68.81	66.77	59.83	46.47	82.07	74.58	71.49	58.9	122.34	61.15	70.57	74.05	63.18	70.45	71.46	58.62	123.24	72.6	82.77
AMT	156.25	178.86	198.38	433.45	179.13	244.96	146.82	178.92	257.94	281.94	191.39	243.82	185.15	139.43	157.26	209.12	234.72	329.67	216.46	190.23	338.59	165.68	321.4	178.05	307.4	362.84	337.99
AMZ1	164.42	151.96	190.415	163.795	169.445	151.51	159.22	141.385	157.72	152.6	151.265	143.455	154.61	183.88	141.345	208.16	156.7	155.67	142.385	153.505	233.93	173.225	152.115	175.77	208.7	150.97	173.755
AMZ2	1854.85	2303.39	2026.18	1355.51	1653.18	1472.72	1561.3	1410.84	1990.02	1791.83	1696.84	1469.51	1413.34	1171.59	1433.38	2232.36	3101.44	1129.63	1515.39	1558.14	1511.33	1470.07	1752.66	1549.27	1904.02	1899.3	1505.88
AMZ2P1	943.96	880.32	949.55	751.48	608.45	715.54	911.48	459.11	683.44	868.93	826.54	850.35	544.05	379.1	914.72	729.03	1461.26	332.67	663.03	818.74	835.41	812.41	1007.53	670.13	919.16	998.29	657.52
ANAPC10	342.445	350.265	386.99	259.815	257.4	284.495	274.61	295.595	333.13	240.895	256.695	267.07	280.265	164.72	381.32	221.32	323.22	177.345	290.855	334.905	264.225	307.465	267.32	337.915	362.73	336.36	285.33
ANAPC11	1425.78	1547.935	1590.225	1233.45	1262.875	1400.55	1363.49	1335.88	1879.805	1298.17	1376.575	1966.285	1587.19	1245.685	1768.93	1999.565	1821.87	1168.515	1195.65	1232.55	1376.08	1123.54	1188.885	1291.765	1642.22	1157.375	1351.785
ANAPC13	2195.9	2186.845	1237.985	1715.775	1682.995	1562.46	1670.65	1881.4	1789.23	1601.885	1652.935	2121.475	1458.92	801.26	1648.355	1719.885	1743.8	1463.53	1175.54	1452.17	1255.49	1443.305	1070.345	1365.025	2044.73	1888.975	1514.8
ANAPC15	633.47	545.17	347.56	580.35	485.91	549.01	512.32	479.82	641.82	621.15	337.09	420.82	490.9	174.01	253.21	331.5	418.4	477.41	409.37	357.07	373.53	373.67	349.79	568.89	879.51	513.75	528.21
ANAPC16	1554.51	1218.675	933.6225	2115.4975	1827.54	1610.615	1547.415	1693.0225	1432.5475	1872.1925	1700.84	1311.8775	1684.4175	1711.2125	978.515	1727.035	1422.075	1277.225	1428.0725	1592.6275	1681.1675	1784.56	1932.3925	1677.1825	1754.5775	1901.06	2100.605
ANAPC2	297.89	357.73	286.49	251.9	236.98	209.41	219.41	254.9	206.86	213.76	219.22	319.32	128.11	162.98	136.77	117.49	155.18	249.06	207.6	171.13	180.96	161	220.16	196.8	216.32	211.31	272.92
ANAPC4	595.04	570.755	554.61	617.325	719.18	519.63	591.09	579.42	602.08	494.44	570.075	769.88	591.875	581.46	776.57	456.84	641.04	737.755	640.135	616.42	579.645	578.48	562.405	506.775	728.05	631.275	399.83
ANAPC5	978.551666666667	641.661666666667	836.933333333333	960.05	705.015	755.881666666667	838.331666666667	680.675	639.17	843.056666666667	833.075	1073.245	810.868333333333	964.583333333333	877.361666666667	848.858333333333	1021.87	795.701666666667	716.566666666667	817.566666666667	814.163333333333	642.171666666667	771.576666666666	698.116666666667	758.915	759.658333333333	969.775
ANAPC7	442.495	460.23	540.36	451.58	349.175	416.27	411.74	407.92	425.005	408.095	385.28	614.535	356.91	927.225	434.33	529.875	623.755	498.325	383.765	419.17	461.51	377.865	476.73	458.115	384.24	377.965	403.385
ANG	69.53	57.22	71.24	59.77	287.18	253.04	177.52	192.76	247.77	215.96	153.49	64.32	141.69	155.87	72.03	82.43	76.9	128.37	347.42	246.61	277.87	78.92	122.06	160.93	323.32	260.35	319.69
ANGEL1	210.403333333333	210.653333333333	258.573333333333	209.76	237.823333333333	251.176666666667	256.826666666667	182.706666666667	194.8	216.696666666667	249.18	287.433333333333	215.656666666667	282.35	186.71	130.336666666667	226.13	243.38	205.65	189.7	218.736666666667	218.526666666667	201.556666666667	184.666666666667	209.8	200.066666666667	213.393333333333
ANGEL2	269.823333333333	400.643333333333	572.82	213.296666666667	294.11	336.806666666667	272.533333333333	308.48	242.633333333333	249.216666666667	271.11	292.923333333333	335.716666666667	456.646666666667	335.736666666667	329.97	434.956666666667	322.65	308.47	273.593333333333	290.813333333333	283.16	405.036666666667	290.063333333333	253.11	292.746666666667	280.763333333333
ANGPT1	169.883333333333	45.1	42.9966666666667	71.7366666666667	97.1	187.03	224.233333333333	255.76	668.476666666667	342.576666666667	70.67	44.17	90.4166666666667	57.8033333333333	99.3166666666667	60.12	81.24	225.473333333333	69.5666666666667	143.106666666667	105.98	120.746666666667	55.46	366.77	117.243333333333	166.813333333333	84.7133333333333
ANGPT2	307.45	490.535	389.1075	308.46	303.305	178.105	178.6875	235.315	76.805	54.3025	181.345	450.1825	355.5525	284.6875	674.7175	160.805	181.895	151.8475	96.1875	93.72	110.665	53.9825	98.77	106.37	73.145	90.2475	55.87
ANGPT4	95.82	105.61	131.83	89.37	110.59	89.16	99.84	113.36	147.7	82.84	131.94	95.89	103.76	123.43	109.45	111.77	99.94	116.59	102.8	95.79	133.66	117.79	105.65	158.91	124.96	76.38	91.92
ANGPTL1	301.986666666667	463.69	812.906666666667	1051.89666666667	325.67	786.343333333333	83.9566666666667	322.836666666667	297.05	478.803333333333	168.923333333333	1221.69333333333	223.123333333333	1214.57666666667	765.916666666667	123.726666666667	1467.55333333333	473.076666666667	297.5	465.28	202.573333333333	1540.93666666667	123.693333333333	327.346666666667	1345.73	1333.44	527.66
ANGPTL2	189.44	205.79	168.956666666667	192.766666666667	167.083333333333	162.013333333333	162.51	145.936666666667	138.733333333333	147.9	141.69	189.02	218.703333333333	193.32	206.603333333333	176.76	192.89	227.796666666667	234.91	280.683333333333	209.53	164.463333333333	153.306666666667	152.43	364.41	211.306666666667	220.65
ANGPTL3	26.49	27.7966666666667	24.9766666666667	28.42	43.9033333333333	34.3166666666667	35.5	30.35	31.7466666666667	32.4533333333333	35.4433333333333	30.7866666666667	41.4533333333333	34.2933333333333	29.8066666666667	48.2566666666667	37.6766666666667	35.04	34.53	35.27	35.19	37.67	35.45	32.48	37.4966666666667	31.8466666666667	34.8433333333333
ANGPTL4	113.12	89.14	90.605	113.825	168.22	247.255	167.225	179.27	126.715	167.16	132.815	149.8	117.075	228.185	112.82	165.975	179.92	208.755	604.305	181.225	241.645	115.175	512.395	381.23	235.195	157.16	273.645
ANGPTL6	80.04	95.63	99.66	91.97	66.38	84.54	86.79	84.87	84.02	101.02	84.28	93.54	91.59	104.55	91.25	126.42	120.38	98.3	78.27	106.59	144.67	86.52	86.23	87.89	104.09	68.54	82.02
ANGPTL7	38.62	44.88	46.19	41.93	37.84	41.24	35.94	38.24	60.73	46.01	45.61	40.46	44.09	46.71	38.21	53.88	13782.76	44.85	38.82	33.56	40.19	42.66	40.12	44.32	54.51	33.54	42.35
ANHX	251.715	298.085	329.395	285.595	283.48	243.14	270.95	241.775	240.095	281.575	269.365	267.055	315.77	301.22	247.18	271.015	255.925	299.73	265.12	290.885	365.35	310.11	244.4	275.965	298.325	264.415	264.92
ANK1	114.538571428571	103.134285714286	113.961428571429	105.862857142857	106.745714285714	95.6585714285714	95.6314285714286	105.404285714286	99.7257142857143	97.4828571428571	94.9785714285714	93.2114285714286	108.2	113.93	105.915714285714	182.794285714286	111.785714285714	121.574285714286	85.7928571428571	103.595714285714	127.592857142857	100.404285714286	94.6285714285714	104.334285714286	130.255714285714	91.9485714285714	119.542857142857
ANK2	196.8	398.6	75.36	403.4675	92.665	75.8225	57.5475	65.155	49.83	83.1175	61.5925	51.425	89.0525	138.1275	393.165	75.34	327.29	75.46	51.055	90.885	124.7175	58	71.49	53.4175	173.65	321.5575	184.2525
ANK3	407.068	386.374	250.156	626.776	433.006	425.108	367.842	769.008	366.464	530.288	498.516	670.682	371.324	478.224	319.458	499.882	479.508	517.884	406.028	320.632	257.066	428.122	264.996	622.902	487.5	442.618	411.96
ANKAR	26.27	31.75	26.815	26.355	32.275	23.065	21.445	33.45	31.31	31.7	20.5	27.02	28.65	33.98	28.905	40.975	24	30.325	28.05	26.25	35.36	23.585	32.46	34.09	32.87	29.905	27.92
ANKDD1A	81.68	52.795	55.855	174.62	83.765	100.36	75.54	73.82	114.59	76.83	67.06	56.355	74.195	72.83	68.615	96.955	70.595	82.74	81.92	83.94	83.02	70.3	53.83	71.895	123.805	143.77	127.875
ANKEF1	307.06	314.255	273.43	169.33	184.995	142.78	141.565	155.53	162.275	162.485	169.58	177.635	172.79	358.755	294.675	627.75	308.16	110.87	126.8	140.8	236.95	141.565	132.7	112.835	166.035	181.45	153.35
ANKFN1	71.35	68.74	87.55	83.715	77.475	70.53	59.97	64.31	60.815	65.43	54.915	77.155	56.745	75.025	58.135	101.82	69.695	74.54	54.64	54.05	62.825	63.425	59.18	60.93	69.235	61.17	59.24
ANKFY1	278.7475	345.765	315.66	267.2825	192.8125	262.0475	352.635	284.0275	365.915	232.935	378.8125	210.115	317.0275	207.4325	247.7	281.0625	328.5575	301.67	320.9375	305.72	338.015	281.435	404.4025	324.105	188.06	235.45	228.4525
ANKH	154.898571428571	160.2	256.568571428571	129.601428571429	246.84	253.891428571429	139.577142857143	250.967142857143	168.524285714286	186.024285714286	96.2785714285714	68.3485714285714	177.177142857143	309.938571428571	161.13	161.097142857143	279.908571428571	273.525714285714	418.167142857143	429.617142857143	440.874285714286	186.89	321.582857142857	170.847142857143	193.605714285714	242.458571428571	219.435714285714
ANKHD1	41.1	31.15	60.64	49.06	42.08	37.08	52.21	45.64	34.91	48.9	51.29	72.09	38.4	32.85	42.56	19.59	33.48	49.57	38.24	40.86	37.52	43.54	57.03	52.14	45.73	35.28	96.35
ANKIB1	673.206666666667	841.416666666667	911.133333333333	655.006666666667	502.506666666667	470.793333333333	432.733333333333	512.26	440.783333333333	497.71	404.86	809.023333333333	649.99	1929.17	613.41	823.463333333333	897.073333333333	564.323333333333	430.266666666667	342.62	381.53	338.12	384.046666666667	348.833333333333	491.963333333333	459.06	471.05
ANKLE1	23.49	22.14	24.8	23	22.39	21.75	23.57	21.83	22.42	22.01	24.08	22.36	21.99	33.76	34.87	33.01	21.16	22.39	21.31	23.03	32.78	32.17	25.91	24.02	31.01	29.13	26.92
ANKLE2	214.173333333333	163.563333333333	209.036666666667	249.023333333333	226.486666666667	312.906666666667	296.656666666667	276.88	238.746666666667	211.55	273.823333333333	324.45	351.233333333333	557.7	230.883333333333	254.946666666667	158.116666666667	398.716666666667	414.02	303.653333333333	278.506666666667	249.663333333333	243.666666666667	291.136666666667	181.71	205.133333333333	219.256666666667
ANKMY1	104.886666666667	101.746666666667	109.12	110.46	128.48	101.946666666667	98.7266666666667	111.613333333333	101.15	104.353333333333	104.663333333333	91.9366666666667	112.046666666667	169.63	121	237.676666666667	96.4533333333333	148.5	92.4333333333333	90.1733333333333	114.286666666667	106.823333333333	96.6333333333333	93.7033333333333	116.396666666667	100.463333333333	119.25
ANKMY2	1196.57	1299.06	1196.44	1168.99	1553.38	1527.09	1254.43	1411.76	1252.17	1319.81	1253.33	1403.01	1285.35	1258.65	897.7	749.12	1270.73	1100.12	1292.5	1418.69	1401.27	1469.62	1296.42	1309.52	1626.02	1508.44	968.4
ANKRA2	650.97	833.84	1594.25	968.13	959.48	726.87	928.26	884.11	1000.74	763.85	1099.16	1112.53	1151.9	631.64	1422.33	836.89	460.22	576.95	736.29	1023.81	761.39	723.5	891.57	790.39	773.91	891.01	905.62
ANKRD1	31.7	35.43	32.63	29.77	26.41	29.6	20.61	30.28	27.9	26.82	28.77	36.2	26.11	30.26	21.75	46.84	31.53	30.58	26.21	33.84	38.05	30.64	27.95	28.17	31.06	26.61	27.16
ANKRD10	198.665	273.9775	268.95	305.075	446.385	363.1475	379.7225	373.9225	285.2875	423.6625	423.8825	223.6	562.22	545.7175	335.5725	423.9625	337.4475	457.23	410.88	445.1125	489.0975	463.7025	473.3175	353.8325	390.8025	419.355	484.83
ANKRD10-IT1	191.395	134.65	161.57	164.735	138.365	79.715	182.19	138.19	109.44	116.675	172.085	143.835	138.05	154.31	90.625	107.385	90.175	210.085	139.015	182.85	156.755	130.07	164.535	118.93	105.775	161.335	290.235
ANKRD11	308.723333333333	382.688333333333	343.546666666667	392.846666666667	314.181666666667	403.15	422.84	398.666666666667	381.498333333333	391.836666666667	426.721666666667	334.728333333333	452.405	507.55	340.831666666667	365.898333333333	315.981666666667	407.273333333333	401.535	298.36	319.016666666667	342.661666666667	423.223333333333	364.365	309.275	358.315	433.26
ANKRD12	274.6075	432.5475	336.8775	624.65	261.84	308.4325	280.985	345.14	233.53	266.9225	322.9875	1095.14	411.715	296.985	288.61	173.66	257.14	262.0425	196.24	226.21	174.06	314.39	217.7975	285.5675	196.5225	239.1825	121.7875
ANKRD13A	691.415	402.32	680.46	947.12	1015.3	816.7	748.295	1161.075	660.715	1206.35	892.56	1599.515	857.575	2043.18	809.345	1705.305	1381.315	1029.055	665.145	1163.685	1056.33	967.475	1771.165	789.37	1144.325	977.665	1354.925
ANKRD13B	134.37	114.6	173.84	138.21	94.81	89.92	95.77	102.07	82	89.33	82.33	125.72	106.9	119.52	99.79	226.26	105.53	131.55	93.87	98.83	125.36	82.14	93.53	85.72	99.24	92.64	93.04
ANKRD13C	180.422	122.198	108.948	225.016	160.966	172.288	220.762	174.668	166.872	164.298	222.116	179.208	215.568	202.974	217.648	168.35	181.644	123.898	192.662	198.696	142.282	159.288	225.514	167.09	154.402	179.538	142.378
ANKRD13D	105.92	121.533333333333	94.9266666666667	92.66	109.936666666667	98.7866666666667	102.71	114.12	110.823333333333	100.483333333333	101.74	102.58	100.863333333333	128.63	100.716666666667	147.616666666667	94.2833333333333	140.993333333333	108.9	98.4866666666667	127.563333333333	124.073333333333	108.85	100.623333333333	104.813333333333	92.6133333333333	119.516666666667
ANKRD16	204.445	167.455	165.125	158.07	159.075	137.045	150.95	162.07	146.825	198.975	145.74	182.61	122.05	124.04	143.915	225.62	143.405	108.335	157.26	167.945	168.64	138.38	208.93	137.11	188.385	172.48	194.425
ANKRD17	658.62	549.64	579.04	596.96	500.365	525.915	636.97	525.375	484.635	490.1	618.765	692.875	443.955	656.095	729.755	729.82	808.24	529.325	609.81	400.04	439.945	472.255	471.345	517.01	357.655	412.645	444.445
ANKRD18A	96.94	86.87	59.78	72.195	89.6	34.915	38.255	53.79	41.675	74.12	37.96	35.285	100.5	93.435	52.54	40.815	40.33	53.435	27.805	29.265	35.455	28.87	32.195	33.175	171.56	72.765	99.635
ANKRD18B	33.29	35.51	21.84	34.27	24.2	48.79	121.86	30.01	67.88	21.72	189.14	89.19	79.21	36.01	147.24	28.57	283.76	43.15	67.57	27.01	18.67	30.01	18.9	17.35	53.75	25.81	30.44
ANKRD19P	70.77	74.8	72.29	104.34	93.92	89.97	77.91	99.92	116.91	116.27	90.98	82	118.77	72	83.24	197.56	66.63	116.01	74.22	104.86	114.46	110	91.54	107.95	132.04	75.43	108.61
ANKRD2	90.82	87.54	93.58	108.37	87.88	76.12	67.11	69.79	71.94	76.69	73.02	84.49	62.23	78.24	75.86	126.71	91.13	121.05	75.49	87.13	98.96	105.22	70.32	78.45	84.35	70.03	84.99
ANKRD20A11P	167.15	162.31	88.62	268	164.28	76.57	904.72	103.6	351.18	128.41	788.32	149.95	215.32	140.06	122.7	130.19	94.72	146.29	119.73	141.72	78.06	91.82	92.47	106.39	228.56	143.7	108.9
ANKRD20A12P	130.245	120.505	131.61	204.665	147.765	109.62	172.975	133.445	114.61	119.315	198.99	165.75	280.635	134.145	262.51	178.64	261.94	175.585	137.23	117.06	140.735	112.16	105.025	107.48	189.48	107.015	116.785
ANKRD22	162.32	129.985	118.485	166.255	161.695	159.215	171.955	198.495	165.08	182.885	181.26	158.325	172.01	213.085	125.075	196.41	360.075	217.045	159.435	192.57	308.115	199.81	162.86	407.19	146.54	153.4	157.655
ANKRD23	60.33	52.53	70.59	75.31	55.53	51.56	77.2	51.81	51.69	62.68	62.38	57.98	63.33	85.82	54.55	80.49	50.49	60.2	46.52	50.96	51.62	50.29	58.26	51.68	62.99	60.39	70.34
ANKRD24	130.76	127.926666666667	127.356666666667	145.356666666667	146.846666666667	138.083333333333	120.916666666667	121.796666666667	121.73	136.496666666667	128.526666666667	118.096666666667	168.84	123.88	135.533333333333	167.483333333333	129.333333333333	148.936666666667	124.57	128.463333333333	158.496666666667	142.816666666667	121.393333333333	129.973333333333	168.936666666667	123.65	134.19
ANKRD26	68.46	53.585	43.695	57.945	52.115	51.555	60.515	53.68	57.39	59.105	62.625	62.945	70.925	65.605	74.98	91.765	55.935	61.22	64.295	61.52	66.795	51.11	67.81	55.2	65.94	62.86	43.15
ANKRD26P3	40.69	39.52	41.78	38.1	60.62	49.03	41.29	46.49	47.45	49.06	49.6	35.75	56.24	47.37	60.28	44.91	45.12	46.93	39.94	44.81	53.78	57.16	57.13	58.2	54.1	41.67	53.15
ANKRD27	559.82	738.17	517.28	814.32	584.93	770.81	583.81	583.63	606.34	618.13	524.97	854.61	768.03	428.58	426.97	435.8	932.41	490.12	485.08	464.89	422.6	511.66	652.86	579.68	875.5	837.16	808.65
ANKRD28	398.5175	371.1125	319.115	352.1975	377.1675	326.9275	332.825	347.8125	372.91	366.02	402.705	457.44	436.1725	562.26	562.3125	447.265	325.4125	366.1925	470.795	444.5075	311.215	355.18	444.6575	369.245	343.25	329.6	331.19
ANKRD29	27.65	41.545	28.005	31.445	23.99	45.465	61.17	55.615	29.26	50.765	25.155	19.485	53.655	40.045	28.705	88.06	32.875	41.035	28.69	47.665	62.86	39.835	37.24	38.71	65.745	60.365	59.255
ANKRD30A	21.08	16.6	15.37	20.46	19.27	18.78	14.43	15.59	14.2	13.5	13.89	17.89	13.14	15.46	20.57	20.99	14.81	23.1	15.74	14.89	15.82	13.97	16.46	15.77	13.98	18.25	19.46
ANKRD30B	15.62	17.035	11.925	12.255	12.17	10.345	13.135	10.095	13.745	13.77	10.735	16.6	16.63	10.535	36.21	18.725	16.575	20.61	22.215	11.155	13.285	18.37	13.48	12.055	16.585	9.465	11.37
ANKRD30BP2	47.66	84.32	47	63.78	74.08	59.91	63.82	69.96	77.62	67.96	62.46	49.92	60.58	37.21	56.47	32.22	62.68	56.08	55.65	59.79	55.47	71.69	73.08	68.7	58.63	73.47	62.49
ANKRD30BP3	40.2566666666667	38.9666666666667	44.43	40.69	45.8633333333333	44.3466666666667	36.4266666666667	49.1133333333333	44.6866666666667	47.6566666666667	39.6666666666667	35.1	47.2766666666667	50.9733333333333	36.79	65.59	40.36	52.3	45.1833333333333	43.9833333333333	43.51	46.6266666666667	48.1566666666667	46.2	52.3433333333333	39.4733333333333	41.94
ANKRD31	21.9	26.91	33.81	24.31	34.53	29.81	36.26	30.02	37.79	29.49	25.9	20.13	40.54	41.81	26.82	64.22	40.89	39.72	30.15	28.9	53.44	38.02	26.59	33.34	47.38	27.1	33.51
ANKRD32	58.065	62.315	112.815	69.225	80.37	90.155	65.925	84.965	51.955	48.06	66.735	67.85	67.03	104.815	96.94	56.94	95.51	70.525	82.385	75.5	70.625	64.765	93.525	77.315	63.005	65.66	45.64
ANKRD33	31.99	36.33	29.85	42.7	26.34	27.79	30.17	30.83	28.69	22.57	31.98	34.39	35.3	33.39	37	40.4	29.96	29.44	26.15	22.9	34.74	38.92	32.55	34.32	36.52	32.72	33.42
ANKRD33B	100.89	112.35	132.46	135.94	109.68	99.5	92.56	77.92	100.52	88.09	91.53	100.18	89.17	113.15	103.9	143.15	124.55	114.37	84.01	90.25	140.84	92.83	83.15	80.62	101.15	87.29	94.25
ANKRD34A	90.42	70.28	101.25	71.37	80.52	71.54	65	85.21	62.29	62.54	65.32	61.16	68.33	113.89	68	263.67	63.56	73.96	64.12	58.56	114.01	65.26	63.86	72.75	67.02	55.13	60.25
ANKRD34C	31.96	30.54	24.78	19.43	66.7	49.51	33.53	40.54	47.72	51.32	46.63	29.73	42.45	33.17	36.37	27.52	28	24.41	53.84	36.18	47.72	59.88	54.46	44.92	72.75	39.79	36.13
ANKRD35	81.69	84.52	81.11	75.69	53.61	67.39	64.75	54.47	77.08	73.49	58.19	71.11	64.31	58.86	53.7	104.26	56.71	89.85	55.33	92.32	106.2	59.25	54.89	54.43	95.35	93.02	102.09
ANKRD36	128.54	51.075	67.64	44.335	107.6	49.295	84.465	86.945	86.22	84.21	82.895	45.04	98.775	106.17	52.655	39.31	66.33	50.47	99.72	98.355	63.31	52	75.775	65.61	83.22	96.49	44.37
ANKRD36B	165.4	95.05	267.44	60.83	161.63	49.57	179.68	151.12	112.05	125.38	190.7	84.34	177.92	357.51	133.82	127.13	113.11	235.41	216.41	92.94	121.27	116	101.45	99.46	147.1	180.74	120.69
ANKRD36BP2	36.5733333333333	45.11	33.83	34.4066666666667	38.0166666666667	27.8166666666667	26.07	42.33	31.0266666666667	33.6933333333333	28.88	32.5233333333333	43.96	81.9733333333333	37.8466666666667	46.27	35.8766666666667	39.24	29.6366666666667	68.5566666666667	47.1133333333333	33.7533333333333	66.3033333333333	39.66	42.1866666666667	69.2533333333333	38.16
ANKRD36C	67.86	68.15	86.03	67.01	69.48	65.3	66.77	74.39	67.55	69.63	79.08	55.93	73.05	91.16	95.89	96.37	70.48	87.95	55.5	64.9	127.89	73.69	73.56	66.39	87.27	76.88	87.16
ANKRD37	242.39	197.61	324.565	112.96	222.485	194.51	155.25	182.105	149.935	210.495	155.525	111.395	239.35	634.41	264.965	174.32	150.445	195.645	172.765	153.21	140.17	140.29	130.6	145.83	501.48	268.115	295.825
ANKRD39	182.85	118.56	95.39	162.87	120.22	130.15	147.44	141.02	192.05	101.8	154.24	165.82	125.56	80.05	164.48	102.01	136.57	130.1	119.49	119.44	137.82	108.3	103.82	101.13	108.6	109.38	124.21
ANKRD40	251.22	279.953333333333	307.463333333333	342.393333333333	221.28	318.566666666667	238.066666666667	291.283333333333	297.576666666667	252.706666666667	245.593333333333	398.863333333333	238.263333333333	161.45	357.87	204.41	279.46	203.88	236.333333333333	278	246.753333333333	244.126666666667	283.263333333333	306.043333333333	314.213333333333	276.62	295.756666666667
ANKRD44	70.274	101.9	63.766	58.016	83.94	92.41	74.89	101.698	65.54	57.92	52.786	45.814	66.466	69.54	69.888	83.154	64.344	97.696	94.576	87.37	106.234	151.718	70.546	101.204	87.206	88.03	88.248
ANKRD44-IT1	12.36	21.72	12.58	11.59	13.63	12.39	12.5	16.55	13.06	11.98	11.1	12.82	10.36	15.12	8.8	12.09	17.25	20.8	14.49	10.08	8.14	19.5	12.69	12.05	10.4	13.71	22.52
ANKRD45	31.99	31.07	75.84	34.15	36.48	72.84	101.26	39.8	43.35	35.22	77.1	28.45	31.44	54.76	28.28	57.85	30.85	49.51	32.73	28.55	42.86	47.25	35.95	40.36	39.97	32.82	33.94
ANKRD46	1000.37	860.85	368.7	1195.83	868.88	684.24	760.87	922.24	782.09	588.96	922.11	1017.13	469.36	453	1076.71	599.88	559.14	422.06	491.9	523.63	402.13	586.9	436.22	547.12	1067.59	893.81	974.75
ANKRD49	649.51	617.52	390.63	589.98	799.75	558.57	515.8	600.22	574.18	614.38	370.2	751.2	582.06	550.15	371.33	542.38	450.88	507.38	475.39	567.59	532.4	484.93	457.88	508.91	679.15	641.06	407.12
ANKRD50	305.563333333333	452.373333333333	321.82	362.01	195.143333333333	324.836666666667	281.113333333333	310.656666666667	212	290.93	253.096666666667	387.403333333333	266.39	321.66	348.976666666667	219.873333333333	349.633333333333	246.04	337.986666666667	253.996666666667	278.74	279.686666666667	253.84	269.603333333333	230.92	334.33	259.73
ANKRD52	303.88	234.74	329.95	449.64	222.15	205.97	327.37	220.24	277.5	254.85	275.26	531.31	147	551.88	176.36	312.42	446.23	399.38	284.29	218.68	231.81	189.3	204.45	240.14	299.58	266.61	350.09
ANKRD53	89.025	78.22	89.585	92.75	112	84.43	79.305	85.02	81.26	93.435	87.47	77.6	79.495	70.515	84.165	135.16	78.395	94.465	78.115	85.21	116.515	94.985	84.05	91.25	100.975	88.17	102.9
ANKRD54	232.235	385.595	361.03	174.71	269.19	184.22	146.195	255.585	225.265	206.515	137.62	243.365	142.89	144.855	134.13	141.63	147.39	205.73	160.47	153.605	173.895	164.15	159.28	178.825	216.09	197.68	235.34
ANKRD55	31.54	32.62	42.08	32.19	32.74	33.04	38.1	41.37	41.42	37.79	33.47	31.04	43.3	37.76	37.63	36.49	43.07	31.7	40.65	45.53	42.04	41.94	35.34	49.28	40.34	47.51	43.2
ANKRD6	196.475	277.305	229.42	129.545	263.965	246.385	431.65	257.855	243.26	212.305	369.23	70.38	572.885	215.935	221.505	191.91	186.27	242.43	181.085	228.44	179.165	694.535	304.2	284.95	181.045	203.24	173.395
ANKRD60	134.42	116.58	109.09	130.42	143.39	124.51	109.69	105.08	116.33	117.57	109.6	98.89	115.54	118.85	112.82	162.03	77.33	113.2	101.11	112.18	144.91	132	111.88	112.4	153.38	125.9	170.56
ANKRD65	131.5	123.83	127.7	145.915	119.02	149.76	135.69	129.82	259.595	139.695	125.275	137.505	135.77	131.66	181.995	262.125	123.975	142.34	137.085	172.13	226.085	144.51	128.235	134.58	135.145	134.25	142.495
ANKRD7	78.52	83.73	103.27	69.93	71.54	74.6	82.8	77.41	74.75	58.63	78.21	87.27	97.12	135.7	80.53	81.71	133.32	64.35	71.69	80.01	80.11	55.9	92.01	86.8	186.15	73.18	75.25
ANKRD9	305.716666666667	129.49	180.276666666667	279.11	235.256666666667	275.47	210.5	159.536666666667	148.823333333333	208.973333333333	200.636666666667	488.443333333333	143.096666666667	373.906666666667	113.71	684.936666666667	300.456666666667	223.466666666667	115.663333333333	162.54	197.953333333333	144.713333333333	158.553333333333	137.496666666667	313.5	195.85	332.663333333333
ANKS1A	723.98	605.96	758.05	630.24	435.68	499.21	483.02	527.55	443.51	448.29	575.62	677.35	388.5	384.97	1225.1	590.3	783.88	379.44	405.4	429.76	372.04	287.87	344.29	502.93	570.45	731.54	749.56
ANKS1B	64.194	62.818	76.978	48.494	59.374	66.448	38.308	62.068	32.86	63.952	50.016	53.594	48.976	141.946	61.43	46.702	52.048	43.994	38.306	46.276	39.358	39.146	43.2	40.604	73.614	87.428	77.448
ANKS3	134.03	149.95	212.59	182.51	195.99	165.45	144.42	184.88	183.51	186.15	152.94	218.2	127.42	218.67	132.22	119.03	122.74	175.38	130.23	133.03	153.86	148.07	135.91	163.14	189.19	185.13	220.19
ANKS4B	23.91	24.74	29.02	33.37	129.33	108.53	19.7	47.39	96.44	115.28	30.2	26.41	120.94	75.94	112.59	44.61	47.27	58.72	68.12	61.89	59.14	55.85	25.82	48.47	175.46	63.22	22.26
ANKS6	137.235	103.6475	123.1825	263.3475	167.105	187.18	217.7325	209.995	208.1875	179.6975	228.145	251.705	201.88	160.42	252.2375	224.0475	174.33	262.1025	262.4975	209.6425	240.8375	268.5375	235.575	236.35	173.2625	185.48	189.3275
ANKUB1	39.4133333333333	37.3066666666667	38.5433333333333	36.6166666666667	46.7366666666667	35.9733333333333	37.0733333333333	40.55	40.91	43.7433333333333	33.9733333333333	31.0933333333333	44.4566666666667	39.98	37.5666666666667	63.8066666666667	43.85	36.0433333333333	36.84	42.1966666666667	54.71	37.8033333333333	42.15	47.1866666666667	43.5433333333333	36.62	43.4833333333333
ANKZF1	225.93	253.36	310.27	300.9	350.36	247.48	344.16	248.66	230.55	259.52	356.39	398.06	332.77	459.56	314.14	167.22	254.43	279.41	260.76	265.5	312.63	197.27	358.49	216.5	295.29	275.72	306.58
ANLN	32.415	79.905	82.54	60.005	40.36	37.04	38.3	31.935	34.595	34.245	34.375	163	90.14	518.45	158.705	51.535	169.31	42.895	57.055	66.29	57.395	26.07	81.875	43.565	41.705	32.585	22.705
ANO1	123.88	177.08	68.675	320.075	175.31	341.505	291.43	332.685	334.04	171.945	204.05	213.445	176.775	225.93	85.945	215.675	84.925	172.135	366.45	299.75	213.855	245.585	143.335	189.135	154.065	203.085	211.44
ANO10	887.82	714.67	404.57	460.05	387.46	418.07	346.31	816.32	286.64	385.82	412.83	1118.12	236.57	558.68	302.61	1019.31	721.81	286.67	299.08	647.04	564.36	226.89	615.71	342.44	716.19	527.45	824.08
ANO2	69.315	53.58	76.23	72.63	64.84	48.395	55.285	68.725	59.24	56.78	43.02	58.755	63.945	71.76	58.125	156.645	61.015	61.845	50.855	61.84	66.68	52.675	53.99	54.77	76.025	54.7	62.1
ANO3	64.32	42.69	51.34	116.56	74.84	66.54	123.16	70.73	67.26	57.26	73.06	186.78	123.25	51.03	93.34	50.7	78.13	46.12	47.42	63.91	51.22	59.13	55.12	75.65	67.18	77.43	50.78
ANO4	68.7566666666667	54.59	70.47	59.8833333333333	54.2533333333333	42.5966666666667	44.9933333333333	46.1966666666667	40.74	43.1466666666667	44.9666666666667	59.1433333333333	53.47	65.1766666666667	41.82	92.5266666666667	64.3333333333333	84.12	44.0266666666667	55.2	56.1566666666667	42.0633333333333	54.1966666666667	39.2066666666667	48.8033333333333	51.96	78.6966666666667
ANO5	223.94	145.98	116.94	89.59	243.78	163.8	99.37	144.56	95.79	88.42	80.05	58.51	157.25	203.82	200.72	272.61	98.19	105.88	95.9	89.17	101.69	74.59	119.17	83.4	217.99	272.84	219.73
ANO6	201.77	240.48	196.575	229.58	382.215	531.385	558.765	502.085	1298.705	261.42	548.87	90.795	368.035	689.565	403.08	428.49	461.05	517.295	715.99	635.91	806.995	1264.455	507.78	960.245	437.12	442.445	388.82
ANO7	178.22	153.83	181.84	166.92	212.1	135.43	142.87	153.46	156.96	168.24	162.96	150.1	157.94	165.14	179.69	283.93	149.32	206.74	155.08	180.32	331.66	174.53	164.38	168.11	193.25	150.3	159.82
ANO8	101.33	116.66	107.23	94.58	107.89	78.51	102.26	98.4	108.95	107.86	116.08	131.51	89.6	114.73	80.77	104.8	75.83	93.39	90.53	82.26	99.91	80.43	108.67	103	103.5	85.89	93.13
ANO9	108.06	102.31	114.57	108.84	114.75	88.83	107.98	74.35	93.32	122.73	111.06	98.52	105.73	112.15	88.43	159.41	93.53	124.63	89.12	98.37	93.8	102.33	90.31	82.26	97.94	86.11	89.02
ANP32A	1210.92333333333	692.796666666667	623.433333333333	995.093333333333	998.853333333333	1325.57333333333	1410.56333333333	1123.32	1162.16	1087.63333333333	1551.54666666667	1217.98	1199.53666666667	795.686666666667	1478.22	759.573333333333	534.326666666667	969.99	1033.19666666667	1187.63333333333	1028.64333333333	1440.75666666667	935.686666666667	1216.52666666667	820.913333333333	1185.01666666667	993.186666666667
ANP32A-IT1	31.47	13.91	18.23	18.85	26.94	21.32	33.06	41.98	19.6	27.59	43.33	17.01	28.27	42.47	26.51	33.17	21.56	41.78	27.08	28.78	21.72	21.5	43.1	35.06	19.15	30.42	63.62
ANP32B	3764.005	2876.285	2775.76	4569.005	4720.555	3157.13	3194.61	3984.765	3606.57	3537.61	3032.875	5826.795	4604.255	3207.805	3258.525	3393.86	5585.43	4152.095	3555.88	4114.32	3771.4	4545.715	5010.84	3778.245	3900.705	4230.315	3780.04
ANP32C	56.4	48.43	61.59	62.32	44.67	49.85	45.83	44.59	51.5	55.64	44.6	57.23	48.77	46.9	50.68	83.09	48.08	50.46	41.66	41.57	65.12	60.05	45.18	46	51.26	42.05	40.73
ANP32D	29.44	36.04	43.23	33.4	46.64	35.37	32.92	36.42	39.21	36.97	33.15	29.03	35.02	35.32	32.32	39.63	29.04	46.36	29.22	37.02	46.91	39.27	37.42	44.49	67.73	28.4	30
ANP32E	1264.44666666667	959.686666666667	1632.61	643.716666666667	1142.58333333333	1207.51666666667	897.096666666667	1192.43666666667	1380.64	772.32	1293.51666666667	1789.63	1378.26333333333	1572.15	1254.64	855.733333333333	1556.09	832.746666666667	977.25	1499.95333333333	1076.19333333333	1264.20333333333	1764.23	1520.34333333333	1001.41	991.616666666667	957.4
ANPEP	63.97	53.1033333333333	56.9133333333333	65.2766666666667	48.99	63.89	64.72	49.9166666666667	52.4533333333333	56.4966666666667	43.5833333333333	53.55	55.15	72.4733333333333	57.4533333333333	65.8966666666667	167.436666666667	87.6033333333333	52.1366666666667	57.0566666666667	77.8666666666667	50.8766666666667	51.0133333333333	49	57.5166666666667	51.55	57.6133333333333
ANTXR1	338.323333333333	287.456666666667	260.368333333333	239.258333333333	435.785	614.951666666667	371.656666666667	532.546666666667	481.458333333333	677.93	352.358333333333	96.2416666666667	519.71	217.835	686.666666666667	247.036666666667	239.101666666667	526.051666666667	415.366666666667	475.398333333333	690.425	447.583333333333	223.991666666667	390.968333333333	614.141666666667	742.031666666667	711.591666666667
ANTXR2	72.2225	312.5	61.4575	93.8	75.9525	109.7925	151.7925	95.6675	106.2825	80.2275	114.625	55.0475	97.3475	72.975	212.365	73.695	147.5675	113.31	80.4425	120.8375	178.22	84.24	82.795	83.15	173.155	153.735	103.795
ANXA1	729.855	273.735	2100.21	377.615	1411.34	3429.725	3327.945	3034.115	5963.65	2153.15	4012.845	115.145	2179.47	1873.895	2444.245	2447.935	777.11	4360.145	5444.855	4958.745	5275.77	6232.975	4349.035	6333.525	1230.8	1416.41	909.265
ANXA10	47.96	44.98	37.92	40.05	47.35	56.65	45.86	54.26	50.38	44.3	45.26	51.07	41.54	43.45	44.11	37.39	43.47	53.09	60.29	48.88	41.09	61.16	60.72	52.92	59.37	52.32	46.78
ANXA11	318.51	475.04	375.743333333333	1029.65333333333	637.176666666667	941.21	857.08	803.45	722.17	775.063333333333	638.656666666667	594.346666666667	521.663333333333	556.916666666667	349.136666666667	815.88	533.76	1184.98333333333	973.736666666667	931.816666666667	888.5	755.526666666667	734.57	921.536666666667	728.31	751.513333333333	930.33
ANXA13	53.13	54.09	68.8	57.57	52.52	46.13	51.19	39.52	56.72	51.35	44.83	55.45	52.48	56.33	49.51	86.22	71.34	52.45	46.14	57.18	59.99	53.77	44.8	45.41	65.04	42.65	48.05
ANXA2	2968.3175	1241.5175	5299.685	1546.7025	587.8825	6107.0075	5948.1325	1786.31	5442.565	4461.15	3335.6325	4226.5375	3380.4125	5123.3125	2218.3625	4951.4125	5425.3075	5956.3275	8600.99	7270.8125	7646.53	5171.3325	6196.6	5400.9225	4323.9875	4931.6275	3996.2175
ANXA2P1	115.44	61.4	192.56	57.85	46.41	281.44	295.14	97.79	284.95	161.31	123.24	166.17	161.64	189.82	94.58	251.29	208.54	328.14	626.41	408.27	363.07	204.73	321.63	233.48	225.61	212.08	165.02
ANXA2P2	1726.27	657.78	3262.39	840.11	258.01	3734.54	3798.21	911.18	3648.9	2765.69	1901.88	2497.02	2184.81	3128.4	1318.13	3360.92	3195.29	3694.83	6451.61	5218.27	5294.23	3259.48	4343.23	3220.28	2915.7	3117.32	2345.11
ANXA2P3	173.29	88.38	324.58	70.2	39.75	350.02	351.71	105.87	363.01	204.62	169.65	237.32	163.46	197.67	112.23	338.12	222.86	246.4	716.49	558.35	552.79	288.49	403.16	317.68	271.67	279.55	268.29
ANXA2R	101.08	97.68	65.24	85.87	98.04	128.64	112.46	115.91	101.07	112.68	109.47	100.64	106.12	282.37	95.53	62.8	145.6	103.53	110.86	125.42	123.05	141.04	120.76	131.19	125.17	131.5	136.17
ANXA3	964.98	20.03	789.71	679.22	313.01	2035.58	348.96	272.15	1674.81	2790.81	580.99	450.51	166.1	1007.22	26.65	1803.25	282.19	1111.21	3623.8	3691.88	2655.86	3018.6	4036.29	2948.89	1832.19	2759.47	2019.93
ANXA4	1101.145	1000.155	464.755	1170.11	1316.75	1458.685	2737.18	1441.58	1385.28	1555.445	1877.57	336.885	1251.475	453.945	1053.52	1048.365	988.44	1364.69	2084.905	2630.12	2114.67	2083.755	2192.98	1718.73	1273.265	2102.75	1756.39
ANXA5	2230.45	2235.13	1746.2	1888.49	4091.43	4710.9	2788.59	4095.52	3190.89	3209.18	3605.38	973.02	2645.91	1639.78	3523.19	3731.42	2124.28	3488.51	5045.06	4878.72	5038.28	6144.22	3732.58	6758.46	2438.61	3608.56	3601.71
ANXA6	662.87	775.385	724.765	313.28	316.99	538.68	433.18	393.03	457.6	404.165	295.68	329.46	138.245	274.335	478.015	465.02	197.635	493.66	146.485	382.62	345.48	272.48	227.635	208.645	376.085	460.19	660.935
ANXA7	2748.11	2633.215	1942.15	2295.015	2412.38	3223.95	2838.365	3094.85	2670.095	2880.325	2835.2	1784.97	2819.2	2395.75	1577.665	3069.485	3304.985	2404.925	2543.895	3349.805	2897.855	2514.755	3275.58	3135.65	2387.485	2849.605	2748.99
ANXA9	186.285	117.95	207.43	408.36	177.03	237.36	161.52	214.135	111.205	178.97	162.38	462.17	82.685	203.965	74.92	109.13	207.1	160.575	118.805	304.05	251.26	116.73	619.275	119.54	286.655	278.89	286.62
AOAH	157.31	121.31	157.5	161.03	108.7	111.39	181.49	93.19	97.26	109.32	103.07	146.82	97.53	115.1	132.02	247.73	126.06	162.14	92.25	114.51	172.41	114.08	89.67	92.47	104.33	133.33	111.2
AOC1	31.76	23.39	46.34	46.35	64.5	507.87	575.55	112.44	152.17	39.17	33.26	29.29	134.33	36.68	403.27	38.4	47.27	50.38	44.29	19.63	100.27	39.59	45.94	34.68	37.41	34.24	50.03
AOC2	39.93	35.81	33.14	37.71	33.75	45.68	36.9	41.19	40.35	39.9	43.67	30.2	39.39	48.53	39.04	29.85	33.42	34.82	35.39	34.19	35.74	46.21	36.48	29.79	39.1	44.73	41.82
AOC3	367.22	138.14	51.59	710.28	167.46	472.7	248.38	317.75	457.25	347.57	144.49	110.02	179.44	138.12	456.09	385.71	86.4	274.51	167.63	293.35	599.05	214.67	114.56	485.97	447.73	707.46	874.42
AOC4P	197.51	168.97	243.7	224.69	173.66	154.97	138.06	171.04	143.53	155.85	153.99	175.19	160.58	183.92	150.2	379.39	159.64	231.16	145.64	160.9	264.43	168.45	146.83	153.07	184.06	158.68	148
AOX1	112.915	103.135	92.51	90.47	79.115	127.145	76.985	85.49	65.025	112.42	61.14	77.52	119.245	59.87	124.085	144.04	310.505	93.005	60.265	99.18	123.65	157.42	47.115	73.7	628.06	617.055	336.84
AOX2P	84.88	73.1	83.49	82.63	136.06	95.24	99.13	104.72	96	98.48	109.31	79.31	93.57	97.46	91.73	94.23	102.55	83.23	110.28	128.35	131.21	115.83	138.44	111.44	118.99	105.25	66.06
AP000230.1	96.69	146.49	90.01	78.76	103.11	109.16	107.62	97.19	122.86	93.22	110.7	122.8	99.83	83.13	75.63	85.2	131.63	105.73	69.79	86.88	101.12	106.42	99.72	113.44	138.44	86.57	83.3
AP000253.1	28.86	30.41	46.19	29.59	32.06	22.11	24.55	20.74	25.08	23.3	26.69	28.94	24.3	34.15	25.49	44.25	31.33	28.69	22.79	23.48	31.27	21.7	19.13	23.1	21.82	16.34	22.98
AP000265.1	14.91	18.33	17.97	14.53	23.15	22.76	19.76	23.67	15.95	26.63	21.41	16.32	19.57	17.67	16.04	16.09	16.96	17.87	12.98	14.95	20.73	17.94	20.19	16.95	15.67	24.43	15.75
AP000347.2	58.03	61.09	75.36	75.94	110.39	66.04	64.31	63.1	60.61	70.6	89.26	71.31	56.38	115.94	72.2	79.15	69.19	106.23	65.45	61.5	105.93	82.49	76.33	68.73	76.52	65.31	92.24
AP000462.1	34.46	36.09	50.41	32.2	37.36	34.55	33.54	35.06	44	43.81	35.29	29.67	31.07	48.52	41.09	93.2	40.2	39.59	37.76	38.18	43.42	38.99	39.57	52.27	35.18	28.14	59.28
AP000473.8	95.96	100.33	94.46	93.39	130.42	107.53	106.16	128.66	122.68	126.05	92.86	99.44	148.72	116.11	117.09	169.48	106.48	134.23	101.45	128.42	134.04	106.85	164.9	146.84	340.11	129.71	102.07
AP000525.9	103.55	97.29	185.51	103.63	127.75	134.08	171.71	82.5	179.09	113.94	94.64	206.05	221.56	340.24	410.75	113.89	106.33	193.24	100.95	112.33	117.01	100.95	125.73	121.46	151.42	87.02	85.6
AP000696.2	69.78	69.91	83.55	82.15	84.41	74.13	65.72	56.64	59.53	76.76	77.33	74.74	78.41	69.36	82.01	78.99	81.17	68.82	68.6	68.66	109.31	81.77	78.4	70.28	77.63	70.69	98.55
AP001063.1	103.18	96.69	90.41	80.88	137.15	96.45	70.71	106.1	93.41	117.26	93.15	89.33	109.29	86.79	98.24	175.8	86.78	98.05	96.18	92.71	118.72	120.68	83.19	108.61	115.84	83.64	103.15
AP001171.1	128.5	97.34	143.74	95.69	125.33	138.07	128.71	118.85	151.59	147.69	117.13	75.78	119.56	115.44	102.83	188.02	117.25	122.86	159.64	186.93	209.34	170.93	166.95	165.08	141.76	148.72	129.06
AP001189.4	74.12	76.56	67.12	72.74	70.14	79.19	81.23	78.92	79.09	67.74	76.85	61.74	79.4	92.38	61.03	159.09	85.76	70.64	65.84	80.25	104.19	78.5	90.64	79.46	98.45	89.61	79.87
AP001462.6	59.38	103.04	58.77	45.64	85.43	50.51	50.99	72.42	55.65	72.46	44.43	69.25	94.88	41.67	30.41	55.45	35.94	85.53	63.26	45.38	50.9	57.42	45.12	54.13	98.7	72.17	85.72
AP001605.4	38.84	37.77	44.81	44.14	68.03	52.86	43.01	44.09	48.48	53.69	44.72	43.18	46.64	56.42	44.8	43.89	61.28	34.5	44.81	43.8	65.24	59.08	58.31	43.37	55.07	49.36	52.92
AP001630.5	96.17	79.5	93.05	88.5	90.35	79.27	85.11	73.55	81.99	92.56	96.09	82.04	79.8	80.14	82.47	117.93	73.93	81.8	80.65	67.55	108.37	88.5	74.42	77.64	85.23	78.17	66.14
AP006216.10	187.76	155.39	221.21	229.85	107.66	114.43	110.23	103.43	84.29	85.89	115.49	174.24	134.05	118.21	114.36	335.18	124.15	250.07	104.81	100.99	165.2	104.37	91.88	92.64	116.24	118.3	93.94
AP006222.2	130.74	106.04	129.36	119.91	125.3	119.84	128.6	119.07	137.11	94.36	118.85	110.43	124.13	189.79	146.44	263.87	172.6	105.07	134.05	133.26	162.38	110.18	128.6	116.79	139.57	118.58	124.25
AP006547.3	347.32	320.58	411.51	417.93	316.93	278.75	322.49	339.34	317.9	297.66	350.55	377.29	392.13	358.92	340.11	516.96	392.63	348.98	345.47	393.68	463.41	403.68	332.47	323.65	418.05	329.8	382.25
AP1AR	89.0566666666667	123.52	116.033333333333	70.6966666666667	72.3533333333333	83.1833333333333	84.7633333333333	97.26	64.84	61.6966666666667	64.3066666666667	56.3433333333333	84.8333333333333	83.4366666666667	94.5266666666667	131.076666666667	145.383333333333	58.8733333333333	90.4266666666667	123.293333333333	85.3766666666667	98.84	156.7	95.2533333333333	72.5433333333333	104.333333333333	80.3466666666667
AP1B1	486.94	521.39	347.31	346.48	357.56	331.81	364.18	339.24	499.32	325.42	290.77	290.27	176.32	372.89	297.11	272.66	370.37	603.76	288.88	283.85	396.87	392.82	285.34	404.22	268.15	292.23	333
AP1G1	690.16	709.9	851.333333333333	687.936666666667	562.203333333333	619.806666666667	717.556666666667	640.8	633.013333333333	583.49	789.356666666667	690.286666666667	580.046666666667	806.496666666667	448.303333333333	603.116666666667	949.856666666667	729.383333333333	652.213333333333	532.856666666667	543.133333333333	620.906666666667	590.62	658.466666666667	515.023333333333	542.203333333333	625.373333333333
AP1G2	154.645	163.305	320.16	176.17	184.345	144.86	239.18	129.385	163.57	194.665	234.78	264.14	143.94	435.995	122.11	153.215	201.585	268.325	167.685	169.57	183.18	175.675	171.585	149.255	183.63	167.6	182.125
AP1M1	314.315	474.605	355.62	294.575	311.4	275.175	363.35	321.03	266.595	300.305	307.425	293.485	249.9	262.995	309.91	294.52	258.76	382.99	337.76	319.535	393.435	310.545	315.465	281.76	324.28	325.85	330.81
AP1M2	1229.545	565.7	996.61	1102.07	868.895	576.22	905.985	905.44	782.69	777.745	918.56	1351.23	723.755	666.89	98.82	812.31	778.16	950.35	889.765	667.485	823.295	599.385	803.33	950.22	486.375	565.72	793.36
AP1S1	268.446666666667	210.38	281.33	189.86	209.88	219.076666666667	288.38	193.583333333333	205.01	217.636666666667	302.81	230.603333333333	174.393333333333	215.97	179.333333333333	207.893333333333	252.15	233.713333333333	207.023333333333	259.8	189.983333333333	310.923333333333	229.436666666667	215.683333333333	149.48	167.73	388.93
AP1S2	410.8725	1978.645	387.1425	263.42	274.5225	350.5075	737.985	316.685	761.3225	290.955	546.695	254.83	309.68	482.605	336.015	657.685	358.7075	334.4525	349.545	551.265	548.215	279.7925	554.3275	329.0025	442.8725	438.065	331.2625
AP1S3	149.26	110.112	110.998	159.31	79.594	112.282	99.204	105.738	92.194	107.414	92.374	66.466	64.69	89.968	59.17	86.05	153.316	53.314	203.832	166.136	62.82	81.856	68.32	104.808	78.66	174.168	174.272
AP2A1	282.815	242.7375	226.165	234.61	194.7025	184.87	191.525	178.8925	195.8075	206.7225	209.3325	283.4525	173.0225	194.13	195.1075	347.4375	177.0675	282.3875	191.605	186	248.66	198.6475	183.525	186.0175	226.15	162.1425	208.01
AP2A2	281.6225	302.7475	199.43	255.67	259.945	316.405	348.33	259.58	300.1	270.88	326.33	339.1275	289.8525	427.8925	420.0125	297.335	276.5075	340.375	269.1875	218.0175	285.52	236.5525	255.215	262.4875	279.45	263.5625	243.3025
AP2B1	1106.06	1033.965	1115.915	639.475	791.09	982.925	1063.885	1050.975	913.335	867.295	1037.175	1051.135	610.84	732.69	842.81	1249.355	1167.23	852.91	1153.125	917.545	770.025	1024.31	716.03	1064.895	512.66	766.88	955.145
AP2M1	2161.07	1669.81	1419.98	2111.91	1407.32	2351.14	2413.48	1691.35	1521.29	2006.83	2284.64	2752.21	1597.03	1513.19	2593.67	1127.65	2431.85	1787.26	3020.07	2326.36	2076.04	2408.12	1964.7	1846.76	1289.69	2011.28	2235.02
AP2S1	1363.29333333333	1973.52666666667	1695.34333333333	1460.90666666667	1215.91333333333	1563.39666666667	1762.35666666667	1227.52666666667	1259.46	1517.19	1404.88666666667	1414.76333333333	1090.66333333333	1109.58666666667	1474.77666666667	1205.48333333333	2157.27	1534.6	1341.49333333333	1334.94333333333	1667.54333333333	1288.54333333333	1188.33	1567.78333333333	1275.21666666667	1324.87666666667	1508.72333333333
AP3B1	687.93	541.48	793.61	414.81	397.27	470.235	508.835	446.145	426.995	402.81	418.795	611.485	410.855	394.615	619.06	515.075	602.81	322.96	490.18	376.955	442.99	422.74	363.31	466.58	374.15	443.27	285.035
AP3B2	108.52	88.505	103.775	94.365	137.9	109.115	112.195	134.19	122.07	116.105	107.315	87.485	118.575	111.69	99.225	115.755	83.35	156.305	124.25	111.08	139.54	117.645	138.595	152.37	217.29	119.105	104.29
AP3D1	1459.81	1765.47333333333	1358.73	1613.49	1229.40333333333	875.476666666667	1296.67	1288.58333333333	1297.89	1147.46333333333	1268.97666666667	1178.02333333333	1264.83333333333	1677.72666666667	1446.73333333333	1678.62333333333	1681.65333333333	1173.24666666667	1122.54333333333	1101.47	1160.23333333333	1009.52333333333	1232.15333333333	1082.69333333333	1083.77333333333	1207.35333333333	1387.47666666667
AP3M1	586.21	537.625	427.155	780.48	472.32	535.15	488.63	505.805	401.96	779.27	488.355	963.11	464.36	401.19	543.115	437.005	1266.975	337.21	543.095	495.635	495.715	539.615	501.62	509.405	450.775	471.22	431.795
AP3M2	215.365	188.025	179.945	201.165	179.925	222.715	198.425	199.59	175.16	181.37	186.08	162.93	171.565	151.505	266.785	171.57	306.955	193.015	148.44	192.345	187.505	169.015	189.625	163.35	269.41	195.825	178.985
AP3S1	2761.47	4832.26	6827.73	3279.94	2497.45	2141.76	2861.24	2424.97	2411.61	2331.82	3208.46	7396.05	2464.78	5217.32	2203.9	2673.65	4092.88	2281.43	3352	3305.47	3585.39	2523.66	3494.03	2537.08	2505.88	2313.56	2735.7
AP4B1	129.476666666667	87.7566666666667	90.2133333333333	70.76	160.036666666667	91.7666666666667	144.883333333333	114.2	148.296666666667	131.24	133.73	115.226666666667	111.24	74.62	180.993333333333	101.446666666667	118.106666666667	118.963333333333	114.333333333333	101.726666666667	114.37	101.973333333333	88.7333333333333	112.116666666667	113.49	154.143333333333	125.663333333333
AP4E1	89.8925	69.8725	72.585	87.5275	70.195	84.8475	93.1175	92.5575	94.5075	68.025	81.4975	82.1225	82.54	110.0675	90.885	100.43	75.765	91.2875	96.5275	80.79	87.4175	69.7775	95.87	83.23	76.24	72.0775	71.11
AP4M1	210.18	153.33	195.63	148.74	162.6	153.77	212.68	169.94	165.04	180.75	216.01	184.11	119.78	101.66	138.49	250.68	170.98	161.45	255.78	212.06	246.13	190.37	236.96	187.07	145.82	175.8	176.64
AP4S1	198.98	240.475	221.97	207.86	177.08	216.75	208.655	203.99	229.705	185.12	195.185	360.3	181.0275	193.88	178.4475	138.4025	123.785	201.3825	153.0225	173.6925	155.41	223.345	146.5775	227.305	187.875	202.98	204.64
AP5B1	86.64	88.22	76.69	83.59	82.34	80.2	72.26	70.29	80.28	81.72	76.54	75.73	77.25	85.86	55.81	81.85	66.46	85.79	72.95	67.63	60.66	66.12	82.61	69.35	69.43	58.44	76.98
AP5M1	551.224	632.08	633.044	444.77	455.442	464.486	445.912	473.846	462.368	352.726	472.652	719.454	574.008	768.77	298.33	905.544	645.97	318.048	451.454	411.238	365.424	426.564	419.594	409.974	401.462	446.304	337.94
AP5S1	252.82	338.72	323.84	278.43	345.28	291.79	406.04	282.96	399.19	425.78	388.77	217.98	302.38	238.06	542.16	447.57	431.35	372.82	308.27	305.37	348.48	301.42	334.91	385.6	493.82	315.08	489.88
APAF1	105.306666666667	81.8466666666667	92.6133333333333	128.283333333333	156.83	152.753333333333	165.413333333333	129.133333333333	135.326666666667	130.443333333333	155.95	149.97	142.48	327.87	176.583333333333	123.096666666667	149.466666666667	133.24	206.993333333333	135.676666666667	148.41	144.103333333333	123.186666666667	132.846666666667	129.08	143.99	129.353333333333
APBA1	91.61	140.82	131.585	142.885	154.685	83.17	84.615	149.98	72.73	83.655	88.93	158.18	78.235	97.48	118.105	213.58	105.75	98.125	83.14	87.84	101.94	75.735	71.64	74.895	115.89	90.505	95.8
APBA2	76.28	193.565	96.525	214.33	142.91	110.345	166.975	134.195	147.055	130.23	249.6	91.415	169.92	226.77	395.35	167.535	119.92	116.86	83.11	82.425	122.885	113.115	80.32	132.75	122.16	116.78	133.72
APBA3	249.43	288.055	302.715	298.64	248.27	176.18	237.54	248.22	240.45	306.715	234.095	155.74	245.245	167.785	194.105	183.655	159.29	241.46	273.645	244.985	292.625	212.47	332.28	262.995	278.27	248.045	396.98
APBB1	348.82	293.52	149.94	541.38	352.32	575.41	426.67	386.78	400.73	427.04	423.06	452.09	167.5	185.77	435.94	345.05	167.01	580.39	445.62	379.34	397.1	285.51	208.25	300.22	499.6	365.11	571.36
APBB1IP	172.386666666667	162.683333333333	181.506666666667	187.513333333333	172.886666666667	166.846666666667	190.78	194.226666666667	172.903333333333	168.98	161.04	143.056666666667	195.463333333333	185.696666666667	148.01	338.32	167.066666666667	248.253333333333	164.24	190.42	243.76	183.883333333333	194.553333333333	181.106666666667	202.27	171.126666666667	194.903333333333
APBB2	231.305714285714	424.727142857143	393.187142857143	223.781428571429	245.462857142857	267.194285714286	207.03	297.027142857143	188.421428571429	295.942857142857	213.658571428571	235.394285714286	249.107142857143	300.221428571429	340.66	435.968571428571	246.931428571429	237.684285714286	258.678571428571	243.504285714286	245.445714285714	175.044285714286	418.611428571429	233.604285714286	447.371428571429	323.272857142857	323.935714285714
APC	130.852	194.086	266.91	199.282	120.554	171.876	159.802	153.604	139.106	118.998	151.06	267.352	142.42	176.702	171.72	169.326	184.49	185.204	140.612	118.088	130.712	137.8	125.252	167.15	127.562	146.578	94.636
APC2	75.01	71.035	73.365	82.145	73.495	84.195	86.405	62.3	96.875	66.16	91.54	75.475	76.245	64.4	65.985	117.56	63.935	98.225	77.31	80.965	150.87	102.63	71.52	70.16	79.79	75.27	64.3
APCDD1	38.28	851.81	160.27	720.32	217.02	478.69	157.87	621.1	215.58	177.27	227.49	92.42	156.27	179.96	127.77	37.72	252.65	553.59	266.78	296.89	174.81	155.12	97.13	165.32	251.29	190.28	270.43
APCDD1L	94.29	87.41	83.8	99.05	79.87	99.89	90.46	97.54	81.6	80.52	98.39	76.5	100.14	94.99	84.89	122.41	107.81	84.32	72.72	78.52	96.51	87.49	83.62	91.3	97.57	89.08	110.24
APCDD1L-AS1	70.8033333333333	76.29	75.0666666666667	77.6	75.51	73.43	82.0933333333333	75.6066666666667	72.75	90.8666666666667	72.78	71.8533333333333	90.1966666666667	66.91	73.6566666666667	132.573333333333	75.0633333333333	95.1533333333333	79.7766666666667	75.04	91.24	81.1966666666667	73.5433333333333	79.2066666666667	85.9233333333333	70.74	70.2166666666667
APCS	57.13	56.55	56.21	49.72	70.71	71.88	68.91	72.22	57.8	71.33	68.14	55.71	85.69	85.21	62.01	135.4	76.87	61.63	47.53	71.98	76.28	67.72	75.11	68.53	59.78	59.73	70.33
APEH	494.38	546.86	433.875	452.49	351.52	449.58	435.415	372	450.535	397.77	456.185	544.66	284.035	226.38	423.14	607.045	374.205	392.775	487.685	383.095	386.465	503.91	420.02	436.395	345.53	370.705	460.145
APELA	13.69	12.23	14.22	21.24	18.42	20.3	21.9	15.41	31.25	14.22	349.11	41.66	17.29	167.91	131.12	16.12	18.71	17.21	20.77	19.04	32.5	24	19.69	21.47	18.2	12.8	16.29
APEX1	2277.25	3674.15	4078.95	2994.04	2579.56	2473.61	2694.91	2437.4	1947.83	3574.27	2897.86	2960.1	3189.57	2889.94	3782.76	3701.67	3334.31	2271.69	3370.16	3110.82	3476.05	2472.25	3624.98	2835.54	2324.14	2802.83	2731.46
APEX2	159.2	186.345	227.715	135.6	149.49	154.175	148.705	133.545	153.575	158.22	138.37	128.525	117.475	157.11	112.625	149.705	164.875	168.04	161.74	154.335	152.71	142.87	153.78	169.965	160.765	145.11	152.475
APH1A	552.263333333333	346.393333333333	666.176666666667	383.756666666667	311.626666666667	422.296666666667	395.25	399.666666666667	358.2	323.77	462.35	612.646666666667	249.85	306.193333333333	182.89	333.413333333333	533.156666666667	226.22	362.033333333333	495.483333333333	211.366666666667	564.553333333333	684.783333333333	479.32	237.286666666667	274.893333333333	849.623333333333
APH1B	352.265	405.71	186.52	315.455	320.07	398.165	426.215	504.985	495.41	342.29	442.685	283.07	567.675	178.25	340.5	289.35	918.835	345.095	288.525	394.545	440.79	372.96	451.365	484.645	332	360.765	373.645
API5	444.444	503.544	296.966	381.944	344.992	397.862	365.712	398.216	366.888	356.718	388.674	424.958	381.432	428.986	484.048	409.68	599.57	416.618	442.578	427.81	391.348	436.366	416.71	413.662	329.46	398.142	311.172
APIP	806.455	862.995	446.675	419.81	478.215	687.78	593.98	475.855	583.125	627.6	582.735	404.05	550.91	149.28	640.095	845.24	476.245	475.685	527.37	678.05	698.48	575.795	442.385	758.585	658.995	630.17	574.54
APLF	26.68	30.62	26.425	31.855	35.01	33.28	26.2	36.4	35.995	38.345	21.665	26.685	39.655	39.91	51.035	32.67	62.215	28.405	38.715	36.23	27.445	36.12	38.41	38.14	37.955	36.56	24.165
APLN	254.23	238.95	283.72	219.82	190.98	143.04	145.51	167.4	152.29	162.61	159.56	226.99	214.58	196.42	229.06	393.51	151.76	240.2	148.85	144.73	218.1	150.92	169.04	142.42	162.43	149.85	159.71
APLNR	309.04	108.4	48.16	161.98	103.96	576.95	327.06	430.56	369.21	455.61	322.56	52.06	182.29	84.28	212.16	103.23	146.24	620.42	218.47	597.07	967.54	304.9	123.94	342.51	538.53	353.16	309.21
APLP1	71.13	156.41	87.13	61.38	81.16	262.14	117.91	216.96	122.72	91.54	124.35	100.82	61.15	738.11	76.35	129.77	67.09	88.41	74.28	96.5	91.46	81.42	69.12	86.83	157.35	73.59	88.77
APLP2	2722.62625	3719.19	1606.36875	5732.30875	5991.25625	5627.0925	6058.485	5192.52	4218.03125	5599.845	5583.24	3925.16	5989.8675	3045.06375	5016.58875	2900.34125	4905.49625	4526.6325	7582.92625	5106.31875	5599.66125	6751.7725	5724.31875	6166.685	2683.95125	4079.23625	3524.8125
APMAP	7228.99	3860.54	5128.95	6235.74	4793.98	4273.43	4214.95	5281.53	3229.61	5776.99	5750.42	5764.1	5746.54	5027.27	2560.98	3278.8	7223.87	4075.71	5247.59	4330	4346.88	2951.11	5653.82	3691.42	4730.83	5289.94	4976.72
APOA1	148.595	438.99	188.075	112.23	111.715	103.235	449.625	127.58	438.645	133.885	319.09	86.74	133.15	395.685	1648.775	270.805	122.185	89.49	117.56	137.18	206.35	128.91	88.46	118.54	182.94	143.065	200.36
APOA1BP	1465.97	2064.86	3370.54	1179.59	1084.65	1693.66	1442.29	1185.55	1337.4	1432.61	1580.04	2374.38	1091.02	1957.21	1309.7	2602.12	3223.83	1357.83	1236.67	1105.97	1543.03	1030.15	1497.79	1433	1377.46	1193.76	1579.36
APOA2	41.78	41.81	39.175	46.12	46.34	42.435	37.205	39.885	37.73	39.43	40.93	33.85	45.465	58.6	39.64	48.02	65.135	42.49	32.075	38.57	68.25	47.12	32.13	58.595	44.98	36.29	38.715
APOA4	104.62	118.1	97.16	129.69	169.71	111.8	117.25	119.13	127.78	117.43	108.12	111.94	114.24	107.89	111.53	177.8	104.82	102.37	121.77	132.55	192.47	145.04	123.39	119.29	113.36	109.07	123.69
APOA5	138.23	142.91	138.96	134.805	128.715	117.215	121.24	122.465	132.395	129.855	116.11	128.775	139.05	132.54	122.285	166.115	156.42	149.09	108.385	141.105	141.775	135.495	119.195	132.49	154.095	123.435	120.12
APOB	35.875	35.58	34.96	41.58	42.68	39.145	40.23	30.435	40.105	40.255	42.8	33.76	37.03	39.255	38.6	57.87	39.92	37.235	41.765	37.475	43.16	44.04	40.395	32.63	43.29	41.135	38.78
APOBEC1	84.2	66.1	80.48	87.33	67.24	61.93	60.36	59.63	56.99	62.79	50.06	71.08	78.02	84.6	68.48	150.39	63.96	58.32	58.5	57.27	80.29	53.66	71.8	50.37	58.24	50.52	61.04
APOBEC2	117.79	100.94	137.48	143.05	107.6	110	93.13	110.78	144.88	96.48	112.49	111.14	111.35	112.77	91.72	224.19	100.97	129.37	78.44	108.37	120.48	103.98	93.3	176.86	106.23	99.04	161.5
APOBEC3B	40.41	167.53	298.88	67.27	61.68	61.07	67.21	76.56	55.43	85.1	67.22	172.35	136.23	649.6	26.68	81.96	292.09	82.05	84.99	221.79	56.7	32.66	204.23	57.85	67.24	103.82	70.69
APOBEC3C	272.57	323.65	335.39	259.46	242.09	219.04	224.83	274.03	312.72	248.45	230.9	221.41	165.05	289.59	160.72	178.47	250.86	456.6	281.77	243.42	246.2	327.47	232.15	228.32	203.73	232.76	361.15
APOBEC3D	149.92	174.76	146.08	163.62	221.83	211.53	185.67	189.48	192.01	163.29	199.08	169.27	197.18	178.14	185.46	232.61	152.14	227.43	191.28	208.27	278.61	258.13	173.22	208.86	211.5	161.6	160.01
APOBEC3F	81.11	89.1	69.575	84.795	79.51	76.91	75.66	74.305	90.15	71.805	65.855	93.75	76.565	80.92	70.845	94.555	88.08	99.86	83.935	81.285	74	77.13	72.855	75.395	83.825	80.66	75.84
APOBEC3G	165.82	180.335	449.635	170.67	238.305	367.73	267.455	348.485	478.37	258.175	163.04	97.195	278.8	324.515	190.585	231.63	263.01	962.195	229.08	473.55	312.73	547.195	254.95	307.08	343.14	387.805	235.59
APOBEC4	51.46	57.32	54.67	71.03	63.33	57.41	55.71	46.05	56.43	50.25	68.15	45.67	55.23	58.87	53.24	65.46	48.88	53.38	50.93	59.99	71.92	58.99	61.48	57.12	62.58	48.49	67.86
APOBR	66.07	59.88	64.27	62.29	69.3	69.89	79.58	62.36	74.03	52.81	63.72	62.24	72.57	64.65	55.67	66.54	56.57	114.97	74.61	65.52	98.03	65.64	69.89	72.16	86.7	68.7	70.28
APOC1	134.92	389.22	396.46	295.69	176.015	1388.245	4388.895	1144.49	1579.365	383.31	380.255	215.385	921.795	902.75	860.105	203.39	227.19	3613.45	1798.445	702.945	3680.985	2541.375	489.69	5776.705	258.395	1052.86	251.565
APOC2	60.82	52.03	72.145	58.685	49.64	39.655	42.04	41.74	54.975	42.25	48.355	57.01	55.285	49.45	56.08	118.25	47.78	62.775	44.19	53.08	52.895	47.765	49.1	36.02	49.77	42.145	38.29
APOC3	47.805	51.285	47.79	51.21	45.3	53.17	47.27	44.085	50.175	57.33	47.57	49.625	52.315	46.91	46.17	54.615	52.41	50.35	51.3	53.63	63.25	63.16	53.125	58.09	65.345	46.75	47.87
APOD	120.38	249.9	320.51	119.44	131.35	153.4	273.77	106.99	182.86	149.42	253.14	131.7	173.4	218.98	197.87	234.03	457.39	242.98	112.41	521.43	1547.11	184.01	121.23	152.46	1852.03	3871.72	3717.66
APOE	147.973333333333	1962.83666666667	309.646666666667	342.75	151.05	3557.10666666667	4828.50666666667	1675.94	2005.67333333333	1021.87	1169.81666666667	183.53	1689.43333333333	764.213333333333	1337.86333333333	884.583333333333	2031.67	4444.39333333333	2082.59	1514.11	2972.23333333333	3165.4	352.51	6080.09666666667	347.176666666667	973.566666666667	379.666666666667
APOF	16.14	8.61	12.81	17.42	22.85	15.71	15.08	17.2	16.79	19.7	10.9	13.74	45.34	18.09	12.84	24.69	14.22	20.3	11.83	13.71	15.62	18.2	18.25	19.11	20.74	10.48	13.62
APOH	68.925	86.955	99.125	79.16	90.375	85.18	81.495	92.62	101.305	85.275	83.38	55.91	90.775	105.48	78.115	181.665	96.21	118.205	78.14	97.51	139.45	112.395	74.815	94.8	97.17	80.28	90.06
APOL1	136.17	142.18	216.37	181.79	177.09	391.87	230.13	289.35	572.09	352.49	249.6	131.08	269.72	267.94	138.39	158.72	243.65	919.9	326.34	498.72	505.76	854.21	262.21	407.33	253.36	343.64	251.07
APOL2	191.855	187.075	281.535	223.91	253.305	243.1	201.78	256.825	237.62	246.69	167.055	187.95	226.995	273.51	197.475	341.1	327.74	687.655	267.715	328.325	348.175	404.285	230.635	216.51	263.34	286.885	279.44
APOL3	178.78	117.05	53.25	139.35	77.38	326.51	195.55	272.8	206.33	181.35	79.26	72.3	121.9	133.27	125.75	117.3	244.26	1056.91	110.77	377.19	369.46	644.4	115.39	211.04	583.74	602.02	349.93
APOL4	97.3766666666667	77.9766666666667	93.3966666666667	106.7	85.6766666666667	149.796666666667	73.7033333333333	66.7866666666667	69.0433333333333	139.836666666667	70.65	101.643333333333	82.9933333333333	71.6666666666667	78.07	144.836666666667	76.6166666666667	103.383333333333	71.7233333333333	103.363333333333	126.23	167.113333333333	72.5933333333333	82.3833333333333	89.2433333333333	97.5633333333333	73.0833333333333
APOL5	89.21	86.4	98	130.96	137.92	115.53	120.59	98.23	100.66	136.91	101.32	102.37	147.41	124.27	119.21	121.07	108.79	177.66	107.34	110.66	127.14	132.96	91.08	96.71	147.68	93.59	116.62
APOL6	133.1625	115.48	208.0625	166.8725	170.88	244.2075	163.4875	152.03	277.68	195.565	128.4475	103.715	130.1	215.31	66.97	132.2025	139.4	726.0725	371.79	252.6	209.5475	466.5675	249.1375	266.17	121.65	275.515	226.93
APOLD1	2130.59	1479.71	743.97	2049.97	740.06	2226.16	1256.81	3305.29	677.58	962.05	1770.68	459.46	1034.84	896.68	1320.72	1496.16	334.57	1496.21	697.34	549.25	1157.7	1764.12	526.14	2885.11	1879.02	597.82	1950.7
APOM	260.67	264.505	251.91	250.415	265.68	231.76	188.635	307.99	300.515	293.605	216.81	247.835	305.355	292.18	234.775	331.81	284.68	282.53	230.17	245.87	281.885	303.84	254.75	293.55	402.445	233.14	328.82
APOO	1558.01	1482.81	1924.44	1472.82	1245.83	1172.94	1240.64	1119.36	1174.62	1086.89	1011.03	1224.01	1512.43	1601.84	1352.02	2480.69	1442.18	1384.8	1135.41	1358.6	1552.17	1195.78	1317.15	1190.43	2486.13	1235.2	1179.18
APOOL	502.0875	544.585	735.495	461.4975	447.2625	357.6275	350.47	459.67	356.415	297.1575	341.3475	402.8375	342.335	357.23	358.4775	737.84	487.325	312.51	321.225	324.875	364.105	263.0125	319.87	373.22	316.8625	394.895	351.6425
APOPT1	1015.095	894.535	1256.775	1154.585	1353.6	781.96	1057.385	1119.835	797.67	1033.635	1233.4	1159.395	1022.87	1953.99	788.265	908.995	940.025	1892.915	1108.62	965.495	1112.22	1016.26	974.695	833.715	793.045	1102.53	1896.095
APP	3236.93	3048.29666666667	1807.57333333333	3923.92666666667	2807.40666666667	3421.53333333333	3952.67333333333	3242.70666666667	2897.20333333333	2753.79333333333	3362.18333333333	2961.04333333333	3245.36666666667	3684.62666666667	3702.41666666667	4413.43333333333	5501.56666666667	2855.65333333333	2626.34333333333	3077.53666666667	2209.03	3331.54333333333	2441.31666666667	2952.85333333333	2838.98	3393.75333333333	3905.8
APPBP2	401.3775	402.77	454.12	390.3325	394	399.4025	373.7625	389.2625	368.4025	334.145	355.87	449.82	318.1325	330.12	349.785	419.0025	415.4575	351.515	339.1075	312.6225	327.5475	355.2025	332.9125	322.4675	355.97	396.54	359.18
APPL1	588.05	491.12	506.995	482.935	588.78	515.9	597.735	576.855	469.425	541.1	722.325	537.665	468.795	440.46	695.005	792.53	563.56	337.69	423.35	581.755	432.405	420.41	585.425	494.575	468.95	658.76	554.175
APPL2	420.33	258.27	292.56	365.96	289.08	411.78	431.92	285.26	291.39	364.31	471.08	618.65	261.9	309.93	615.68	109.8	790.83	162.07	452.55	435.19	398.71	351.04	486.54	254.33	453.69	461.7	337.26
APRT	532.83	892.57	872.11	590.295	666.385	711.675	880.27	640.965	921.51	727.365	973.09	690.635	385.875	303.555	296.895	590.85	783.625	707.37	725.795	662.335	757.455	687.815	697.615	730.125	784.92	583.455	749.105
APTR	489.645	291.54	311.845	280.945	562.23	353.685	214.98	333.03	312.52	374.505	296.95	480.52	480.455	390.79	191.17	205.31	436.735	115.865	217.17	243.08	210.68	248.86	285.265	348.825	320.32	367.055	313.645
APTX	212.69	326.526666666667	311.41	217.54	253.486666666667	222.703333333333	203.326666666667	231.143333333333	195.946666666667	207.823333333333	204.113333333333	465.163333333333	213.986666666667	310.79	324.033333333333	263.433333333333	374.213333333333	203.053333333333	215.54	218.646666666667	210.876666666667	181.053333333333	261.226666666667	207.593333333333	229.193333333333	209.396666666667	222.936666666667
AQP1	866.6	841.595	172.07	491.36	450.49	2045.445	1917.335	1497.71	1198.89	1259.77	950.13	341.075	1533.55	420.82	374.565	1291.59	243.71	1210.715	901.66	2130.065	1516.665	1266.35	1018.44	1862.63	1128.63	962.62	935.95
AQP10	34.88	36.98	45.35	47.13	44.57	36.98	37.82	45.12	49.39	39.93	43.3	36.44	40.29	47.75	35.58	62.11	41.41	52.62	43.51	43.7	48.13	53.07	46.87	39.81	47.85	36.68	31.48
AQP11	133.28	120.75	78.29	94.39	103.9	92.96	94.77	92.01	106.06	114.89	92.69	63.79	75.28	80.13	65.78	53.97	90.39	94.96	85.56	101.73	115.59	117.08	76.94	81.37	115.63	125.41	126.39
AQP2	87.96	89.46	86.38	99.5666666666667	89.7466666666667	84.45	80.4233333333333	84.56	91.67	93.4933333333333	88.3666666666667	78.83	102.38	92.25	85.6366666666667	138.23	89.56	116.463333333333	81.9033333333333	84.2666666666667	104.836666666667	102.23	78.4533333333333	83.42	99.9266666666667	80.5666666666667	81.63
AQP3	116.283333333333	104.916666666667	132.393333333333	141.97	131.853333333333	132.78	134.963333333333	131.593333333333	147.72	117.22	123.626666666667	102.44	131.37	163.54	124.46	167.423333333333	152.406666666667	194.463333333333	144.313333333333	211.943333333333	248.556666666667	177.356666666667	133.656666666667	137.056666666667	231.483333333333	170.533333333333	642.853333333333
AQP4	286.044	1183.272	660.57	469.602	391.344	411.314	15.478	395.812	23.746	782.806	12.638	1463.23	372.132	101.742	215.704	123.524	468.742	393.272	15.47	128.022	40.574	207.212	27.99	301.884	77.482	313.682	172.878
AQP4-AS1	19.12	15.9	20.62	13.86	26.42	26.165	13.95	25.58	18.97	26.785	18.725	19.78	27.715	18.085	16.43	23.94	15.685	21.77	20.195	16.135	19.425	25.375	21.19	24.07	20.92	13.29	17.405
AQP5	139.37	137.12	117.23	181.51	153.09	461.99	442.77	135.09	321.41	157.06	364.25	387.95	146.31	144.48	142	144.11	143.69	286.31	183.75	168.25	204.77	809.51	126.66	277.01	168.67	139.1	294.35
AQP6	139.05	127.065	144.02	138	125.61	138.745	155.895	116.545	134.955	128.875	155.945	153.785	128.53	166.48	106.88	229.28	117.33	149.615	120.355	127.055	164.845	132.655	108.745	119.115	139.4	113.325	108.21
AQP8	48.03	51.17	52.27	47.96	65.94	74.46	67.09	44.26	68.63	53.94	69.23	55.22	63.73	74.77	60.41	40.93	65.79	68.48	64.69	62.52	56.17	75.74	70.03	67.64	68.4	64.29	72.49
AQP9	41.28	69.75	39.48	41.79	65.64	71.19	195.86	54.09	58.04	52.36	55.18	35.7	62.69	83.34	45.03	74.2	60.14	82.16	84.39	93.81	140.31	42.04	118.57	73.74	69.05	73.39	75.76
AQPEP	33.34	34.96	28.12	34.94	46.51	23.78	31.34	32.69	30.7	31	25.92	23.76	46.09	49.62	43.72	57.17	33.1	34.06	32.72	25.1	49.21	33.34	29.3	35.62	50.81	43.86	34.89
AQR	232.1975	395.335	325.5175	321.6275	248.75	224.175	222.0225	264.0425	240.655	194.8675	260.755	363.605	369.915	530.0175	241.8275	259.225	317.595	200.025	229.2225	171.3475	195.67	173.07	202.8375	215.8975	187.3225	199.285	195.8575
AR	99.42	325.195	170.97	315.755	202.195	175.5375	450.8775	121.965	480.71	98.4725	552.1425	75.57	394.4825	55.7675	304.025	60.415	53.815	115.4275	69.5425	78.51	88.1	194.6825	55.885	312.2225	185.9425	159.4325	147.5175
ARAF	268.985	261.045	349.475	263.49	248.385	290.76	321.8	240.265	264.195	375.315	339.61	212.85	178.42	192.29	212.12	212.345	191.225	241.42	311.925	340.19	341.38	318.87	372.745	324.43	213.075	295.795	368.96
ARAP1	353.5	287.036666666667	236.016666666667	323.29	322.39	322.486666666667	369.083333333333	377.993333333333	307.956666666667	290.09	255.92	240.086666666667	220.393333333333	225.653333333333	186.393333333333	374.503333333333	249.553333333333	485.053333333333	392.096666666667	366.606666666667	453.196666666667	319.9	347.87	328.333333333333	259.033333333333	283.806666666667	289.386666666667
ARAP3	183.13	141.22	104.43	167.235	129.95	213.525	187.07	239.235	196.76	149.495	171.725	112.235	175.14	111.29	194.775	165.4	143.345	248.175	153.655	174.115	180.84	201.81	145.42	181.92	222.275	171.775	160.72
ARC	72.61	66.21	75.75	76.1	60.66	54.02	56.87	69.44	54.77	55.21	47.2	78.59	54.1	51.68	49.84	112.72	52.19	72.53	56.52	62.72	71.41	60.88	82.88	117.79	68.49	59.53	47.44
ARCN1	1942.55	1709.44	1074.04	1689.08	1347.17	1615.46	1659.75	1483.85	1607.61	1269.97	1236.04	1560.46	1575.44	1566.81	1412.94	1614.38	1638.92	1383.49	1699.11	1496.2	1362.94	1220.72	1393.16	1400.43	1016.92	1387.25	1429.43
AREG	22.8933333333333	27.3166666666667	65.7233333333333	21.1466666666667	18.17	16.38	14.2533333333333	16.91	23.4833333333333	18.48	18.19	23.7066666666667	29.0366666666667	27.49	27.7433333333333	29.2433333333333	17.3166666666667	32.1933333333333	28.1833333333333	56.6266666666667	29.9766666666667	19.29	189.813333333333	36.23	26.3033333333333	17.8666666666667	23.6133333333333
AREL1	129.51	173.19	153.113333333333	233.836666666667	133.963333333333	151.743333333333	169.68	148.803333333333	167.956666666667	139.25	147.803333333333	279.903333333333	162.266666666667	328.93	109.82	232.723333333333	407.326666666667	135.936666666667	166.1	130.163333333333	133.16	111.233333333333	166.313333333333	126.426666666667	133.91	139.123333333333	150.5
ARF1	319.52	150.48	176.92	186.49	136.77	129.56	133.73	135.63	133.9	138.92	148.25	207.22	149.87	225.05	169.5	255.96	149.13	212.59	127.42	160.38	165.34	130.56	124.88	133.86	186.75	145.19	203.02
ARF3	1635.19	1475.5	1832.80666666667	843.32	1145.03666666667	1345.08	1138.07	1558.70666666667	1291.40333333333	1241.08666666667	1093.53	1506.55666666667	704.48	1893.59	748.486666666667	928.29	1065.09666666667	1485.71	1177.01	1125.08333333333	1383.93333333333	1352.33333333333	1046.78	1480.97666666667	963.09	1063.40333333333	1275.63333333333
ARF4	4424.785	3288.84	2614.83	2371.655	2625.51	3202.18	3394.45	3077.31	2834.195	2712.235	3580.73	3545.76	2969.635	3894.15	3483.12	2357.055	5587.5	2026.95	3788.575	2883.19	2707.705	3560.445	2784.76	2901.835	2963.39	2693.225	3547.04
ARF5	761.56	985.11	1332.55	795.29	881.82	980.85	824.45	847.28	756.66	1005.37	842.44	1467.91	478.62	1381.4	451.76	459.52	600.52	902.71	993.64	837.37	996.11	916.32	857.89	911.81	742.57	689.53	912.96
ARF6	632.216666666667	557.526666666667	1014.56333333333	750.743333333333	670.043333333333	1072.54666666667	1105.58666666667	794.65	1017.49333333333	870.26	988.933333333333	1444.68333333333	936.143333333333	1625.75	720.12	1330.31333333333	1054.16333333333	999.196666666667	1481.48666666667	1424.26666666667	1276.68666666667	1441.28	1267.21333333333	1124.33333333333	784.736666666667	934.75	999.166666666667
ARFGAP1	191.33	193.55	196.7	178.935	216.19	196.105	185.4	206.155	150.905	181.375	216.62	166.11	163.475	185.12	171.145	159.025	157.55	270.695	208.175	164.04	183.24	197.965	191.69	175.195	183.085	183.805	192.165
ARFGAP2	297.855	363.615	230.63	410.935	325.04	285.42	268.665	318.245	242.205	319.67	283.385	360.675	236.425	184.035	335.095	218.195	231.455	339.9	284.895	287.425	289.095	279.44	275.345	267.21	255.63	314.765	321.245
ARFGAP3	1345.77	1459.29	1301.46	1289.99	1154.31	797.82	731.89	1268.29	1202.14	1056.09	725.55	980.05	882.54	1124.69	652.98	1040.76	944.73	666.96	1016.99	1187.49	650.05	961.83	977.1	1032.28	1091.21	1360.34	1416.47
ARFGEF1	561.876666666667	426.853333333333	362.49	710.246666666667	597.463333333333	734.976666666667	866.98	737.323333333333	615.996666666667	652.75	1199.66333333333	778.69	1136.26666666667	596.783333333333	724.183333333333	879.52	783.016666666667	534.933333333333	877.393333333333	723.136666666667	680	613.483333333333	1047.16666666667	823.603333333333	365.556666666667	560.656666666667	416.773333333333
ARFGEF2	754.49	784.41	918.1925	1222.5975	873.89	709.5325	534.6275	832.76	609.5625	791.485	619.4775	1073.5025	1078.0975	894.0625	494.7125	1624.5975	755.9875	660.5975	778.1625	753.1175	745.8875	427.085	1029.3575	706.47	557.7875	611.255	667.96
ARFIP1	748.21	909.61	777.335	719.915	915.56	871.96	908.265	775.87	932.08	619.03	764.59	643.49	817.46	519.515	982.14	668.93	764.36	758.715	818.875	837.46	804.905	1165.4	849.845	988.26	661.87	773.58	625.875
ARFIP2	1475.61	1313.81	568.68	1085.5	1161.99	1240.34	1097.31	1062.41	1044.24	1161.12	1016.15	980.08	653.76	822.13	573.92	868.77	784.89	1204.27	1009.18	884.42	1136.26	1001.35	966.27	1152.58	1061.62	1026.13	1467.64
ARFRP1	354.175	322.95	365.345	291.575	238.92	270.775	280.575	274.815	269.725	329.61	295.17	259.23	213.275	217.465	248.99	373.72	272.5	279.465	316.995	369.575	385.995	376.645	339.125	379.145	274.04	291.85	322.965
ARG1	49.685	38.8025	50.8075	43.7975	59.975	50.075	47.3925	57.4	44.9075	49.5725	49.27	40.3775	53.79	52.945	48.01	72.7675	45.5575	45.23	46.475	49.3875	64.865	59.2925	53.49	44.465	52.7225	47.81	55.4725
ARG2	1063.325	723.425	1527.13	763.12	1426.755	677.625	610.415	1089.375	928.375	1214.115	822.995	713.485	2150.8	1255.355	571.06	3964.44	1745.88	868.55	1009.405	913.565	882.65	769.655	3131.685	867.64	1638.675	766.785	866.005
ARGLU1	569.1425	547.55	424.6925	647.4925	702.695	567.15	689.5	562.19	638.61	715.235	785.54	406.89	1105.8775	691.4925	1091.73	521.3375	439.4425	631.6375	814.235	697.2625	669.3925	675.525	774.46	620.13	814.3425	692.1925	752.4825
ARHGAP1	778.995	791.0275	455.525	756.4175	634.515	840.8925	892.1625	893.19	925.4425	864.315	856.11	605.4075	728.45	747.6425	984.745	904.7125	1225.36	1093.975	976.14	804.405	798.335	860.6375	736.4075	791.125	821.7925	734.515	987.365
ARHGAP10	94.72	208.09	319.95	211.41	174.69	352.99	142.89	222.52	177.39	267.3	91.16	62.42	149.97	215.88	87.31	212.76	244.02	536.83	268.04	327.02	334.04	175.4	319.42	332.2	283.9	186.73	233.25
ARHGAP11A	67.11	54.57	69.78	69.53	34.56	35.44	28.56	32.93	31.56	22.2	32.93	68.24	33.73	33.42	41.32	88.09	39.08	45.46	31.33	29.46	58.37	29.66	25.49	21.53	26.83	36.73	31.33
ARHGAP12	355.76	343.06	238.82	311.36	365.89	509.22	604.65	470.31	472.37	286.24	1022.16	612.6	853.78	443.18	442.53	475.5	344.87	306.83	488.61	668.49	539.31	588.3	748.85	787.77	291.48	445.46	296.36
ARHGAP17	404.95	344.08	470.21	607.32	688.88	908.3	801.75	869.3	864.87	742.19	766.77	571.65	612.99	484.41	690.95	558.28	428.82	854.74	978.2	699.79	977.62	1249.39	795.6	1039.97	801.8	704.6	770.91
ARHGAP18	621.563333333333	830.366666666667	516.026666666667	428.88	695.973333333333	546.306666666667	372.806666666667	942.523333333333	314.09	452.946666666667	197.626666666667	194.866666666667	242.343333333333	519.486666666667	598.716666666667	347.06	277.763333333333	1164.24333333333	1125.99666666667	979.32	854.363333333333	923.946666666667	1170.84666666667	1136.35333333333	437.753333333333	497.726666666667	304.713333333333
ARHGAP19	126.48	125.066666666667	104.506666666667	112.433333333333	183.13	203.32	155.233333333333	402.473333333333	501.696666666667	161.313333333333	199.963333333333	122.016666666667	207.263333333333	96.1533333333333	179.283333333333	86.4366666666667	119.303333333333	257.593333333333	583.376666666667	243.473333333333	518.22	283.606666666667	147.143333333333	978.87	147.576666666667	152.066666666667	142.98
ARHGAP20	74.49	82.395	82.61	379.245	102.09	121.445	96.185	119.185	119.565	146.46	77.805	213.9	71.565	67.625	65.08	390.505	77.15	125.165	211.865	181.09	158.95	156.645	151.82	86.45	286.185	259.6	214.45
ARHGAP21	220.07	270.215	178.23	308.665	374.93	419.53	282.46	318.885	274.82	328.93	211.6	205.9	393.36	328.015	455.91	251.115	263.385	447.59	409.77	259.115	318.35	373.225	294.895	363.48	317.685	408.57	309.11
ARHGAP22	150.695	195.665	129.04	204.755	133.405	121.04	101.89	134.76	135.045	135.76	110.15	195.265	140.955	147.245	107.695	162.49	85.42	138.06	82.825	85.11	99.225	156.14	76.85	103.1	112.9	95.85	102.995
ARHGAP22-IT1	34.675	36	38.07	39.665	57.735	57.84	43.56	49.095	49.365	46.26	44.02	38.33	63.995	48.1	56.19	55.065	48.39	49.355	53.9	47.505	52.92	53.795	52.715	53.745	83.055	49.79	47.75
ARHGAP23	136.42	121.12	119.1475	135.9525	103.395	179.15	138.4575	152.965	175.0075	122.2375	117.7025	100.315	130.43	116.74	144.2875	244.79	104.035	233.215	257.1825	185.155	189.315	159.5275	195.6675	215.575	154	122.15	127.635
ARHGAP24	294.1675	741.5975	688.79	679.955	515.9125	427.7475	165.0025	531.325	231.025	528.93	305.885	566.67	418.985	288.14	403.2975	289.885	170.14	268.78	79.7125	205.35	159.2275	439.5575	207.8275	425.0575	586.735	792.23	481.71
ARHGAP25	97.7033333333333	88.8	90.3666666666667	104.633333333333	85.1133333333333	110.223333333333	148.736666666667	90.7266666666666	80.2466666666667	73.7	75.1066666666667	102.026666666667	85.4666666666667	100.486666666667	93.1766666666667	119.976666666667	91.1566666666667	139.85	76.2533333333333	90.8233333333333	123.303333333333	89.5566666666667	69.05	82.02	115.016666666667	118.936666666667	96.13
ARHGAP26	117.835	77.4775	91.955	83.17	72.3975	108.265	84.5775	84.595	80.685	73.1225	68.22	62.69	77.6325	94.185	97.025	118.525	88.7725	109.525	74.385	83.6675	90.075	81.3575	77.935	97.8	89.545	84.525	86.8275
ARHGAP26-AS1	110.41	78.23	99.9	101.21	102.76	79.95	68.98	73.79	64.35	80.12	67.19	75.66	59.9	93.85	79.09	94.45	67.03	97.82	83.74	77.24	97.21	75.47	69.77	62.41	108.09	99.87	110.07
ARHGAP27	108.878	74.372	76.442	179.224	73.856	116.814	97.88	115.148	109.784	115.078	90.46	88.204	132.392	88.186	112.898	121.258	86.368	104.612	104.876	105.914	122.33	140.176	87.418	158.198	84.634	84.094	95.444
ARHGAP28	37.5	452.276666666667	262.333333333333	44.28	45.7133333333333	54.5633333333333	71.0533333333333	50.4533333333333	49.8166666666667	63.7533333333333	98.9	374.36	39.9533333333333	238.5	84.8966666666667	36.71	170.076666666667	35.7033333333333	37.4966666666667	40.1066666666667	40.8233333333333	34.9966666666667	32.0333333333333	40.22	70.6733333333333	73.42	50.6833333333333
ARHGAP29	336.19	158.585	112.3	315.9375	352.56	469.1925	262.07	566.9975	319.515	481.935	254.6125	141.955	227.75	224.56	419.0125	171.47	161.935	388.445	637.3225	622.275	448.245	417.285	571.95	414.7	479.7475	517.7875	436.9125
ARHGAP30	127.885	108.19	130.515	129.9	96.41	132.73	162.08	114.08	121.645	92.295	107.32	108.2	122.85	116.43	97.475	188.49	112.555	230.845	114.025	134.905	194.885	122.675	110.595	112.835	122.555	165.575	116.305
ARHGAP31	284.76	511.1	171.025	525.685	213.345	327.86	210.315	343.07	165.04	319.915	186.2	452.125	262.025	189.415	259.245	196.495	91.16	369.45	165.185	226.74	226.1	211.055	169.05	233.73	309.085	297.495	296.54
ARHGAP32	65.42	66.3325	61.745	70.07	84.2975	75.06	67.8875	74.0525	64.1975	66.335	68.335	67.08	64.635	87.835	66.6925	74.0725	79.895	83.6075	97.1025	78.095	87.5025	79.08	85.4375	70.535	93.9525	72.72	83.93
ARHGAP33	151.77	136.286666666667	155.293333333333	168.886666666667	128.89	108.223333333333	112.65	113.556666666667	110.45	127.276666666667	106.776666666667	144.36	123.313333333333	131.046666666667	122.896666666667	232.606666666667	110.44	154.433333333333	107.093333333333	110.533333333333	143.63	108.81	109.173333333333	111.31	138.786666666667	110.183333333333	114.563333333333
ARHGAP35	283.632	443.844	478.826	439.09	473.024	465.31	475.4	563.122	494.632	381.366	470.554	320.48	456.816	410.388	391.224	516.724	252.388	466.48	332.868	328.23	284.792	425.182	508.398	493.598	343.654	356.314	413.506
ARHGAP36	20.12	963.17	19.14	19.39	258.98	152.18	4902.88	6483.46	11245.91	25.09	10050.35	19.64	441.75	19.07	30.45	56.52	32.29	996.85	412.99	2054.77	70.17	430.01	139.93	8924.45	20.98	18.47	21.13
ARHGAP39	169.92	109.08	133.45	136.79	106.34	127.26	103.58	110.24	104.3	117.29	114.58	138.6	109.16	132.19	108.24	240.73	122.48	157.04	92.83	109.17	133.76	110.7	99.05	99.12	116.05	110.11	113.35
ARHGAP4	114.66	101.08	114.79	103.22	111.07	101.46	96.98	90.57	109.22	89.38	110.78	87.67	110.57	105.9	107.21	164.1	118.39	134.4	110.09	103.84	149.78	119.56	103.04	104.36	123.04	96.71	119.09
ARHGAP42	64.6666666666667	101.526666666667	155.453333333333	86.3033333333333	79.2966666666667	78.5833333333333	76.8266666666667	86.13	84.3066666666667	76.38	76.71	95.16	76.7366666666667	115.003333333333	73.54	154.13	100.72	77.4633333333333	96.5366666666667	91.1566666666667	88.2533333333333	108.71	82.3133333333333	112.476666666667	49.7166666666667	61.4366666666667	53.4333333333333
ARHGAP44	97.24	84.375	132.29	155.655	229.955	179.965	195.54	169.86	192.29	263.62	235.26	222.51	132.43	83.35	69.8	205.03	659.845	190.525	276.895	240.32	150.81	179.975	332.75	167.345	157.895	236.585	236.885
ARHGAP5	500.216	691.982	814.562	805.132	797.328	893.74	677.976	827.794	651.824	717.206	758.442	900.822	877.518	972.788	727.636	574.842	493.942	570.248	828.478	617.998	498.426	610.87	786.05	732.956	499.724	713.484	564.772
ARHGAP5-AS1	185.04	176.42	233.03	176.56	196.82	155.75	139.95	218.61	183.77	219.79	192.45	188.58	175.57	163.09	116.19	130.28	141.75	120.04	179.91	183.54	173.31	162.18	147.01	187.13	177.65	208.96	168.43
ARHGAP6	642.455	238.08	475.875	511.305	470.305	749.485	213.635	655.02	186.525	1159.3	133.95	304.6	136.4	413.425	339.8	942.935	116.925	487.015	362.305	514.94	334.325	195.29	686.84	389.99	648.31	759.845	862.17
ARHGAP9	59	49.1066666666667	54.86	109.58	78.9	89.63	260.963333333333	68.1733333333333	78.4	66.3133333333333	254.076666666667	60.48	83.5633333333333	158.463333333333	89.4266666666667	78.5166666666667	69.78	157.04	72.14	109.356666666667	224.853333333333	118.88	98.3833333333333	76.04	89.0266666666667	118.85	90.3466666666666
ARHGDIA	871.955	790.55	523.8025	530.165	432.2325	455.8175	552.77	492.8875	590.2625	458.34	516.85	635.975	256.58	260.2875	287.6375	328.0175	230.5925	776.8825	565.29	429.4	597	448.075	434.37	530.5825	469.625	449.255	633.645
ARHGDIB	1349.83333333333	630.656666666667	386.763333333333	1731.42	1449.54666666667	2610.49666666667	2201.08666666667	1705.17333333333	4949.91333333333	1392.94333333333	2667.17666666667	638.613333333333	1216.97666666667	1199.59666666667	2356.89333333333	628.023333333333	431.956666666667	1815.1	2346.92666666667	2700.79	2292.62333333333	5158.41333333333	1100.39666666667	3919.61666666667	1271.57333333333	1416.59333333333	1146.41666666667
ARHGDIG	53.67	46.73	53.86	50.76	46.28	48.88	58.4	64.48	75.57	62.89	65.6	48.78	85.08	55.63	77.95	51.41	72.94	59.38	64.15	75.11	56.49	64.29	76.22	57.31	75.58	40.44	85.23
ARHGEF1	186.86	185.37	264.36	179.56	202.75	109.53	212.56	171.52	132.5	125.97	186.96	209.7	164.49	482.87	169.25	227.91	137.94	363.89	168.72	139.14	204.08	149.09	169.7	136.3	102.21	161.14	484.29
ARHGEF10	153.2625	321.4975	87.34	625.5625	175.9175	209.2975	175.2925	195.545	124.2975	182.31	152.0425	161.135	180.0625	71.8675	187.215	170.55	107.69	231.85	190.9975	181.4325	185.835	170.895	161.2675	158.28	177.295	191.6275	218.38
ARHGEF10L	222.79	177.035	142.04	213.045	284.37	190.985	892.555	247.49	368.355	182.245	929.135	298.015	411.585	484.92	571.375	253.515	294.31	236.85	164.89	295.675	273.785	181.125	420.795	178.155	332.77	312.93	416.015
ARHGEF11	147.173333333333	172.83	283.84	196.12	150.36	213.766666666667	209.613333333333	178.336666666667	180.24	178.993333333333	199.116666666667	274.776666666667	142.29	236.493333333333	169.15	157.51	265.723333333333	197.263333333333	205.726666666667	168.916666666667	166.85	186.466666666667	216.163333333333	196.25	189.22	192.74	215.546666666667
ARHGEF12	226.939230769231	286.231538461538	161.471538461539	242.600769230769	190.035384615385	254.386153846154	245.874615384615	269.896923076923	237.279230769231	205.916923076923	201.214615384615	168.952307692308	242.602307692308	275.778461538462	276.328461538462	366.069230769231	300.519230769231	265.690769230769	283.959230769231	272.714615384615	245.35	231.013846153846	281.104615384615	281.886153846154	197.576153846154	235.053846153846	227.173076923077
ARHGEF15	160.42	123.02	112.435	164.21	115.61	181.245	137.665	173.025	127.805	131.64	114.365	104.885	118.135	100.505	119.885	137.45	112.08	183.32	102.97	133.085	119.61	124.17	97.255	109.27	133.045	134.985	120.74
ARHGEF16	244.53	140.71	138.29	193.18	232.77	181.29	191.72	167.49	164.92	201.19	244.08	170.95	154.24	147.37	133.47	210.13	139.03	167.32	187.88	152.15	172.11	176.75	211.12	182.3	173.74	151.5	178.53
ARHGEF17	421.62	280.26	266.78	558.58	349.18	596.05	420.79	460.13	339.95	425.01	271.49	274.71	226.99	170.3	333.72	242.71	154.63	502.11	379.54	376.03	375.64	364.15	319.23	393.89	354.94	404.87	415.43
ARHGEF18	532.99	786.91	589.12	715.72	703.8	506.52	1003.39	684.98	763.98	841.06	860.05	587.59	805.28	643.84	795.81	648.06	581.09	636.6	905.14	767.09	816.25	693.22	703.49	787.61	573.74	795.8	862.33
ARHGEF19	259.53	87.12	179.47	585.45	467.65	267.73	480.77	334.32	558.95	416.12	421.44	748.29	401.45	519.36	94.37	260.54	293.87	437.49	294.26	251.04	402.89	386.81	209.32	288.22	298.53	275.12	304.09
ARHGEF2	325.1725	505.81	1159.2025	433.545	368.1225	434.7425	229.355	431.655	267.0125	368.355	297.62	724.505	364.3225	795.4275	383.42	439.0025	773.16	482.1675	459.2875	331.0375	496.275	344.1275	462.0325	355.805	276.04	278.1825	292.54
ARHGEF25	74.32	74.91	75.84	72.78	80.1	103.65	75.77	85.27	77.56	90.84	78.55	79.71	70.26	89.06	88.73	72.09	69.49	98.24	65.4	79.96	83.12	86.48	73.38	84.48	106.49	76.01	102.72
ARHGEF26	90.1533333333334	75.57	86.6566666666667	104.133333333333	174.2	134.766666666667	120.57	118.04	145.796666666667	130.29	95.7933333333333	99.2033333333333	95.04	75.6066666666667	104.863333333333	197.716666666667	43.71	91.0166666666667	170.836666666667	219.893333333333	216.166666666667	77.92	192.236666666667	149.406666666667	127.28	138.25	141.73
ARHGEF26-AS1	96.12	35.32	57.38	329.04	124.76	67.74	47.51	86.09	59.16	88.44	62.33	285.46	62.83	77.38	41.29	163.18	77.78	56.52	65.42	86.46	136.23	47.49	188.07	91.52	54.31	53	53.02
ARHGEF28	246.643333333333	377.598333333333	315.313333333333	272.373333333333	149.948333333333	121.358333333333	132.483333333333	162.011666666667	116.7	229.715	138.926666666667	327.693333333333	172.168333333333	225.195	485.643333333333	298.331666666667	127.411666666667	107.536666666667	94.8633333333333	130.7	167.521666666667	162.748333333333	174.961666666667	128.438333333333	252.618333333333	251.446666666667	252.848333333333
ARHGEF3	487.37	1376.54	307.35	548.51	401.94	658.92	661.19	535.22	678.84	578.2	532.09	285.91	303.1	596.28	854.34	361.62	999.4	492.39	372.73	537.17	393.02	381.5	238.71	305.8	647.67	664.58	496.69
ARHGEF33	29.03	26.35	31.17	31.5	37.36	30.9	34.99	23.36	28.78	27.12	26.93	23.3	29.58	43.94	34.52	52.76	38.32	37.96	31.67	40.2	41.11	30.96	30.15	28.08	37.28	33.46	27.98
ARHGEF37	54.23	43.575	131.345	51.27	67.89	234.46	53.915	63.58	173.32	97.08	49.27	79.075	55.84	246.69	56.85	72.03	354.025	63.345	103.615	59.605	61.37	585.74	50.805	148.425	120.68	100.54	126.62
ARHGEF38	66.55	75.51	71.69	63.88	79.47	64.88	69.31	84.21	82.33	73.63	71.9	50.51	64.84	82.51	69.85	112.23	73.82	52.65	74.18	75.11	94.74	80.24	75.21	81.16	102.91	65.99	67.44
ARHGEF39	51.6933333333333	50.98	48.4766666666667	54.26	60.05	45.33	49.6933333333333	52.3466666666667	48.7666666666667	53.6633333333333	51.6433333333333	58.6	70.2166666666667	79.8666666666667	66.6666666666667	65.8033333333333	58.3633333333333	53.0966666666667	47.7833333333333	51.6266666666667	61.98	51.1633333333333	53.0933333333333	54.9466666666667	56.8966666666667	55.2566666666667	58.35
ARHGEF4	81.25	98.1	81.66	103.11	149.18	101.06	103.69	83.39	88.41	95.22	116.48	100.23	111	109.6	105.91	55.69	68.94	124.17	86.25	95.75	122.49	143.52	90.77	100.4	115.41	112.25	113.25
ARHGEF40	227.408333333333	131.495	136.34	429.48	332.141666666667	436.095	178.486666666667	340.161666666667	149.835	351.943333333333	219.013333333333	429.481666666667	392.136666666667	203.728333333333	235.958333333333	194.743333333333	69.8483333333333	286.435	136.486666666667	184.431666666667	236.583333333333	165.085	174.651666666667	253.543333333333	289.561666666667	211.171666666667	330.725
ARHGEF5	472.17	300.54	387.755	593.545	261.315	402.13	384.075	310.69	476.125	432.22	342.515	594.865	309.1	460.69	596.265	355.475	586.22	315.525	526.795	325.38	295.505	254.62	319.07	432.955	542.705	386.755	442.265
ARHGEF6	227.98	125.31	144.39	206.49	173.16	390.98	290.32	276.22	161.72	161.84	129.33	99.63	160.87	196.16	293.33	152.69	1070.21	341.74	146.13	233.2	304.8	229.13	151.53	187.43	295.31	325.39	204.97
ARHGEF7	203.28	188.911111111111	148.652222222222	213.754444444444	151.584444444444	143.665555555556	118.837777777778	128.37	141.718888888889	141.325555555556	152.2	248.702222222222	118.181111111111	150.7	163.372222222222	151.205555555556	154.497777777778	158.766666666667	126.563333333333	141.761111111111	148.822222222222	130.924444444444	154.296666666667	142.502222222222	159.316666666667	139.867777777778	186.64
ARHGEF7-AS2	39.37	43.47	49.47	49.76	59.23	57.3	48.75	60.36	52.66	59.96	49.52	45.19	74.6	50.32	55.47	64.54	46.73	49.17	64.88	56.73	58.9	48.84	70.1	53.73	62.75	59.31	49.56
ARHGEF7-IT1	26.76	27.84	35.23	34.49	42.65	26.76	32.28	31.02	27.79	40.16	32.78	26.6	29.51	47.42	41.8	57.25	37.48	29.14	31.21	28.54	48.36	37.07	31.68	41.55	37.38	38.71	35.55
ARHGEF9	212.84	318.905	199.075	187.245	359.985	193.635	202.505	193.06	180.72	185.77	193.33	232.185	138.71	197.185	234.85	174.73	201.165	123.725	127.645	143.275	119.92	162.18	151.175	172.01	133.705	180.83	157.96
ARID1A	954.6925	786.8025	641.105	1529.5825	768.3675	987.77	1063.3975	1042.0025	844.07	920.25	1065.8575	1349.66	857.7825	937.1275	1151.43	646.285	615.01	909.795	1021.1575	642.6775	797.0375	623.145	789.32	798.84	659.7175	991.9825	1165.8875
ARID1B	378.607142857143	317.678571428571	351.23	470.171428571429	572.462857142857	418.994285714286	428.862857142857	353.461428571429	425.504285714286	392.852857142857	387.987142857143	346.064285714286	300.374285714286	274.264285714286	292.711428571429	397.387142857143	206.462857142857	605.572857142857	443.312857142857	371.594285714286	353.664285714286	365.855714285714	399.631428571429	325.072857142857	468.168571428571	373.61	437.94
ARID2	167.343333333333	158.133333333333	210.123333333333	268.593333333333	226.84	210.013333333333	197.393333333333	230.943333333333	178.396666666667	182.786666666667	203.066666666667	302.343333333333	138.27	358.68	239.556666666667	139.846666666667	115.35	312.71	220.356666666667	160.566666666667	158.056666666667	142.31	194.71	167.8	144.203333333333	167.53	227.716666666667
ARID3A	125.805	115.325	130.005	204.105	107.36	91.705	120.135	106.84	100.71	109.485	130.48	222.035	91.405	124.195	131.845	110.475	95.72	155.545	113.795	94.465	110.265	103.1	90.295	99.125	91.46	84.985	99.08
ARID3B	174.87	143.92	152.95	343.01	173.86	162.79	178.5	159.15	158.38	216.2	176.76	488.09	161.77	193.6	301.31	211.37	154.09	178.92	145.63	148.49	188.06	164.7	148.12	145.04	195.38	171.35	169.02
ARID4A	247.28	302.45	278.905	262.46	375.62	430.615	282.77	377.02	369.74	331.5	294.055	282.97	391.365	382.625	206.03	181.01	217.595	284.095	420.615	332.22	304.675	341.415	303.53	332.78	353.025	318.755	218.045
ARID4B	349.525	344.5025	458.6625	416.4575	407.4075	460.4625	364.595	440.93	337.005	329.97	398.765	503.6325	399.985	569.845	405.59	264.8425	458.1	396.0075	431.895	343.5975	347.29	328.98	435.99	348.4475	328.405	358.9825	254.42
ARID5A	158.9	156.61	155.11	251.84	164.68	334.22	183.47	295.85	137.57	171.76	144.19	143.2	152.52	161.03	201.57	239.8	157.31	429.53	155.23	213.7	313.75	186.63	160.93	160.36	253.87	229.66	237.5
ARID5B	90.17	108.26	66.11	134.4	86.53	199.72	199.272	161.928	107.766	124.292	148.746	81.868	119.338	158.566	204.064	120.114	152.306	154.596	406.71	185.702	205.648	190.826	96.498	118.198	138.278	144.39	145.254
ARIH1	392.041666666667	201.213333333333	217.031666666667	415.028333333333	345.148333333333	362.936666666667	379.126666666667	365.298333333333	347.833333333333	346.075	391.1	469.601666666667	392.47	469.791666666667	414.906666666667	545.086666666667	439.496666666667	284.11	361.386666666667	359.035	325.298333333333	300.873333333333	392.791666666667	315.651666666667	321.583333333333	325.101666666667	298.36
ARIH2	454.646	484.868	451.062	413.25	470.766	446.414	392.366	413.872	352.042	367.89	404.646	600.144	465.142	493.22	608.976	520.996	385.282	382.236	406.738	356.148	407.382	378.402	425.476	411.018	376.146	377.464	477.4
ARIH2OS	91.57	97.81	81.29	55.87	92.15	77.39	59.23	90.17	126.92	97.03	60.17	81.52	71.93	22.55	45.28	60.76	40.78	26.79	50.81	53.29	59.16	79.55	75.32	77.39	82.86	75.84	59.72
ARL1	1807.18	920.233333333333	1112.02	1296.09	1519.74333333333	1489.71666666667	1336.22333333333	1610.94333333333	1521.39333333333	1199.39666666667	1493.23666666667	1703.99333333333	1214.79333333333	1588.52	1259.17	1278.23	1379.84333333333	1211.67666666667	1566.83	1634.39666666667	1462.71	1563.72666666667	1524.89	1604.88	1270.47333333333	1470.29666666667	1273.73333333333
ARL10	79.3625	95.065	77.35	101.97	76.57	89.1625	71.7525	83.0075	85.0025	75.11	75.545	68.4225	91.2925	107.525	118.0225	199.135	77.8275	101.975	88.51	86.1675	96.8375	74.7975	75.985	71.9525	89.3475	75.9325	80.4825
ARL11	18.125	13.15	14.215	16.67	14.16	70.8	162.63	58.115	92.565	14.83	107.725	14.22	14.045	13.565	18.31	15.43	23.71	27.92	17.755	22.925	18.005	27.28	32.795	16.75	14.305	24.98	17.11
ARL13B	352.07	602.18	351.12	286.11	478.88	646.57	525.69	503.43	568.53	534.44	551.74	171.76	444.77	327.17	652.54	453.21	197.14	528.39	1154.36	854.27	513.07	611.2	915.35	791.29	295.8	469.5	360.47
ARL14	34.94	29.45	30.14	26.61	36.6	35.4	33.99	32.6	39.26	36.72	39.76	29.86	28.66	50.16	27.53	41.61	23.95	29.02	43.33	48.46	39.79	47.09	34.81	46.23	45.33	22.18	20.55
ARL14EP	537.11	746.14	383.9	608.39	901.44	755.53	728.92	621.82	650.93	615.34	589.12	561.99	1020.12	305.82	793	589.15	851.52	529.88	627.89	727.73	579.31	724.55	684.07	661.82	637.17	887.03	471.53
ARL15	254.615	421.43	284.35	301.615	218.385	391.675	395.465	387.625	363.47	470.84	303.965	187.58	278.8	319.64	268.75	210.315	376.13	487.33	379.135	372.965	315.14	373.69	230.705	426.615	296.105	342.645	300.485
ARL16	335	325.44	340.07	193.36	389.93	355.58	302.91	343.5	407.46	345.33	333.93	314.5	324.03	219.78	445.01	302.18	448.03	323.06	260.16	360.29	265.29	359.12	311.05	343.55	234.04	332.57	304.28
ARL2	623.89	511.11	547.75	927.5	341.15	494.84	573.17	745.48	520.53	631.67	333.51	915.12	500.51	297.94	437.82	1130.36	721.68	512.98	570.38	793.75	678.31	514.96	468.8	535.69	930.43	947.27	1202.82
ARL2BP	749.31	702.8	786.1	731.92	493.68	735.17	861.93	495.57	484.49	626.3	725.55	997.11	515.14	523.03	738.87	574.85	1277.47	364.54	640.52	838.32	694.7	797.8	687.82	682.45	525.71	822.93	687.47
ARL3	754.14	457.37	446.65	502.266666666667	543.193333333333	579.033333333333	714.273333333333	430.016666666667	873.27	697.83	763.653333333333	572.346666666667	312.256666666667	362.296666666667	465.053333333333	679.543333333333	793.25	470.046666666667	545.826666666667	529.11	687.016666666667	502.69	425.406666666667	506.36	828.316666666667	583.856666666667	584.38
ARL4A	242.28	274.58	305.08	275.11	283.05	325.76	354.19	435.76	330.59	338.66	327.52	280.93	381.87	510.25	298.94	303.9	514.64	319.31	299.18	329.4	353.41	391.87	328.67	387.18	665.85	493.83	404.94
ARL4C	88.09	87.3675	97.8325	112.655	79.5225	94.8925	186.475	89.56	88.1525	85.1825	86.205	81.265	97.54	100.625	96.6775	123.9525	108.805	134.485	80.94	144.685	227.305	95.4525	104.32	76.61	145.9625	149.8175	132.8375
ARL4D	627.325	111.885	342.695	261.92	590.99	540.63	330.065	332.97	334.925	707.965	437.66	617.3	439.69	180.655	250.25	465.025	437.08	445.6	179.14	226.83	286.695	317.775	439.635	221.68	911.535	569.785	666.25
ARL5B	390.925	264.86	146.515	498.015	419.8	361.865	343.755	379.335	386.645	294.375	429.5	298.06	362.415	387.855	684.955	328.545	269.45	411.485	463.685	376.995	314.005	327.16	306.025	331.67	280.885	305.165	257.05
ARL5C	91.42	89.22	82.66	82.67	89.4	92.67	93.93	77.22	97.58	90.98	100.71	99.72	97.23	73.57	91.47	65.07	89.42	104.42	98.39	93.07	81.47	100.41	109.27	88.87	99.93	81.69	75.22
ARL6	121.75	125.53	101.415	96.335	77.145	119.275	107.66	103.28	99.71	85.435	82.72	116.205	106.82	137.45	105.57	86.145	150.055	101.005	84.155	109.575	77.865	79.21	119.525	89.57	100.655	107.285	79.495
ARL6IP1	3167.45	3101.16	3376.2	2431.13	3942.64	3560.72	3288.72	3083.69	2488.24	3117.75	3053.12	3999.27	3541.89	5726.28	5548.53	2786.1	6253.34	2374.86	3480.12	3285.06	2911.89	4793	3238.01	3216.83	2969.8	3906.03	3133.32
ARL6IP4	1547.785	1174.505	1523.38	1825.275	1638.19	1600.475	1671.8	1492.31	1902.855	1447.835	2030.795	1239.285	1364.68	1243.44	1221.72	1360.015	740.89	2190.51	1439.34	1364.4	1622.06	1504.215	1243.795	1773.21	1652.58	1244.235	1491.44
ARL6IP5	2749.985	2307.635	2019.245	2767.785	2484.355	4054.13	3078.605	3002.425	4323.935	2618.625	2790.915	3501.09	2871.215	2237.815	2649.62	2481.795	3042.58	3542.605	2966.235	4704.03	4660.955	4659.035	3747.795	4961.625	2144.195	3143.175	2221.35
ARL6IP6	244.18	236.626666666667	183.366666666667	332.733333333333	265.423333333333	374.16	395.92	270.333333333333	424.816666666667	315.073333333333	444.716666666667	342.453333333333	329.216666666667	208.98	410.173333333333	308.02	236.423333333333	327.273333333333	582.183333333333	540.286666666667	495.59	638.183333333333	494.666666666667	487.906666666667	312.153333333333	378.466666666667	399.176666666667
ARL8A	200.22	200.96	223.67	174.52	99.96	210.83	185.17	201.53	223.89	151.88	219.58	281.25	168.11	222.31	152.86	188.75	256.66	189.77	178.8	181.95	115.85	135.87	230.88	220.59	195.68	189.36	241.89
ARL8B	1636.845	1742.365	1322.095	1785.69	1662.18	1639.265	1827.645	1883.235	1597.385	1623.74	1746.015	2714.475	1637.505	1095.985	1085.825	1891.16	2139.7	1503.25	1855.23	2424.815	2411.11	1668.97	2336.045	1697.705	1375.46	1776.97	1317.335
ARL9	81.36	46.64	71.71	104.07	70.54	62.51	89.23	64.36	61.99	59.22	112.81	51.16	58.02	63.42	80.66	57.22	86.5	83.14	59.3	63.8	71.03	58.4	63.86	80.81	87.99	61.77	68.63
ARMC1	788.16	783.265	652.795	752.34	683.2	710.98	745.9	683.075	652.96	573.465	768.655	756.22	814.905	647.875	835.41	942.33	1059.515	651.78	758.325	866.19	748.54	743.48	890.13	651.315	579.135	641.695	683.205
ARMC10	705.21	1023.335	1367.69	819.125	1082.31	851.82	935.76	1022.79	873.5	898.84	774.15	1047.615	700.03	1459.515	810.705	977.81	1061.355	910.835	1057.58	1081.86	1055.825	1080.485	1071.08	936.16	859.935	875.37	791.3
ARMC12	56.66	65.94	65.91	71.22	87.86	78.43	61.23	79.35	61.36	66.45	74.89	49.04	82.64	77.34	60.8	55.51	64.93	67.72	82.49	89.36	78.99	80.89	77.96	87.37	106.87	93.62	69.77
ARMC2	67.34	53.57	58.14	51.51	83.35	65.21	78.61	58.88	62.04	76.16	69.07	53.67	64.7	73.94	66.06	79.05	52.28	82.91	73.2	79.36	81.91	65.86	78.09	79.15	135.5	88.97	63.63
ARMC3	22.7	21.45	17.59	20.02	24.21	21.39	24.12	27.16	29.97	27.4	23.82	16.74	32.96	23.76	17.4	24.21	18.25	26.67	17.42	21.86	20.91	20.8	20.78	19.97	28.52	27.59	25.43
ARMC4	96.68	92.99	102.745	88.945	114.155	97.715	99.745	98.155	91.245	97.52	106.04	95.09	88.605	103.205	97.12	123.715	94	111.685	110.755	103.075	114.295	167.875	101.195	150.47	132.2	95.06	91.825
ARMC5	174.42	166.53	153.15	178.82	147.33	114.36	136.18	145.07	169.18	146.43	145.23	190.55	94.6	123.83	117.01	124.07	113.47	225.9	142.6	112.11	114.32	146.27	98.89	126.64	135.84	115.99	157.37
ARMC6	348.54	301.27	308.24	349.2	269.41	224.27	247.48	264.67	270.02	274.02	256.33	274.32	257.63	298.44	262.43	443.2	254.46	326.16	268.68	248.2	371.54	273.41	244.99	266.54	330.35	269.3	318.97
ARMC7	453.26	433.39	541.87	408.46	311.26	273.11	350.005	315.845	305.165	327.645	310.545	281.79	295.955	366.13	340.86	1007.96	396.83	267.325	313.45	330.285	463.005	315.69	380.51	305.91	371.475	364.455	502.795
ARMC8	208.03	260.718333333333	175.356666666667	211.15	166.616666666667	202.6	185.885	173.383333333333	178.621666666667	166.466666666667	196.816666666667	334.591666666667	164.551666666667	205.12	236.95	158.013333333333	233.963333333333	145.986666666667	154.541666666667	152.005	126.911666666667	161.046666666667	174.381666666667	191.265	153.5	187.59	158.778333333333
ARMC9	109.606	121.478	126.81	101.448	122.938	108.08	101.542	104.506	122.994	86.4	90.482	99.076	83.494	85.096	117.74	119.594	130.576	123.462	111.192	110.566	120.292	99.544	81.752	96.564	89.128	91.86	89.24
ARMCX1	922.32	1344.31	1804.2	1148.2	1369.98	1222.68	1290.91	1584.39	1222.28	1088.48	1354.1	626.48	1114.57	1052.9	2137.43	883.42	990.71	777.16	708.6	1271.19	922.39	800.39	851.46	857.1	1542.06	1623.49	1480.12
ARMCX2	3479.93	2763.85	6051.5	2735.32	2549.74	2403.24	3087.61	2728.97	2561.83	2714.48	3545.78	3014.59	1678.41	4838.24	4884.62	2041.87	2181.74	2239.54	2634.14	3049.81	3214.31	2810.4	2696.4	2651.28	1596.73	2140.79	2202.97
ARMCX3	1354.66	1167.56	2502.92	1418.57	1786.715	1640.48	1640.325	2967.76	1936.22	1275.055	1795.72	1105.2	1036.4	2274.45	1903.03	1579.825	1598.33	3535.875	2587.81	3871.35	6208.115	2456.44	3660.79	4103.02	983.43	1043.875	1012.435
ARMCX4	130.21	139.608	196.032	121.104	165.096	138.06	155.502	134.436	135.326	141.448	170.418	115.768	137.922	146.486	206.408	206.282	93.658	148.012	105.708	130.498	170.44	122.824	144.268	149.122	158.136	144.624	168.526
ARMCX5	316.435	415.345	528.495	295.105	383.435	246.74	428.03	334.065	365.41	275.835	402.635	297.405	397.49	220.52	412.61	383.045	239.4	243.955	277.62	314.905	299.205	287.69	381.525	357.995	248.96	309.995	283.39
ARMCX6	851.315	860.62	1906.445	951.29	1376.6	1298.455	1143.655	1896.46	1253.735	1284.265	1078.15	823.1	682.15	1744.065	1441.75	1005.005	1373.445	1904.855	1370.34	1709.955	2810.535	1706.89	1834.05	2158.135	935.855	841.175	974.565
ARNT	189.776666666667	193.271666666667	284.901666666667	168.503333333333	157.646666666667	165.461666666667	140.695	163.41	182.333333333333	172.89	148.815	365.833333333333	180.151666666667	223.988333333333	249.6	156.123333333333	237.616666666667	161.108333333333	152.22	174.695	164.798333333333	129.623333333333	200.895	156.41	241.881666666667	154.7	167.493333333333
ARNT2	344.96	130.19	131.1	112.02	176.43	216.37	460.89	194.51	647.13	428.48	398.27	358.76	1190.69	205.06	326.24	457.48	149.52	387.74	464.61	188.03	60.4	368.7	120.34	109.64	174.21	246.23	209.62
ARNTL	112.58	175.795	289.275	215.72	380.755	266.11	212.795	991.805	400.645	290.515	321.38	143.18	148.97	681.895	376.335	273.24	689.3	1275.27	1635.43	1473.105	1129.215	468.85	774.61	933.135	781.025	765.59	369.14
ARNTL2	56.9633333333333	51.36	65.8566666666667	60.78	58.33	50.5666666666667	51.1733333333333	45.55	45.49	53.99	50.6933333333333	56.4	53.9766666666667	69.3266666666667	52.93	76.48	125.67	66.67	60.3566666666667	60.7366666666667	77.1566666666667	49.8066666666667	60.2166666666667	47.9333333333333	51.0633333333333	55.12	48.6
ARNTL2-AS1	6.52	4.78	6.29	10.59	3.02	6.26	2.93	8.81	5.4	13.25	5.9	5.86	10.2	6.6	3.11	10.26	4.93	10.53	2.39	2.53	6.92	6.47	4.66	6.58	7.55	9.21	4.49
ARPC1A	1089.24	1448.81	1829.49	1149.82	1261.26	1594.38	1521.82	1522.78	1076.85	1614.07	1410.03	2467.35	1066.26	1632.3	1393.37	1368.43	1640.75	775.55	1655.99	1698.32	1840.86	1584.78	1775.14	1648.06	1213.77	1660.79	1373.82
ARPC1B	969.33	707.64	630.99	901.12	689.17	1202.68	1668.36	1059.96	997.74	921.95	1067.99	1776.88	699.36	2407.33	710.17	1052.28	2790.4	2511.31	1914.04	1438.77	1736	1529.59	1493.17	1234.01	870.86	1115.47	1199.39
ARPC2	2570.2	2925.63	1840.94666666667	2146.68666666667	1489.79333333333	2568.95	3435.05	1777.25666666667	3145.04	2238.65	2602.51333333333	2724.52	2543.09	2449.13333333333	2872.49666666667	2337.36333333333	3537.99666666667	2986.23333333333	3137.34666666667	3303.57	3474.57333333333	2882.76	2592.91	2784.03	2046.14	2462.14	2101.05666666667
ARPC3	3147.04	2151.98	2400.34	2598.68	2057.96	2598.6	2932.15	2508.12	2880.26	1885.49	2524.28	4001.57	2449.68	3659.78	2375.36	2709.9	3032.99	2555.87	2928.36	2938.64	2778.05	2114.92	2483.02	2588.93	1981.42	2196.09	1665.63
ARPC4	505.16	559.155	473.23	565.015	644.1	745.865	719.515	764.875	506.475	644.735	746.13	494.77	452.76	483.07	448.7	599.3	653.595	759.335	732.205	778.595	772.915	879.75	677.38	797.94	460.335	608.06	623.8
ARPC5	1532.57	2355.49	2914.24666666667	1559.45666666667	1365.37666666667	2078.37666666667	2035.27	1314.23666666667	1647.87	1729.45333333333	1922.63666666667	1982.02666666667	1765.54	2388.52666666667	2162.06	1293.9	2925.55333333333	1364.36666666667	1739.53	2095.24	1864.5	1799.59	1751.71	1970.18	1242.81333333333	1957.29666666667	1311.53
ARPC5L	735.44	608.61	602.37	709.06	587.92	918.7625	953.83	813.2175	1025.3775	710.4925	1132.5125	1359.33	677.59	889.27	648.8075	963.6275	1581.1075	1033.765	1068.2175	901.67	922.2575	844.815	1209.45	1073.35	658.585	537.0925	667.625
ARPIN	210.783333333333	173.71	255.03	308.913333333333	245.52	315.986666666667	239.423333333333	289.37	225.07	319.643333333333	222.03	262.313333333333	209.88	309.58	208.56	312.703333333333	370.926666666667	320.183333333333	310.72	352.21	293.58	339.31	375.62	365.343333333333	271.566666666667	310.556666666667	339.286666666667
ARPP19	1232.27666666667	794.293333333333	814.55	1558.08666666667	1346.88333333333	1385.25	1049.83333333333	1561.44333333333	1108.8	1043.43	926.663333333333	1400.90333333333	1078.22666666667	953.976666666667	1176.82666666667	1385.68666666667	1208.99666666667	1307.7	1311.95	1412.73333333333	1236.94333333333	1304.39	1217.59666666667	1347.26333333333	1077.44	1211.76	1361.86333333333
ARPP21	36.8866666666667	28.12	28.0933333333333	29.55	38.84	34.695	29.7716666666667	37.6833333333333	35.53	32.395	29.8266666666667	22.965	36.385	32.4083333333333	30.5	55.5483333333333	27.96	38.3066666666667	34.4133333333333	34.0416666666667	41.7866666666667	31.1016666666667	42.315	36.5083333333333	58.7266666666667	32.97	33.28
ARR3	179.7	187.47	186.79	179.68	142.95	140.13	153.78	162.26	172.58	153.13	142.05	194.44	136.51	145.27	127.96	219.84	134.17	194.4	129.53	158.85	164.43	184.07	118.04	149.93	153.13	141.74	156.8
ARRB1	116.447142857143	87.0814285714286	94.4428571428571	123.124285714286	93.48	130.874285714286	127.747142857143	127.482857142857	95.1628571428571	101.957142857143	94.5242857142857	95.3414285714286	94.2285714285714	132.298571428571	107.782857142857	136.718571428571	144.138571428571	132.287142857143	95.8957142857143	124.108571428571	133.658571428571	102.725714285714	89.5285714285714	104.314285714286	152.57	141.524285714286	100.09
ARRB2	262.11	257.23	310.88	263.38	233.01	234.04	328.09	219.32	191.75	193.31	203.93	215.17	179.29	225.03	202.83	341.97	195.39	331.22	241.12	256.35	389.61	239.65	229.78	214.16	240.27	251.12	249.12
ARRDC1	216.32	262.605	198.13	290.855	196.285	192.63	212.285	191.12	179.18	210.86	204.165	539.785	157.625	356.265	167.845	235.97	242.83	213.4	247.285	211.91	255.13	222.645	265.815	232.41	180.375	169.62	228.595
ARRDC2	331.42	231.56	307.34	282.75	497.37	349.06	377.11	609.93	471.72	565.42	458.25	218.23	397.2	356.46	311.21	280.48	276.69	651.99	925.66	578.14	712.2	528.57	682.44	799.32	525.59	306.96	439.24
ARRDC3	3294.64	2279.27	3577.18	3550.99	3494.12	3162.1	2698.15	2594	2723.35	3559.17	3873.32	2462.88	5232.08	2484.93	5013.12	2037.12	2356.52	3614.33	4043.38	3086.48	3260.37	4120.74	2749.8	4927.1	3030.97	3417.14	3507.76
ARRDC3-AS1	114.72	113.15	133.4	119.5	133.87	130.52	118	147.19	129.33	123.17	123.96	154.21	173.05	128.16	153.28	147.33	147.02	105.05	116.58	143.33	131.88	145.41	118.95	154.23	147.79	127.22	141.85
ARRDC4	606.93	386.36	889.36	519.16	1596.45	863.14	903.14	979.37	492.99	548.66	394.2	341.6	822.41	1284.99	2449.7	588.98	329.48	1081.11	1403.12	664.12	503.5	656.44	385.2	529.11	433.07	711.23	1141.56
ARSA	201.025	178.06	164.415	187.525	152.77	201.97	188.605	169.34	217.03	170.735	163.825	144.12	125.475	267.82	115.625	246.32	160.415	231.99	181.605	163.785	203.35	169.54	162.61	166.845	129.26	146.43	185.185
ARSB	73.17	63.43	71.9775	58.4975	58.1925	62.505	70.9025	61.8775	82.4125	67.37	57.24	59.5375	65.17	77.4325	82.0225	117.415	72.55	59.665	63.5725	61.3225	69.7575	73.695	70.73	82.7575	53.3325	61.2675	70.3425
ARSD	630.12875	441.39	641.0225	454.0975	632.27125	748.665	354.6425	400.16625	616.03	565.755	418.19875	296.9225	252.95	655.95125	259.42375	298.605	754.1275	708.065	647.06375	415.265	405.375	616.34125	337.44125	558.09	503.13875	455.13375	415.0075
ARSE	45.72	43.83	39.55	42.87	58.41	49.86	48.86	48.76	52.67	56.16	48.61	47.82	54.95	58.81	48.36	64.45	95.19	53.58	55.48	60.34	56.74	60.28	44.44	40.23	45.91	42.73	39.41
ARSF	116.12	108.93	142.75	129.1	112.32	93.86	97.33	86.38	106.17	100.79	100.32	123.39	110.96	126.51	109.47	209.58	102.2	126.17	88.87	102.68	120.51	110.5	87.54	89.55	97.94	102.78	86.89
ARSG	173.045	129.76	167.71	126.43	123.945	129.785	132.935	151.845	161.13	142.58	153.645	89.705	167.88	127.15	109.135	116.3	102.425	116.065	111.36	122.665	148.145	156.255	130.565	145.735	142.955	136.2	150.56
ARSI	83.36	77.87	92.59	84.36	74.89	73.02	85.46	88.77	88.96	71.35	75.46	68.66	85.58	95.37	74.54	163.78	91.94	97.3	76.13	74.84	111.47	80.09	73.96	84.38	77.87	73.51	85.13
ARSJ	52.01	42.83	57.37	46.24	71.81	51.35	45.66	58.73	70.67	51.39	55.85	46.86	67.98	48.98	68.77	70.43	48.69	83.89	88.07	165	92.15	126.4	112.96	114.62	86.89	76.4	65.26
ARSK	109.016666666667	138.96	192.163333333333	130.91	171.22	130.633333333333	117.25	134.536666666667	152.343333333333	142.046666666667	131.796666666667	130.403333333333	143.066666666667	250.143333333333	146.453333333333	129.183333333333	182.72	113.64	115.336666666667	124.17	133.92	142.546666666667	123.18	116.376666666667	166.753333333333	145.68	131.036666666667
ART1	54.2833333333333	51.2566666666667	53.6133333333333	54.93	79.0733333333333	57.2966666666667	52.68	51.9966666666667	56.8833333333333	57.7	56.25	50.81	57.7933333333333	55.6533333333333	50.2	71.0666666666667	51.7933333333333	62.3133333333333	58.9633333333333	54.0533333333333	65.0733333333333	63.8433333333333	63.8766666666667	58.72	88.3133333333333	51.44	56.39
ART3	38.49	33.6	34.7	40.01	37.39	50.52	59.94	34.33	46.92	43.1	46.53	36.4	37.68	52.67	39.3	58.82	40.24	32.84	47.59	38.21	57.6	49.32	37.32	41.02	39.64	42.75	43.71
ART4	14.845	46.42	15.435	20.505	15.2	38.48	37.985	20.795	25.09	30.74	23.52	16.495	43.295	38.485	21.19	25.23	33.01	34.48	31.09	42.355	34.685	19.295	20.205	32.765	89.055	122.88	60.145
ART5	135.84	143.76	138.31	156.1	179.22	152.48	132.83	139.28	137.36	161.14	146.81	125.23	144.88	179.07	148.59	152.73	118.98	162.12	125.91	146.72	187.63	183.71	138.67	139.46	246.79	161.05	174.08
ARTN	89.2566666666667	89.0233333333333	103.71	95.7433333333333	92.7366666666667	86.3933333333333	86.3366666666667	83.31	89.6833333333333	91.0666666666667	85.1433333333333	91.0366666666667	79.7266666666667	106.28	80.09	216.493333333333	94.1033333333333	76.0466666666667	88.5966666666667	97.9566666666667	151.516666666667	103.82	96.1733333333333	95.5	97.2366666666667	88.27	97.5766666666667
ARV1	560.78	709.9	982.33	463.395	578.67	566.825	589.245	557.86	789.24	467.9	983.2	638.205	745.615	519.01	592.045	959.5	1062.42	405.595	494.69	523.54	453.745	503.36	626.415	502.39	599.77	487.675	399.235
ARVCF	431.546666666667	425.843333333333	277.996666666667	1185.67333333333	423.68	334.486666666667	364.206666666667	449.586666666667	547.123333333333	537.686666666667	304.66	562.656666666667	433.333333333333	426.723333333333	254.703333333333	240.2	345.716666666667	490.706666666667	338.613333333333	393.916666666667	497.256666666667	381.263333333333	495.35	435.543333333333	553.17	503.47	569.033333333333
ARX	44.92	40.38	52.705	51.165	65.665	126.835	95.21	53.81	234.4	212.12	51.02	42.06	60.02	109.75	55.205	77.325	55.99	124.895	60.21	86.03	61.315	61.84	388.03	274.16	73.705	55.555	57.855
AS3MT	205.15	367.35	195.76	197.51	181.73	205.49	185.12	165.79	164.97	169.81	168.07	48.83	91.3	85.38	47.5	676.62	117.22	122.3	78.57	181.12	228.18	49.9	133.59	142.25	267.09	216.34	303.48
ASAH1	4949.84	4866.744	2163.224	3822.316	4607.85	5079.922	5943.01	5402.838	5278.296	6012.828	6503.754	2223.03	4293.096	3075.054	5730.126	3516.438	8718.406	4012.704	3592.446	5478.34	5053.686	5693.248	5764.694	6314.148	5138.638	6145.96	5218.7
ASAH2B	146.775	157.175	107.97	146.92	117.565	110.615	129.785	119.81	138.165	105.455	167.715	187.53	112.165	176.425	113.465	151.075	282.495	122.445	103.89	118.51	113.435	101.19	144.565	113.515	76.17	102.02	92.44
ASAP1	357.882	358.048	155.226	346.084	201.628	464.018	431.92	367.602	202.104	243.774	195.728	150.214	225.382	277.788	354.406	334.5	257.304	419.572	486.46	328.44	302.73	278.574	235.798	308.234	251.338	296.364	286.32
ASAP1-IT1	49.18	51.68	39.14	52.52	64.46	54.61	52.84	46.5	47.56	51.97	46.16	45.18	58.76	57.59	46.88	47.22	45.27	78.4	57.63	61.53	44.81	57.17	58.6	56.7	72.83	58.45	58.72
ASAP1-IT2	57.35	52.41	48.41	59.86	59.26	58.56	57.89	55.37	54.26	52.54	50.22	52.67	62.63	71.14	57.28	90.61	55	63.38	57.77	52.14	60.16	57.27	62.09	58.51	72.63	63.57	67.46
ASAP2	932	469.24	463.64	1714.54	650.25	1281.09	660.55	917.04	1152.55	1106.09	457.55	1191.48	907.46	893.21	410.17	1036.67	997.19	1488.35	2812.98	1829.26	1168.08	1542.75	1337.05	812.47	1261.96	1217.3	1167.17
ASAP3	341.25	107.215	175.56	313.67	375.875	326.18	362.37	369.16	373.83	349.535	380.67	258.645	250.62	357.97	200.435	630.16	425.825	334.845	254.2	278.66	315.695	162.17	279.72	234.175	459.16	376.88	489.81
ASB1	165.1	164.663333333333	153.08	131.646666666667	135.933333333333	160.38	132.35	156.016666666667	158.103333333333	139.85	124.38	81.55	114.983333333333	97.0966666666667	125.12	92.8533333333333	109.783333333333	128.53	177.226666666667	122.62	117.86	171.8	125.98	156.233333333333	168.283333333333	147.153333333333	165.42
ASB10	86.4566666666667	90.6366666666667	79.2333333333333	86.04	99.05	88.3166666666667	82.19	79.65	79.71	85.84	81.28	82.2166666666667	89.88	77.0533333333333	77.5366666666667	82.6133333333333	79.9766666666667	89.7033333333333	87.1933333333333	83.8033333333333	100.536666666667	102.39	85.59	89.8333333333333	94.01	83.8166666666667	85.8266666666667
ASB11	53.22	50.76	50.88	54.55	67.14	55.51	53.45	53.53	52.93	54.5	46.57	40.74	54.87	47.48	44.12	93.19	43.5	55.58	60.6	52.84	50.06	47.69	54.73	54.91	61.6	56.52	55.71
ASB12	103.07	116.81	117.64	105.58	121.88	97.38	105.31	117.21	122.24	110.63	96.89	80.07	132.95	117.05	97.15	169.26	94.21	139.53	103.89	111.38	132.34	106.44	141.95	120.57	224.92	108.86	96.94
ASB13	140.7	152.73	124.44	213.91	163.98	170.14	202.16	218.25	166.03	234.29	157.36	139.37	255.91	214.31	182.49	261.01	224.74	217.88	183.39	196.58	270.72	172.07	193.02	220.79	332.18	215.04	249.36
ASB14	44.515	49.95	45.665	51.89	67.16	48.9	55.75	49.165	57.07	49.305	48.27	46.4	59.795	72.275	53.035	83.4	58.235	55.685	49.59	54.095	73.52	53.415	52.425	55.41	81.065	56.05	57.165
ASB15	59.78	74.96	73.01	65.98	87.16	75.85	64.71	78.39	76.1	66.77	68.53	76.33	87.08	91.68	92.37	82.37	62.51	68.57	80.79	68.27	79.26	89.75	77.54	77.14	105.02	66.31	70.7
ASB16	102.78	107.72	109.91	128.95	128.26	153.96	112.94	139.74	112.71	128.08	111.14	122.17	133.33	120.53	135.16	125.24	126.22	136.18	121.8	119.74	128.03	144.65	107.15	114.73	142.54	135.64	115.88
ASB16-AS1	51.89	72.26	119.8	56.34	82.4	70.98	102.63	80.91	68.56	89.74	133.97	130.6	69.77	100.02	61.85	53.95	73.25	52.38	92.99	68.33	63.16	72.18	79.26	80.86	60.02	68.96	73.83
ASB17	16.52	14.57	20.77	13.6	21.63	21.48	23.96	16.99	24.4	22.17	20.04	10.78	20.44	16.73	25.84	22.58	21	16.32	28.84	25.22	23.06	19.95	18.18	20.98	20.34	21.85	18.17
ASB2	70.62	54.56	65.66	63.115	66.34	57.94	55.835	56.43	60.72	67.585	59.155	61.79	63.745	56.78	55.725	83.25	65.015	65.58	76.315	66.985	83.565	70.135	62.25	55.075	69.975	63.51	74.455
ASB4	45.585	42.5583333333333	44.805	54.075	49.8516666666667	41.4816666666667	39.1733333333333	40.4216666666667	39.5233333333333	42.0916666666667	45.5233333333333	46.0533333333333	48.0783333333333	62.4766666666667	42.1733333333333	44.98	38.99	71.005	40.795	47.05	47.0583333333333	45.56	41.0233333333333	43.2533333333333	43.5883333333333	44.37	59.3883333333333
ASB5	4.62	3.81	6.37	3.02	5.95	5.9	4.21	8.9	6.96	6.03	6.01	7.87	9.12	20.43	4.33	3.99	966.2	6.03	4.15	5.04	4.91	3.64	5.88	10.56	9.82	7.54	69.1
ASB6	147.07	185.31	152.495	131.92	140.485	154.865	138.165	151.03	162.425	141.95	160.84	169.855	117.89	119.06	125.29	125.735	128.965	154.68	124.98	118.285	132.565	133.675	147.155	149.18	140.875	132.58	156.94
ASB7	165.455	134.27	131.1	173.685	196.595	193.665	168.24	211.075	174.49	138.675	177.51	184.535	183.92	185.405	196.345	164.78	206.285	199.815	204.575	170.285	142.695	155.485	167.2	162.76	172.43	170.31	151.25
ASB8	317.115	257.34	335.715	357.17	414.41	421.865	361.615	410.38	393.135	370.3	301.96	387.64	390.42	453.18	386.59	438.18	338.24	369.18	281.16	331.065	373.27	386.185	332.165	374.07	460.125	442.495	478.985
ASB9	102.22	102.35	173.19	122.3	112.35	126.64	90.62	164.91	89.31	145.21	99.3	82.64	98.71	268.53	98.62	174.69	762.96	131.12	100.75	107.85	123.57	183.63	111.27	155.92	158.78	106.92	147.84
ASCC1	513.1	449.675	277.68	430.03	322.17	497.06	549.105	323.925	450.19	382.535	479.005	343.565	269.91	261.45	299.92	339.56	530.395	228.05	438.63	511.445	431.5	549.385	548.13	660.745	327.44	461.545	348.475
ASCC2	275.43	369.4	372.87	402.11	420.84	243.7	208.04	426.51	295.44	297.2	188.28	292.37	182.15	385.24	142.57	388.32	352.06	353.4	266.5	271.59	290.78	253.61	220.2	286.36	195.9	284.53	288.19
ASCC3	250.335	324.18	376.055	279.425	238.225	464.8	506.59	299.08	457.09	184.375	440.275	277.575	279.965	294.9	426.285	383.565	279.775	344.55	495.405	399.48	295.455	326.675	319	392.235	181.34	225.975	161.975
ASCL1	62.73	61.6325	66.3325	69.705	65.39	64.855	51.4225	58.23	63.3025	61.1825	46.955	58.63	65.22	62.49	64.29	87.1125	53.085	76.82	58.6875	57.18	73.605	54.0025	54.8675	51.41	120.8775	51.2175	57.28
ASCL2	66.88	58.735	73.965	189.32	65.96	78.52	57.995	50.365	48.065	54.065	56	75.52	42.36	52.2	45.265	67.82	52.45	82.09	53.625	55.115	74.025	74.895	53.12	41.195	81.09	64.485	81.62
ASCL3	43.28	38.05	39.62	41.69	45.02	31.19	42.96	46.42	44.39	41.22	41.02	39.1	43.31	32.54	43.25	46.33	29.35	45.76	41.42	43.37	42.01	43.93	40.71	36.88	48.49	44.04	37.83
ASCL5	112.4	79.91	114.79	122.03	51.19	64.57	65.85	63.54	63.08	53.41	66.52	102.31	75.7	85.09	78.91	175.91	68.61	102.17	72.55	78.74	77.12	57.39	50.24	62.83	60.85	65.78	49.45
ASF1A	766.215	826.99	732.925	619.88	1007.87	636.605	719.8	837.91	725.13	578.845	764.63	557.795	1309.645	644.295	723.955	587.33	258.75	588.275	608.57	824.625	581.49	856.64	619.09	690.445	529.43	748.67	377.54
ASF1B	88.51	146	121.54	82.75	117.94	106.91	147.12	135.89	110.44	80.11	223.64	142.24	141.24	208.84	129.09	96.1	133.65	187.64	116.74	153.89	145.32	102.55	147.99	128.76	108.7	81.6	74.27
ASGR1	83.46	39.61	41.75	119.06	76.03	82.2	71.75	74.26	53.57	153.96	70.78	188.2	89.77	45.68	98.46	49.32	125.82	45.83	51.1	61.59	53.76	38.76	51.66	48.32	157.42	182.51	159.67
ASGR2	103.14	92.54	100.11	107.42	112.33	94.03	105.37	93.68	100.47	92.15	93.43	105.72	90.98	94.97	98.86	111.81	100.54	102.2	103.18	109.85	115.45	111.54	93.08	98.34	107.31	95.36	83.94
ASH1L	596.696666666667	665.803333333333	1272.67	814.503333333333	869.283333333333	850.126666666667	746.41	819.526666666667	781.476666666667	777.753333333333	809.636666666667	1006.76666666667	509.933333333333	1193.06666666667	489.973333333333	509.776666666667	598.726666666667	941.24	680.683333333333	582.446666666667	641.243333333333	532.45	809.036666666667	736.983333333333	728.413333333333	687.393333333333	735.363333333333
ASH1L-AS1	229.5	382.02	626.71	245.66	230.2	268.7	245.04	202.31	238.17	262.51	246.21	412.3	852.86	379.94	192.07	306.13	246.69	205.58	220.71	244.66	263.61	266.67	318.88	285.81	378.68	275.71	369.13
ASH2L	720.35	621.1	455.01	629.99	663.88	830.78	771.6	662.03	634.68	789.93	826.23	590.21	874.24	437.96	941.02	784.52	799.64	601.23	809.03	918.63	942.41	774.27	1044.41	731.81	713.65	777.16	638.59
ASIC1	91.23	96.455	105.585	117.88	124.735	97.185	143.455	99.255	118.565	115.28	169.91	98.38	123.445	109.315	107.35	141.905	96.77	109.19	88.045	102.47	136.55	109.715	110.195	110.305	169.985	106.485	117.395
ASIC2	89.35	87.57	112.72	85.55	95.61	104.79	125.98	85.75	90.74	82.6	81.31	79.43	79.18	70.51	99.95	129.73	86.17	106.93	94.9	98.18	118.37	95.01	89.86	92.28	110.95	98.45	97.38
ASIC4	134.89	116.82	160.73	159.54	95.11	107.09	99.99	89.35	106.8	107.06	94.36	118.94	104.75	126.5	83.01	246.75	102.07	138.95	100.64	119.48	181.49	114.12	88.87	91.45	130.48	96.64	88.28
ASIC5	95.97	121.62	96.67	121.16	93.04	103.2	115.43	122.82	113.17	109.88	107.21	100.85	126.07	120.88	94.24	96.65	80.26	125.66	93.9	102.91	128.98	117.94	111.48	102.99	121.24	87.58	144.28
ASIP	30.59	30.26	43.89	39.33	37.89	31.06	25.86	25.81	33.53	27.5	28.19	30.15	28.48	49.76	66.41	40.05	33.56	28.53	29.16	32.22	38.56	33.41	36.3	33.95	40.17	29.1	24.39
ASL	903.29	876.04	818.98	1006.26	324.5	481.42	505.54	333.79	745.03	565.11	684.36	1110.01	361.71	540.43	434.29	240.7	761.96	378.67	440.61	431.68	543.63	542.88	481.17	719.33	406.77	495.27	529.95
ASMT	46.04	41.325	43.355	44.95	47.1	42.455	45.045	44.32	49.86	44.87	47.35	42.895	42.755	45.43	37.91	61.08	46.73	45.5	41.365	42.605	45.29	48.065	39.715	46.19	47.8	46.715	36.675
ASMTL	882.726666666667	973.42	611.26	781.93	952.23	756.56	936.973333333333	803.056666666667	778.62	968.193333333333	914.496666666667	1150.23333333333	760.036666666667	1178.54666666667	975.233333333333	664.913333333333	286.286666666667	760.443333333333	995.196666666667	1023.72	879.913333333333	678.743333333333	1006.91666666667	868.976666666667	873.66	893.023333333333	1083.99
ASMTL-AS1	112.57	95.346	111.962	121.462	107.856	106.874	113.172	105.25	99.974	109.67	103.972	109.132	114.854	132.938	98.248	188.7	102.66	125.402	108.062	117.708	155.74	137.268	116.264	110.926	158.476	112.206	114.758
ASNA1	657.5	1007.01	925.96	441.41	429.84	433.88	606.81	496.3	561.67	734.51	599.93	683.94	373.11	213.43	295.22	463.06	521.96	382.64	512.59	653.79	623.7	627.41	593.75	564.95	581.48	651.79	764.57
ASNS	265.49	209.655	791.51	106.9	209.985	130.045	175.765	180.315	192.56	173.37	191.165	95.245	291.625	574.89	254.53	858.675	425.55	198.125	153.71	219.305	158.53	152.38	949.99	180.445	200.66	210.85	185.42
ASNSD1	1310.78	1473.47	1400.03	1552.37	1430.7	1178.19	1318.85	1078.61	1196.82	1040.8	1293.63	1086.07	1415.84	1014.18	1290.56	1175.55	1708.16	1055.46	1369.15	1235.33	1434.1	1265.59	1481.46	1178.21	1161.12	1360.26	840.3
ASPA	72.17	42.525	32.425	59.2	51.935	75.04	107.375	64.42	45.405	50.255	421.22	37.72	59.85	32.945	95.07	48.475	36.395	59.545	41.73	45.345	48.33	53.405	44.715	47.195	77.18	99.09	74.04
ASPDH	153.5	140.65	187.38	153.58	157.67	127.63	128.75	144.59	149.68	166.27	147.14	135.68	174.23	209.69	146.04	362.16	166.88	147.64	116.51	147.79	206.32	137.06	136.1	147.72	220.84	138.68	174.67
ASPG	96.365	96.95	104.74	85.075	98.54	98.715	98.685	89.03	85.99	95.245	94.155	90.12	85.225	101.425	88.5	134.66	81.515	104.92	94.505	95.185	157.45	122.045	97.555	96.535	108.7	106.01	99.59
ASPH	801.268888888889	1291.66888888889	647.984444444445	573.623333333333	674.842222222222	509.57	337.461111111111	603.387777777778	384.43	488.99	257.444444444444	564.177777777778	473.626666666667	400.916666666667	480.221111111111	671.86	628.913333333333	373.356666666667	373.628888888889	483.966666666667	473.064444444444	572.437777777778	478.777777777778	455.166666666667	582.985555555555	736.992222222222	579.473333333333
ASPHD1	123.035	109.345	137.715	111.145	138.605	142.66	159.065	131.27	116.995	105.575	134.51	119.315	131.3	247.38	121.82	150.95	158.67	153.665	141.76	145.645	209.585	169.24	137.71	143.06	180.815	126.86	141.695
ASPHD2	101.315	91.335	137.27	117.605	149.66	150.22	158.5	169.775	154.13	120.525	152.215	145.71	115.325	165.73	122.12	126.795	226.345	267.065	179.32	170.9	164.76	274.825	172.41	143.46	179.9	135.495	141.83
ASPM	27.5333333333333	43.8966666666667	44.97	36.84	35.1033333333333	29.2	27.3333333333333	27.1233333333333	26.84	34.96	28.64	74.3633333333333	61.58	320.8	89.3033333333333	42.84	73.66	48.6233333333333	30.4533333333333	34.07	43.13	29.0533333333333	40.7233333333333	28.14	32.8433333333333	24.3	26.4866666666667
ASPN	41.995	155.855	31.755	196.76	67.88	350.355	190.465	164	430.005	297.59	98.86	46.865	637.7	134.77	31.005	125.76	128.86	283.505	109.63	1794.9	1542.9	150.295	168.265	181.595	371.43	459.23	313.425
ASPRV1	182.23	147.45	175.21	163.28	150.02	128.42	129.05	126.17	132.06	120.14	125.36	125.08	149.17	155.46	136.44	245.09	140.16	138.7	130.49	129.5	159.55	167.08	135.23	136.96	184.4	125.16	150.64
ASPSCR1	267.78	276.97	310.87	389.78	153.34	201.77	228.48	190.27	120.79	217.05	235.54	770.81	187	167.84	206.25	206.78	177.74	223.77	198.11	175.21	215.61	167.5	202.29	198.12	143.3	187.69	186.34
ASRGL1	210.055	307.495	224.425	382.73	304.02	526.435	475.93	321.72	366.215	303.095	377.365	376.68	662.895	1223.79	275.58	159.1	397.265	280.6	116.805	183.865	237.935	207.455	164.505	257.61	243.99	193.97	253.445
ASS1	1506.32	215.57	1018.34	2036.85	2753.98	2320.86	1634.2	3458.43	2129.71	2517.96	1472.78	99.17	334.71	1862.94	716.36	2400.07	2102.14	2263.21	4231.68	2607.16	2471.44	1431.44	3092.87	2308.98	2233.2	2100.04	2283.22
ASTE1	204.49	249.52	193.08	231.98	236	212.29	216.22	223.27	222.9	233.4	200.93	305.53	180.08	118.1	277.59	196.11	173.08	230.78	168.79	170.13	145.88	172.55	149.86	142.29	197.89	227.81	161.02
ASTN1	23.52	54.27	54.34	18.43	18.31	18.72	19.08	18.54	16.14	21.61	26.28	24.3	20.62	18.11	27.92	26.74	46.44	20.47	16.29	18.63	17.94	27.72	17.74	14.26	15.78	14.31	19.1
ASTN2	50.2	67.73	48.3933333333333	42.6233333333333	43.1533333333333	53.4166666666667	66.69	49.96	61.4333333333333	36.8	55.6266666666667	47.6766666666667	39.8	29.56	46.7666666666667	40.0533333333333	93.6066666666667	52.87	72.8066666666667	39.3266666666667	42.1366666666667	33.9033333333333	30.82	36.53	72.74	43.8633333333333	38.92
ASUN	623.84	496.94	1221.49	536.07	663.7	670.07	627.1	845.37	539.21	629.62	544	744.14	670.15	1958.59	668.6	856.64	1475.03	798.01	583.98	589.49	526.01	671.57	701.13	652.64	716.32	606.78	378.36
ASXL1	238.371666666667	293.626666666667	260.741666666667	359.866666666667	263.25	221.875	247.826666666667	223.506666666667	183.425	237.71	235.586666666667	335.055	217.528333333333	233.898333333333	314.498333333333	224.496666666667	425.235	224.316666666667	261.89	196.326666666667	195.8	167.631666666667	240.711666666667	217.731666666667	217.813333333333	258.286666666667	350.196666666667
ASXL2	319.193333333333	226.021666666667	288.768333333333	402.15	292.095	323.653333333333	323.68	460.958333333333	337.436666666667	325.275	361.263333333333	329.16	530.168333333333	701.066666666667	426.515	559.101666666667	1309.205	294.445	413.568333333333	316.896666666667	344.13	306.221666666667	414.19	348.628333333333	294.48	362.593333333333	342.181666666667
ASXL3	102.8625	119.5175	137.045	141.9625	123.51	86.9325	78.395	104.69	92.3275	89.395	73.51	115.3225	79.095	151.36	140.615	326.055	96.7775	109.695	79.85	92.2075	181.3825	94.275	79.485	82.3775	139.225	151.3	141.8925
ASZ1	8.43	5.42	6.99	7.74	11.88	11.59	3.91	9.52	14.2	13.69	3.76	13.74	12.91	5.37	4.33	6.88	82.96	12.57	5.99	11.37	7.75	10.22	6.87	6.74	14.14	4.93	5.46
ATAD1	611.435	620.645	479.055	771.75	432.92	622.485	528.575	575.695	504.735	445.58	520.17	719.355	512.49	550.13	524.235	941.66	772.605	403.13	540.81	658.175	551.97	681.26	727.745	708.065	437.68	575.8	565.18
ATAD2	131.715	139.015	84.5	58.8675	208.445	128.9075	148.475	194.335	144.7325	97.5825	285.74	106.1025	241.6775	288.8675	186.6225	110.005	149.305	177.0875	222.6725	194.93	125.9575	123.3225	209.815	167.71	55.98	91.8925	59.3425
ATAD2B	61.3466666666667	47.8866666666667	44.7433333333333	85.9733333333333	84.4933333333333	76.3666666666667	89.0366666666667	81.9533333333333	73.2666666666667	69.45	82.0666666666667	77.6633333333333	84.46	106.486666666667	85.07	65.81	55.7333333333333	73.3033333333333	73.6033333333333	66.7666666666667	53.9466666666667	66.7733333333333	87.3666666666667	73.3466666666667	80.3766666666667	71.4433333333333	90.2833333333333
ATAD3A	218.38	194.34	194.98	206.44	210.52	228.31	186.33	240.48	195.87	227.28	212.41	251.12	197.01	229.47	209.46	298.01	262.12	264.09	201.54	186.12	195.97	184.79	246.75	212.68	192.27	192.62	226.6
ATAD3B	205.476666666667	187.193333333333	201.086666666667	235.61	247.946666666667	221.193333333333	202.666666666667	225.78	196.52	256.516666666667	225.033333333333	260.253333333333	279.743333333333	310.053333333333	242.096666666667	360.326666666667	292.25	291.883333333333	220.56	220.706666666667	271.016666666667	219.4	247.09	215.046666666667	263.57	202.03	243.773333333333
ATAD3C	78.85	97.08	81.7	93.27	124.09	68.37	66.84	134.63	96.05	99.86	97.17	64.7	72.89	57.29	46.1	88.93	112.96	94.2	53.18	72.56	55.77	89.12	85.48	99.46	68.99	107.6	88.17
ATAD5	52.53	52.33	49	48.7	48.75	40.46	48.49	31.27	45.63	37.7	58.75	42.22	58.32	56.02	52.6	57.25	79.07	57.33	40.41	43.4	52.32	44.85	50.8	44.44	44.9	46.97	45.72
ATAT1	139.32	126.275	156.44	118.935	123.05	118.385	117.755	124.695	131.425	119.535	120.965	120.9	126.065	110.945	118.31	190.04	125.085	138.69	125.685	122.855	150.235	118.92	128.595	117.28	142.095	128.575	129.61
ATCAY	165.24	166.55	173.81	190.28	163.34	163.89	150.37	163.1	168.17	179.25	151.75	150.77	193.24	226.96	209.4	363.37	183.02	182.06	163.52	178.03	199.23	158.39	174.15	170.23	232.38	159.94	183.16
ATE1	354.2525	486.695	346.8825	486.01	359.765	400.4825	373.2925	437.965	414.7225	330.125	400.1375	368.6075	443.5675	305.92	290.8625	680.8425	400.2875	349.1125	294.49	469.1325	380.6525	363.7675	408.995	372.33	404.6275	407.75	441.0825
ATF1	665.083333333333	286.056666666667	450.256666666667	446.54	616.99	707.226666666667	929.17	564.18	867.213333333333	716.66	1037.83333333333	647.01	851.353333333333	397.17	520.28	564.043333333333	508.393333333333	358.323333333333	904.086666666667	1050.67666666667	736.333333333333	1082.45333333333	1169.14	943.276666666667	646.343333333333	858.8	636.203333333333
ATF2	626.883333333333	693.79	458.683333333333	676.753333333333	699.29	632.34	563.773333333333	682.876666666667	551.63	563.196666666667	552.44	469.89	542.99	839.06	730.563333333333	707.773333333333	557.706666666667	548.946666666667	534.576666666667	611.67	526.403333333333	580.413333333333	632.866666666667	546.163333333333	689.226666666667	718.653333333333	654.176666666667
ATF3	114.97	102.896666666667	668.83	266.39	176.386666666667	573.896666666667	231.696666666667	181.966666666667	129.313333333333	254.63	165.893333333333	150.25	141.886666666667	355.153333333333	145.106666666667	449.12	331.313333333333	379.106666666667	753.063333333333	238.166666666667	805.053333333333	204.34	481.98	202.976666666667	236.63	172.606666666667	420.286666666667
ATF4	3503.74	2481.31	4030.46	4003.68	3616.98	3133.15	2322.89	4373.88	3154.76	3344.37	2038.81	2799.93	6698.8	6328.38	2969.45	7780.42	5174.32	4056.69	3198.05	3541.37	3354.59	2519.73	6112.15	3194.81	3275.59	3306.54	4350.92
ATF5	110.3	139.6975	154.5875	344.96	127.5225	101.7225	122.2925	140.4075	109.705	130.13	123.415	109.35	433.925	158.75	179.38	1353.1825	137.015	139.08	98.52	96.1525	123.005	85.995	257.7075	107.9025	131.5275	95.4225	110.4525
ATF6	593.1475	707.575	1098.355	728.0075	390.5875	574.46	555.29	455.295	655.9475	416.1925	479.5575	1166.9175	440.5625	500.19	568.6975	459.255	636.1625	504.4825	555.735	427.1825	391.165	431.81	592.73	482.635	397.21	417.605	408.2725
ATF6B	152.82	168.393333333333	182.713333333333	160.266666666667	138.783333333333	152.483333333333	152.033333333333	148.913333333333	170.75	161.56	163.156666666667	161.49	155.993333333333	177.256666666667	159.763333333333	255.293333333333	161.373333333333	160.063333333333	201.203333333333	184.993333333333	218.673333333333	175.37	169.08	204.256666666667	175.61	156.566666666667	178.233333333333
ATF7	231.826	206.238	209.75	177.406	154.086	182.08	163.054	160.852	170.802	173.718	156.976	313.516	135.104	266.372	181.562	167.574	255.906	146.806	136.426	150.696	187.576	144.636	168.732	178.78	206.886	167.128	199.306
ATF7IP	1006.8775	896.9975	1272.165	1221.645	1382.9875	1044.0825	1151.3125	1179.09	1112.6	1104.7475	1284.325	1133.2625	1440.0725	2080.13	1208.855	1177.3975	1114.6525	1902.1675	1136.935	920.5225	1007.5525	972.0775	832.865	917.9375	994.1475	1047.4325	1458.5375
ATF7IP2	200.455	116.365	58.875	145.78	184.415	294.455	284.21	171.47	248.415	176.45	253.87	59.51	153.045	194.225	201.735	129.72	283.58	179.69	136.625	102.34	116.81	172.205	93.615	213.78	251.72	178.94	211.035
ATG10	160.365	245.6075	342.6325	169.305	139.175	143.3025	160.9775	157.2375	205.675	153.8825	243.13	179.3075	164.7	120.31	147.3875	141.3625	118.3725	153.4975	94.68	119.5	131.105	187.8175	113.615	192.155	105.2275	126.5075	109.52
ATG101	554.34	300.04	618.16	450.77	513.1	616.27	461.26	575.32	511.24	626.81	584.59	1568.74	522.06	1131.05	324.75	619.62	923.49	731.47	672.15	674.69	635.44	570.9	899.09	649.05	552.11	450.28	573.02
ATG12	422.213333333333	506.506666666667	975.133333333333	541.47	376.466666666667	321.2	404.276666666667	345.613333333333	397.63	290.033333333333	483.9	985.253333333333	437.306666666667	606.25	506.73	352.07	423.566666666667	322.226666666667	354.956666666667	375.473333333333	298.843333333333	268.696666666667	375.666666666667	296.023333333333	284.096666666667	316.406666666667	275.976666666667
ATG13	545.19	450.066666666667	305.103333333333	368.986666666667	489.543333333333	459.06	420.353333333333	414.026666666667	349.896666666667	478.056666666667	415.803333333333	373.846666666667	303.27	402.706666666667	366.74	317.783333333333	429.203333333333	371.91	422.636666666667	342.136666666667	367.83	374.91	296.21	317.493333333333	345.55	512.396666666667	450.253333333333
ATG14	347.33	467.81	594.57	559.03	614.99	387.46	444.02	622.3	425.28	548.45	374.38	694.85	508.79	687.02	279.71	560.97	475.56	517.04	406.41	501.42	504.28	324.2	618.39	452.41	742.55	639.81	728.24
ATG16L1	174.855	144.64	159.825	178.22	89.72	101.14	120.13	97.06	91.03	105.04	139.83	105.09	149.82	106.135	148.505	132.26	127.775	110.305	136.62	102.805	121.94	84.695	133.465	92.735	85.005	97.635	131.59
ATG16L2	91.315	77.125	74.58	100.15	135.69	98.02	128.495	115.255	123.85	122.175	122.155	76.525	136.34	103.38	105.765	116.24	75.565	115.845	113.795	108.145	122.145	101.47	101.015	107.685	128.555	100.615	102.33
ATG2A	458.92	512.46	272.74	461.77	492.09	430.41	406.01	399.88	367.03	473.67	322.03	424.21	436.04	345.59	249.87	220.55	354.8	799.17	459.6	342.95	359.87	368.84	371.57	393.69	427.57	379.92	481.84
ATG2B	276.92	341.0975	364.5125	314.515	211.09	210.7325	231.0075	258.2525	227.33	214.875	264.3225	312.59	266.2675	435.6525	175.5875	464.255	277.2925	254.99	212.5	230.3325	260.7375	190.2475	226.5925	218.9825	244.25	254.695	287.7725
ATG3	1448.845	1248.805	1045.875	1099.605	1005.485	1199.05	1293.485	1337.91	1331.125	1292.31	1461.285	1356.865	1751.995	877.86	1503.025	1906.85	1398.205	1077.75	1122.97	1337.22	1270.475	1159.985	1350.375	1478.545	1278.36	1295.665	1055.09
ATG4A	367.25	404.48	570.36	283.92	325.59	432.2	429.5	359.01	333.07	298.18	392.68	251.27	300.16	809.71	309.76	329.14	644.88	303.69	324.46	281.9	317.55	250.1	296.13	378.11	273.88	385.37	256.66
ATG4B	403.34	491.623333333333	335.963333333333	463.213333333333	419.57	462.506666666667	486.173333333333	424.373333333333	353.796666666667	444.976666666667	489.263333333333	366.666666666667	476.146666666667	667.91	521.836666666667	302.74	473.266666666667	646.353333333333	376.08	382.753333333333	398.69	437.326666666667	481.336666666667	409.366666666667	423.59	397.403333333333	434.44
ATG4C	351.99	385.02	320.6	302.74	400.99	443.16	659	441.23	760.98	280.43	350.98	656.15	370.21	403.35	408.64	269.24	465.15	239.12	337.86	327.83	303.89	456.86	235.86	519.1	469.86	509.13	272.61
ATG4D	405.13	399.09	193.14	301.37	163.84	127.26	231	155.67	168.62	177.47	258.88	401.29	212.43	150.92	221.29	239.07	152.22	266.08	167.34	141.47	134.03	133.37	215.79	171.28	151.27	145.31	237.3
ATG5	679.736666666667	632.056666666667	794.843333333333	592.713333333333	468.506666666667	568.423333333333	843.866666666667	486.03	613.023333333333	560.946666666667	781.11	584.636666666667	586.14	462.116666666667	659.33	516.98	417.71	423.896666666667	670.27	626.823333333333	549.44	660.836666666667	618.436666666667	654.686666666667	538.533333333333	603.186666666667	424.113333333333
ATG7	176.62	156.925	199.4625	181.075	162.405	158.535	194.82	169.835	158.38	168.6725	156.615	198.985	200.795	184.7725	200.575	271.555	200.6275	223.89	178.52	183.5525	188.39	156.3725	181.9525	173.86	170.6425	156.7225	209.0375
ATG9A	235.32	358.54	325.23	280.71	246.61	257.31	267.87	310.7	275.96	284.07	311.95	270.6	302.65	318.96	343.23	295.7	311	403.19	312.36	227.28	238.71	196.22	287.23	270.67	212.3	222.93	290.48
ATG9B	81.265	70.49	81.755	84.465	98.085	70.69	64.05	60.975	61.11	92.57	67.465	71.535	61.95	87.515	66.405	104.8	65.94	81.44	61.07	73.535	96.395	73.645	62.955	60.335	81.495	65.895	67.62
ATHL1	64.84	69.15	78.57	64.45	99.81	77.58	176.58	91.7	262.73	80.3	244.63	252.98	96.63	464.47	75.68	70.16	88.71	184.18	193.4	77.55	128.39	274.95	76.54	289.46	131.81	244.04	120.43
ATIC	853.38	790.48	796.81	788.62	641.81	1004.23	1056.14	996.36	1114.04	808.56	972.08	440.87	911.69	885.07	1625.34	2051.41	1686.61	1451.75	1686.27	1520.57	1748.16	1283.58	1502.54	1288.13	637.95	759.93	734.39
ATL1	141.63	62.84	116.57	127.56	126.82	156.57	130.16	136.64	177.01	133.91	96.98	75.69	93.44	236.67	65.79	156.85	258.91	130.43	136.16	142.67	188.92	81.86	89.62	80.85	133.15	153.63	143.59
ATL2	565.733333333333	365.753333333333	467.803333333333	987.003333333333	903.756666666667	1087.56666666667	628.756666666667	670.47	568.133333333333	890.346666666667	741.513333333333	973.43	783.026666666667	708.056666666667	928.066666666667	387.166666666667	693.233333333333	676.106666666667	1006.33333333333	990.666666666667	831.266666666667	884.646666666667	1041.85	859.176666666667	603.18	932.206666666667	750.95
ATL3	880.216666666667	1151.03333333333	598.553333333333	1100.24	814.196666666667	941.433333333333	667.726666666667	914.996666666667	707.666666666667	731.46	467.316666666667	857.796666666667	918.25	872.42	338.473333333333	946.076666666667	721.733333333333	958.68	847.616666666667	754.47	776.33	762	689.58	810.466666666667	754.316666666667	789.013333333333	752.593333333333
ATM	212.741666666667	195.178333333333	195.548333333333	181.273333333333	202.9	142.69	223.425	194.183333333333	165.545	140.355	167.783333333333	134.245	190.978333333333	252.486666666667	144.996666666667	203.29	220.696666666667	264.551666666667	203.878333333333	174.37	160.483333333333	201.486666666667	175.715	143.481666666667	179.295	218.92	264.335
ATMIN	579.933333333333	558.07	538.493333333333	869.41	549.106666666667	540.93	502.013333333333	621.443333333333	569.323333333333	484.756666666667	541.316666666667	612.75	693.333333333333	574.13	422.11	621.103333333333	595.306666666667	568.223333333333	523.01	512.313333333333	446.356666666667	511.243333333333	552.17	464.176666666667	524.75	551.466666666667	442.743333333333
ATN1	202.5325	193.41	173.5325	179.5375	194.21	171.33	167.3575	194.335	192.075	179.4925	170.79	166.955	227.8525	214.4475	166.795	232.7325	163.4975	245.135	167.2875	175.5725	220.145	191.6675	195.9875	212.1625	307.185	177.8025	178.345
ATOH1	113.14	109.6	149.54	132.34	81	77.22	98.83	98.23	85.57	85.56	78.01	118.07	98.72	101.37	70.52	219.59	81.63	131.28	86.44	103.7	119.86	84.78	97.78	83.34	168.23	93.9	75.49
ATOH7	21.87	21.75	26.475	18.69	34.345	22.5	32.88	28.58	24.005	29.56	29.93	22.995	110.17	43.205	30.035	29.485	34.93	23.505	27.605	24.185	21.625	27.205	24.26	30.37	31.505	26.17	26.595
ATOH8	278.64	111.286666666667	105.166666666667	102.72	161.32	210.6	117.11	201.943333333333	220.743333333333	214.8	107.15	121.69	183.093333333333	108.06	208.643333333333	180.456666666667	87.4633333333333	195.723333333333	257.206666666667	222.573333333333	274.243333333333	121.576666666667	283.39	197.426666666667	894.78	266.016666666667	591.51
ATOX1	2089.35	1716.49	2356.53	1388.61	1177.39	1220.25	1291.61	1038.89	1492.13	1393.49	1074.79	2301.18	666.56	915.61	1311.06	702.87	2078.17	1150.59	1065.09	1022.72	1316.13	1028.97	634.26	1173.14	1906.18	1778.86	1714.11
ATP10A	97.1766666666667	93.89	102.316666666667	81.1633333333333	113.473333333333	121.31	116.603333333333	139.18	209.026666666667	144.91	132.813333333333	93.22	147.736666666667	111.62	85.8266666666667	119.016666666667	102.916666666667	146.383333333333	127.75	116.176666666667	154.196666666667	122.82	125.303333333333	351.583333333333	133.67	97.7433333333333	101.773333333333
ATP10B	161.845	100.215	406.175	201.91	311.93	212.345	134.795	212.475	247.18	270.835	96.775	122.615	291.485	257.295	200.945	186.305	137.17	411.57	191.555	151.775	176.585	129.03	81.73	127.3	535.88	168.545	79.775
ATP10D	345.99	369.94	276.32	793.97	372.35	380.79	390.67	455.85	324.52	352.51	218.65	517.83	205.29	324.02	547.64	278.7	967.07	336.93	507.39	315.96	232.97	290.98	265.56	278.54	562.93	497.26	472.2
ATP11A	197.026666666667	674.486666666667	399.766666666667	247.271666666667	444.8	577.78	1874.21666666667	357.023333333333	1195.57833333333	503.045	1541.79	189.376666666667	1210.88666666667	538.998333333333	621.476666666667	158.211666666667	221.831666666667	548.646666666667	707.911666666667	446.715	434.153333333333	588.166666666667	214.131666666667	737.771666666667	106.633333333333	199.973333333333	246.901666666667
ATP11A-AS1	78.6033333333333	75.2566666666667	82.7966666666667	90.69	84.2133333333333	77.47	82.1966666666667	83.5666666666667	70.3466666666667	83.41	89.2133333333333	92.0533333333333	102.153333333333	77.0966666666667	86.9266666666667	92.8066666666667	83.1766666666667	81.49	82.1733333333333	88.9366666666667	86.9966666666667	103.773333333333	90.2466666666667	76.0266666666667	86.0933333333333	80.1133333333333	76.4933333333333
ATP11B	216.208333333333	216.905	174.948333333333	209.528333333333	195.521666666667	230.2	230.076666666667	264.303333333333	207.265	173.605	253.936666666667	228.621666666667	271.928333333333	393.358333333333	219.365	302.395	322.433333333333	201.975	249.946666666667	225.94	218.576666666667	267.708333333333	224.078333333333	246.606666666667	168.236666666667	182.06	186.916666666667
ATP11C	97.08	133.35	833.225	185.365	95.72	151.56	130.81	127.59	127.955	118.17	67.48	95.29	143.135	589.16	103.15	238.7	582.295	143.895	239.15	169.06	119.96	99.6	167.06	121.435	141.76	178.25	110.9
ATP12A	73.1	58.57	74.27	68.91	96.28	76.35	67.74	67.29	138.68	68.88	68.37	67.14	76.54	107.41	61.63	120.59	76.72	71.31	61.25	70.46	82.71	78.36	74.51	72.14	75.36	70.27	61.99
ATP13A1	616.22	745.12	615.31	520.59	406.5	313.38	533.62	552.88	457.25	439.95	570.79	515.3	399.03	560.05	303.42	343.07	290.33	514.25	558.76	348.46	436.21	481.92	425.44	535.89	352.18	400.42	470.74
ATP13A2	230.37	179.28	272.89	299.22	200.98	243.46	217.5	249.25	218.43	208.95	232.41	236.05	174.66	392.78	180.26	281.18	230.76	335.43	202.94	211.19	251.66	184.33	203.34	193.18	247.69	211	257.96
ATP13A3	911.12	1010.3	1197.565	2117.285	1349.355	1181.305	987.3	1723.575	1007.9	983.165	1417.635	2214.155	1551.99	962.02	1520.35	603.265	422.415	1423.42	1088.79	1053.945	677.925	740.49	972.55	974.895	1233.045	1363.72	1159.56
ATP13A4	393.436666666667	166.133333333333	112.586666666667	204.496666666667	531.163333333333	333.686666666667	144.883333333333	620.053333333333	378.34	271.36	149.48	166.72	185.76	93.9266666666667	67.5	267.84	153.273333333333	410.046666666667	450.166666666667	530.916666666667	692.913333333333	596.596666666667	433.07	856.326666666667	210.263333333333	356.726666666667	225.63
ATP13A4-AS1	14.7	17.08	61.82	11.6	45.38	31.46	11.42	137.41	36.63	25.79	11.43	13.44	79.91	16.31	18.68	309.37	18.93	50.9	27.88	33.49	66.96	105.68	33.04	246.38	19.25	26.5	18.22
ATP13A5	41.365	38.86	35.985	43.17	54.92	42.895	31.78	42.915	41.03	39.58	39.595	34.28	40.08	123.49	37.955	57.835	40.445	48.05	37.615	46.795	40.695	40.64	45.395	48.155	47.515	41.56	39.86
ATP1A1	6347.97	5104.68	4072.73	10283.49	6534.46	6514.82	5157.41	5539.63	6119.89	6664.08	4899.27	9880.9	5066.77	3134.35	4842.79	2574.1	3174.19	4018.22	4304.88	3774.97	3759.33	3517.25	4655.96	5465.13	4410.8	6111.02	6227.36
ATP1A1-AS1	112.68	96.38	137.57	215.25	133.33	132.435	94.195	122.91	118.545	161.055	118.025	309.06	108.235	73.38	115.565	110.71	101.135	70.38	96.09	100.4	90.84	115.43	105.1	110.715	139.485	112.22	138.505
ATP1A2	47.215	55.845	46.185	55.33	67.485	106.175	58.15	96.085	58.715	93.8	53.54	51.19	82.675	72.915	55.98	70.655	57.885	72.84	59.585	61.97	79.61	69.335	72.815	83.255	105.55	70.125	143.315
ATP1A4	38.2266666666667	39.3633333333333	37.96	44.8866666666667	40.4233333333333	43.88	42.55	37.3966666666667	43.3333333333333	44.8166666666667	44.99	38.04	46.2333333333333	39.6633333333333	38.1766666666667	52.21	43.0233333333333	42.29	42.2233333333333	42.79	44.77	53.14	43.1566666666667	47.8033333333333	38.2066666666667	37.6066666666667	43.9266666666667
ATP1B1	7707.175	3644.13	6588.79	11365.74	5058.195	8013.1	7066.25	5954.51	5396.47	6692.965	4540.355	8817.305	4039.83	5867.125	5875.775	10360.885	6781.385	9882.195	4669.64	7284.99	4886.14	5281.555	6338.505	7508.605	5131.045	6823.39	7042.635
ATP1B2	172.28	152.09	241.87	164.94	106.15	163.13	99.64	134.27	105.25	116.19	104.47	87.85	110.63	175.58	123.59	520.32	119.07	122.47	107.22	123.58	192.4	103.48	101.38	144.34	141.5	118.78	144.71
ATP1B3	664.98	914.61	1088.10333333333	836.596666666667	357.13	659.303333333333	1375.57	719.926666666667	1110.71333333333	496.503333333333	834.373333333333	802.57	347.93	1278.88666666667	743.126666666667	352.943333333333	2093.90333333333	805.856666666667	999.583333333333	1241.53666666667	996.266666666667	783.146666666667	933.4	854.376666666667	627.14	539.18	563.406666666667
ATP1B4	26.705	20.2	22.18	22.425	21.615	22.73	15.32	23.055	15.545	18.34	16.62	22.14	19.57	18.54	22.415	25.985	25.12	23.435	20.41	19.695	22.13	20.985	22.07	19.4	27.84	20.125	15.92
ATP2A1	61.355	50.895	62.2	58.745	42.04	41.53	44.925	41.585	39.825	43.64	36.065	58.73	47.135	50.45	51.62	97.455	47.335	57.56	36.155	40.82	54.6	45.6	46.34	37.35	46.035	45.805	159.475
ATP2A2	1351.9325	764.4575	1014.59	1126.755	1061.7325	1491.5425	1015.49	1084.59	897.535	959.1475	975.0975	1715.1725	836.5525	2381.91	1215.0625	753.455	959.935	1051.3925	1121.2225	734.8925	867.05	501.5875	851.15	952.3075	817.1025	928.165	1193.09
ATP2A3	98.018	93.664	87.636	157.41	75.964	103.614	110.488	127.886	81.2	97.168	91.45	83.062	84.144	80.882	72.598	202.298	94.504	148.826	84.32	96.556	117.45	92.348	89.638	83.298	94.16	87.864	156.244
ATP2B1	196.646666666667	194.093333333333	225.41	262.466666666667	202.416666666667	242.646666666667	191.04	292.416666666667	195.383333333333	243.946666666667	131.78	357.76	240.313333333333	461.156666666667	259.853333333333	286.333333333333	165.696666666667	252.013333333333	239.313333333333	298.033333333333	327.716666666667	211.543333333333	312.056666666667	258.066666666667	221.98	251.62	213.473333333333
ATP2B2	64.8166666666667	58.4516666666667	71.1916666666667	63.75	51.5716666666667	47.975	47.515	48.08	50.975	52.2133333333333	49.47	57.3983333333333	53.4516666666667	50.5866666666667	48.4383333333333	110.435	56.7433333333333	65.1016666666667	46.0633333333333	48.7183333333333	58.8416666666667	49.7883333333333	50.46	47.5283333333333	55.27	48.5616666666667	58.215
ATP2B3	40.355	38.1	43.6575	42.3975	43.76	33.87	34.46	34.74	33.8025	35.2025	33.26	41.68	37.13	32.075	37.785	59.91	34.3375	39.615	34.1575	33.8475	44.9175	40.04	34.275	35.88	38.43	36.3725	29.2225
ATP2B4	272.016666666667	243.343333333333	565.313333333333	500.76	326.45	636.36	372.393333333333	412.843333333333	396	349.583333333333	375.653333333333	347.456666666667	421.363333333333	1452.44	395.173333333333	402.133333333333	841.3	686.693333333333	768.493333333333	448.706666666667	536.266666666667	251.103333333333	305.966666666667	341.896666666667	434.843333333333	445.573333333333	417.69
ATP2C1	356.04	834.085	533.2075	288.645	428.295	408.52	644.55	627.99	495.6975	386.7225	528.0525	499.595	313.0025	901.55	451.92	558.3025	699.7925	480.96	583.6775	431.1425	291.4825	477.945	289.4875	480.4	350.155	396.58	375.055
ATP2C2	150.746666666667	86.9466666666667	137.666666666667	167.216666666667	107.863333333333	116.343333333333	104.543333333333	92.7033333333333	101.923333333333	158.93	133.366666666667	140.376666666667	103.056666666667	101.823333333333	82.9933333333333	163.43	144.256666666667	104.366666666667	90.49	101.073333333333	113.283333333333	86.8	102.13	92.1433333333333	223.04	204.133333333333	220.09
ATP4A	43.76	60.77	62.39	77.66	82.57	45.81	51.33	47.07	42	50.8	41.44	72.63	46.89	756.26	39.17	55	74.04	42.87	37.27	44.28	48.32	56.96	40.15	61.59	108.09	56.43	45.76
ATP4B	69.7	81.56	73.4333333333333	87.1266666666667	80.1433333333333	69.7233333333333	70.9266666666667	78.2933333333333	77.27	80.58	77.6533333333333	83.3966666666667	74.7566666666667	74.3866666666667	87.0566666666667	80.33	63.9466666666667	68.5566666666667	73.6166666666667	72.9233333333333	82.8333333333333	76.5633333333333	63.5566666666667	66.14	67.9433333333333	74.51	81.31
ATP5A1	4746.505	5089.105	3901.93	4248.1	2965.155	3777.13	3078.315	3163.685	2757.855	3091.2	3093.04	5555.895	3161.405	2306.505	5618.9	5355.765	6495.23	2718.345	2798.065	3429.685	2797.235	3031.08	3431.975	3222.05	3369.625	3723.915	3513.45
ATP5B	6537.24	3851.19	2799.53	4981.24	3000.98	4273.89	4559.61	2710.59	3365.5	3533.24	4288.37	7447.22	3412.74	3141.81	6323.48	8816.07	6242.32	2433.76	3255.88	3479.39	3769.4	3093.07	3941.34	3094.13	3151.94	4053.8	4966.65
ATP5C1	5518.9825	4174.5525	2850.865	5044.4375	3821.1775	3951.6175	3143.6675	3532.5775	3833.16	3568.03	3324.945	4647.425	3506.0525	3703.5075	5111.7525	6608.1625	3127.59	2857.84	3167.7175	3122.85	3962.525	3415.99	3501.9875	3640.315	4011.3725	3263.7625	3317.255
ATP5D	1296.015	1105.915	617.685	940.77	739.5	414.01	642.71	677.945	737.14	810.795	767.83	588.04	458.715	203.265	371.275	821.31	341.005	1074.89	646.395	528.855	551.255	704.855	619.3	713.095	683.44	602.38	1040.91
ATP5E	4819.125	5467.06	4873.86	3633.35	3663.62	3937.59	3992.215	4331.35	4285.52	3453.95	4233.025	4058.715	3565.075	3228.515	4541.985	4115	4291.08	4308.18	3201.975	3370.29	3816.71	3685.12	3118.425	4135.87	3451.39	3554.94	3791.89
ATP5F1	3750.6	2211.635	1748.57	2681.14	2445.505	2696.79	2429.225	2201.36	2876.745	2353.91	2211.08	4389.255	2171.975	1730.14	3102.735	4478.78	3391.415	2038.68	2137.505	2290.935	2361.52	2366.715	2349.07	2399.32	2745.02	2524.775	2128.655
ATP5G1	3177.54	3912.25	3393.18	1693.45	1764.1	1838.64	1477.06	1751.54	1855.66	1845.74	1508.78	2511.86	1271.01	1079.75	2330.83	4560.09	3363.34	1699.66	1753.81	1404.95	1849.86	1653.64	1252.8	1387.53	2606.92	2045.39	2546.19
ATP5G2	1811.63	888.65	1312.345	2072.3	2248.99	1815.44	1726.23	2151.325	1663.955	1920.21	1728.05	2792.13	1678.31	1258.885	2214.175	1887.415	1235.935	1779.385	1667.335	1839.27	1626.33	1734.085	2072.585	1626.275	2446.455	1856.765	1811.13
ATP5G3	4170.72333333333	4113.21666666667	1746.91333333333	2975.11	2343.70333333333	2976.32666666667	2873.24333333333	2500.98666666667	3097.79	2535.59	2580.18666666667	2537.20333333333	1867.00666666667	1683.52	3665.79666666667	5290.21	3936.47666666667	2346.02333333333	2552.48333333333	2675.22	2710.02666666667	2749.52	2494.18666666667	2665.77666666667	3098.86	2651.47333333333	3324.97
ATP5H	4700	5313.69	5472.54	3973.19	3252.65	2909.205	2643.705	3418.74	3195.62	2935.43	2784.255	7332.775	2635.295	1625.265	3469.775	3550.625	5159.235	2462.315	2469.21	2569.975	2491.205	2217.615	2376.035	2575.395	3276.61	3191.415	3016.36
ATP5I	4035.62	5259.05	4433.47	2945.37	2810.635	3258.42	2802.655	3172.37	3064.39	2611.005	3092.55	4313.315	1842.63	2374.27	3140.865	4012.625	3862.865	4647.66	2520.615	2537.245	3052.795	2785.505	2326.425	2632.945	3242.825	2776.145	3191.66
ATP5J	5683.53	5410.17	5129.94	4152.19	4073.23	3866.1	3853.88	4389.03	4044.5	3579.84	4408.26	3829.48	3324.17	2679.88	5157.35	6017.09	4871.04	3117.72	3467.24	3299.06	3755.01	3733.03	2862.4	3325.3	4794.18	3980.8	3883.67
ATP5J2	130.41	120.31	161.78	151.1	151.54	130.45	140.16	113.59	128.89	151.63	148.71	142.9	135.71	140.16	126.33	98.45	129.74	137.24	132.84	119.95	156.03	159.55	121.9	128.98	146.22	139.2	157.14
ATP5L	5029.6925	5510.18	3127.5425	4659.3475	4920.33	4729.3875	4010.74	4328.685	4947.445	4187.1825	2985.555	4594.8925	3460.9575	2340.2075	5365.3925	4418.1075	4058.64	4490.73	4465.95	3903.7775	4467.155	5218.4075	4372.7425	4713.1425	5081.615	4405.355	4747.5225
ATP5O	2317.08	2338.13666666667	2326.37	1645.46666666667	1736.92666666667	1584.52333333333	1608.69666666667	1479.98333333333	1888.68333333333	1572.27	1514.49333333333	1608.25666666667	1483.63333333333	693.913333333333	2084.29333333333	3633.13666666667	1799.90333333333	1356.26	1487.74	1622.52666666667	1601.19	1387.16333333333	1660.61	1463.62	2314.90666666667	1778.31333333333	1725.09
ATP5S	390.485714285714	377.724285714286	489.9	407.425714285714	300.161428571429	285.732857142857	222.677142857143	318.232857142857	276.451428571429	283.002857142857	227.617142857143	462.278571428571	285.042857142857	236.222857142857	158.065714285714	432.151428571429	229.267142857143	235.82	249.03	322.482857142857	273.234285714286	266.824285714286	338.161428571429	307.365714285714	344.322857142857	295.118571428571	409.772857142857
ATP5SL	488.073333333333	748.926666666667	514.48	678.686666666667	547.243333333333	456.516666666667	517.69	538.716666666667	440.276666666667	543.88	427.58	588.93	656.283333333333	280.566666666667	730.473333333333	960.316666666667	587.1	530.773333333333	470.85	585.783333333333	470.923333333333	414.91	551.006666666667	401.566666666667	487.05	516.843333333333	671.856666666667
ATP6	10452.28	11545.93	10825.245	10534.64	7909.26	9453.26	9718.59	9925.145	9640.72	8603.125	9358.58	9421.59	7398.23	10996.945	10020.675	11959.25	11718.705	8396.905	9214.15	10365.625	10385.125	8967.1	8662.025	9584.14	8507.805	9902.36	10289.4
ATP6AP1	2309.51	1818.16	1529.02	2117.56	2028.36	2220.92	2405.39	2434.86	1705.29	2152.16	2562.16	2125.39	1829.31	2557.58	1815.08	1178.96	1480.33	2230.32	1710.81	1786.3	1798.37	1545.56	2536.75	2120.68	1471.52	1707.81	1856.9
ATP6AP1L	166.595	116.33	165.71	150.69	159.59	123.355	120.9	129.725	119.905	184.945	156.93	130.405	184.89	169.285	283.33	343.415	134.91	114.105	134.3	180.865	181.225	125.97	179.12	163.065	260.85	163.805	206.08
ATP6AP2	3367.95666666667	3599.07333333333	4455.34	3328.88666666667	2418.49	2831.98666666667	3353.65	2732.96666666667	2498.02666666667	2736.47666666667	2912.05666666667	3469	2786.31	4173.69	2671.12666666667	2399.26666666667	3402.50333333333	2161.28	3047.53333333333	3219.29	2521.94333333333	3546.92333333333	2692.42333333333	3827.47	2791.92	3539.46333333333	3104.46
ATP6V0A1	554.895	496.55	432.49	395.785	400.58	455.15	493.23	582.17	395.655	475.39	554	507.13	472.9	318.28	320.265	291.145	400.875	464.9	370.19	404.555	465.785	507.52	614.785	634.375	385.53	400.515	588.75
ATP6V0A2	114.864	102.59	120.158	105.624	127.402	107.544	162.298	130.526	116.572	123.566	199.448	152.67	170.152	193.364	108.514	151.508	143.974	147.332	138.676	129.214	121.224	110.108	154.15	148.278	177.138	107.754	125.188
ATP6V0A4	34.79	39.57	36.65	39.47	44.56	34.06	32.71	30.97	39.78	37.57	31.84	31.02	34.49	40.26	33.76	37.49	32.61	28.07	26.59	30.71	40.3	43.22	32.66	38.49	30.06	42.26	48.63
ATP6V0B	2034.3	1183.76	1491.3	1920.52	1555.68	2703.93	1963.98	2276.76	1510.01	1861.5	1873.52	2651.44	1751.11	1277.4	1721.86	2991.14	2420.09	1953.42	1536.6	1644.31	2315.55	1640.9	1724.63	1892.57	1734.17	1478.21	2209.29
ATP6V0C	2691.63	2778.28	2237.6	3358.225	2169.095	2378.17	3085.785	2596.275	2131.46	2435.09	2274.745	3815.14	1641.965	1997.57	1932.08	1841.955	2302.5	2813.64	2408.235	2370.345	2705.27	2321.09	2531.275	2715.925	2188.59	2507.495	3121.93
ATP6V0D1	2390.26	1890.69	2184.45	2455.4	992.51	2065.46	3174.78	1241.99	1267.7	2284.01	2560.09	3381.47	1252.94	1231.81	1441.71	1100.85	3855.89	960.23	1794.92	2196.26	2622.53	2201.62	2160.77	2072.6	1262.33	2372.24	2761.53
ATP6V0D2	58.93	60.1966666666667	53.6666666666667	71.4966666666667	96.9866666666667	89.7433333333333	556.436666666667	66.1733333333333	70.28	84.12	70.46	54.2666666666667	99.2333333333333	84.5333333333333	80.1766666666667	48.7066666666667	60.8633333333333	111.006666666667	95.1466666666667	89.49	96.7633333333333	86.3766666666667	83.7966666666667	83.8866666666667	137.58	105.09	85.65
ATP6V0E1	1267.56142857143	4005.99428571429	3268.75285714286	2081.12714285714	1887.79428571429	2161.32142857143	3012.62142857143	2041.62285714286	2874.55428571429	2157.42571428571	2488.84	2398.58571428571	1806.49285714286	2746.14857142857	2702.34	2015.73285714286	4202.6	1935.14142857143	2066.39142857143	2077.80285714286	2323.6	2232.49	1474.33428571429	2215.01142857143	2749.83714285714	2452.15714285714	2627.54714285714
ATP6V0E2	1571.23	2373.62	1430.33	3805.25	1007.06	2128.68	1707.36	899.17	1266.23	1382.88	1179.64	4465.45	931.84	2686.19	607.54	1435.74	2660.17	1097.96	294.49	479.83	385.97	839.23	537.04	879.62	1730.13	1386.37	2504.36
ATP6V0E2-AS1	65.19	83.37	83.06	100.4	41.35	59.21	45.5	48.96	49.6	54.2	51.96	253.45	40.11	118.54	59.38	124.85	223.25	50.06	31.95	37.33	42.95	37.38	42.17	39.94	453.91	76.67	142.35
ATP6V1A	2031.35	2329.895	1586.105	2350.345	1876.87	1995.995	2528.235	2218.505	1751.355	1362.23	2126.38	2790.27	1641.505	1752.985	2377.62	3410.87	2583.915	1816.275	2123.735	2421.415	2255.56	2098.78	2560.815	2133.24	1335.24	1595.035	1775.545
ATP6V1B1	50.615	47.665	51.405	52.145	49.695	46.815	49.52	42.615	47.08	47.64	45.82	54.72	48.345	53.82	48.135	59.955	42.21	57.805	45.615	49.82	51.19	50.595	42.725	42.955	52.195	47.9	46.96
ATP6V1B2	1112.52	931.53	935.92	1355.04	839.12	1173.29	1491.59	1101.63	903.48	939.06	1040.49	2038.27	845.01	553.52	788.25	841.13	2686.79	1092.88	1303.57	1574.99	1619.16	1494.13	1530.35	1622.46	584.58	942.71	625.91
ATP6V1C1	658.5825	528.975	429.075	488.7875	418.28	521.12	643.3175	563.4025	429.9775	582.6275	543.5375	707.6875	421.1075	388.1625	587.5225	698.6275	1434.7675	330.985	476.675	705.315	595.6125	446.93	744.7675	517.285	419.945	587.1775	412.425
ATP6V1C2	74.165	173.495	48.78	124.575	72.93	46.835	39.68	101.655	48.66	63.945	43.825	46.575	108.49	42.52	55.195	139.815	193.96	64.37	49.605	56.775	69.36	56.775	49.175	58.81	68.91	67.7	85.57
ATP6V1D	1903.635	2236.125	1680.5225	1246.26	1196.45	1050.6475	1129.26	1324.925	1374.6475	1285.9325	1054.27	2094.6325	1016.8475	1686.88	357.04	1409.545	1738.415	976.065	1036.6925	1357.5825	1487.5425	1068.7825	1112.155	1180.6075	1111.3225	1250.4425	752.4075
ATP6V1E1	1870.56	2955.35	2157.23	1899.65	1450.53	1333.87	1302.24	1723.03	1430	1511.65	785.79	1953.03	1280.53	1117.7	939.83	2171.32	2674.59	1958.02	1922.46	2074.21	2423.48	1355.88	2489.41	1744.88	2118.93	1762.2	1720.41
ATP6V1E2	159.56	162.21	241.59	138.99	172.31	143.94	139.61	164.54	144.66	152.24	144.06	186.04	148.31	212.96	135.52	427.54	279.66	136.88	122.72	188.1	172.68	156.31	154.47	159.89	149.34	157.99	179.29
ATP6V1G1	1912.11	1982.32	1762.995	2192.595	1395.66	1549.415	1705.945	1942.615	1814.13	1766.15	1979.49	2796.89	1661.405	1256.805	2169.93	2104.805	2648.8	1529.79	1537.715	2015.745	1967.795	1542.505	1960.19	1782.915	1633.945	1594.115	1776.545
ATP6V1G2	166.51	175.53	90.99	47.45	97.43	69.85	49.98	126.91	108.12	89.64	67.26	57.23	112.29	48.48	77.89	72.63	63.26	47.94	61.66	87.72	63.19	94.02	58.55	79.72	154.61	128.93	120.52
ATP6V1G3	34.67	25.91	26.93	39.49	32.74	33.82	19.38	28.88	16.3	29.61	23.87	27.5	35.47	15.13	23.97	33.02	25.93	38.01	21.93	18.47	20.61	19.85	25.97	23.66	22.1	37.5	47.81
ATP6V1H	588.45	380.953333333333	254.553333333333	486.4	449.323333333333	491.006666666667	487.493333333333	425.99	434.763333333333	445.786666666667	425.29	462.056666666667	435.476666666667	329.023333333333	407.146666666667	882.653333333333	487.456666666667	396.106666666667	415.263333333333	451.29	452.076666666667	431.493333333333	551	428.583333333333	486.593333333333	501.7	627.686666666667
ATP7A	204.195	253.715	303.47	258.13	241.07	268.89	254.01	238.97	320.74	197.56	233.32	173.015	215.19	668.22	330.34	248.525	210.425	273.175	220.715	205.285	178.005	278.59	209.195	263.905	265.1	184.275	194.635
ATP7B	92.96	66.06	56.84	97.15	74.53	70.5	60.14	71.52	78.86	85.64	56.17	77.38	68.38	82.81	82.57	106.98	96.18	68.99	62.35	56.61	57.67	46.7	58.69	63.68	107.56	85	95.38
ATP8A1	677.113333333333	1487.81333333333	836.516666666667	1406.95666666667	621.106666666667	616.73	341.193333333333	531.89	251.413333333333	633.336666666667	308.586666666667	1167.97333333333	628.713333333333	344.07	991.65	589.67	480.14	1036.64	1070.77	808.12	826.223333333333	577.55	781.7	902.82	601.54	875.276666666667	750.823333333333
ATP8A2	92.5666666666667	89.5733333333333	112.073333333333	95.8133333333333	91.8733333333333	104.853333333333	88.6966666666667	72.2	88.1566666666667	82.7466666666667	128.73	77.31	91.5566666666667	76.99	177.046666666667	198.526666666667	81.5766666666667	94.76	73.6866666666667	88.9966666666667	149.03	92.1266666666667	73.0566666666667	84.06	94.4933333333333	73.0966666666667	81.9833333333333
ATP8B1	1456.9	1304.25	1361.465	1425.895	1281.485	1092.345	1002.245	1278.285	1802.46	1126.565	1092.715	1450.45	1234.345	1982.73	871.485	773.195	800.27	1773.415	1068.54	976.345	930.22	1077.915	915.875	1156.66	873.27	1176.225	1846.095
ATP8B2	401.96	501.665	515.73	116.635	240.005	504.865	221.91	362.865	226.465	499.17	199.29	299.25	150.375	378.6	788.48	134.675	248.955	410.015	365.13	378.185	521.655	289.935	267.045	309.24	392.375	558.195	593.825
ATP8B3	65.17	54.1433333333333	61.9566666666667	65.74	53.5233333333333	51.32	69.14	42.2966666666667	42.0633333333333	48.4466666666667	58.6833333333333	55.8633333333333	45.8066666666667	50.96	41.1133333333333	89.61	42.3033333333333	70.5366666666667	49.6233333333333	45.66	57.9733333333333	53.3466666666667	41.9633333333333	55.19	42.4866666666667	46.8466666666667	49.5666666666667
ATP8B4	29.69	235.95	28.06	23.38	22.39	48.72	63.22	29.56	43.02	34.15	30.37	25.78	40.62	46.53	36.71	28.99	120.83	51.33	35.33	58.69	46.78	42.31	38.42	27.91	89.83	188.92	63.2
ATP8B5P	10.705	9.405	13.155	11.455	9.42	11.555	9.99	14.345	12.8	23.64	12.315	16.525	13.58	12.245	11.075	19.34	12.7	12.5	13.2	10.59	17.115	9.97	11.62	15.84	14.415	9.635	13.885
ATP9A	533.475	1312.87	1331.62	976.68	1360.995	936.25	793.475	1293.97	868.635	1245.91	991.97	689.545	602.71	1087.615	1563.26	926.75	887.62	1083.845	1143.02	1106.875	973.05	640.92	1163.105	897.065	1041.955	1180.85	1229.69
ATP9B	132.113333333333	161.763333333333	142.616666666667	182.518333333333	174.033333333333	127.726666666667	181.96	152.626666666667	152.5	159.46	199.903333333333	213.951666666667	149.108333333333	211.763333333333	174.906666666667	146.92	132.521666666667	138.371666666667	155.483333333333	136.361666666667	153.331666666667	160.5	140.001666666667	146.693333333333	162.293333333333	150.811666666667	170.903333333333
ATPAF1	875.095	524.82	616.695	785.53	719.46	813.775	634.735	800.595	644.875	733.64	715.75	1058.125	649.21	713.68	872.19	1279.1	1279.82	815.755	516.56	722.83	708.745	734.43	813.1	684.465	722.14	630.13	656.76
ATPAF2	208.075	217.97	218.65	233.785	170.255	201.48	186.3	200.13	191.69	217.76	194.315	248.005	193.415	174.525	254.73	367.56	267.785	196.2	173.71	215.195	211.445	182.375	182.745	222.395	213.03	178.05	206.67
ATPIF1	3562.46666666667	1822.41666666667	1719.72	2081.26	2932.68333333333	3032.85	3558.67333333333	3184.71	3339.30666666667	2777.61	3838.56333333333	3060.26333333333	3688.71	2306.26333333333	2766.95333333333	2827.93333333333	4349.95	3201.67	2828.71666666667	2709.98666666667	2369.09333333333	2454.85333333333	2200.18666666667	2660.68333333333	2831.93	2683.84	2837.11
ATR	377.81	400.173333333333	344.69	333.22	336.436666666667	379.6	341	346.196666666667	363.356666666667	288.406666666667	314.946666666667	403.7	390.123333333333	536.39	431.673333333333	466.346666666667	385.663333333333	342.16	341.963333333333	255.503333333333	238.543333333333	326.883333333333	315.873333333333	353.94	301.826666666667	317.866666666667	226.21
ATRAID	4761.92	1865.38	2983.78	4470.27	5290.54	6393.7	4999.46	5104.1	5063.2	6076.39	5845.88	2337.6	4395.1	4104.34	4393.78	4067	5180.71	4783.83	4391.3	4860.41	5148.59	5109.93	4570.62	5992.66	5435.43	5212.12	5378.66
ATRN	597.26	695.24	585.59	1004.695	537.5	661.005	575.285	632.035	505.68	495.29	566.865	743.75	492.17	496.2	510.17	452.515	576.33	393.085	429.665	377.785	404.145	353.56	488.16	585.88	398.165	527.885	596.985
ATRNL1	70.1733333333333	250.013333333333	54.2033333333333	37.7866666666667	89.8166666666667	46.12	94.2766666666667	44.88	159.106666666667	52.77	83.4433333333333	28.0566666666667	107.546666666667	50.7866666666667	96.9533333333333	61.65	44.2866666666667	37.7433333333333	33.3166666666667	34.68	44.42	49.2033333333333	37.6233333333333	52.9833333333333	39.23	41.9533333333333	47.5766666666667
ATRX	255.955	508.4425	737.2375	399.92	501.99	564.9375	627.1275	567.24	713.7025	442.6875	602.155	35.6325	492.0675	466.16	245.5875	379.735	376.5125	464.7175	582.44	452.475	413.79	479.9425	442.42	617.655	420.3075	460.57	400.89
ATXN1	214.914	191.386	361.838	273.924	222.714	220.99	299.878	306.588	320.922	248.686	308.444	249.888	306.228	163.698	526.548	143.854	157.912	310.612	230.532	305.186	239.772	314.516	184.232	346.202	197.894	305.122	325.07
ATXN10	1843.69	3792.165	2332.48	1716.095	1564.425	1238.785	1147.19	1529.945	1614.2	1503.58	971.22	1633.51	1359.34	1223.75	1321.45	1970.27	2027.845	1355.12	1504.565	1567.355	1463.41	1617.515	1622.37	1616.11	1479.945	1622.57	1553.56
ATXN1L	566.93	692.635	1003.02	792.02	755.11	813.71	700.98	941.46	796.38	845.995	748.89	633.26	520.43	615.92	374.24	557.07	778.775	681.91	653.69	611.2	572.25	703.955	581.525	806.305	872.7	852.325	1055.14
ATXN2	789.32	440.27	585.11	457.12	323.87	432.29	774.05	462.02	767.89	452.45	829.04	928.32	395.75	993.6	568.9	548.08	479.22	603.33	600.85	473.45	450.75	398.76	562.42	505.89	388.92	402.89	632.33
ATXN2L	162.035	154.675	162.59	149.23	117.25	101.965	107.265	97.435	102.495	107.04	108.18	139.725	106.595	115.645	110.81	294.605	101.48	149.365	111.455	109.82	176.235	114.335	114.495	95.345	133.825	107.885	108.025
ATXN3	125.652857142857	124.63	129.512857142857	121.402857142857	146.047142857143	143.637142857143	122.214285714286	150.768571428571	133.394285714286	124.234285714286	113.257142857143	164.508571428571	127.471428571429	147.422857142857	102.211428571429	124.91	129.262857142857	157.808571428571	157.642857142857	151.934285714286	149.097142857143	119.771428571429	168.022857142857	136.461428571429	167.582857142857	136.854285714286	162.492857142857
ATXN3L	17.18	20.14	18.15	22.86	14.03	13.87	18.22	13.89	18.01	14.41	15.87	17.2	19.88	20.35	21.04	25.87	14.08	19.21	13.19	13.44	23.02	20.02	16.9	19.24	12.41	14.33	15.52
ATXN7	234.026666666667	234.456666666667	221.5	267.176666666667	197.833333333333	183.59	197.14	267.086666666667	192.896666666667	148.513333333333	196.483333333333	281.62	214.053333333333	390.45	257.79	209.42	282.236666666667	254.313333333333	205.303333333333	200.386666666667	186.383333333333	197.45	226.386666666667	200.37	227.58	214.87	297.62
ATXN7L1	65.995	108.1275	108.7375	91.9925	97.3375	66.4775	86.625	89.9175	77.5525	67.7625	92.075	172.9525	66.8425	143.3375	53.1325	68.9025	117.0575	95.785	57.625	61.9925	69.86	64.4875	53.715	61.41	103.3625	80.6225	93.1525
ATXN7L2	40.59	39.62	40.27	38.44	31.91	23.86	33.03	36.52	28.7	36.09	33.48	52.9	29.6	19.82	42.57	40.69	32.96	45.9	29.98	31.48	34.18	30.85	40.41	29.91	33.78	38.56	27.36
ATXN7L3	629.05	609.88	572.47	770.13	449.8	710.73	743.16	608.08	701.8	554.81	658.66	1095.24	291.68	517.59	270.18	302.55	327.02	934.9	720.07	452.59	642.51	536.94	512.8	620.42	576.33	546.96	768.65
ATXN7L3B	1233.39	887.71	1221.245	1639.725	1310.69	1042.465	1044.29	1201.715	1254.8	1134.605	1100	1857.385	846.215	1379.865	1126.19	1015.12	843.18	989.445	984.67	982.44	990.955	1148.11	797.36	933.03	1316.87	1347.85	1371.275
ATXN8OS	75.08	83.82	86.62	88.35	100.65	65.64	69.9	72.17	72.17	82.06	64.62	57.82	89.31	96.25	78.96	116.6	87.21	81.25	71.94	61.63	95.64	79.55	71.56	72.48	94.06	76.55	78.58
AUH	2394.3	1478.93	1043.11	1524.53	1828.36	1561.05	1187.64	2032.56	1235.78	1868.33	1196.98	1384.78	1524.58	539.25	2528.61	1665.73	935.31	1361.52	1538.53	1654.33	1653.48	1408.66	1700.4	1638.06	1894.11	1655.99	1504.67
AUNIP	49.915	57.22	65.895	50.94	59.215	52.58	53.77	54.635	58.655	56.505	69.485	52.395	60.24	87.17	68.055	113.99	61.76	54.505	49.57	53.365	64.58	58.02	59.915	54.49	67.975	52.905	63.98
AUP1	851.28	768.35	764.26	1222.14	859.5	1085.57	1055.27	907.22	874.23	1053.67	1029.82	1081.83	649.11	1080.18	731.66	959.94	791.03	763.08	1119.74	911.78	987.88	1041.46	809.81	953.88	871.29	988.42	1229.18
AURKA	69.58	110.316666666667	95.73	85.37	75.2966666666667	69.4233333333333	62.6066666666667	71.15	63.1166666666667	77.0966666666667	66.16	105.226666666667	92.06	169.08	166.75	147.716666666667	124.093333333333	83.8833333333333	66.48	78.95	91.2233333333333	69.4966666666667	83.75	63.9566666666667	79.22	73.9966666666667	72.3266666666667
AURKAIP1	909.672	623.202	785.058	1032.186	792.358	786.674	786.792	746.586	876.984	784.768	806.874	1267.96	552.256	520.426	758.484	827.788	829.75	979.34	815.088	758.5	893.266	771.626	715.216	778.746	973.626	719.234	932.006
AURKB	72.105	66.825	77.145	61.025	79.595	70.895	60.695	57.615	59.245	59.395	56.3	93.21	74.68	64.43	92.585	82.465	79.87	77.105	66.98	61.595	80.78	79.985	74.96	69.56	58.95	73.68	62.49
AURKC	80.68	51.64	47.39	50.44	61.91	53.17	102.01	55.07	111.6	73.53	51.53	44.77	64.95	55.03	67.04	69.37	42.04	50.72	54.09	57.45	79.11	78.26	62.56	71.68	77.89	75.33	56.72
AUTS2	174.72	218.5	660.91	89.8766666666667	202.313333333333	220.293333333333	249.01	297.066666666667	179.096666666667	230.396666666667	145.336666666667	99.3	442.733333333333	272.88	295.316666666667	183.74	105.18	545.38	376.386666666667	253.11	243.63	599.636666666667	140.203333333333	795.543333333333	102.566666666667	147.7	233.643333333333
AVEN	103.91	278.09	292.04	855.71	175.49	319.97	242.49	239.95	360.41	190.15	288.82	479.45	323.31	216.77	383.03	377.41	386.39	312.09	267.44	308.76	416	251.73	317.1	369.81	217.53	217.39	190.12
AVIL	164.77	114.956666666667	112.36	119.963333333333	134.026666666667	102.85	101.383333333333	124.993333333333	163.5	167.996666666667	131.003333333333	116.213333333333	143.356666666667	134.83	108.4	180.67	105.926666666667	181.82	183.84	145.596666666667	123.693333333333	139.42	162.08	140.686666666667	191.4	134.816666666667	193.4
AVL9	141.116666666667	146.163333333333	230.898333333333	234.55	160.01	143.625	134.956666666667	148.25	139.031666666667	130.871666666667	146.033333333333	274.413333333333	170.661666666667	238.61	190.915	165.946666666667	179.986666666667	177.068333333333	184.196666666667	158.866666666667	128.81	130.963333333333	173.468333333333	127.571666666667	129.408333333333	148.335	146.905
AVP	86.56	82.44	93.73	92.77	77.51	67.24	70.67	73.36	77.98	75.46	71.09	81.43	82.69	62.97	67.35	105.66	66.88	84.74	62.93	65.69	72.29	75.67	50.3	65.61	76.91	72.48	60.53
AVPI1	324.07	183.68	156.82	242.59	341.32	322.61	342.09	317.41	275.13	562.76	390.54	287.21	297.62	243.23	129.28	524.68	232.39	270.65	388.26	415.58	614.76	226.16	604.28	272.26	555.87	307.24	448.24
AVPR1A	108.514	115.538	47.59	145.066	58.97	115.008	92.15	146.606	56.788	84.622	57.138	196.506	45.806	72.734	471.174	65.626	59.574	94.472	43.884	73.426	67.066	65.67	67.788	79.61	318.834	310.15	240.448
AVPR1B	200.59	206.05	170.36	223.14	240.52	224.44	188.99	202.53	205.13	219.28	184.03	178.15	298.66	219.84	216.53	313.32	190.08	260.63	206.7	214.97	265.2	221.09	196.28	192.19	437.51	210.39	166.07
AVPR2	123.68	96.41	92.045	102.66	80.575	93.08	91.805	81.07	80.665	83.56	86.665	112.615	86.145	75.87	101.65	84.47	99.475	109.99	88.84	80.325	93.375	102.835	90.605	88.085	107.56	91.545	88.89
AWAT1	122.98	163.18	156.24	181.68	212.2	139.93	153.11	159.72	177.45	178.09	182.86	112.78	184.18	173.51	159.99	221.73	173.12	184.66	178.88	159.43	241.83	199.27	160.13	177.45	208.65	165.14	125.8
AX746627	47.54	45.83	67.56	50.83	39.64	28.5	32.35	55.53	27.61	46.34	39.91	50.97	47.46	35.13	36.48	79.24	28.01	54.24	40.19	35.86	38.84	45.92	36.57	42.13	32.04	47.64	29.37
AX746699	18.84	18.26	24.97	17.76	20.51	16.44	19.29	22.22	18.14	20.01	16.26	25.21	20.4	19.06	17.63	23.73	18.19	18.24	11.5	13.73	15.95	15.37	18.01	21.95	23.26	24.78	21.88
AX746710	15.73	29.62	23.08	11.31	22.64	12.2	12.52	13.45	8.23	17.96	16.07	13.82	15.03	18.78	17.73	25.27	16.5	9.66	7.97	11.05	9.93	19.09	12.86	11.52	18.69	16.41	21.87
AX746823	42.58	50.86	59.63	51.81	77.38	59.46	70.07	68.98	54.49	53.98	67.89	48.09	75.73	66.82	62.83	60.3	56.36	77.25	99	71.83	102.17	60.78	94.85	65.68	39.91	43.6	42.39
AX746830	26.77	37.53	105.29	24.04	36.58	22.37	42.74	38.02	25.08	27.53	41.56	25.12	24.82	19.79	25.68	27.98	67.96	21.17	22.27	27.23	29.8	18.35	28.13	31.5	29.35	36.85	20.56
AX746968	45.89	43.21	57.08	47.69	42.6	41.4	44.04	47.53	40.32	33.82	49.08	37.88	42.91	68.69	51.95	73.89	42.18	75.51	55.79	37.08	57.49	47.95	35.33	43.19	44.53	32.84	60.29
AX747031	61.38	82.37	95.92	62.43	63.54	53.74	60.5	72	70.88	49.38	65.16	64.81	63.57	89.78	64.82	182.1	78.03	71.01	60.48	58.96	95.18	68.79	46.22	69.14	96.37	52.09	62.55
AX747064	32.65	47.21	37.06	43.91	45.77	46.2	44.4	49.33	39.97	44.27	40.02	40.89	39.9	37.51	43.24	40.98	39.21	31.48	36.18	43.59	44.82	49.78	38.61	41.28	44.44	41.62	42.74
AX747191	27.2	21.08	25.24	20.58	14.37	24.76	32.59	19.53	23.99	25.44	16.77	28.62	33.71	26.45	31.89	41.86	20.12	23.65	15.61	17.45	30.61	22.59	19.77	17.84	22.55	22.01	23.34
AX747250	48.02	46.51	56.65	42.66	39.06	40.23	40.29	42.53	38.84	54.07	45	42.45	49.65	47.83	26.13	83.48	44.19	50.87	40.56	43.14	69.09	40.8	51.88	52.82	67.83	47.76	41.27
AX747261	41.345	44.965	44.795	39.225	31.585	33.31	33.295	36.135	37.52	40.375	39.075	44.665	40.615	36.05	36.27	50.155	36.09	38.14	37.725	32.595	38.845	38.1	33.09	37.23	42.125	41.15	38.2
AX747405	29.95	29.97	30.78	33.99	33.12	25.56	26.57	31.39	32.95	28.48	31.86	25.03	34.71	38.68	33.29	43.57	33.95	37.77	29.96	30.7	27.6	32.95	32.21	31.54	36.31	27.14	29.12
AX747444	81.91	67.2	75.75	84.87	100.46	56.75	58.56	95	74.31	92.01	72.32	56.17	119.38	107.05	98.82	107.98	72.37	152.11	72.52	63.21	64.77	72.44	53.73	67.39	121.61	69.07	92.41
AX747507	61.67	43.84	38.49	60.63	56.75	23.62	52.06	45.04	45.35	28.57	72.33	44.62	58.42	23	59.26	48.55	27.01	61.53	45.57	45.27	33.71	27.77	27.98	32.42	39.92	44.01	79.54
AX747630	36.56	30.67	35.37	23.88	46.46	34.05	35.89	44.23	37.97	38.97	37.23	32.77	35.47	34.91	30.85	45.58	45.4	45.97	38.69	50.12	47.97	33.17	45.06	47.92	56.11	44.47	41.05
AX747652	38.13	34.62	50.48	52.88	66.78	48.69	47.29	43.24	40.64	52.8	41.08	59.2	81.96	62.65	41.79	40.75	38.38	112.74	54.11	44.38	38.69	31.9	41.81	35.68	99.3	43.75	44.5
AX747730	84.15	81.06	92.52	87.61	79.13	67.61	61.62	82.38	75.31	69.67	80.82	69.35	86.61	118.2	70.93	74.35	68.97	209.03	78.12	78.67	63.36	67.32	49.04	68.15	83.93	68.11	132.51
AX747826	70.04	100.17	239.97	72.58	65.58	60.11	93.38	80.77	80.11	73.49	98.76	70.68	53.15	47.56	76.99	54.58	53.92	76.07	113.84	82.44	80.88	70.7	87.46	98.08	106.22	78.95	80.65
AX748157	242.73	176.8	189.5	226.15	218.97	220.77	236.48	196.5	175.95	211.26	238.17	192.14	223.07	179.96	227.38	151.94	169.18	186.78	189.15	193.5	238.23	260.22	167.62	207.01	225.39	196.76	209.41
AX748267	32.67	30.03	34.75	34.41	36.79	29.16	28.8	28.83	23.65	27.11	29.53	34.44	29.56	33.06	30.85	37.86	24.84	35.12	26.4	29.16	41.2	31.71	28.77	28.09	23.32	21.96	28.76
AX748273	41.85	31.15	20.75	31.38	44.1	65.17	92.05	76.01	90.78	64.19	61.43	18	82.82	34.9	56.31	25.53	20.73	177.51	146.32	119.2	128.63	142.57	69.01	192.82	35.01	38.19	23.26
AX748292	77.36	78.95	66.55	95.73	109.44	84.24	68.17	90.16	82.65	85.07	78.41	69.83	88.72	101.34	82.34	156.07	106.13	64.89	75.96	84.05	95.21	93.41	82.82	79.49	95.8	73.36	101.25
AX748339	115.39	115.55	135.78	133.81	112.89	101.92	95.98	93.57	108.76	104.22	110.96	111.27	112.43	123.92	108.77	242.76	145.46	132.01	95.71	110.45	142.94	115.67	101.46	120.43	164.78	109.54	126.57
AXDND1	25.535	18.315	17.045	13.52	19.415	22.035	22.48	22.125	27.47	21.59	22.475	19.125	26.095	16.16	22.18	27.825	22.855	22.54	21.41	24.73	25.29	26.88	28.755	32.08	47.62	30.92	21.03
AXIN1	354.24	301.68	352.95	305.73	351.89	370.19	380.66	374.61	335.51	435.35	392.55	384.03	444.96	338.76	446.75	462.87	357.55	371.92	462.69	413.31	469.3	353.65	584.16	401.69	433.32	341.39	423.85
AXIN2	171.0225	218.2	280.65	177.6225	142.75	140.9825	154.015	136.3275	153.5475	192.9125	182	224.275	163.98	94.5225	160.1375	115.99	81.4325	101.04	97.4325	129.365	143.31	106.0875	110.0325	183.7275	126.9675	168.88	179.1825
AXL	237.085	377.89	199.165	290.615	408.37	407.705	416.7	407.345	413.46	442.315	416.545	220.755	476.91	283.995	483.445	355.21	324.44	433.16	508.47	519.39	599.815	322.45	381.46	390.87	678.68	486.385	485.51
AY927499	26.87	22.29	25.98	25.45	23.27	24.72	19.36	14.78	22.23	30.89	20.74	21.3	31.82	15.31	21.1	33	20.51	28.05	22.12	24.58	39.71	26.67	14.86	23.43	36.89	20.84	23.99
AY940074	98.51	83.83	87.61	96.66	138.97	64.17	116.7	94.25	80.4	88.77	122.44	117	68.6	175.78	96.91	66.31	65.01	232.89	108.46	78.23	76.61	87.96	102.78	82.07	81.13	114	241.92
AZGP1	48.4	61.55	18.97	34.61	28.99	42.43	37.04	26.7	37.45	30.21	37.38	54.16	32.31	25.88	52.26	41.07	44.75	22.02	29.71	36.87	40.93	34.75	24.8	33.7	108.54	32.86	1198.92
AZGP1P1	41.63	38.05	35.09	46.55	38.4	38.5	36.28	39.06	33.15	45.6	41.84	39.22	46.68	52.36	44.48	54.73	46.56	41.11	36.13	44.27	45.47	47.15	43.04	46.37	51.53	52.69	45.1
AZI2	311.625	294.973333333333	171.356666666667	180.076666666667	239.951666666667	214.17	210.35	250.225	240.52	208.503333333333	211.893333333333	207.983333333333	216.056666666667	157.761666666667	245.498333333333	228.415	216.788333333333	157.263333333333	206.356666666667	225.966666666667	174.043333333333	207.596666666667	228.523333333333	231.146666666667	233.175	247.916666666667	188.76
AZIN1	2011.28	1203.29	1040.385	1855.865	1446.205	1549.875	2000.64	1798.335	2108.655	1453.89	2039.27	1331.24	1970.905	3453.795	1353.99	1983.165	1789.06	1307.26	1340.485	1665.84	1476.45	1578.41	1924.165	1508.885	1107.955	1644.155	1568.3
AZIN2	122.085	136.815	129.235	83.87	202.98	135.515	383.155	247.45	148.915	134.995	328.035	61.655	132.72	68.695	119.91	121.01	75.425	154.275	124.485	149.125	160.86	318.54	120.185	194.155	137.39	113.715	113.645
AZU1	90.42	69.69	100.2	83.19	45.65	54.58	60.2	51.7	57.36	53.5	59.22	78.25	58.23	47.82	62.36	140.93	56.86	72.8	67.23	61.83	62.87	62.23	51.79	47.32	47.59	60.04	54.41
B2M	7730.72	10076.7633333333	9496.65	8195.70666666667	6853.83666666667	9871.51333333333	10311.8366666667	8910.16	8093.45333333333	8713.91666666667	10106.5133333333	6637.52666666667	8508.03666666667	9735.55666666667	7748.14666666667	7595.34333333333	13685.13	11220.9266666667	8041.91666666667	11766.4433333333	10278.0566666667	12310.45	9813.08	9050.34333333333	8839.73333333334	10464.2466666667	9136.85333333333
B3GALNT1	344.923333333333	197.763333333333	258.54	492.92	278.103333333333	418.163333333333	400.64	285.873333333333	353.213333333333	327.183333333333	266.326666666667	464.416666666667	166.846666666667	229.35	700.65	229.6	249.063333333333	211.216666666667	702.256666666667	243.466666666667	192.653333333333	447.146666666667	344.336666666667	270.316666666667	393.16	574.833333333333	440.63
B3GALNT2	284.055	375.4825	329.75	237.66	334.1225	467.06	352.1525	291.0875	314.16	227.5325	422.685	422.9525	290.46	1147.95	298.055	223.7075	772.8475	343.845	184.595	197.3175	176.36	256.1475	245.34	260.695	276.5375	231.485	281.7875
B3GALT1	34.675	39.69	49.5	33.355	33.265	32.645	29.33	38.395	43.945	37.845	39.05	35.525	37.01	52.25	53.26	98.895	38.435	34.62	34.865	51.09	114.08	41.75	38.65	52.425	67.42	39.975	47.525
B3GALT2	15.705	74.275	9.81	331.16	30.965	12.75	23.05	15.95	33.715	9.97	69.82	449.38	9.125	15.035	11.685	11.74	10.28	14.185	10.67	12.335	20.155	9.675	11.105	7.27	58.355	106.04	22.95
B3GALT4	104.88	68.18	92.625	158.09	139.55	243.99	247.76	208.93	257.47	175.06	211.28	157.24	150.215	58.725	75.145	71.435	177.855	270.495	210.91	206.085	233.195	272.215	167.21	244.23	195.975	179.205	121.47
B3GALT5	60.8366666666667	41.9633333333333	56.8533333333333	44.8466666666667	44.2666666666667	50.1766666666667	48.5133333333333	45.4833333333333	43.6833333333333	48.4533333333333	47.15	43.5466666666667	47.9766666666667	50.0033333333333	46.3733333333333	77.67	61.11	49.9	49.0466666666667	45.76	47.9533333333333	48.4033333333333	43.1666666666667	40.48	58.9233333333333	65.7166666666667	52.8566666666667
B3GALT6	483.563333333333	217.413333333333	143.893333333333	306.933333333333	276.81	417.843333333333	407.056666666667	319.133333333333	445.496666666667	329.073333333333	371.5	228.526666666667	274.676666666667	282.486666666667	422.286666666667	438.213333333333	284.73	430.543333333333	434.263333333333	389.033333333333	353.463333333333	415.78	486.563333333333	363.386666666667	301.576666666667	300.343333333333	316.17
B3GALTL	138.13	142.165	161.425	171.175	160.965	213.22	146.21	210.38	244.2	156.44	182.99	115.125	164.74	133.375	223.005	267.535	215.62	300.845	323.565	287.545	195.285	255.445	190.705	323.52	172.365	165.25	171.015
B3GAT1	187.36	309.58	87.81	237.41	273.71	207.49	359.22	185.44	474.48	193.99	320.84	287.71	301.47	151.71	714.29	76.99	97.97	180.56	847.21	210.32	79.75	196.38	401.86	108.36	80.55	85.4	105.03
B3GAT2	71.81	50.515	74.02	71.95	52.43	41.255	45.71	41.835	43.435	49.045	42.23	54.155	48.67	53.13	50.455	93.57	44.685	63.25	52.13	45.205	70.005	46.02	44.99	41.62	51.875	50.905	50.46
B3GAT3	195.505	299	153.315	209.24	186.57	258.395	279.875	234.225	244.795	226.745	207.89	227.205	180.59	179.62	140.095	164.385	162.77	331.545	232.65	198.805	233.815	258.44	198.785	252	175.92	184.4	199.94
B3GNT1	518.975	680.545	355.865	435.515	780.085	694.34	617.04	808.275	682.125	619.535	474.2	274.15	511.45	236.33	934.24	514.94	544.15	703.2	479.945	555.91	526.31	683.72	515.34	539.205	753.97	775.92	694.835
B3GNT2	252.276666666667	270.106666666667	178.383333333333	298.053333333333	376.456666666667	406.436666666667	419.303333333333	396.51	323.023333333333	164.443333333333	219.29	229.136666666667	200.686666666667	280.906666666667	297.85	296.956666666667	304.006666666667	297.103333333333	518.356666666667	590.043333333333	407.236666666667	553.956666666667	343.08	440.96	150.743333333333	336.35	264.893333333333
B3GNT3	85.98	84.94	100.75	99.61	98.96	105.02	215.03	80.07	297.46	100.32	139.2	81.07	81.42	114.63	81.06	134.07	105.9	124.19	394.72	350.29	268.2	149.14	202.56	154.91	121.9	95.9	89.47
B3GNT4	310.85	309.31	323.52	363.58	205.61	195.24	212.27	300.85	273.94	249.42	217.27	262.67	254.78	283.65	242.61	658.21	254.58	365.84	249.94	296.39	372.72	241.72	256.81	265.5	317.37	222.21	294.38
B3GNT5	106.78	107.936666666667	128.966666666667	205.213333333333	187.083333333333	158.436666666667	153.886666666667	116.56	158.696666666667	136.22	140.836666666667	273.106666666667	178.39	218.786666666667	134.893333333333	107.56	93.2466666666667	137.586666666667	234.11	140.953333333333	188.316666666667	102.846666666667	132.076666666667	115.75	150.283333333333	144.45	112.173333333333
B3GNT6	140.425	105.015	127.63	135.365	106.55	96.745	85.215	77.24	97.24	99.96	85.635	102.71	100.705	109.685	85.565	126.095	91.935	168.48	86.13	102.405	119.59	117.18	91.25	83.885	108.105	96.225	90.425
B3GNT7	82.76	552.7875	108.795	438.3675	219.3875	283.5225	158.4475	243.2925	417.615	129.205	147.085	161.6875	352.6975	101.0575	128.905	139.8175	207.925	289.26	182.6875	210.685	227.15	272.7	158.965	348.1825	112.525	96.325	98.9725
B3GNT8	91.58	134.15	95.19	125.5	73.58	75.07	161.18	118.21	147.68	80.02	133.92	221.94	75.76	106.96	84.11	100.1	103.88	120.27	74.74	83.28	87.89	117.02	86.11	129.93	82.97	65.39	87.17
B3GNT9	367.4	418.24	350.59	155.88	401.87	400.88	475.62	479.71	761.79	519.39	484.4	139.41	349.29	321.5	189.36	441.48	262.27	286.32	369.65	259	244.9	458.97	206.51	403.48	336.56	343.14	445.53
B3GNTL1	81.55	61.325	80.175	71.88	69.31	84.24	64.815	83.445	99.98	77.745	63.855	71.03	61.94	65.05	79.77	114.435	90.49	76.555	89.695	109.095	126.415	89.1	77.845	85.095	86.77	104.715	101.855
B4GALNT1	50.66	52.08	56.72	66.485	59.8	47.325	51.31	50.395	48.29	46.335	47.46	57.85	55.375	62.25	53.965	56.7	45.325	70.455	39.975	50.05	74.54	52.36	59.22	49.29	65.425	54.52	54.165
B4GALNT2	56.22	50.47	46.89	59.31	68.54	59.94	49.04	64.69	52.43	58.82	42.74	55.77	51.08	57.18	47.93	58.71	58.76	38.67	50.74	52.27	53.6	56.88	70.38	53.54	61.98	63.4	64.37
B4GALNT3	155.326666666667	109.663333333333	159.073333333333	154.836666666667	134.216666666667	127.056666666667	125.446666666667	125.763333333333	140.406666666667	139.313333333333	117.98	133.356666666667	135.263333333333	170.963333333333	143.093333333333	255.436666666667	185.063333333333	148.903333333333	187.023333333333	143.306666666667	198.566666666667	175.836666666667	136.85	143.91	163.916666666667	127.31	133.463333333333
B4GALNT4	48.695	39.375	52.055	47.265	37.535	32.015	32.15	29.12	31.62	39.845	35.015	49.58	34.7	33.82	33.61	62.56	32.595	41.055	32.78	37.74	45.31	37.62	32	27.46	33.38	35.46	33.435
B4GALT1	112.858333333333	111.076666666667	233.51	220.871666666667	173.191666666667	186.94	227.978333333333	171.743333333333	159.2	91.6716666666667	143.243333333333	236.11	123.64	277.615	100.405	161.41	212.48	251.46	210.933333333333	175.558333333333	192.438333333333	133.138333333333	245.041666666667	182.2	127.718333333333	175.815	268.57
B4GALT2	402.01	203.17	153.56	208.51	284.06	354.96	280.45	296.45	311.01	296.52	258.28	213.79	201.85	277.6	210.05	275.8	284.56	519.19	307.37	271.27	348.02	246.35	187.66	289.22	272.39	224.18	344.68
B4GALT3	251.895	314.215	474.815	288.755	252.94	346.615	268.295	288.18	259.49	223.975	369.68	777.51	185.125	299.425	243.935	179.51	374.52	280.15	252.985	222.605	295.055	253.445	329.08	283.6	185.085	222.625	229.33
B4GALT4	314.595	309.675	240.75	290.875	240.225	306.41	322.38	250.47	296.05	231.26	264.125	454.58	249.465	504.975	475.61	250.075	462.9	198.545	302.7	255.61	259.21	274.91	259.1	272.71	227.57	233.785	215.225
B4GALT5	171.775	413.69	540.24	238.06	288.66	498.86	535.35	341.4	695.52	357.11	339	513.725	248.575	359.38	258.85	214.885	265.63	695.77	759.68	537.36	425.91	586.895	369.675	562.875	324.37	343.005	331.58
B4GALT6	82.9575	47.29	115.5975	78.095	181.95	171.5025	115.135	177.3975	315.9075	77.62	133.7775	41.895	136.52	114.16	89.0925	119.4575	60.475	152.86	88.7925	154.8825	224.755	208.4125	61.25	378.29	106.115	84.5575	92.26
B4GALT7	262.12	306	535.965	245.33	265.395	299.92	300.655	248.2	307.22	250.33	284.58	325.815	205.7	224.37	323.305	245.305	269.14	335.055	275.595	214.66	241.465	261.615	221.595	258.915	224.735	242.795	276.515
B9D1	540.33	526.213333333333	454.06	310.353333333333	371.896666666667	377.913333333333	365.276666666667	340.476666666667	338.983333333333	343.97	328.956666666667	474.623333333333	180.163333333333	158.106666666667	296.91	244.813333333333	246.986666666667	334.31	266.663333333333	303.396666666667	386.783333333333	281.286666666667	230.046666666667	328.453333333333	398.38	333.136666666667	416.533333333333
B9D2	214.01	206.46	222.03	229.81	220.01	179.14	185.82	170.79	177.48	194.21	165.48	180.66	177.29	154.49	160.22	263.39	136.78	205.64	168.07	181.76	236.07	170.14	143.09	172.48	206.07	201.38	165.71
BAALC	70.91	63.545	71.675	108.185	71.135	73.71	68.84	58.965	62.355	58.6	56.42	65.145	59.415	69.43	106.69	93.025	81.01	87.28	69.97	66.12	92.31	58.63	64	63.39	111.33	123.795	99.865
BAALCOS	54.815	49.94	54.04	62.93	76.825	71.465	48.31	56.07	61.715	65.01	66.445	51.245	52.26	48.58	61.115	51.435	49.02	70.015	56.055	49.14	74.475	83.43	70.685	52.58	63.54	62.515	56.24
BAAT	85.44	70.65	95.93	69.58	51.42	58.22	56.79	56.24	53.77	62.23	57.41	73.82	60.15	68.16	60.35	128.54	63.58	76.05	51.15	61.28	82.72	54.63	48.6	55.23	52.55	57.3	53.5
BABAM1	517.24	868.73	817.06	613.37	389.18	343.26	422.8	431.94	318.46	503.62	438.19	717.89	564.92	472.64	794.38	599.46	746.13	462.87	569.68	616.02	527.88	351.18	538.54	402.05	524.28	565.74	588.07
BACE1	201.4775	424.31	483.55	232.185	281.38	310.5025	615.455	317.9325	838.925	306.82	629.61	172.6175	435.4075	334.4125	241.7825	234.955	187.8325	335.97	573.5075	266.72	270.2275	370.82	206.2225	347.8875	237.39	237.1975	219.6775
BACE2	217.543333333333	320.043333333333	390.493333333333	102.363333333333	255.19	362.516666666667	382.56	349.036666666667	251.86	242.853333333333	322.91	95.4133333333333	226.663333333333	595.27	210	625.98	944.22	485.533333333333	510.53	326.95	341.986666666667	371.583333333333	323.076666666667	329.166666666667	261.46	246.36	413.013333333333
BACH1	222.27	439.263333333333	302.79	384.283333333333	324.676666666667	258.923333333333	289.793333333333	287.246666666667	191.25	248.293333333333	194.473333333333	259.52	286.186666666667	285.27	477.85	257.9	248.96	345.19	329.863333333333	389.186666666667	321.076666666667	299.443333333333	362.14	250.86	227.953333333333	314.596666666667	237.316666666667
BACH2	48.235	59.205	67.345	55.62	79.43	61.555	50.795	79.84	60.71	67.415	69.73	52.085	89.745	58.695	98.89	78.9	50.65	70.37	116.535	92.705	86.985	62.395	63.475	50.015	88.725	63.815	73.35
BAD	390.153333333333	656.303333333333	353.536666666667	603.553333333333	481.19	578.12	712.98	502.363333333333	574.576666666667	624.12	557.876666666667	523.356666666667	433.8	290.886666666667	289.65	469.496666666667	345.463333333333	483.066666666667	408.943333333333	423.076666666667	391.67	486.69	375.643333333333	491.853333333333	531.06	479.413333333333	676.436666666667
BAG1	984.11	745.296666666667	458.376666666667	667.57	870.16	1001.18	930.21	686.71	762.53	925.093333333333	1007.61333333333	1102.13	751.6	966.433333333333	1025.05	1402.05	1248.15666666667	731.066666666667	947.543333333333	888.013333333333	888.23	517.576666666667	814.503333333333	693.376666666667	787.416666666667	750.07	897.166666666667
BAG2	165.1	153.983333333333	218.433333333333	96.2166666666667	85.95	170.97	100.533333333333	93.7433333333333	96.65	106.206666666667	85.2766666666667	154.633333333333	74.8	107.706666666667	115.67	151.536666666667	345.556666666667	73.8833333333333	212.773333333333	144.966666666667	151.98	123.206666666667	113.363333333333	98.95	104.126666666667	166.273333333333	109.066666666667
BAG3	744.9	560.71	1222.55	486.81	418.21	606.06	652.97	835.51	435.9	545.76	647.7	591.92	339.32	1417.53	331.8	993.25	1836.04	847.02	1611.5	1176.15	1509.44	539	1611.05	861.46	706.74	519.63	800.63
BAG4	197.03	156.67	136.456666666667	228.48	300.986666666667	294.313333333333	371.686666666667	271.03	268.703333333333	189.406666666667	433.133333333333	223.006666666667	354.483333333333	241.606666666667	517.32	231.183333333333	465.94	195.016666666667	311.976666666667	259.346666666667	221.676666666667	238.573333333333	262.513333333333	233.953333333333	207.503333333333	260.996666666667	275.34
BAG5	559.976666666667	791.863333333333	918.196666666667	673.536666666667	532.01	634.503333333333	530.3	635.52	589.586666666667	583.776666666667	565.856666666667	952.813333333333	718.023333333333	1185.00666666667	361.423333333333	810.23	739.406666666667	688.413333333333	702.513333333333	619.473333333333	640.906666666667	670.08	670.363333333333	740.143333333333	499.746666666667	509.963333333333	683.683333333333
BAG6	1262.79	1620.825	1339.43	1734.6425	1591.43	1354.2975	1556.77	1443.0425	1473.3475	1515.685	1581.4725	1549.2775	1196.0175	860.9625	1391.585	1581.6125	1085.245	1756.4975	1619.5525	1345.5125	1514.295	1253.57	1556.3475	1359.7875	1183.2075	1236.53	1431.0475
BAGE	48.62	42.58	49.5875	52.0125	48.6	42.56	40.54	49.6175	48.165	46.595	43.15	48.3825	53.8325	53.3625	47.5775	86.3725	44.0225	52.535	41.9025	42.705	69.6475	40.865	45.3475	44.9325	66.96	43.285	61.055
BAHCC1	81.49	101.73	119.356666666667	98.0233333333333	107.783333333333	118.86	117.203333333333	106.993333333333	113.333333333333	115.023333333333	116.9	131.59	111.253333333333	88.8833333333333	127.546666666667	90.3366666666667	83.3833333333333	116.44	109.34	95.7166666666667	118.23	111.186666666667	109.17	120.103333333333	127.13	118.176666666667	120.223333333333
BAHD1	437.49	283.45	316.68	447.46	489.3	508.49	377.39	561.29	394.48	505.04	488.61	464.49	520.02	421.06	668.96	413.97	187.93	503.71	419.92	340.93	467.07	325.37	386.54	447.86	337.26	318.61	408.29
BAI1	157.52	128.02	160.15	147.38	163.02	148.58	147.59	141.28	190.07	158.59	146.24	132.61	163.87	158.12	155.59	194.43	153.96	188.09	164.66	161.74	197.59	184.58	146.74	176.74	157.64	137.57	153.81
BAI2	109.12	35.84	47.57	65.39	54.62	216.01	58.61	109.39	75.96	41.55	60.83	40.13	50.48	241.73	51.2	103.41	70.76	131.61	50.14	55.93	61.27	60.71	59.31	101.05	79.84	63.13	60.08
BAI3	16.885	17.865	18.045	18.49	59.26	49.315	24.53	48.185	51.45	36.125	20.705	17.625	61.285	18.58	22.25	19.64	22.97	36.625	29.155	51.93	38.29	122.22	49.675	128.505	38.145	34.37	22.84
BAIAP2	114.3	94.8025	125.5375	188.0225	135.275	136.375	138.6175	140.21	140.6275	136.8925	125.1325	193.04	93.58	93.2	99.57	155.0525	129.33	191.11	233.5725	164.1925	172.4325	193.9175	171.725	235.715	125.555	120.9725	134.515
BAIAP2-AS1	234.43	271.388	319.268	226.636	315.286	309.024	314.032	292.14	379.344	381.506	296.928	230.422	269.614	192.466	260.15	228.126	229.514	333.802	255.458	240.1	275.484	287.842	215.042	304.934	325.866	271.33	251.388
BAIAP2L1	414.01	231.403333333333	206.923333333333	314.456666666667	308.336666666667	250.543333333333	256.863333333333	282.95	220.28	327.846666666667	245.783333333333	268.403333333333	182.283333333333	204.98	174.586666666667	337.38	366.926666666667	205.89	271.673333333333	300.253333333333	214.466666666667	207.746666666667	349.826666666667	236.57	282.026666666667	270.596666666667	321.053333333333
BAIAP2L2	114.55	92.09	145.05	140.605	80.68	68.02	77.49	69.775	76.04	78.805	73.165	106.195	74.165	98.22	76.475	198.11	83.86	107.03	77.44	77.33	122.15	73.605	68.485	69.34	60.155	83.755	76.315
BAIAP3	279.175	239.675	286.01	287.805	242.15	203.2	186.94	234.17	215.31	219.65	201.78	208.375	244.775	246.89	196.605	474.98	166.855	311.49	191.84	229.945	356.38	252.075	216.3	220.61	326.58	200.255	211.405
BAK1	233.42	212.57	206.93	146.69	193.15	194.62	208.73	202.92	194.35	182.76	213.86	122.77	191.11	236.41	262.46	386.81	217.62	309.22	183.12	158.21	185.35	197.59	183.33	183.33	227.68	156.96	229.09
BAMBI	60.54	1142.31	176.2	213.72	41.29	96.09	2683.3	99.19	755.36	144.56	2386.94	72.91	724.9	1193.63	83.5	54.96	29.2	45.12	48.5	68.75	58.38	41.65	41.75	59.28	53.66	51.06	64.05
BANCR	68.7	45.27	62.29	85.35	91.07	101.72	60.04	62.32	71.83	105.54	61.83	70.57	96.08	67.81	91.39	92.14	61.79	62.21	65.21	61.23	76.65	62.74	54.14	56.47	128.83	67.5	56.03
BANF1	2842.14	3127.01	2155.2	3097.1	3525.59	3378.17	2805.97	2989.6	3247.97	3414.84	2439.15	3171.48	1782.96	1504.38	1291.93	2390.01	2106.67	3583.61	4156.62	3529.94	3702.35	3904.89	3169.27	4268.23	2954	3265.23	3641.36
BANF2	56.23	56.2	61.7	38.59	46.1	45.66	44.25	33.21	38.66	40.63	41.92	35.11	56.34	31.26	45.92	113.33	80.4	26.91	49.86	39.87	48.39	45.97	41.35	52.31	74.19	42.73	41.85
BANK1	440.346666666667	1436.23333333333	1319.62	612.406666666667	432.88	452.803333333333	391.293333333333	572.85	359.016666666667	460.366666666667	515.743333333333	861.32	666.506666666667	715.336666666667	45.51	287.566666666667	395.93	333.62	327.596666666667	310.076666666667	222.353333333333	1507.18666666667	335.566666666667	650.663333333333	301.633333333333	514.696666666667	298.106666666667
BANP	650.666666666667	578.123333333333	593.75	744.286666666667	625.753333333333	600.723333333333	598.413333333333	435.743333333333	543.793333333333	734.07	578.916666666667	726.11	530.483333333333	452.05	432.183333333333	496.776666666667	598	672.983333333333	528.656666666667	554.23	624.2	593.976666666667	681.993333333333	445.37	783.7	661.07	568.146666666667
BAP1	525.66	618.66	469.75	477.835	424.17	433.975	349.035	454.83	355.64	388.92	378.315	592.75	312.38	365.235	388.175	434.165	408.25	472.35	401.535	353.45	395.425	336.6	390.07	348.095	428.51	383.915	459.52
BARD1	162	193.61	149.303333333333	215.18	181.39	131.54	277.28	131.49	204.38	181.726666666667	326.36	165.016666666667	355.836666666667	223.353333333333	239.876666666667	153.333333333333	228.833333333333	167.96	135.89	143.133333333333	143.473333333333	84.1266666666667	228.53	116.063333333333	128.143333333333	101.816666666667	146.973333333333
BARHL1	265.87	242.63	285.23	255.24	194.85	176.52	183.83	181.29	190.41	210.26	194.59	225.49	180.61	170.71	149.48	258.65	194.98	270.11	167.11	238.79	283.5	252.47	194.44	228.44	204.37	182.89	268.44
BARX1	52.81	44.68	57.3	52.91	51.17	130.39	120.8	43.74	136.2	46.74	82.31	50.49	38.71	42.88	37.53	74.03	37.74	54.56	47.56	47.18	43.15	46.33	41.03	47.54	48.25	45.24	42.14
BARX1-AS1	78.55	77.1	66.23	98.96	72.84	83.27	71.47	88.02	70.27	74.33	75.88	71.87	81.77	74.97	67.84	74.05	72.71	79.38	71.62	67.55	61.93	76.47	80.81	77	86.87	81.53	75.65
BARX2	74.95	80.56	76.49	77.23	89.3	82.68	74.04	72.91	93.98	83.53	83.62	72.31	100.82	81.52	75.45	117.66	75.95	91.61	81.21	85.57	87.31	96.38	80.71	79.34	142.25	79.78	73.16
BASP1	1430.16	1211.615	209.93	163.86	639.275	473.12	857.24	751.195	984.78	1583.51	1023.715	360.075	567.915	163.72	1052.265	143.01	1589.67	1005.855	2204.405	1149.64	1456.5	998.73	975.425	764.24	564.65	400.27	674.5
BATF	405.64	523.56	153.38	329.62	357.65	410.68	400.59	427.76	548.83	424.61	410.55	351.16	475.06	340.81	645.81	363.29	628.13	326.35	373.96	432.17	441.17	491.22	307.24	545.88	582.5	444.67	465.34
BATF2	61.32	103.85	59.58	49.21	89.18	79.66	62.76	64.38	81.31	89.95	60.01	94.21	83.25	76.13	48.88	51.21	115.77	767.11	50.38	59.66	45.06	507.77	51.76	43.96	68.99	121.49	92.92
BATF3	113.32	105.3	118.93	136.85	103.53	118.15	111.95	99	93.13	104.92	130.75	104.24	117.64	139.1	109.95	168	106.36	175.34	126.61	157.2	186.32	116.6	108.82	108.64	110.85	106.92	116.56
BAX	317.175	265.505	134.925	194.12	203.13	349.19	541.52	255.4	373.115	203.9	439.215	197.985	176.455	124.33	243.72	196.77	261.99	270.985	289.145	241.415	175.955	291.485	196.175	288.11	186.155	157.47	273.68
BAZ1A	436.645	1366.415	871.065	416.335	331.63	460.445	951.185	399.345	760.67	352.405	876.8	985.005	684.955	1370.455	323.4	375.24	345.61	501.51	479.77	450.065	438.455	403.625	576.525	658.19	314.93	346.85	228.815
BAZ1B	158.475	188.15	232.075	160.9	181.79	197.325	212.3	223.3925	208.7375	172.1925	228.11	249.93	173.035	371.365	184.645	201.44	170.025	171.71	206.8175	167.375	191.6575	166.8125	201.5925	217.9725	170.785	185.3575	177.1375
BAZ2A	315.43	266.1475	316.7375	375.815	331.535	331.09	324.8	362.735	284.525	287.1075	324.665	482.9275	372.835	743.1675	408.53	387.1425	331.915	457.3525	349.4975	316.315	360.1925	307.265	335.8625	338.655	294.155	279.7875	322.495
BAZ2B	754.14	1216.78	213.13	1099.08	1870.52	1182.9	1430.62	1539.99	1309.34	1043	1539.47	754.03	1202.14	907.7	1416.74	539.98	398.68	1282.01	1405.49	947.89	1253.19	1243.32	1153.6	1257.95	1018.5	1045.9	804.79
BBIP1	1441.62	1054.6925	869.845	1564.81	907.72	1072.8725	1143.6125	907.855	1774.175	1012.4475	1178.5625	1535.9175	2050.67	1033.735	562.6925	977.2875	2092.35	869.085	1020.96	1070.0925	779.85	1012.4075	952.9225	1160.8375	1372.9675	1013.1575	833.87
BBOX1	183.38	381.36	481.94	55.44	148.26	80.85	26.55	210.45	45.3	234.63	21.14	19.94	30.77	84.19	32.18	53.77	730.66	246.67	32.04	188.86	214.46	168.13	499.52	97.87	138.85	596.7	354.23
BBS1	622.163333333333	630.3	329.25	437.846666666667	538.146666666667	585.476666666667	435.396666666667	537.486666666667	546.433333333333	620.036666666667	392.853333333333	332.85	351.403333333333	252.583333333333	233.623333333333	607.906666666667	296.303333333333	424.026666666667	424.003333333333	492.103333333333	498.423333333333	484.036666666667	498.63	494.153333333333	585.42	604.963333333333	651.153333333333
BBS10	370.75	412.23	700.34	259.4	449.6	374.5	379.36	427.82	473.91	311.74	364.04	280.5	407.33	371.57	294.94	363.69	240.56	283.48	420.98	409.68	354.13	390.79	304.14	503.14	314.56	411.33	337.44
BBS12	280.84	430.66	400.79	349.9	594.18	414.43	236.42	320.7	217.37	332.99	179.15	270.45	208.09	39.45	486.8	128.54	417.45	152.57	245.77	397.35	243.25	331.47	313.11	281.74	279.99	537.87	207.66
BBS2	755.07	731.77	720.74	493.85	726.41	710.83	817.41	706.82	812.65	637.83	643.82	527.47	566.52	449.72	349.58	607.11	783.88	721.75	869.2	899.42	601.17	1047.94	892.16	886.33	616.44	736.99	641.07
BBS4	265.755	175.545	339.035	307.75	179.555	256.365	252.24	168.62	223.25	280.6	256.445	617.04	158.615	177.89	541.16	154.565	774.185	128.82	163.935	224.78	187.36	243.6	214.835	197.36	267.34	384.835	240.485
BBS5	111.01	83.99	69.05	53.34	61.09	59.41	68.64	56.07	41.21	62.13	71.12	59.75	52.64	45.63	73.4	29.45	66.9	40.9	60.39	68.41	51.94	60.3	88.51	54.59	60.78	65.69	56.95
BBS7	91.65	91.625	120.28	101.305	66.89	115.52	106.095	114.53	104.98	87.615	113.735	73.91	85.52	85.515	98.65	86.62	107.92	76.855	98.765	108.055	62.395	56.965	104.955	111.84	84.6	111.045	69.39
BBS9	179.47	219.542	253.28	165.26	198.07	221.36	170.682	239.194	227.314	197.646	188.876	243.72	152.58	190.492	223.342	162.99	313.294	250.114	258.956	257.466	229.488	249.746	226.052	270.2	209.376	224.254	175.322
BBX	771.244285714286	820.315714285714	810.077142857143	752.887142857143	758.262857142857	635.474285714286	553.302857142857	859.064285714286	760.262857142857	631.887142857143	544.372857142857	832.115714285714	806.382857142857	1500.81857142857	616.251428571429	609.067142857143	1003.92857142857	974.828571428571	657.652857142857	511.061428571429	496	609.082857142857	521.624285714286	661.274285714286	621.628571428571	501.225714285714	529.76
BC010186	102.05	103.28	75.84	87.19	89.34	98.71	83.94	100.95	87.56	78.78	83.2	91.92	88.35	78.76	83.23	83.01	66.23	73.4	93.2	79.04	70.29	80.14	75.66	88.37	106.06	76.34	90.03
BC012193	112.19	156.65	125.22	122	122.42	128.73	113.63	135.38	159.22	135.13	109.89	104.12	202.15	128.95	94.14	159.32	105.04	131.52	134.79	162.77	162.28	178.93	163.26	207.75	246.99	124.5	123.09
BC015159	23.61	29.11	31.57	29.88	50.82	32.25	28.74	31.35	31.58	24.21	28.1	36	33.21	25.03	31.33	28.63	24.81	24.88	25.47	34.64	35.36	35.96	33.71	30.42	42.24	32.55	29.37
BC016361	26.58	27.12	27.54	19.28	43.56	29.36	32.04	24.14	33	43.71	27.08	33.08	22.85	34	31.87	47.2	30.48	28.94	33.31	29.62	33.88	29.24	46.12	23.36	31.05	40.55	29.22
BC017209	67.54	69.46	66.96	75.77	77.56	64.78	65.67	71.36	70.82	81.75	68.66	65.85	66.59	72.42	66.12	81.98	64.84	65.75	81.6	77.44	115.81	85.03	86.41	69.4	91.51	75.7	65.69
BC021061	70.46	64.23	74.05	94.88	77.98	81.01	77.25	75.97	56.92	80.72	72.46	70.59	104.73	85.76	66.09	106.3	62.36	88.32	77	72.19	104.84	88.21	76.72	78.58	147.74	83.79	78.01
BC022047	248.8	339.24	393.99	438.04	541.84	455.62	346.28	650.82	450.42	321.27	302.81	195.42	332.94	247.82	330.87	547.54	168.45	508.12	514.73	362.94	404.29	463.05	429.09	594.17	460.43	467.92	556.7
BC022892	29.43	23.52	24.56	31.8	16.53	9.5	48.35	23.74	19.19	15.8	47.8	38.63	21.39	27.95	42.46	27.9	25.6	17.77	24.66	52.75	31.86	20.64	61.38	25.72	13.39	36.6	28.15
BC023201	35.84	37.97	39.81	39.67	55.56	50.77	44.75	38.48	45.49	47.28	38.71	43.28	46.83	33.52	37.91	44.16	35.73	45.16	54.01	38.37	54.5	57.88	42.62	45.91	65.4	39.35	36.61
BC024169	50.95	47.45	49.58	62.61	46.64	49.81	52.77	43.29	43.57	38.19	40.62	42.54	56.6	68.28	48.11	57.24	61.21	54	46.87	52.47	44.17	46.03	56.2	49.04	74.5	38.25	47.23
BC027448	120.94	138.985	158.64	120.82	115.125	90.625	97.46	94.33	89.955	81.195	83.495	90.035	82.29	123.42	101.44	372.91	100.15	83.995	83.62	109.91	188.345	94.82	90.99	94.34	114.735	99.785	107.39
BC028044	63.94	62.19	70.43	52.42	62.8	53.94	50.78	62.83	69.83	69.72	71.51	54.23	67	77.31	55.36	122.01	54.92	52.12	58.17	68.97	89.44	60.8	69.45	68.02	111.51	68.9	57.04
BC028670	37.16	37.66	58.93	32.01	66.98	46.79	40.86	47.78	40.41	41.39	39.8	32.88	41.21	94.31	47.29	85.37	70.01	46.82	51.1	44.74	57.12	45.71	48.51	42.53	55.97	45.15	46.71
BC030152	99.25	108.35	134.64	83.14	111.21	78.79	90.45	90.69	104.2	109.52	72.22	83.32	196.96	63.82	57.62	149.7	80.2	97.43	76.64	82.41	104.78	107.77	105.06	116.08	146.3	99.86	114.41
BC032415	111.01	66.11	60.405	64.365	56.215	46.58	57.585	54.28	50.205	60.495	63.91	51.485	48.41	67.81	44.515	51.675	35.855	51.56	50.95	44.845	67.27	56.325	49.985	58.205	111.855	65.49	76.035
BC033164	155.96	135.69	137.32	156.82	175.09	155.46	197.64	148.07	135.4	147.75	185.74	145.47	160.71	199.02	177.31	152.93	182.78	174.03	149.83	165.44	170.71	197.11	151.97	155.26	162.34	148.17	168.95
BC033241	26.23	32.45	22.23	32.85	43.07	41.58	29.36	27.33	30.37	37.97	26.27	27.8	34.23	47.39	33.86	32.03	37.57	23.37	28.36	27.89	31.21	30.54	33.66	24	35.27	36.26	23.63
BC034416	71.83	52.84	79.87	69.94	71.96	62.64	72.82	82.78	83.38	67.05	69.08	67.36	77.14	80.11	69.04	83.17	71.7	81.68	71.72	93.99	121.12	92.81	88.06	74.96	105.12	69.52	72.6
BC034444	27.78	28.47	29.99	31.93	37.97	32.18	32.48	25.75	32.68	34.84	26.99	26.85	36.85	35.92	33.12	28.55	29.2	38.75	29.64	36.19	39.48	32.12	37.98	33.08	46.6	26.98	31.27
BC034788	20.78	27.32	18.79	29.55	35.9	21.34	25.79	27.03	28.03	27.03	28.01	28.01	35.55	19.08	27.82	26.64	18.76	31.94	23.95	26.56	23.67	20.05	31.39	21.45	28.25	23.91	11.4
BC035400	42.94	43.33	37.8	25.32	30.64	33.1	33.18	33.02	34.71	34.3	33.24	41.73	36.89	22.51	34.82	41.09	40.73	34.1	30.73	35.28	22.6	33.44	37.26	29.9	49.93	39.84	28.44
BC036209	20.64	22.06	23.28	26.95	41.09	32.74	23.05	23.15	20.1	23.49	22.19	21.19	32.06	26.31	30.26	18.89	16.65	28.21	22.48	22.42	19.68	29.83	25.55	29.24	24.81	26.39	23.96
BC036311	21.63	24.41	19.94	18.81	19.71	24.31	16.96	21.33	18.45	20.98	21.67	32.34	22.17	22.12	20.44	23.21	16.85	32.63	14.11	20.52	20.05	21.95	24.03	23.25	40.84	23.89	19.04
BC038205	30.69	37.52	35.62	43.02	61.13	53.39	35.7	37.43	53.56	49.18	46.85	39.49	41.05	83.93	63.15	83.61	51.79	29.29	53.88	51.51	77.22	56.07	58.09	60.06	39.36	49	55.91
BC039122	44.18	37.53	40.51	45.28	83.97	47.61	42.2	58.89	57.21	72.73	41.96	30.16	44.74	45.22	52.31	59.72	37.14	45.9	49.2	65.92	74.37	61.55	60.98	41.29	84.67	72.76	61.81
BC039319	20.74	19.74	21.84	11.25	26.8	21.65	22.24	25.13	18.01	31.56	18.19	19.31	26.03	21.4	19.11	30.45	13.52	24.24	26.72	12.82	33.63	23.36	31.45	25.66	40.41	25.41	21.41
BC039487	4.65	8.13	8.12	9.16	9.9	11.85	11.44	6.05	10.37	8.54	5.82	8.26	10.07	4.56	6.46	12.79	5.06	8.28	8.95	3.59	14.61	8.04	10.14	7.02	4.95	6.63	9.04
BC039673	33.06	23.9	31.03	37.85	48.3	44.29	32.73	40.09	40.09	44.3	35.91	29.92	57.52	42.59	42.73	36.48	27.27	71.75	38.95	41.57	51.97	37.35	39.17	49.22	94.61	37.34	26.75
BC039686	108.18	111.16	124.92	110.79	134.54	121.72	184.63	124.78	162.46	130.94	188.05	98.42	149.94	138.18	143.99	177.11	118.07	131.88	123.85	117.26	193.78	141.1	124.49	136.97	162.01	117.51	134.88
BC040311	11.46	5.64	6.05	15.61	5.29	15.11	10.88	7.12	13.82	7.17	12.93	10.14	9.12	8.91	9.09	9.6	10.55	11.52	9.45	269.91	4.97	7.37	11.05	10.38	13.09	9.18	9.81
BC040734	9.15	12.63	12.97	16.18	22.04	12.64	5.82	9.32	18.45	22.76	7.78	18.79	34.46	14.06	18.44	8.41	20.85	29.72	18.5	15.43	12.1	15.48	7.37	11.75	47.83	9.33	13.42
BC040833	33.51	35.11	47.25	34.05	33.65	41.66	30.39	40	34.56	39.72	37.86	30.97	40.97	36.87	36.51	51.15	41.99	43.44	35.76	32.61	46.78	43.66	36.77	29.09	39.12	31.48	31.5
BC041025	59.04	86.71	214.22	64	80.12	50.7	78.34	61.04	59.62	62.44	77.7	155.07	44.69	143.82	48.31	29.91	57.6	91.54	80.19	49.08	45.98	34.19	112.84	51.99	53.2	55.13	169.56
BC041363	17.09	23.24	20.53	22.84	32.49	25.75	15.21	23.72	27.1	23.89	20.88	12.7	19.41	25.61	17.7	20.54	19.46	24.7	21.35	23.05	21.59	23.37	20.93	19.51	26.73	26.34	23.24
BC041998	30.17	31.2	30.44	25.06	53.07	40.42	31.28	25.78	31.15	36.15	34.72	37.97	22.2	35.87	30.31	30.58	23.75	36.11	37.06	34.3	38.69	29.17	31.85	23.83	36.64	39.75	31.64
BC042029	40.75	38.76	36.26	39.14	58.22	48.6	45.61	34.41	52.73	42.13	40.56	43.59	46	40.73	38.26	39.24	37.54	58.41	42.18	43.26	50.92	44.9	46.91	36.94	49.66	49.91	43.58
BC042366	20.87	28.15	26.65	19.72	20.47	22.47	28.1	20.51	29.45	34.11	26.83	28.03	25	38.27	29.3	27.5	24.5	31.7	40.19	33.31	38.89	33.96	32.38	36.1	41.58	37.21	35.44
BC042374	61.85	79.67	80.22	67.54	78.88	80.18	68.53	91.62	88.6	93.41	79.1	72.36	106.46	99.85	65.29	78.88	80.44	81.47	78.89	89.06	109.35	75.74	104.77	97.96	106.31	74.08	97.42
BC042590	51.96	32.31	31.47	36.02	36.21	41.43	73.15	42.01	47.24	54.68	57.06	42.96	47.71	45.09	37.59	31.44	47.33	38.31	40.63	52.41	36.19	41.28	64.25	49.39	65.31	38.67	68.99
BC043227	14.33	10.67	10.41	11.24	9.92	6	9.67	9.81	10.06	7.53	11.58	10.24	13.6	8.77	8.07	13.59	10.89	17.36	13.25	6.97	20.29	8.09	9.42	10.16	10.95	11.37	9.38
BC043291	27.69	20.81	22.98	19.27	18.13	16.32	18.55	21.28	23.01	26.16	19.58	18.32	22.5	25.51	35.9	21.81	24.03	26.91	16.16	17.43	22.53	20.88	16.44	20.26	24.04	15.95	16.01
BC043356	31.23	33.7	43.01	28.42	57.21	34.45	29.16	45.18	39.92	36.1	34.28	33.18	44.32	38.43	27.68	43.38	31.35	54.89	33.32	32.33	39.33	39.77	38.74	38.32	49.57	26.04	29.85
BC043540	62.215	77.575	81.895	73.355	78.195	63.14	58.35	82.205	63.985	65.32	75.33	62.735	71.58	69.81	62.265	90.795	70.01	63.92	65.445	69.785	65.465	60.505	83.41	68.965	75.58	66.875	76.065
BC044596	252.94	183.05	222.76	210.36	269.58	166.32	230.56	198.9	215.15	198.76	229.68	219.6	236.33	239.14	190.14	148	153.44	330.66	212.79	208.4	194.3	208.08	203.06	192.69	207.29	194.39	390.3
BC044614	12.84	10.88	13.53	15.3	14.2	12.11	11.92	19.67	15.07	13.26	8.26	14.37	14.83	12.93	10.57	14.87	10.55	17.5	10.68	13.36	19.93	13.34	15.21	12.34	15.79	11.75	9.59
BC045559	20.87	21.08	32.42	21.96	14.36	16.66	21.91	11.47	19.09	20.98	19.03	29.45	13.37	17.67	22.99	22.33	19.07	28.18	16.89	17.54	14.23	21.63	13.71	11.06	17.27	21.36	19.74
BC045560	16.95	23.93	16.11	22.25	20.33	15.57	20.73	29.58	41.78	20.95	27.45	22.79	31.5	21.22	38.23	41.11	23.77	11.29	27.61	19.98	13.09	23.89	29.98	24.64	30.13	28.12	29.82
BC045779	150.69	137.43	126.25	151.32	184.84	138.24	140.81	154.44	148.45	163.47	146.1	122.12	138.98	116.53	136.03	153.62	162.24	170.86	138.65	167.91	165.11	194.68	153.57	144.53	147.19	153.41	174.01
BC045784	42.7	38.84	50.82	41.28	29.93	26.21	27.54	30.27	24.21	32.77	39.8	46.02	30.4	38.41	25.91	37	26.2	60.54	33.75	30.92	35.03	30.02	30.33	26.46	29.97	28.11	44
BC045788	17.9	22.39	20.04	16.7	16.27	16.76	19.46	19.97	17.16	17.9	22.77	19.8	16.56	25.19	16.76	22.25	13.92	22.63	19.25	17.94	15.49	18.29	19.56	16.06	17.53	21.26	18.38
BC045789	37.26	26.01	30.23	27.93	50.6	29.24	43.87	40.5	33.31	34.44	50	31.75	40.45	36.15	40.89	33.64	24.8	36.99	30.64	56.98	27.93	38.07	52.26	49.42	30.78	37.65	53.77
BC045791	21.68	16.01	23.61	26.46	17.37	16.86	17.93	16.55	17.08	13.86	15.47	19.76	15.04	9.14	16.11	22.84	9.78	26.42	15.2	17.52	15.11	19.76	13.03	18.67	8.85	17.67	12.55
BC045805	80.07	120.14	85.59	92.7	106.64	79.24	88.8	95.79	89.18	114.51	79.94	70.61	105.94	87.01	88.5	124.8	97.38	105	94.32	104.96	127.35	104.03	132.47	120.25	204.2	93.14	80.3
BC047364	9.77	11.53	11.16	11.88	12.05	8.92	12.03	12.66	14.47	17.28	10.91	13.98	11.2	9.08	18.63	18.16	15.2	17.39	15.53	14.47	13.13	13.68	17.27	10.03	16.65	10.69	15.04
BC047484	496.96	893.02	421.32	572.64	863.19	678.83	530.82	880.11	489.01	909.76	730.18	394.65	1433.65	258.72	1061.09	629.54	568.81	508.23	672.65	1005.76	891.71	710.73	819.29	729.9	633.03	678.33	912.91
BC047615	9.05	5.43	6.85	2.83	9.35	9.47	7.49	6.76	8.62	6.32	7.18	4.85	11.32	2.37	7.71	9.92	6.6	11	9.32	8.66	12.76	6.73	9.53	7.13	13.92	7.84	6.61
BC047626	29.56	35.02	33.26	24.32	40.34	30.55	37.78	27.33	33.49	35.34	36.39	24.5	32.43	28.08	39.63	30.26	31.55	39.91	29.35	29.56	44.76	37.72	38.94	31.08	43.59	35	39.59
BC047644	172.75	172.05	177.44	178.04	180.44	184.37	186.6	183.27	186.08	177.59	171.53	179.35	199.37	197.46	147.52	292.59	186.3	230.8	197.53	226.39	263.43	230.74	161.94	183.11	205.44	175.07	200.65
BC047651	25.5	19.52	34.53	20.01	15.05	14	17.29	21.41	17.13	24.78	21.07	28.95	19.37	29.54	12.56	24.32	21.91	21.75	15.74	19.31	12.57	17.53	23.69	16.85	17.08	17.02	25.8
BC048132	13.62	13.56	17.55	13.3	12.92	11.61	9.47	22.54	14.89	12.73	10.19	10.57	15.47	14.77	15.04	15.36	17.18	26.23	10.12	13.64	11.96	12.86	12.79	14.79	18.37	15.42	16.68
BC048141	119.42	107.38	111.02	108.28	153.83	103.87	98.35	125.47	117.29	115.03	113.91	97.91	130.22	171.93	123.29	162.62	115.97	116.49	111.48	104.26	152.94	124.1	123.41	128.18	140.39	93.36	134.9
BC048420	7.65	8.37	11.59	10.47	21.68	13.64	15.22	12.86	14.19	15.85	12.06	6.33	12.67	12.65	11.67	11.67	8.44	12.11	19.65	17.03	28.66	13.26	11.33	17.52	15.88	8.56	7.46
BC048997	40.89	44.89	45.33	42.32	60.13	39.24	40.41	44.61	36.18	46.7	49.45	39.77	45.18	43.78	34.37	72.38	45.75	37.1	41.61	49.49	53.86	49.36	52.62	43.47	59.23	52.07	41.44
BC053951	33.78	38.15	31.17	42.09	66.47	45.88	37.26	41.79	36.68	49.76	44.78	33.37	61.56	45.33	40.19	40.84	55.63	40.69	33.43	54.75	66.62	62.75	40.16	42.23	61.23	53.15	39.8
BC062753	137.66	203.73	193.22	156.55	235.2	301.64	248.68	293.66	319.79	188.16	239.29	206.7	336.51	237.48	351.6	300.56	287.13	179.07	302.73	337.21	159.52	284.53	382.59	321.1	311.82	298.17	320.52
BC062763	40.93	47.42	70.93	56.74	58.67	66.44	52.8	58.29	52.26	64.04	48.14	35.77	79.17	71.01	81.21	82.16	71.05	104.43	63.85	55.1	50.04	92.78	49.59	53.33	104.45	67.25	87.3
BC069004	44.91	48.51	50.63	52.94	55.13	49.96	43.32	42.54	48.22	52.59	53.73	55.19	59.68	39.62	46.22	44.46	46.94	44.1	52.81	53.12	53.46	62.58	58.09	55.26	48.11	44.6	47.29
BC069739	21.7	24.39	23.23	23.35	13.38	22.46	23.85	22.45	16.51	22.94	39.64	53.27	41.01	17.18	65.3	26	56.5	8.38	28.59	30.84	14.96	23.26	45.75	33.08	23.17	24.08	28.45
BC069756	57.02	68.92	34.56	93.15	61.7	120.46	64.13	114.64	57.16	60.77	54.7	41.15	64.94	39.83	81.62	68.17	40.68	54.59	50.51	69.94	63.75	74.35	51.25	80.1	60.45	48.67	59.52
BC069776	278.58	296.77	350.59	269.04	58.67	123.86	150.18	163.09	211.24	185.17	172.24	173.73	173.2	276.91	246.82	1254.66	240.73	101.91	152.83	215.43	312.82	170.32	105.83	217.15	135.45	161.15	249.28
BC070118	119.37	133.04	161.77	125.88	166.33	152.69	141.17	145.54	152.16	166.16	181.75	130.75	150.6	112.94	158.7	126.52	126.97	178.36	156.84	165.57	213.05	180	194.13	166.22	210.92	182.58	153.11
BC070490	13.87	26.01	19.48	28.13	28.47	34.53	28.66	31.59	25.9	32.18	29.35	23.69	38.81	24.51	28.23	17.7	22.12	25.63	23.98	23.09	25.12	33.52	26.38	34.94	48.05	23.05	15.12
BC079832	46.67	62.71	47.09	49.49	45.98	68.82	60.69	62.01	69.94	61.05	54.69	109.49	62.3	63.23	61.13	67.38	89.04	69.67	80	65.39	53.22	63.48	63.62	56.53	48.93	51.87	60.18
BC113958	28.85	25.09	25.26	26.87	36.25	27.07	26.29	20.4	21.71	22.09	27.78	27.22	19.88	40.88	32.85	25.38	22.07	22.96	26.4	28.05	21.65	25.94	23.79	20.13	29.11	28.59	43.73
BC130595	148.14	137.67	158.1	203.6	175.32	158.38	154.33	120.01	132.28	146.23	147.01	151.45	155.44	131.53	142.16	132.35	111.09	172.04	133.27	163.8	213.32	189.55	128.71	127.19	184.38	137.71	124.03
BCAM	909.04	330.875	160.625	1645.44	376.66	1252.115	543.745	675.09	687.465	979.87	519.945	840.845	297.2	729.025	473.51	409.545	382.785	1182.735	897.735	553.715	395.46	402.76	415.98	567.25	1249.88	1135.395	1434.755
BCAN	166.8125	177.915	224.0625	152.065	113.5025	105.8625	128.26	134.27	116.8275	115.96	117.595	152.34	113.265	192.9025	113.7675	387.685	165.9725	114.645	109.2575	158.795	207.68	124.2825	100.7225	125.3075	136.22	127.26	192.9875
BCAP29	1236.46833333333	1049.17833333333	765.526666666667	959.596666666667	864.361666666667	883.743333333333	419.865	877.225	344.07	948.846666666667	494.858333333333	1521.11166666667	864.425	791.425	808.98	633.296666666667	958.798333333333	602.356666666667	435.995	849.176666666667	710.733333333333	921.826666666667	656.656666666667	785.663333333333	780.67	951.813333333333	616.913333333333
BCAP31	3067.95	3273.43	4830.29	2870.81	2778.4	3130.24	3102.9	2587.64	2207.19	2454.76	2870.55	3299.53	2168.2	5338.96	1887.5	1572.19	2948.78	2471.25	2745.09	2075.94	2426.28	3175.81	1993.96	3078.37	2197.7	2477.09	2752.13
BCAR1	262.84	249.545	332.465	536.475	242.56	289.16	261.61	308.12	274.065	279.95	249.035	373.85	275.55	347.555	368.245	534.655	401.56	336.225	381.865	317.575	358.59	396.71	235.895	327.94	274.715	256.605	305.125
BCAR3	217.62	136.08	142.59	187.91	156.29	305.75	159.47	214.7	207.02	191.22	156.75	344.09	179.2	231.46	137.21	385.17	780.72	205.14	480.15	413.48	248.96	147.78	387.01	214.46	355.39	477.31	356.44
BCAR4	33.68	34.5	27.14	29.78	34.23	34.43	28.49	24.95	25.53	33.73	32.83	31.02	43.68	31.04	35.42	30.92	31.64	33.28	25.51	37.05	32.11	40.62	39.94	34.76	40.74	27.4	25.5
BCAS1	60.28	51.44	62.26	72.95	70.04	55.42	52.04	50.31	56.34	63.29	53.8	55.78	61.16	47.79	65.12	75.1	77.49	66.35	48.7	46.81	62.06	54.03	51.59	49.34	58.82	52.28	54.55
BCAS2	2032.72	753.63	1051.4	1288.31	1258.51	1404.97	1237.81	1249.76	1331.43	1583.5	1278.28	2464.69	1295.7	860.54	1704.11	1510.88	1831.27	1091.57	1434.01	1661.23	1324.64	1446.42	1615.84	1561.51	1742.55	1544.92	991.63
BCAS3	408.13	358.5	410.6	360.06	344.4	309.9	333.99	332.58	340.47	347.37	260.43	320.27	327.79	299.92	318.66	527.3	257.18	402.82	258.95	289.64	388.56	307.81	326.07	325.3	512.45	364.43	369.29
BCAS4	79.086	116.014	164.496	87.334	80.152	94.624	121.448	122.074	175.034	104.808	123.178	74.306	78.392	92.758	121.86	131.156	175.954	129.338	273.25	160.556	169.466	138.846	168.246	115.698	122.314	114.752	118.834
BCAT1	52.7425	417.85	1164.985	819.8875	71.58	226.9275	242.5425	55.3675	67.46	118.8175	58.475	82.62	90.515	325.5925	160.67	60.3325	134.545	545.5925	127.2475	153.0275	210.8275	65.965	120.4475	112.2275	82.4925	103.0425	73.555
BCAT2	475.96	422.395	432.03	366.62	329.4	313.87	376.785	295.875	253.165	451.42	391.905	430.4	392.28	405.545	506.9	461.795	672.755	279.97	238.765	281.92	351.83	260.92	324.24	263.27	309.435	360.89	423.845
BCCIP	477.08	543.313333333333	401.42	576.633333333333	497.893333333333	436.92	445.183333333333	437.78	499.196666666667	470.68	475.103333333333	574.253333333333	677.076666666667	658.36	444.033333333333	570.826666666667	768.563333333333	394.38	486.77	476.733333333333	426.373333333333	446.09	420.77	505.476666666667	437.656666666667	453.533333333333	291.016666666667
BCDIN3D	166.09	250.35	223.29	246.33	204.74	254.23	205.17	160.9	204.19	258.6	236.77	580.25	233.98	148.98	185.02	84.87	213.88	119.77	159.86	146.07	121.23	183.63	152.71	159.84	230.55	201.89	138.27
BCDIN3D-AS1	54.745	49.025	59.625	59.23	62.75	74	44.37	53.31	58.535	61.86	50.26	57.045	73.165	61.12	65.105	66.25	54.74	57.115	51.515	48.425	54.635	57.935	44.59	46.29	65.67	58.79	50.265
BCHE	34.44	12.37	22.77	29.58	30.56	101.81	469.86	25.86	383.12	25.68	805.13	22	105.36	20.39	3121.56	29.01	59.92	17.22	21.45	29.22	42.76	1602.7	21.62	228.65	85.04	83.05	34.84
BCKDHA	1199.59	1406.99	956.6	1398.6	977.91	711.84	582.94	635.46	502.49	1161.37	917.44	1194.19	559.28	370.15	1025.08	652.62	760.54	538.88	487.59	700.45	521.69	558.96	815.9	560.86	621.52	822.29	1040.18
BCKDHB	299.9	472.73	326.75	244.395	283.215	199.07	173.665	253.86	207.045	239.025	150.84	220.365	190.86	143.805	239.875	383.45	234.525	131.24	214.485	208.65	209.25	187.45	213.31	260.725	220.535	301.585	240.965
BCKDK	306.1	562.11	682.84	368.23	426.26	473.02	416.48	461.04	390.42	547.97	408.58	551.24	252.82	381.34	407.41	593.38	436.21	716.29	455.16	519.46	603.99	474.23	557.28	463.82	489.47	452.84	537.54
BCL10	246.863333333333	312.816666666667	139.676666666667	264.033333333333	305.41	302.513333333333	355.413333333333	294.303333333333	453.533333333333	242.23	305.8	181.113333333333	245.856666666667	231.566666666667	324.673333333333	301.896666666667	408.34	225.186666666667	476.59	484.7	369.753333333333	265.333333333333	426.26	412.47	347.01	378.55	320.596666666667
BCL11A	141.305	69.0175	88.0375	234.495	125.42	130.8675	94.145	142.9	107.575	131.6525	85.03	121.7075	113.995	83.6375	79.81	103.095	78.115	151.565	99.89	95.0875	119.03	153.8075	84.8525	114.495	167.5725	130.58	152.6625
BCL11B	36.94	29.26	31.7166666666667	52.8933333333333	32.5233333333333	45.5133333333333	34.7333333333333	48.2966666666667	37.72	41.5333333333333	31.5133333333333	31.7	52.6233333333333	40.8133333333333	72.6033333333333	119.063333333333	80.16	54.26	25.9833333333333	36.75	50.8166666666667	39.9166666666667	34.9733333333333	33.9166666666667	69.8766666666667	67.9266666666667	65.3866666666667
BCL2	603.615	832.6825	637.4875	534.2725	519.605	447.4	649.98	489.865	648.215	652.7225	700.5675	467.9725	603.4625	348.0675	597.2225	473.1275	158.3425	262.175	230.495	299.905	202.2725	231.2	362.4075	308.0525	751.2225	785.57	669.1925
BCL2A1	38.09	21.02	66.18	34.63	35.46	80.35	395.84	31.61	32.97	24.63	30.61	25.64	33.73	45.3	24.23	24.93	34.18	342.02	99.96	144.15	195.49	41.17	133.37	71.8	46.87	103.61	60.38
BCL2L1	252.695	250.9725	287.8225	248.7575	178.92	270.2725	382.565	242.355	273.175	246.4125	401.705	291.4925	193.17	178.58	150.88	191.235	405.4575	326.5625	531.3275	355.5975	292.15	321.73	320.7125	374.2575	204.23	203.67	268.4975
BCL2L10	80.79	68.655	76.835	78.42	86.415	71.68	63.375	80.33	69.315	72.675	68.85	67.605	74.06	81.735	53.24	115.415	78.705	89.72	74.03	66.12	86.06	74.58	59.1	80.95	63.84	55.79	59.965
BCL2L11	259.422857142857	165.014285714286	299.371428571429	245.304285714286	266.618571428571	223.534285714286	280.844285714286	248.577142857143	256.485714285714	325.127142857143	248.69	237.062857142857	281.954285714286	219.497142857143	336.644285714286	318.757142857143	202.481428571429	277.912857142857	307.967142857143	278.632857142857	304.71	293.227142857143	337.3	237.155714285714	556.03	333.347142857143	464.024285714286
BCL2L12	138.42	167.31	200.11	219	173.48	180.07	183.46	174.29	203.53	208.12	205.22	279.95	184.17	218.83	252.21	262.74	182.53	152.54	197.81	198.4	250.51	169.03	209.85	200.12	177.91	169.95	210.33
BCL2L13	222.452	258.392	264.786	210.036	221.238	197.706	162.372	231.056	192.834	200.94	150.99	199.5	183.016	187.286	165.924	314.254	307.154	178.698	208.538	384.662	216.894	265.758	287.086	234.378	183.108	194.08	201.628
BCL2L14	65.9533333333333	57.5666666666667	73.88	65.5883333333333	80.2383333333333	67.2	57.605	71.0766666666667	73.695	75.375	58.2533333333333	59.205	84.1966666666667	84.0966666666667	73.4133333333333	125.306666666667	67.485	70.7666666666667	63.3116666666667	62.1133333333333	91.2583333333333	64.2683333333333	62.7833333333333	64.7266666666667	104.685	73.26	67.5333333333333
BCL2L15	55.2	48.5033333333333	58.18	54.1233333333333	84.4633333333333	64.22	60.6233333333333	56.9066666666667	58.7766666666667	58.83	56.5166666666667	49.6033333333333	59.44	43.1366666666667	49.52	89.1933333333333	37.9966666666667	49.68	67.3166666666667	66.5	82.14	64.0333333333333	77.2766666666667	70.55	75.3333333333333	67.4033333333333	44.6766666666667
BCL2L2	484.15	480.78	528.42	495.66	346.735	414.46	313.51	400.71	319.68	403.465	338.655	577.235	311.35	311.895	212.87	303.66	392	261.845	354.885	402.6	377.745	302.09	412.625	347.61	394.8	474.675	477.365
BCL6	234.803333333333	198.693333333333	301.093333333333	246.76	447.51	323.35	313.996666666667	437.67	441.433333333333	192.23	185.266666666667	182.723333333333	254.02	538.193333333333	119.446666666667	337.996666666667	330.123333333333	418.363333333333	382.06	494.81	548.833333333333	217.136666666667	420.746666666667	327.586666666667	378.61	604.233333333333	661.623333333333
BCL6B	171.525	176.085	162.675	154.04	143.8325	156.585	126.6	144.91	144.48	137.59	134.2925	130.2425	141.0575	144.8	168.1875	212.7425	143.0275	167.8925	127.5175	141.225	195.545	142.7725	126.8175	149.385	183.5025	134.8725	138.6675
BCL7A	117.65	86.755	119.25	226.32	220.26	146.06	162.195	188.655	228.915	214.6	222.595	258.73	163.13	206.09	116.57	255.28	125.805	169.985	261.455	178.7	179.435	179.96	242.845	216.76	164.78	143.48	162.295
BCL7B	392.66	551.82	627.95	330.64	351.57	422.05	378.48	418.34	356.79	384.56	409.5	757.92	286.79	454.45	305.57	292.44	436.01	394.14	342.77	390.67	321.66	399.83	373.03	453.64	282.16	344.78	408.27
BCL7C	467.42	425.45	431.07	323.79	417.47	570.87	432.14	514.28	560.23	547.99	471.61	584.54	223.15	235.82	275.81	318.86	308.38	520.41	858.48	564.79	634.57	752.42	486.49	678.15	607.68	474.75	656.66
BCL9	79.36	114.07	258.11	239.02	104.09	175.12	204.47	142.76	238.34	115.7	222.36	435.84	146.99	212.47	214.35	75.16	146.54	208.34	258.91	187.7	146.52	111.19	146.22	161.17	110.41	123.34	126.15
BCL9L	183.75	224.5	146.635	294.925	135.6	280.485	190.985	250.2	222.47	233.555	136.945	332.71	133.745	209.57	171.98	150.765	128.145	472.28	347.595	321.615	361.19	387.3	356.6	293.425	224.81	255.93	302.045
BCLAF1	681.193333333333	696.908333333333	668.131666666667	695.275	684.166666666667	651.231666666667	669.311666666667	675.206666666667	640.511666666667	522.666666666667	642.325	680.65	648.943333333333	491.07	1004.93333333333	606.716666666667	501.948333333333	556.463333333333	713.271666666667	612.581666666667	556.685	618.76	629.9	627.21	488.973333333333	670.166666666667	395.03
BCMO1	48.99	48.31	52.43	49.67	59.68	56.39	56.04	47.88	52.09	42.28	59.1	52.62	66.81	66.53	48.58	70.68	82.86	52.35	53.59	47.19	63.01	56.04	63.28	55.9	57.8	60.29	51.57
BCO2	70.09	57.03	68.77	57.1	59.7	56.69	107.81	50.07	60.32	57.06	93.08	64.21	53.39	149.14	50.54	122.17	92.35	53.49	49.71	54.78	55.8	57.05	47.96	51.34	67.5	107.2	74.48
BCOR	158.4475	206.0125	327.315	396.08	330.7825	341.9125	346.5	312.6625	280.7175	225.79	325.125	448.15	315.9925	563.0025	334.6275	128.5975	139.675	206.4475	335.63	162.215	210.3525	214.1	234.9375	186.375	180.4325	257.735	255.8775
BCORL1	170.435	155.17	192.0975	167.5375	210.12	176.915	169.1275	216.24	173.3825	184.56	178.8525	143.76	260.1075	255.0925	203.73	311.2475	171.7175	206.2925	170.595	175.2075	226.615	182.2525	188.95	190.9025	326.9025	175.47	190.35
BCORP1	33.62	30.12	23.74	36	47.12	29.43	37.72	21.06	31.73	30.34	27.49	35.63	38.14	27.76	56.73	38.81	30.89	37.87	24.21	30.08	36.6	40.64	33.68	28.5	36.85	35.85	42.1
BCR	266.256666666667	399.29	364.92	550.123333333333	339.913333333333	191.22	254.45	330.55	307.23	333.213333333333	191.916666666667	371.233333333333	139.86	308.543333333333	200.303333333333	257.353333333333	433.84	276.246666666667	674.093333333333	211.443333333333	205.23	190.85	199.136666666667	227.22	204.913333333333	245.35	275.063333333333
BCRP3	66.18	66.895	58.73	76.87	72.19	67.35	67.265	69.63	67.685	63.065	60.97	68.49	74.39	83.41	61.98	73.68	57.88	64.67	68.375	66.665	85.62	77.665	80.74	83.255	80.27	61.585	65.325
BCS1L	432.4	477.68	511.9	341.79	345.11	326.92	318.35	323.93	322.72	408.29	308.62	312.85	306.62	465.58	356.49	560.49	429.84	323.46	312.52	334.01	368.32	321.2	325.6	322.61	437.94	424.31	526.28
BD495725	129.41	77.82	208.51	136.28	110.79	85.75	97.93	91.47	74.54	83.03	90.76	137.57	145.01	271.36	104.47	97.48	64.07	210.36	107.84	96.91	92.96	87.8	102.23	70.77	114.28	129.55	250.91
BDH1	407.045	358.48	337.885	387.155	224.525	205.64	150.475	223.715	160.28	302.795	266.935	829.645	340.77	307.11	414.545	466.945	436.745	183.16	149.97	172.645	223.08	156.575	229.115	149.355	267.525	234.355	305.255
BDH2	1225.025	1241.705	1303.925	1119.665	2069.635	1470.545	1537.51	1639.985	1750.87	1598.56	1310.59	544.535	980.11	862.315	965.565	1599.635	1139.32	1387.62	1506.54	1564.135	1768.98	1665.235	1058.53	1771.695	1889.665	1583.55	1095.9
BDKRB1	69.97	48.58	61.47	57.78	41.42	46.45	44.46	41.19	37.82	43.92	34.97	54.3	44.32	60.03	38.89	108.2	52.22	53.53	41.15	54.56	62.42	44.06	37.78	41.18	38.38	44.44	40.88
BDKRB2	183.77	140.29	121.56	213.33	154.6	199.95	132.27	175.97	164.41	186.52	152.87	125.57	235.04	223.27	192.99	259.16	155.85	232.94	152.51	199.38	188.07	191.95	154.05	148.58	514.97	148.14	197.27
BDNF	55.64	44.565	39.605	128.415	80.86	78.955	53.01	58.66	53.22	156.92	53.59	86.18	96.55	47.03	84.68	35.18	48.89	86.585	85.805	103.33	58.305	55.945	68.885	66.905	149.695	63.405	84.72
BDNF-AS	21.075	28.93	22.46	30.77	29.12	23.89	18.09	25.445	29.68	18.74	18.69	23.965	33.035	28.55	28.475	36.825	25.905	26.51	25.95	24.61	26.915	23.9	29.13	27.995	47.965	28.425	27
BDP1	298.273333333333	342.396666666667	631.85	449.136666666667	420.3	392.15	363.466666666667	377.443333333333	299.773333333333	280.72	405.496666666667	520.4	569.73	626.136666666667	261.686666666667	362.703333333333	257.55	342.58	415.43	285.61	257.196666666667	265.076666666667	397.013333333333	383.28	289.096666666667	261.533333333333	273.09
BEAN1	27.8	23.02	102.79	15.86	22.34	50.42	103.99	25.67	205.46	47.04	30.49	16.66	25	20.09	28.28	28.01	40.45	105.57	343.81	187.86	125.89	89.46	49.61	72.69	30.14	34	31.28
BECN1	386.573333333333	662.643333333333	785.666666666667	511.943333333333	407.136666666667	609.83	614.263333333333	437.9	482.626666666667	566.513333333333	636.91	879.44	585.403333333333	445.38	463.46	398.783333333333	593.976666666667	428.883333333333	587.536666666667	695.133333333333	559.136666666667	711.463333333333	679.503333333333	680.553333333333	388.586666666667	569.406666666667	492.526666666667
BEGAIN	89.54	86.06	94.92	97.9	125.02	124.47	87.12	99.71	92.51	100.89	84.65	86.08	102.98	102.8	89.92	155.56	96.13	95.24	79.54	95.1	148.32	92.19	96.41	97.87	123.01	88.24	85.93
BEND2	35.8	42.97	35.39	40.27	41.32	33.94	31.39	26.55	35.9	38.95	35.4	35.83	38.79	29.84	41.88	35.46	39.51	44.5	33.48	35.28	29.93	35.68	31.85	37.59	43.57	29.2	33.88
BEND3	209.79	160.31	256.58	201.7	148.53	224.3	413.26	192.92	577.22	199.54	359.39	215.05	363.98	342.86	254.01	245.73	158.64	220.11	468.65	171.69	172.93	232.86	188.49	217.62	201.53	149.96	178.01
BEND4	56.15	55.605	67.075	56.815	53.465	44.985	43.405	42.715	43.655	51.845	38.67	62.105	40.28	56.61	45	97.565	42.615	54.055	43.665	57.025	54.01	46.275	35.23	41.11	49.625	43.27	39.94
BEND5	145.795	95.69	102.225	154.345	218.125	157.7	132.195	165.4	184.915	212.975	143.115	119.85	140	141.14	168.455	116.63	87.34	137.685	125.66	144.735	143.68	143.08	112.18	161.24	197.775	171.74	171.5
BEND6	23.615	14.435	11.065	21.96	24.475	27.29	24.225	23.045	23.44	21.59	23.865	16.935	30.08	78.485	19.05	16.405	28.61	29.865	71.65	97.445	47.755	24.975	19.06	17.635	31.86	32.3	19.645
BEND7	313.323333333333	372.476666666667	299.886666666667	649.963333333333	240.54	345.286666666667	226.246666666667	349.913333333333	269.4	238.236666666667	236.776666666667	406.686666666667	376.03	340.66	200.936666666667	329.41	167.103333333333	314.396666666667	282.463333333333	389.84	281.766666666667	369.836666666667	380.686666666667	521.756666666667	329.866666666667	292.95	396.073333333333
BEST1	122.116666666667	120.996666666667	131.85	115.24	111.26	101.31	101.8	101.62	103.61	108.626666666667	96.3366666666667	106.88	113.52	137.226666666667	108.07	291.593333333333	108.526666666667	131.023333333333	103.17	108.546666666667	154.35	111.423333333333	110.416666666667	106.186666666667	163.983333333333	102.226666666667	91.8133333333333
BEST2	75.64	72.94	82.49	76.46	65.29	74.41	63.35	61.68	77.5	75.99	59.49	63.93	57.42	65.55	72.94	101.9	58.68	70	62.38	67.28	88.27	76.71	69.99	71.94	79.96	63.87	66.22
BEST3	36.3866666666667	33.9466666666667	39.0333333333333	38.4533333333333	32.0866666666667	33.73	33.9166666666667	31.47	34.4866666666667	36.4366666666667	34.51	39.49	46.7066666666667	39.1166666666667	39.6833333333333	49.8633333333333	40.5566666666667	54.2	32.6733333333333	31.7266666666667	34.65	38.5566666666667	33.9066666666667	36.3166666666667	49.2033333333333	34.3733333333333	32.1133333333333
BEST4	41.96	50.71	48.37	78.8	101.59	91.92	86.98	73.33	61	97.39	72.08	45.9	81.56	63.46	64.24	41.93	56.35	71.91	81.49	69.83	79.93	74.2	68.37	84.65	105.98	77.89	79.06
BET1	789.16	835.59	1149.46	431.44	546.05	563.81	559.55	712.74	678.58	461.98	535.69	708.85	544.62	585.14	939.21	917.24	1241.63	493.99	669.61	879.07	573.19	786.84	647.93	762.51	614.49	704.73	707.33
BET1L	630.075	593.825	351.225	429.555	702.93	513.75	581.76	602.94	658.785	669.43	621.15	330.385	663.535	493.735	584.835	436.14	564.535	533.995	603.54	500.695	538.065	561.925	602.19	577.575	499.27	581.435	598.15
BEX1	916.55	2406.8	8811.5	251.84	1966.34	2031.75	2004.86	625.63	593.67	766.75	3190.75	1276.51	1647.06	546.07	632.86	98.68	133.58	180.34	95.42	182.88	132.09	116.04	74.48	102.33	3748.71	1617.75	1965.76
BEX2	4756.51	6078.74	4228.68	2735.37	4111.32	4800.79	3785.12	4122.64	4282.52	4189.69	3504.45	3754.38	4104.46	2489.57	4220.3	2723.93	1500.89	2926.4	3604.24	3176.92	3087.46	4232.02	4028.64	5055.37	5356.71	4578.74	5032.72
BEX4	3022.07	2917.55	3818.78	2695.7	3969.47	4128.17	3252.48	3583.7	3559.88	3381.01	3295.3	2442.39	1306.81	1087.17	3476.91	1153.9	720.68	1716.48	3215.16	3114.89	3230.46	3728.87	1893.83	4201.87	3496.15	3956.68	3396.91
BEX5	1489.15	2199.22	2326	611.12	1277.05	1291.85	1338.95	1407.68	1294.62	856.94	1639.58	2479.97	667.03	405.68	1291.25	630.86	110.06	720.02	908.34	1049.13	937.63	890.47	699.61	876.81	1860.05	1686.59	1588.22
BFAR	530.66	572.98	612.38	652.25	616.29	463.55	611.5	613.2	560.6	508.91	660.16	562.31	1551.17	451.06	432.82	557.9	696.38	506.7	601.52	563.38	610.99	495.83	619.56	545.02	367.12	469.35	465.28
BFSP1	148.91	222.16	208	733.82	101.24	134.97	203.86	108.79	141.53	119.41	233.75	235.14	230.42	119.51	281.98	57.16	42.63	108.03	76.38	73.84	79.5	91.08	53.23	120.85	107.11	130.3	138.41
BFSP2	76.35	117.1	64.33	95.43	114.7	95.74	82.89	92.73	104.26	103.27	91.26	78.61	147.13	125.15	124.04	97.36	108.4	99.08	94.03	120.67	127.43	112.14	109.38	112.67	99.72	90.9	96.4
BFSP2-AS1	97.465	42.285	36.53	72.78	39.73	38.16	38.805	34.625	49.94	50.8	55.375	55.48	59.175	43.405	48.775	119.61	147.95	34.185	34.535	46.69	37.09	40.19	39.735	36.605	177.675	61	61.485
BGLT3	153.66	134.78	167.13	146.74	127.59	113.03	100.36	112.53	109.74	117.38	96	130.35	120.4	152.35	118.47	260.5	114.6	133.77	108.18	111.1	139.93	97.97	112.24	112.66	106.84	109.95	120.88
BGN	557.086666666667	858.613333333333	99.0433333333333	534.13	368.28	1112.58333333333	1326.18666666667	695.443333333333	789.726666666667	1033.91	727.056666666667	248.513333333333	1202.34	1010.89666666667	708.263333333333	176.296666666667	308.81	1575.35333333333	670.59	1437.57	2216.46	701.3	469.64	796.27	593.516666666667	946.02	969.266666666667
BHLHB9	151.36	157.73	229.61	152.34	159.82	156.44	168.81	174.67	170.31	136.95	163.42	146.54	120.29	222.27	178.89	153.38	206.4	133.54	118.5	111.9	122.48	111.93	130.88	120.56	167.99	173.68	152.94
BHLHE22	58.415	66.52	57.995	85.18	86.77	69.665	60.895	77.63	85.805	87.39	69.77	64.805	88.075	77.415	70.425	148.895	79.47	69.95	72.61	86.445	131.965	77.845	85	83.96	145.185	86.465	81.095
BHLHE23	39.44	41.71	48.53	53.34	59.58	51.95	55.71	56.45	56.51	45.41	53.48	50.6	66.25	60.93	67.67	62.19	98.02	59.13	78.06	59.79	90.94	54.54	67.6	62.48	82.23	54.57	54.79
BHLHE40	443.235	345.545	962.8	416.295	795.45	1018.11	1426.42	782.285	811.94	1300.02	1235.85	807.05	2054.7	1299.96	256.685	1526.085	2030.27	1917.34	2831.305	1996.31	2682.42	1212.295	2551.61	2744.425	395.18	426.85	936.58
BHLHE41	782.3075	287.0125	390.415	1009.995	766.6375	1081.9825	283.5675	581.835	591.0775	1314.1525	102.8475	65.3275	591.9075	92.005	52.9925	189.025	327.79	1226.3725	1810.7	1110.0525	1205.2625	1319.36	1364.55	1242.42	423.435	524.17	721.555
BHMT	69.38	75.14	71.87	76.64	100.92	73.89	208.16	81.54	77.93	89.31	111.06	111.01	83.01	108.23	112.97	133.66	83.65	117.47	80.47	76.77	141.01	88.74	82.51	165.38	105.49	77.78	99.31
BHMT2	55.2733333333333	202.42	35.97	179.083333333333	48.9133333333333	358.843333333333	915.17	345.646666666667	598.303333333333	344.03	281.58	33.42	112.133333333333	43.1633333333333	582.506666666667	625.093333333333	1041.28666666667	322.42	52.9233333333333	97.57	215.136666666667	344.46	306.1	571.796666666667	237.02	167.74	310.973333333333
BICC1	31.52	57.2	52.84	79.57	75.415	75.48	43.125	79.4	75.39	63.81	38.88	36.175	73.295	49.22	48.23	109.35	34.615	83.37	99.565	116.625	220.915	100.325	44.245	100.67	99.585	142.515	111.465
BICD1	141.488333333333	115.803333333333	194.766666666667	130.805	123.198333333333	154.986666666667	128.355	216.493333333333	176.66	115.336666666667	150.04	73.6216666666667	187.733333333333	430.308333333333	99.06	131.048333333333	187.835	229.895	266.58	157.991666666667	151.993333333333	207.695	151.385	236.045	86.7833333333333	94.195	113.378333333333
BICD2	195.635	211.41	154.6325	186.8225	181.225	229.4625	204.84	239.76	185.3575	169.0625	175.34	183.0775	169.045	197.545	217.05	763.445	212.675	197.3	220.335	201.33	316.5875	221.2975	201.8525	186.3575	192.635	194.9475	170.4025
BID	179.553333333333	128.293333333333	93.19	129.813333333333	89.5033333333333	225.17	234.346666666667	160.426666666667	347.566666666667	157.61	112.743333333333	71.7333333333333	124.933333333333	87.9933333333333	188.323333333333	176.43	95.64	503.166666666667	706.013333333333	570.67	662.246666666667	337.083333333333	661.53	476.783333333333	114.923333333333	120.973333333333	108.396666666667
BIK	96.68	217.24	258.57	263.89	126.08	111.42	114.29	140.36	104.74	149.12	113.9	246.16	102.7	384.85	76.62	83	183.85	121.55	132.09	115.64	149.14	118.89	138.51	133.35	104.8	122.7	133.21
BIN1	642.28	445.694	258.454	728.792	687.794	601.402	449.506	588.4	403.572	785.862	419.328	131.864	440.25	414.46	335.954	976.73	423.374	684.98	430.652	468.156	489.884	394.208	701.654	400.524	899.282	884.43	985.704
BIN2	91.27	84.78	82.17	120.03	128.91	113.59	168.21	115.37	103.74	107.74	96.32	91.79	119.01	136.83	95.03	170.98	99.81	153.46	100.16	125.5	175.57	142.97	102.66	97.82	126.75	167.73	137.84
BIN3	388.295	312.5	293.855	484.8	480.455	423.575	393.59	456.79	336.39	505.165	408.505	493.245	393.69	324.875	399.04	270.83	333.08	440.01	435.82	442.33	422.72	397.4	345.595	394.91	446.205	424.645	513.545
BIN3-IT1	93.71	77.2	88.39	82.5	86.54	83.39	78.04	79.44	78.44	74.39	84.13	82.09	93.02	93.36	88.3	109.62	77.79	95.95	83.14	90.04	84.74	91.4	78.59	73.9	103.34	78.22	89.64
BIRC2	1585.34	1453.69	1080.62	2018.29	2114.53	2002.21	2058.66	1782.05	1993.63	1776.13	1610.14	1697.77	2687.3	1968.67	2232.24	1818.47	2618.79	2413.09	2346.46	2296.26	2322.98	2363.15	2482.6	2366.78	1987.3	1623.95	1529.34
BIRC3	76.26	121.43	88.35	133.52	73.665	80.83	137.98	72.025	91.67	70.235	70.235	61.47	80.01	167.31	59.335	78.21	84.73	194.67	111.29	208.98	191.285	90.865	187.035	91.425	81.94	149.905	91.84
BIRC5	91.5	124.486666666667	120.726666666667	112.97	107.03	79.63	84.8366666666667	79.5666666666667	75.81	90.0833333333333	88.6233333333333	148.773333333333	127.19	217.786666666667	128.16	109.87	126.043333333333	146.676666666667	87.0433333333333	94.0933333333333	119.726666666667	93.4366666666667	93.2066666666667	85.1	116.29	97.7066666666667	93.7466666666667
BIRC6	1068.08	1550.68	1196.875	1610.9	1394.13	1237.3	1375.765	1232.99	1247.085	1140.915	1347.885	933.665	1586.48	1930.22	1242.765	1298.6	986.47	1068.425	1226.745	749.76	1020.145	928.87	903.615	1230.025	952.12	986.845	961.44
BIRC7	56.1	50.73	65.24	60.43	67.81	109.4	123.44	57.58	103.4	90.23	120.65	65.85	61.32	72.05	84.04	91.59	60.12	85.59	61.85	76.29	218.31	79.61	166.58	322.06	69.67	60.77	63.01
BIVM	315.21	272.054	219.85	278.804	270.968	207.896	248.438	230.554	264.508	286.024	296.59	145.672	354.506	236.198	301.108	332.454	264.83	241.43	195.506	244.45	206.544	309.696	296.574	227.76	252.18	255.466	265.826
BLACAT1	55.8	33.98	132.82	141.73	102.61	157.22	72.11	66.05	116.55	133.55	66.02	370.45	63.79	444.76	48.9	64.03	47.64	295.97	175.42	114.02	128.4	312.24	109.63	130.21	98.85	65.34	82.01
BLCAP	1174.2	1532.98	1173.51	1017.8	1687.69	2001.11	2055.92	1812.72	2032.88	1728.48	1880.08	1214.85	1376.91	1830.68	1180.43	2048.35	2526.52	2536.41	1918.68	1653.52	1636.69	1951.29	1800.82	2136.95	2043.62	1955.72	2308.78
BLID	27.92	27.23	31.24	30.05	29.58	38.96	34.99	36.69	29.64	42.43	36.15	32.08	40.55	35.57	32.17	37.02	36.71	55.05	42.67	36.03	35.47	37.79	36.06	36.54	29.37	41.38	30.39
BLK	64.51	66.11	80.92	81.615	46.765	49.72	55.31	49.035	48.92	56.44	52.63	67.79	54.845	57.37	61.78	94.85	57.455	78.405	48.015	51.22	64.58	64.72	46.77	47.78	52.58	54.795	57.215
BLM	63.42	76.98	61.25	76.11	82.08	69.11	82.3	85.37	69	67.04	105.94	104.58	105.76	148.8	176.61	73.6	80.91	80.17	75.62	97.45	73.22	75.87	90.98	67.22	65.8	89.22	112.07
BLMH	447.76	413.79	452.04	361.98	267.2	324.59	343.6	329.22	299.62	289.65	332.93	433.4	291.18	174.13	615.2	309.49	272.18	210.28	238.84	335.66	294.23	312.95	335.78	368.24	322.78	310.53	269.98
BLNK	703.15	245.62	348.43	1068.3	1688.36	712.28	474.62	1358.41	224.58	730.3	939.17	638.34	1175.19	475.7	249	376.4	589.09	747.33	607.31	1490.07	1675.01	1112.63	1660.4	1385.23	273.56	538.55	487.7
BLOC1S1	1462.13	1045.79	1959.41	1505.13	1453.79	1182.1	990.76	1522.62	1357.84	1372.11	1014.73	1947.01	937.98	1029.52	1147.79	1246.14	878.64	1553.74	1051.37	1124.2	1425.17	1353	1137.33	1275.55	1774.39	1102.96	1190.27
BLOC1S2	2005.01	1265.75	970.02	1206.46	1036.05	1444.14	2789.23	1780.1	2249.06	1045.22	3266.29	1805.51	1656.7	1642.7	993.76	1191.87	2884.88	1594.48	1716.43	1927.72	1391.14	1481.85	1726.39	1816.64	1332.41	1261.06	1075.26
BLOC1S3	158.695	146.66	149.02	164.745	130.815	124.495	132.55	126.305	145.295	141.285	128.61	131.88	116.655	118.905	121.755	201	119.67	162.095	123.785	114.115	150.72	120.58	123	130.92	107.265	115.7	121.14
BLOC1S4	476.77	463.06	604.07	539.67	403.2	641.93	755.98	775.61	863.51	640.81	720.65	710.88	562.35	417.15	785.95	611.47	522.92	644.39	938.39	871.6	432.02	723.66	694.93	802.38	628.43	571.95	608.72
[truncated: 19,893 more rows]
