# Supplementary material for: Comprehensive bioinformatics analysis unveils THEMIS2 as a carcinogenic indicator related to immune infiltration and prognosis of thyroid cancer
Source: Sci Rep. 2024 Apr 8;14:8156. doi: 10.1038/s41598-024-58943-6 (PMC11001958; doi:10.1038/s41598-024-58943-6)
Supplement: Supplementary file 1 — Supplementary Information. [file 41598_2024_58943_MOESM1_ESM.zip › Raw data/Raw data/1.GEO&TCGA-THCA/GSE76039.txt]

geneNames	GSM2024824	GSM2024825	GSM2024826	GSM2024827	GSM2024828	GSM2024829	GSM2024830	GSM2024831	GSM2024832	GSM2024833	GSM2024834	GSM2024835	GSM2024836	GSM2024837	GSM2024838	GSM2024839	GSM2024840	GSM2024841	GSM2024842	GSM2024843	GSM2024844	GSM2024845	GSM2024846	GSM2024847	GSM2024848	GSM2024849	GSM2024850	GSM2024851	GSM2024852	GSM2024853	GSM2024854	GSM2024855	GSM2024856	GSM2024857	GSM2024858	GSM2024859	GSM2024860
A1BG	5.610503273	5.636573419	4.251041908	5.007339454	4.243692255	3.668276469	5.043682558	6.892920003	6.381825658	6.931566212	4.537302939	5.007339454	6.143469709	5.492130388	5.007339454	4.990528936	5.145118408	5.32701366	5.133088272	4.243692255	5.138141062	4.691207161	4.788841602	5.273573594	4.800375658	4.646088734	4.721840543	3.608324265	5.007339454	5.512347845	4.243692255	4.745575269	6.621185149	4.646088734	5.007339454	6.204140553	5.199912432
A1BG-AS1	4.479532586	4.360211721	3.876464939	4.364012923	2.777218306	3.374333983	4.124470328	4.215001077	4.396430756	3.876241865	3.712764844	3.929459344	3.546884044	5.835308573	3.795193928	3.84461482	3.374333983	4.026569871	3.471560168	2.774688137	3.471560168	3.374300549	3.387911427	4.135330779	4.039258173	3.421009708	3.472502188	3.374300549	3.374300549	4.104820796	3.346229746	3.265046629	3.955088765	3.471560168	3.374300549	3.499664404	3.374333983
A1CF	2.261387462	2.261387462	2.261387462	2.261387462	2.261387462	2.261387462	2.4683992765	2.261387462	2.261387462	2.261387462	2.261387462	2.272162147	2.261387462	2.261387462	2.261387462	2.261387462	2.261387462	2.261387462	2.261387462	2.261387462	2.261387462	2.289576703	2.261387462	2.261387462	2.277922516	2.261387462	2.261387462	2.261387462	2.261387462	2.261387462	2.261387462	2.261387462	2.261387462	2.2789016475	2.261387462	2.261387462	2.6341935365
A2M	6.212572451	5.658895357	7.185247126	6.0552893265	5.4555333995	7.208076611	5.2555621165	6.503403601	6.632699941	6.205154271	5.9041480185	6.015064021	5.788364827	6.411339266	6.356401976	6.772388166	5.8399509645	7.062941156	6.641377524	6.095116992	6.440813841	6.203371056	6.607227141	6.0842666335	5.966097322	6.684767966	6.792529016	6.841998641	6.842624561	7.088287486	6.853157496	6.190374031	6.718322311	6.309453371	6.479458481	6.510552972	6.768815376
A2M-AS1	3.488812162	3.172215364	3.292311396	4.061210051	3.314219073	3.743374985	3.329873676	3.232279785	4.314000179	3.88018045	3.261010892	3.169235438	2.558367823	3.756327363	3.251622135	3.272996474	3.317498838	4.172331204	4.429987088	3.260263883	3.169235438	3.234345423	3.261010892	2.960272378	3.260107237	2.990064898	3.44003137	3.230472474	3.331671776	3.261010892	3.606021618	3.232279785	3.261010892	3.260107237	3.260107237	5.114510776	3.261602461
A2ML1	2.261387462	2.4588370025	2.261387462	2.261387462	2.261387462	2.261387462	2.326320161	2.261387462	2.261387462	2.2627222635	2.261387462	2.261387462	2.261387462	2.261387462	2.4583909905	2.269146685	2.261387462	2.261387462	2.261387462	2.261387462	2.261387462	2.261387462	2.2659850085	2.734930188	2.796663998	2.261387462	2.2819662075	2.261387462	2.372514107	2.2652052625	2.261387462	2.261387462	2.261387462	2.261387462	2.5060358305	2.2800246575	2.2742993785
A2MP1	2.261387462	2.261387462	2.261387462	2.261387462	2.261387462	2.261387462	2.261387462	2.261387462	2.261387462	2.261387462	2.261387462	2.261387462	2.261387462	2.261387462	2.261387462	2.261387462	2.261387462	2.261387462	2.261387462	2.261387462	2.261387462	2.261387462	2.261387462	2.261387462	2.261387462	2.261387462	2.261387462	2.261387462	2.261387462	2.261387462	2.261387462	2.261387462	2.261387462	2.261387462	2.261387462	2.261387462	2.261387462
A4GALT	5.163845663	5.997017751	4.341577258	3.702177479	3.334022765	3.486037653	3.702177479	3.702177479	3.334022765	3.447070135	4.387496551	3.645030773	4.627613907	3.702177479	4.222825051	5.17934042	3.604814602	3.72046608	3.329888135	3.404291333	3.702177479	3.874610794	3.775569728	4.415686778	4.575063101	3.702177479	3.581850509	3.698753946	3.858282547	4.515722126	3.33281693	3.334022765	3.614926039	3.581850509	4.845156375	3.581850509	3.702177479
A4GNT	2.261387462	2.261387462	2.261387462	2.261387462	2.261387462	2.261387462	2.261387462	2.261387462	2.261903033	2.261387462	2.261387462	2.261387462	2.261387462	2.262996769	2.261387462	2.261387462	2.261387462	2.261387462	2.261387462	2.261387462	2.261387462	2.261387462	2.261387462	2.261387462	2.261387462	2.328790702	2.261387462	2.261387462	2.261387462	2.261387462	2.261387462	2.261387462	2.261387462	2.261387462	2.261387462	2.261387462	2.261387462
AA06	2.543062408	2.543062408	2.543062408	2.551034528	2.543062408	2.543062408	2.543062408	2.543062408	2.543062408	2.543062408	2.543062408	2.543062408	2.543062408	2.548521292	2.543062408	2.543062408	2.543062408	2.543062408	2.5095059	2.543062408	2.613655685	2.543062408	2.543062408	2.543062408	2.543062408	2.543062408	2.543062408	2.543062408	2.543062408	2.543062408	2.543062408	2.573330973	2.543062408	2.543062408	2.606406737	2.543062408	2.543062408
AAAS	6.145650629	5.935538924	6.474721038	6.836578752	6.48295663	6.700911544	7.043251515	6.497860402	6.711565295	6.010469739	5.863152372	6.040272958	6.052370399	6.298820269	6.748233207	6.095487112	6.439177319	6.313039969	6.353326272	6.368895485	5.638409825	6.540391586	5.679734331	5.711932857	5.666183057	5.661079662	6.376476113	6.896903772	5.571198291	5.935538924	5.711411483	6.062337436	5.955727786	6.313670221	5.824130726	5.935538924	5.770625669
AACS	7.758906998	8.311009175	7.197507725	8.762404703	9.084032575	8.603468182	6.540461646	6.345278545	8.616295739	8.098163591	7.898278435	7.125767566	7.560943988	6.292433008	7.355372556	7.131783659	6.937863168	7.961478864	8.570369099	7.733616828	7.954625835	7.767530249	7.659713614	8.117616755	6.958953002	8.180681248	8.808671244	8.571426848	7.17226298	7.935301256	9.003375106	8.489901208	8.465810936	8.552011546	8.057087673	7.862079469	7.979005661
AACSP1	2.261387462	2.261387462	2.261387462	2.261387462	2.261387462	2.261387462	2.711302537	2.261387462	2.261387462	2.261387462	2.261387462	2.261387462	2.261387462	2.261387462	2.261387462	2.261387462	2.261387462	2.261387462	2.261387462	2.261387462	2.261387462	2.261387462	2.261387462	2.261387462	2.544252535	2.261387462	2.261387462	2.261387462	2.261387462	2.261387462	2.261387462	2.261387462	2.261387462	2.261387462	2.261387462	2.261387462	2.261387462
AADAC	2.261387462	2.261387462	3.187907086	2.272031585	2.261387462	2.261387462	2.314766775	2.261387462	2.261387462	2.261387462	2.261387462	2.261387462	5.77815531	2.261387462	2.261387462	2.906853671	7.087992015	2.269615069	2.261387462	2.261387462	2.261387462	2.261387462	2.261387462	2.261387462	2.261387462	2.261387462	2.261387462	2.261387462	2.261387462	2.261387462	2.261387462	2.261387462	2.261387462	2.261387462	2.261387462	2.261387462	2.261387462
AADACL2	2.261387462	2.266084698	2.261387462	2.261387462	2.261387462	2.261387462	2.264270621	2.261387462	2.261387462	2.261387462	2.261387462	2.261387462	2.261387462	2.261387462	2.261387462	2.261387462	2.261387462	2.261387462	2.261387462	2.261387462	2.261387462	2.261387462	2.261387462	2.261387462	2.261387462	2.261387462	2.261387462	2.261387462	2.261387462	2.261387462	2.261387462	2.261387462	2.261387462	2.261387462	2.261387462	2.31141889	2.261387462
AADACP1	2.261387462	2.261387462	6.653756968	2.261387462	2.261387462	2.261387462	2.261387462	2.261387462	2.261387462	2.261387462	2.261387462	2.261387462	8.117446521	2.261387462	2.261387462	2.261387462	2.776462056	2.261387462	2.283038687	2.261387462	2.261387462	2.261387462	2.261387462	2.261387462	2.261387462	2.261387462	2.261387462	2.417856099	2.261387462	2.261387462	2.261387462	2.308865955	2.261387462	2.261387462	2.261387462	2.261387462	2.261387462
AADAT	4.287212584	4.26537115	4.26537115	4.79358303	6.056585728	4.645749092	5.411748518	4.472925869	5.834145905	6.390864849	4.184426258	5.198223431	4.215385288	6.108193856	4.287212584	4.220346802	4.287212584	4.629221332	4.794411743	5.833126679	5.419621866	4.76557158	4.215385288	4.177653029	4.215385288	4.452529704	6.915701484	4.825167212	5.047812061	4.284559403	5.31353148	4.261923862	4.301662093	4.467159567	4.215385288	4.287212584	4.433557589
AAED1	8.616227002	9.290884575	9.6132242	9.530313907	8.671717972	10.39817899	8.382504413	9.328513166	8.863292746	8.221508878	9.596841658	7.066873946	9.323428693	8.05516191	9.123666823	9.454689049	9.41454007	9.363292387	8.226558526	10.14627119	8.749577043	9.494064885	9.512766006	9.344017448	8.270846018	8.635591508	8.22885093	9.66172833	9.286784265	9.696675444	8.722024154	8.701285283	10.28325216	9.90922798	9.579751413	8.036849991	9.313201292
AAGAB	4.96266609033333	5.09013389233333	5.01566467066667	5.96113041833333	4.872419595	5.27403778366667	4.54877022266667	4.65050146166667	4.86542794366667	4.923830685	5.22114307533333	5.30535428933333	4.565964052	5.07609518733333	5.525587132	4.6329053	5.05313599733333	5.22740698733333	4.89890871966667	5.79233599966667	4.539634027	5.31459098466667	4.76323134666667	4.94102456333333	4.72094684966667	4.92315027033333	5.287172736	4.96731217266667	4.835462014	4.97912853666667	4.87756962133333	5.00062094	5.12740256	5.24848124066667	4.44701915533333	4.712996729	4.95178441433333
AAK1	4.49683523457143	4.51405645357143	4.20649464942857	4.79594578014286	4.24587419971429	4.35953746942857	4.67261122128571	4.302386324	4.51827748257143	3.92048992514286	4.26108385714286	4.06634517057143	4.12416614485714	5.11633213085714	4.24859006242857	4.154521424	4.20814796271429	5.56218598742857	4.59075263085714	3.801639735	4.36014304314286	4.23940329428571	4.370472854	4.24067497514286	4.56523074142857	4.43871921657143	4.54702871185714	4.281304941	4.30569802028571	4.36668774814286	4.63355564742857	4.38783053142857	4.85771350157143	4.12038512428571	4.35418671228571	4.62093079557143	4.24684011742857
AAMDC	5.35524309	5.680694876	5.530347846	4.34119798633333	5.92577136	5.84489885533333	5.843910969	5.707369299	5.72625523766667	6.396994358	4.97289915833333	6.02567168933333	4.57506558733333	5.042649641	5.450353445	5.202063151	5.59458563433333	5.22307239966667	6.12004140666667	4.94897456233333	5.38239747366667	5.69641135266667	5.32494194666667	5.225327768	4.759421797	5.638256279	5.560439202	5.697438007	5.403802954	5.523069394	5.401434689	5.70215862566667	6.29432114266667	5.42562499833333	5.651743184	5.40518274233333	5.579078217
AAMP	8.299526988	7.979500542	8.857559745	8.673323348	9.556554909	8.594352477	6.02997399	8.003405886	9.281033433	8.716037324	8.949079523	9.314206272	8.030160526	8.165517487	8.900753785	8.105640421	8.755599909	8.426114376	9.283130319	9.174080163	8.840316742	8.597839602	8.472783934	8.568594525	8.307679855	8.421640216	9.074301791	8.92271666	8.630919374	8.439793374	8.904417074	8.834279512	9.171133526	9.705302981	8.142967307	8.653078098	8.287339188
AANAT	2.261387462	2.261387462	2.261387462	2.261387462	2.261387462	2.261387462	2.261387462	2.261387462	2.261387462	2.266574307	2.261387462	2.261387462	2.261387462	2.261387462	2.261387462	2.261387462	2.261387462	2.261387462	2.261387462	2.261387462	2.261387462	2.261387462	2.261387462	2.261387462	2.261387462	2.261387462	2.261387462	2.261387462	2.261387462	2.261387462	2.261387462	2.261387462	2.261387462	2.261387462	2.261387462	2.261387462	2.261387462
AAR2	7.41823818	8.266576239	7.764915847	6.979173197	8.277817453	7.449814591	5.870547827	7.891362365	7.997049768	7.970005048	7.762066785	7.797006903	8.069075752	6.836075386	7.879809821	7.756481507	8.492195903	7.355696707	7.72689939	7.697908073	7.967232568	7.820205163	7.490515704	8.042059945	7.696347794	7.693800494	7.826772142	7.526080075	7.4875059	7.902949425	8.078682195	7.511512469	7.789383923	8.239767052	7.542661968	6.979163854	7.59844053
AARS	8.402772469	9.30956122	8.435032025	9.288302321	9.045751827	9.740623717	8.753150648	9.595616327	10.57133845	8.985880068	7.924838988	9.145097251	8.538864837	7.968101549	8.737294657	8.776211762	6.782595077	9.31414077	9.471714263	8.672706066	8.782935299	9.595470576	8.395110798	9.024421731	8.383541069	8.763413984	8.5306572	9.329309306	9.102505627	9.200522562	9.606275562	8.847415597	9.111357849	9.667425405	8.316969726	8.388976605	8.533442565
AARS2	5.4173697	5.2185935795	5.569920794	4.958566344	5.6620700575	5.2694156945	6.3730989865	6.0131839795	5.600161131	5.592529775	5.885055995	5.7418688455	5.7521299745	5.7457447515	5.7966483535	5.8636429335	5.5158277325	5.9012782665	6.2105998755	4.9363006865	4.814188713	5.9719552525	5.365728134	5.1451526665	5.58843548	5.1834073465	5.709632079	5.8986283045	6.3635203965	5.699960967	5.5461802445	5.432082252	5.1062195895	6.425287689	5.7004529615	5.9477896845	5.800247287
AASDH	6.78686701	6.91284395	6.38854163	6.9674019435	7.6831104765	6.680659456	7.596553198	7.0152114905	7.669868493	7.3542846785	6.0694799075	5.815969942	5.6655314705	7.2701565965	6.2021542015	6.582226073	6.538345709	7.2564813665	6.938420848	7.3728474475	6.9755596495	4.9039819345	6.53958493	6.3935231185	6.0799392915	5.9560648125	6.3518778165	6.42913501	6.613547109	6.687521769	6.526021837	6.599440064	7.2892407085	7.175679885	6.629450047	6.58785815	6.3156158515
AASDHPPT	7.105166726	6.959091612	7.19867872333333	6.74509712366667	7.33550266633333	7.224690132	6.42101582466667	7.20983727833333	6.67394707666667	7.50040746933333	7.152513167	7.094969472	7.43511955366667	6.23698199666667	7.380249311	7.67287964066667	7.73780820266667	6.507890485	6.98348809766667	6.882903464	7.28651919166667	7.691455228	7.15236998566667	7.70532259366667	7.262616068	7.037541534	7.161273257	6.916609046	7.31746328233333	7.34050058166667	7.36274833	7.09341132166667	7.24032866433333	7.31321826066667	6.985338442	6.72080034966667	7.14109858333333
AASS	4.900417933	4.708038076	5.0591895095	2.9709557485	6.1102191425	5.268469064	5.331258068	5.290041168	5.1976150475	3.390509234	4.6962573645	3.787891361	3.5520791075	4.498688769	5.6922870425	5.2013600195	5.558076562	4.7207327655	4.846303827	4.73381292	5.091606448	4.344602827	4.7794465135	3.506974155	4.690692869	4.2336200055	5.5252008305	6.0822119045	5.1893055	4.989273941	4.5214617125	4.7050656395	3.9852771995	4.0268377145	4.7277728805	5.2352862875	4.3563559605
AATF	8.788732263	8.811606885	9.815168077	8.103722337	8.947939114	8.290117556	7.399563166	9.277934601	8.512162834	8.742056312	8.885192216	9.786886869	9.952842161	8.113770657	8.726989996	8.45047898	8.61470871	8.582163943	9.070911585	7.871725319	8.613135199	9.55393945	8.365291734	8.565588661	8.277633812	8.475800466	8.927847966	9.527003759	8.539742403	8.612373427	8.767356192	8.383318007	8.22547906	8.760362152	8.371964421	8.623652788	8.573115369
AATK	4.851321684	5.313697335	5.313697335	5.893360879	5.527938712	5.075475938	5.652897073	5.356808337	5.794551871	5.313697335	4.859409218	6.214208119	4.823680915	8.795524026	4.865344429	5.146106653	4.958948277	5.28857037	6.292920939	5.041795524	6.601468048	5.605415941	5.181022021	5.307131435	4.851321684	4.851321684	6.13231727	5.313697335	7.521591074	4.851321684	6.172851457	5.51421307	5.729976969	5.031172625	4.851321684	7.567078894	5.589674651
AB488780	3.918128807	3.918910415	3.006574888	3.584755196	4.463153417	3.551199956	4.091280412	3.71269065	3.919692024	4.306694419	3.594520275	4.784035366	3.918910415	3.919692024	3.918128807	3.493267601	4.203664825	3.945121007	5.997489735	3.267624816	5.348347042	3.865362368	3.022777687	3.751511022	3.75380723	3.918910415	5.84413946	3.444531207	3.930188234	3.919692024	4.742927029	4.590181352	3.329064764	3.710476008	3.595995364	4.639920125	3.529863694
ABAT	6.97657527333333	6.07098413866667	6.20951097833333	7.313293837	9.390081565	8.04433875366667	8.70200347933333	4.512425048	7.67231434366667	10.0712549733333	5.01868265066667	9.430555299	4.07349508333333	7.89559298166667	4.16256043466667	6.36025081166667	4.48074299333333	9.47618554333333	9.85909062566667	10.8907907806667	8.83212611266667	5.32567636166667	7.808921987	5.88786916633333	7.01938554866667	7.54126184033333	8.80812489366667	4.89624888666667	6.34399401833333	6.67603754333333	9.112858556	8.89675962966667	10.181834613	4.840055498	7.036259241	8.88896039366667	6.46877191866667
ABCA1	5.781224749	5.96967976875	5.74433571275	5.919760505	5.52343252875	5.44035221025	4.377802927	5.98495263	5.42880346125	5.34327740425	5.58221714825	4.32099857425	7.31671492925	4.6722865305	5.41398866125	5.847491335	5.49758808	5.0982947875	5.70816733	5.242530132	5.44699664525	6.2858950285	5.09130675975	5.343093819	5.3683662095	5.64402365775	5.688717027	5.558097742	5.46416242275	5.4356297645	5.44612282875	5.29768050875	5.312787891	5.7817691095	5.99857993425	5.29075899775	5.37081157775
ABCA11P	4.215979117	4.195834217	5.095150707	4.31407984	6.070247682	3.616724837	5.875087565	4.066769585	5.246555049	5.567220315	4.881868213	4.645220738	4.103065179	3.690303574	4.008655863	4.552951815	5.832724232	4.749042626	5.080265004	6.204348655	5.974087841	5.117303219	3.960008051	4.685349248	3.195382633	4.124400085	5.738814283	3.799856291	4.684833492	4.368735984	4.3622457	4.40021264	3.96738381	5.279602444	4.227708156	6.337466916	3.765042184
ABCA12	4.338916028	2.264941528	2.261387462	2.261387462	2.261387462	2.261387462	2.261387462	2.261387462	2.261387462	2.261387462	2.263513251	2.285324773	2.261387462	2.300826261	2.261387462	3.784615187	2.261387462	2.261387462	2.261387462	2.261387462	2.261387462	2.261387462	2.325258575	3.871089978	2.495979951	2.261387462	2.261387462	2.261828197	2.261387462	2.512157589	2.261387462	2.261387462	2.261387462	2.261387462	3.334294066	2.261387462	2.261387462
ABCA13	2.51161461	2.261387462	2.261387462	2.261387462	8.617694569	2.26416242466667	2.75021214533333	2.261387462	2.261387462	2.261387462	2.294747588	2.28660243633333	4.09943403666667	2.26507664033333	2.26139100033333	3.06174490233333	2.314424675	2.26416242466667	3.361801746	2.44957637333333	2.261387462	2.261387462	2.261387462	2.491261153	2.261387462	2.261387462	4.57590360666667	2.26416242466667	2.261387462	2.26416242466667	2.94538944866667	2.31733022166667	2.358923895	2.261387462	2.26416242466667	6.27552803966667	2.261387462
ABCA17P	5.40195743	4.523236909	4.058003213	6.838256375	6.240613635	6.387940703	6.675843092	8.814028372	9.494039049	6.020703892	4.066342134	7.725424492	3.222355635	5.816921295	3.953961138	4.594308749	4.069686133	5.816921295	6.535511305	6.285508736	5.427079789	5.098781282	5.816921295	5.816921295	6.459721036	5.419671782	6.429629335	5.427079789	5.534355195	5.392904467	5.743980829	5.546538753	6.7128662	9.518504145	4.878675633	6.80370416	5.877326246
ABCA2	2.60973536233333	2.60944613166667	2.60973536233333	3.62560031233333	3.16147405633333	3.264029624	3.381479559	2.61878217633333	2.83753087233333	2.79280923233333	2.81660565033333	2.76537061066667	2.59108923333333	3.262838624	2.61244109933333	2.67489961	2.63613343133333	3.81629462166667	3.819189781	2.84662575933333	2.99098247733333	2.60973536233333	2.833585521	2.77162289566667	2.81660565033333	3.18537343066667	3.331079764	2.72537016	2.81660565033333	3.149746025	3.47604845566667	3.90100996666667	2.93071879866667	2.85693082733333	2.833585521	3.24928406533333	2.94301840466667
ABCA3	5.522896642	5.522896642	5.914845448	9.516297374	8.582599359	7.783667526	11.22391694	5.522896642	8.440583285	8.691267823	6.189824954	7.585798561	5.756928105	8.577258239	6.597638363	6.05256026	5.522896642	9.267514353	9.401047642	8.134486552	6.835799092	6.552296803	7.40872054	5.785539366	5.954696884	7.169192086	8.663375743	5.522896642	6.05256026	5.964089238	8.609708661	9.589812407	9.260148334	8.522351325	5.522896642	9.018863744	6.597638363
ABCA4	2.872236732	2.261387462	2.261387462	2.2662099595	2.261387462	2.261387462	2.261387462	2.261387462	2.261387462	2.261387462	2.261387462	2.328790206	2.261387462	2.261387462	2.261387462	2.261387462	2.89998528	2.2632203735	2.261387462	2.261387462	2.261387462	2.261387462	2.261387462	2.261387462	2.3968865025	2.261387462	2.261387462	2.261387462	2.261387462	2.5580793365	2.261387462	2.261387462	2.261387462	2.261387462	2.261387462	2.261387462	2.261387462
ABCA5	4.666677786	4.0434770265	4.346485187	3.1788643295	5.623216511	5.3969230645	4.910652278	3.44747413	4.5580430915	4.342465885	3.919199928	4.338526662	3.1017410935	5.8389535045	2.856761225	4.287300842	4.0325901425	4.427937334	5.1785399895	5.077792861	5.5954004405	3.646882104	3.90866438	3.754219111	3.181523985	4.078850631	4.931306519	4.304155866	3.106351097	3.992279469	4.6321538935	4.413549499	4.311441886	4.4307945445	4.1905724305	4.9905694335	3.8773344275
ABCA6	3.546123579	2.804977525	4.78507811	2.287373153	2.287373153	3.904219022	2.261387462	2.392354249	2.287373153	2.287373153	2.392354249	2.28112888	2.416165527	2.390751273	2.560023075	5.849491826	2.392354249	2.379153786	2.364283523	2.779064476	2.261387462	2.28112888	3.397355421	4.169680402	3.706389447	5.153190553	2.28112888	2.302943892	2.392354249	2.477550679	2.379153786	2.28112888	2.287373153	2.28112888	4.061881678	2.364463532	4.520678579
ABCA7	6.195437828	4.463165839	6.020327903	6.553233656	4.337548958	5.472532371	7.436637922	4.766944992	4.689220066	4.648296271	5.480451444	5.678103776	4.648296271	8.550395142	4.879749914	5.325830133	4.91661395	5.628044842	6.469309286	4.648296271	5.269890646	3.943696461	4.625536961	4.648296271	4.95125174	6.317639834	6.484414898	4.572426091	5.214720599	4.986057132	5.700350545	5.728828928	4.686549664	8.344620665	4.98513242	5.667750255	5.220162331
ABCA8	2.54275137633333	2.379733975	2.261387462	2.261387462	3.858711377	4.38880000233333	3.58103371833333	3.87208858366667	3.431778831	4.706076894	2.98992147166667	3.80277173766667	2.73665049233333	2.58058831433333	3.27104608933333	3.40565280033333	2.76723581433333	2.596587844	4.59289961666667	3.45200494766667	4.14098188633333	2.57335677166667	3.89401031366667	2.54093293	3.00959030133333	3.50936755	4.469543486	2.496358889	2.31273194766667	3.25705680266667	4.443292367	4.01712651666667	3.701287606	2.261387462	2.29830513533333	4.489174578	3.55371867433333
ABCA9	2.80801983166667	2.41408505766667	2.720806602	2.50452761866667	2.43833660333333	2.48713243733333	2.60315193933333	2.44222355866667	2.44232666033333	2.43833660333333	2.47439350966667	2.38034090866667	2.43484962833333	3.52812794733333	2.58332847733333	3.23482629833333	2.44609025833333	2.45738472133333	2.42657914733333	2.781617822	2.44207780933333	2.43833660333333	3.297120681	2.42906939466667	3.213584075	2.46391773066667	2.298082859	2.29725071433333	2.336783708	2.64768773766667	2.440787911	2.36163181133333	2.33663198933333	2.43833660333333	2.54013038633333	2.48972659633333	2.456818512
ABCB1	2.2662763895	2.261387462	2.8448483605	2.2691945785	2.261387462	3.283474582	2.2662763895	2.2674648845	2.261387462	2.2662763895	2.2665900035	2.2662763895	2.2662763895	2.2665900035	2.2662763895	2.628986402	2.2662763895	2.2665900035	2.2664288455	2.261387462	2.3207635445	2.735453561	2.5802548405	2.2673410585	2.305908768	2.3008740735	2.279475938	3.198400734	2.7634354555	2.2629481805	2.2662763895	2.2673410585	2.318407243	3.144817578	2.2673410585	2.2665900035	2.2692028165
ABCB10	7.261938538	7.981915509	7.595179584	6.768716625	7.14137352	7.252307595	4.126623135	7.127551835	7.923467787	8.259884206	6.7649415	7.631668156	7.374156868	5.710242982	6.97309082	8.469747945	7.788006482	5.819451528	6.567664308	8.425882169	7.34653401	7.348481583	7.402401981	8.429380515	6.354548236	7.216253411	6.878728041	7.565578868	7.369120514	7.787740465	6.87403441	7.162005115	7.867315128	8.318350833	7.884392134	6.528121223	7.898698767
ABCB11	2.261387462	2.261387462	2.261387462	2.261387462	2.261387462	2.261387462	2.2639274595	2.261387462	2.261387462	2.261387462	2.261387462	2.261387462	2.261387462	2.261387462	2.261387462	2.261387462	2.2615747745	2.261387462	2.261387462	2.261387462	2.261387462	2.261387462	2.261387462	2.261387462	2.261387462	2.261387462	2.261387462	2.261387462	2.261387462	2.261387462	2.261387462	2.261387462	2.261387462	2.261387462	2.261387462	2.261387462	2.261387462
ABCB4	2.261387462	2.261387462	2.261387462	2.261387462	2.261387462	2.261387462	2.261387462	2.261387462	2.261387462	2.261387462	2.261387462	2.261387462	2.6580601435	2.271907393	2.261387462	2.281278715	2.261387462	2.261387462	2.261387462	2.262051164	2.261387462	2.261387462	2.261387462	2.261387462	2.390519404	2.261387462	2.261387462	2.261387462	2.2679708805	2.261387462	2.261387462	2.261387462	2.261387462	2.261387462	2.261387462	2.261387462	2.282705352
ABCB5	2.261387462	2.261387462	2.261387462	2.261387462	2.261387462	2.261387462	2.26253801175	2.261387462	2.261387462	2.261387462	2.261387462	2.261387462	2.261387462	2.261387462	2.261387462	2.261387462	2.261387462	2.261387462	2.261387462	2.261387462	2.261387462	2.261387462	2.261387462	2.261387462	2.268694911	2.26514607775	2.27012788675	2.327364408	2.2696493005	2.261387462	2.261387462	2.261387462	2.261387462	2.261387462	2.2777047395	2.26662493225	2.261387462
ABCB6	4.334628059	3.8758840045	3.500435075	4.755827153	4.1816359045	3.8509844055	3.969284851	4.5035740795	3.4168526815	4.5759626715	3.8567914315	3.833543578	3.8254211635	4.387497754	3.7204490525	4.04561146	3.7790217195	4.383682718	4.067786417	3.6860724515	3.4168526815	3.613370113	3.6103181765	3.4168526815	3.7959386935	3.6716348325	4.5040800725	3.339764613	3.453980301	3.4168526815	4.261112604	4.354831036	5.6777730285	5.4840454525	4.246711233	3.680085302	3.5566373515
ABCB7	8.730561352	8.494892271	8.375968497	8.3195265	9.243148142	9.626375087	7.659472749	9.393337844	8.613033959	8.383405579	8.634649072	9.514244081	8.350649613	8.506802623	9.698734581	8.527806157	9.46757926	8.15225186	8.898405635	9.561930051	9.500574219	8.973295982	8.51992899	8.083331394	8.528325061	8.641228995	8.768274381	9.752508972	8.68036896	8.607648034	8.433255136	8.475539716	8.439414176	9.501958049	8.268818255	8.550969887	8.918718643
ABCB8	2.6007576295	2.802105866	2.885570449	3.466627803	2.802355383	3.7444938225	2.971616792	2.4447074655	3.349086493	3.173300367	2.8106569995	3.1154607035	2.617105279	3.504648332	2.9149434165	2.691729475	2.801070049	2.9155103415	3.1700625255	3.4951971665	2.971616792	2.971616792	2.655742278	2.942891095	2.8076965325	2.971616792	3.174489835	3.34139684	3.0418962045	3.086581191	2.971616792	3.227743121	3.2027534965	3.6796479935	2.801070049	2.8461623515	3.1271410695
ABCB9	3.36753347966667	3.37222989	3.63490221933333	3.63386589466667	3.59084156733333	3.298786308	5.268179616	3.41384910833333	3.48873745533333	3.28444870666667	3.361507887	3.582899556	3.44919864833333	4.04318905333333	2.98727852666667	3.457114872	3.35494192866667	4.000296127	3.44384010266667	3.61066155466667	3.408450456	3.25943081166667	3.38793274	3.27207544233333	3.925397262	3.40531667733333	3.40809983866667	3.83416025366667	3.42409863166667	3.463548974	3.393617723	3.34046273066667	3.389432104	3.27056956266667	3.491398428	3.665046866	3.26231220366667
ABCC1	7.377286368	6.7267822875	7.590124388	7.9842985045	6.6449952565	6.9162343405	6.724580698	7.224639577	6.9551026115	7.317009968	6.955900832	6.543194297	8.146668943	6.9874828275	6.547122547	7.15252382	6.636918796	6.862884913	6.6034192735	6.11200456	5.838813625	7.491752709	6.879843217	6.6162242505	6.5774488045	7.553081142	7.936348982	6.8589188915	7.3041080265	6.3638748385	6.8025664135	7.0317461635	7.539835675	6.8972228765	7.132456985	6.8304824695	6.9281479815
ABCC10	6.6647951105	5.9565160755	7.1778986745	4.6432697955	5.7489785445	5.6741161925	7.3525299525	6.690159722	6.7289677375	6.750705621	6.7943353735	6.217344569	6.8915272155	7.206429834	6.7774345735	5.9607250605	7.535955584	7.3092573955	6.5981926065	6.300727939	5.830089044	7.750590951	5.7459169065	6.521579104	6.4864769135	6.2042089255	6.2638254195	6.1715847935	6.394636481	5.9791415895	6.109804404	6.263489621	4.7238072665	8.1131204445	6.1231190405	6.6357233615	6.023404893
ABCC11	2.261387462	2.261387462	2.261387462	2.261387462	2.268296134	2.261387462	2.271605614	2.261387462	2.261387462	2.261387462	2.261387462	2.261387462	2.261387462	2.261387462	2.261387462	2.261387462	2.261387462	2.261387462	2.261387462	2.261387462	2.261387462	2.261387462	2.261387462	2.261387462	2.261387462	2.261387462	4.360490628	2.261387462	2.261387462	2.261387462	2.261387462	2.2925423	2.261387462	2.261387462	2.261387462	2.261387462	2.261387462
ABCC12	2.261387462	2.261387462	2.261387462	2.261387462	2.261387462	2.261387462	2.261387462	2.261387462	2.261387462	2.261387462	2.261387462	2.261387462	2.261387462	2.261387462	2.261387462	2.261387462	2.261387462	2.261387462	2.261387462	2.261387462	2.261387462	2.261387462	2.261387462	2.261387462	2.261387462	2.261387462	2.261387462	2.261387462	2.261387462	2.261387462	2.261387462	2.261387462	2.261387462	2.261387462	2.261387462	2.261387462	2.261387462
ABCC13	2.261387462	2.261387462	2.261387462	2.261387462	2.261387462	2.26156453775	2.359018251	2.26243336225	2.261387462	2.261387462	2.2661626465	2.26170866525	2.2686597305	2.261387462	2.262436326	2.261387462	2.261387462	2.261387462	2.261387462	2.261387462	2.261387462	2.265606781	2.261387462	2.261387462	2.261387462	2.261387462	2.261387462	2.261387462	2.261387462	2.261387462	2.261387462	2.261387462	2.261387462	2.261387462	2.261387462	2.2629480135	2.261387462
ABCC2	2.261387462	2.261387462	2.261387462	2.261387462	2.261387462	2.261387462	2.290695584	2.261387462	2.261387462	2.261387462	2.261387462	2.261387462	2.261387462	2.261387462	2.261387462	2.448018651	2.261387462	2.261387462	2.261387462	2.261387462	2.261387462	2.261387462	2.261387462	2.261387462	2.261387462	2.261387462	2.261387462	2.261387462	2.261387462	2.261387462	2.261387462	2.265055207	2.261387462	2.261387462	2.261387462	2.261387462	2.261387462
ABCC3	4.315186538	3.9146992698	6.1264817962	3.686576445	4.9373466178	3.2475621078	5.6527994978	3.9335629328	3.2168730506	4.1245906964	3.3865322848	5.2521565128	3.2614892944	7.8189765202	3.5791181124	4.1279725448	3.833748509	3.4058876818	5.276548103	3.3341985142	3.8712065102	3.481963171	4.0558169978	4.2131586234	4.1337844336	4.354939363	4.80425649	4.6192627572	3.4834867676	4.6775198574	5.295002153	5.1420517122	6.527129628	3.215584455	4.5570968448	4.9258070514	5.390223354
ABCC4	3.3458531575	4.07603318375	3.13194827425	3.70373211775	3.4181079795	3.41455817425	3.097748412	3.59473031525	3.42964297525	2.726818651	3.3360623825	2.72817071925	4.2174948235	2.68744256275	3.44497464825	3.37983507225	3.52250240225	2.365724255	2.81387039325	3.2937218705	2.636229087	4.93108763875	3.51378585775	4.29922558475	3.6008936135	3.36133103775	3.797425796	4.012073057	3.41088899525	3.4008586385	3.69010187225	3.07232476575	2.656368649	3.9556481905	3.5280771855	3.31014684975	4.09812842875
ABCC5	4.10324513233333	4.497314084	3.86485399033333	3.088173229	2.678889568	3.761825553	2.871451464	4.28384027866667	4.45593885066667	2.91866694466667	4.20546354366667	3.34789827166667	5.87532586833333	3.51055308833333	4.96916818233333	4.662945766	4.833893746	3.84128534366667	2.81551699133333	4.70964038733333	2.862348439	4.08901759933333	3.441054224	3.53733177666667	3.46999623566667	2.920914763	2.765437042	3.68947479633333	3.38588528033333	3.72969226733333	2.89437789366667	2.75563635633333	4.854685364	5.74156988566667	3.82735271133333	3.285840219	3.87430801
ABCC6P1	2.261387462	2.261387462	2.261387462	2.976117187	4.397410461	2.261387462	5.042556325	2.261387462	2.699396613	4.317262134	2.261387462	3.875363056	2.261387462	3.616618188	2.261387462	2.261387462	2.261387462	3.394014908	4.957994057	2.356403088	2.499036931	2.261387462	2.261387462	2.261387462	2.261387462	2.450769879	2.261387462	2.261387462	2.264221915	2.261387462	5.417246157	2.508004639	2.429433059	2.261387462	2.261387462	2.261387462	2.271388072
ABCC8	2.261387462	2.261387462	2.261387462	2.261387462	3.95081476	2.454757905	4.3517086695	2.266207999	2.786764484	3.791712892	2.2699487675	2.282157834	2.2700260395	2.658368375	2.2699487675	2.261387462	2.2700260395	2.5065281925	3.910141052	3.983709423	3.889152749	2.2700260395	2.2699487675	2.2700260395	2.2699487675	2.2700260395	3.649274455	2.261387462	2.2700260395	2.2700260395	3.3791333995	2.63322234	4.2568177935	2.270041717	2.2700260395	3.115437231	2.2700260395
ABCC9	2.2756772772	2.2850767634	2.3082294016	2.2752049882	2.2936922632	2.3590075612	2.5931670204	2.9623738508	2.2756772772	2.2752623404	2.2771700668	2.2752049882	2.27574118	2.2757310384	3.7671337148	2.3414254626	2.2754848414	2.379701382	2.2756772772	2.2757123674	2.2754262122	2.2740618866	2.36009791	2.2750411164	2.2756772772	2.2756772772	2.2690269446	2.2931807836	2.265100212	2.296199768	2.3034015186	2.2754848414	2.3160481638	2.3179170076	2.2756772772	2.4173537206	2.2756772772
ABCD1	4.785593419	4.947363147	5.788322612	7.489712465	4.52647151	4.967533026	5.173894384	5.589242843	4.785593419	4.970278694	5.224903131	4.758777623	4.462351925	5.643547857	5.163506573	5.128099579	5.105431943	5.761303019	4.634969128	3.951111432	5.000943564	4.959450446	5.291553826	5.203450116	5.546535235	4.993035227	4.936203418	5.684348344	4.835218675	4.508206707	4.39253675	4.731114487	4.587013423	6.073756225	5.157271973	4.785593419	5.177143952
ABCD2	2.261387462	2.261387462	2.261387462	2.263613732	2.261387462	2.261387462	2.261387462	2.261387462	2.261387462	2.261387462	2.261387462	2.261387462	2.261387462	2.261387462	2.261387462	2.261387462	2.261387462	2.261387462	2.261387462	2.261387462	2.261387462	2.261387462	2.261387462	2.261387462	2.261387462	2.261387462	2.261387462	2.261387462	2.261387462	2.261387462	2.268266333	2.261387462	2.261387462	2.261387462	2.261387462	2.261387462	2.261387462
ABCD3	6.913196198	7.6536499415	6.8070457475	6.377648701	6.2301531125	7.0579978955	5.354168003	6.5621093385	6.200727189	6.481397192	7.0021339055	6.5665679255	7.447515454	6.4423289225	6.158179712	6.7434546775	8.6106997275	5.6064922115	6.544355412	6.1756449105	6.7734739745	7.7895512885	6.207812689	7.750512021	7.095910698	7.181892338	6.4145596395	7.8918017225	6.3187789	6.5754442155	6.726274383	6.8806132205	6.387865201	6.4903140545	7.139302473	6.233362447	7.008978585
ABCD4	4.3707453285	4.2597003835	4.657126247	3.9690499265	5.6484201935	4.727853466	5.032397155	4.592974557	4.842507559	5.1848605965	4.4738283815	4.602695667	4.7152076325	4.517551384	4.6402655135	4.3341769195	5.1498274115	4.918813839	5.186681264	5.2274682055	5.265345524	4.4727224835	4.315043402	4.392378969	3.8600219585	4.428465912	5.210634059	4.5609590055	4.586605646	4.587471064	4.945606857	4.6973245315	4.9414947745	4.724861992	4.4253769125	5.4439947605	4.498755887
ABCE1	8.513751703	9.0267786325	8.615606604	7.932601743	7.8552998625	8.201424648	6.7103245885	10.3041192595	8.304739311	8.0337772195	9.1483362875	7.8777497355	8.820241369	6.6407794575	9.51541144	9.1398526755	9.094377356	8.1451165885	7.581685654	8.8665987835	8.0264858135	8.8646036225	8.8038345595	9.210926622	8.838887298	8.3277542075	8.008379042	8.534829011	8.7379328655	8.702821383	8.222605461	7.909930449	8.369449196	9.6436629515	8.610650877	7.886048612	8.3920869115
ABCF1	8.777295101	8.469382533	9.030562164	6.772031247	8.456469984	8.690907695	3.726253489	9.518061731	9.177733044	7.758544204	8.865888984	8.434935627	9.167605047	7.079303263	8.404242288	8.196343108	8.601032949	7.844270908	8.30859848	8.643187317	7.462101769	9.178962154	7.924110388	8.61758245	8.570043883	8.409691032	8.468552	9.358632123	8.619226724	8.773955454	8.564410162	8.313115964	9.111868539	9.240491303	8.428001566	6.861918432	8.424125502
ABCF2	4.9749816628	5.71526176	4.9576874648	4.6348789294	4.6733503246	5.4213591972	4.0359216244	5.7155610904	4.7911963194	5.1242173508	5.5171559916	5.2452636538	5.4697032588	4.3624981814	4.7523403932	5.173740693	5.2652326256	4.3753401652	4.4017831138	5.1207935458	4.5689038678	5.3123786322	4.919202488	5.0627111302	4.9196122418	4.8809162716	4.6906414258	6.1301303394	4.8314930114	5.4126642456	4.7531418654	4.787703542	4.856811005	5.8874021156	4.84184236	4.1843819082	4.8506268146
ABCF3	6.40002316	7.126254859	6.685091081	7.262173747	7.019952904	6.59238074	5.631319688	6.687536527	6.807193842	6.663673865	6.559934597	6.408510026	7.486617631	6.054463396	6.498327343	6.926139719	6.678233203	6.550425553	7.125673406	7.514881817	6.88104619	6.18961282	6.326358588	6.393547327	5.938657793	6.28254357	7.175902574	6.845183589	6.93756142	5.915862054	6.93278901	6.630968566	6.717207726	7.910780094	6.860947608	6.628228742	6.400970183
ABCG1	5.16547292675	5.9479696565	5.18928951225	7.09591767425	4.52651405275	6.270531599	4.929995769	4.28212655275	4.7498462985	7.12515352225	5.99308246625	5.5742738525	6.852803501	5.40470247825	3.2660809195	5.97720534925	5.16654480125	3.705916968	6.7230133475	3.9663799435	5.40791240325	4.060706029	5.49234356925	5.46518346875	5.036539851	5.2588612545	6.824154947	4.1525382165	4.90878497575	4.724766767	5.0573982775	5.7466660155	5.89975034175	6.28215552325	5.81666057425	5.59683891725	5.39202538225
ABCG2	2.886375782	2.879609959	3.215117632	2.735944129	2.352049266	5.283846182	2.376384842	3.076095519	3.094631852	3.142099957	2.536206207	3.49012038	2.650768587	3.094631852	2.37390582	3.094631852	2.382640031	3.15114823	4.407311133	3.181179067	3.833675216	2.901800126	2.673110235	3.076095519	2.950892852	3.094631852	6.266377261	4.360385974	2.37390582	2.886375782	3.135031036	2.600901942	3.219662933	6.27751406	3.094631852	4.335055992	4.684804673
ABCG4	2.272720787	2.272720787	2.272720787	2.272720787	2.261387462	2.328448152	2.367888358	2.272720787	2.264836876	2.272720787	2.275247502	2.580648091	2.272720787	2.272720787	2.449554966	2.279885242	2.272720787	2.272720787	2.417569999	2.272720787	2.272720787	2.316242635	2.272720787	2.272720787	2.272720787	2.272720787	2.42269927	2.272720787	2.272720787	2.272720787	2.272720787	2.279058421	2.288231316	2.272720787	2.272720787	2.272720787	2.272720787
ABCG5	2.261387462	2.261387462	2.261387462	2.261387462	2.261387462	2.261387462	2.261387462	2.261387462	2.261387462	2.261387462	2.261387462	2.261387462	2.261387462	2.261387462	2.261387462	2.261387462	2.261387462	2.261387462	2.261387462	2.261387462	2.261387462	2.261387462	2.261387462	2.275727764	2.261387462	2.261387462	2.261387462	2.261387462	2.261387462	2.261387462	2.261387462	2.261387462	2.261387462	4.280305376	2.261387462	2.261387462	2.261387462
ABCG8	2.261387462	2.261387462	2.261387462	2.261387462	2.261387462	2.261387462	2.286278867	2.261387462	2.261387462	2.261387462	2.261387462	2.261387462	2.261387462	2.261387462	2.261387462	2.261387462	2.261387462	2.261387462	2.261387462	2.261387462	2.261387462	2.261387462	2.261387462	2.261387462	2.261387462	2.261387462	2.261387462	2.261387462	2.261387462	2.261387462	2.261387462	2.261387462	2.261387462	2.549287107	2.304973562	2.261387462	2.261387462
ABHD1	2.261387462	2.261387462	2.261387462	2.261387462	2.261387462	2.261387462	2.261387462	2.261387462	2.261387462	2.261387462	2.261387462	2.30376789833333	2.261387462	2.261387462	2.261387462	2.273391785	2.261387462	2.27517177066667	2.26375163566667	2.261387462	2.29085474166667	2.261387462	2.261387462	2.261387462	2.261387462	2.261387462	2.261387462	2.261387462	2.261387462	2.261387462	2.261387462	2.261387462	2.54578834366667	2.261387462	2.261387462	2.32538738666667	2.261387462
ABHD10	6.965991493	6.8183977325	7.48917178	8.6348753555	8.6879608755	8.4412053085	6.643734416	7.550360824	8.137996866	8.494488432	6.881284522	8.8014050565	8.059038067	5.831515228	8.1718570615	7.604172065	8.909490674	7.341188621	8.232658176	9.3822897625	8.365710537	7.8481511215	7.3590127275	7.415008197	6.9517265465	7.4337730445	8.222596395	8.2014547495	7.33189237	6.78004463	7.8313047175	7.8734762145	8.0336239655	7.894994234	7.328830694	7.817139413	7.3517222045
ABHD11	4.17978649566667	3.91948473066667	4.305584236	4.64451420133333	5.377444837	5.29333890866667	4.520098697	4.13568023233333	4.712241268	4.89599635233333	4.128701046	5.72296976633333	4.096743836	4.85432706033333	4.080267955	4.39614222333333	3.95242024033333	4.45381839433333	4.74441398133333	4.33977138333333	4.85776162966667	4.04982222566667	4.08724230633333	3.91732659933333	4.08231367433333	4.45413789366667	4.75745925033333	4.46309393766667	4.09586086733333	4.27905950633333	4.32069629566667	4.40598544633333	4.040696262	4.92646367666667	4.027303369	4.57952322666667	4.06160520933333
ABHD12	7.084045679	8.10164190666667	7.50665358733333	8.627094302	8.504264458	7.93405445266667	7.08066625533333	6.689387339	7.809415144	7.887783775	7.08448677566667	9.34695334633333	7.579250525	8.13141343166667	7.66206099033333	7.15426520066667	7.60803916366667	8.24039889433333	8.165132338	8.98743105566667	8.12823747733333	7.14547042333333	7.698405654	7.906474385	6.67280969833333	8.36910541466666	8.37588358	8.61724766166667	7.87770678133333	7.53783946533333	7.72322604633333	8.83395116566667	7.91700169033333	9.37705892266666	7.636125357	8.10771130933333	8.35796204633333
ABHD13	5.7889600945	5.6960825675	5.6637275395	4.3614885885	5.876626754	6.1368658055	5.1648883755	5.1789012055	5.418760353	5.0023642045	6.002805355	5.8889679795	5.680581816	4.1166555215	5.2346271555	5.5513760865	5.374021058	4.618979768	5.6301569335	6.871587067	6.0209778155	6.6217739415	5.934744428	6.028794722	6.053938169	5.9382412145	5.793026715	5.9840600805	5.462878786	5.6998511515	6.2640219255	6.24185572	4.816912262	5.854673397	6.0211257125	5.7197621355	5.90067154
ABHD14B	8.187699059	7.072622432	8.332897432	8.616434859	9.358477155	8.26034915	8.230746863	7.904297998	8.225228343	8.941329576	6.282712638	9.655666271	7.06283886	8.309587419	8.047606717	6.885973011	8.5873695	7.715879779	9.924338399	8.665414501	10.23361435	7.319132428	8.684806854	7.507889543	7.365596947	8.580296134	10.47349462	8.166843754	7.717940413	8.334823392	10.11398295	9.41805135	8.430072608	8.614950407	7.581848869	10.0338018	8.758312608
ABHD15	5.681606285	5.107228637	6.667797977	4.219702989	6.61479311	5.358482559	3.432310366	5.005977464	4.709715688	7.348684391	3.563980409	6.59342103	4.935903852	4.961835447	5.298828512	4.734779214	4.343252424	4.219702989	6.507128036	5.47084836	5.400770754	6.093383203	5.321980428	5.433804585	4.219702989	5.865169201	6.167694428	6.510327545	5.82373447	5.042683213	5.644511022	6.317489045	6.142121274	8.085268364	5.65614771	4.438207765	6.278692121
ABHD16A	5.2058250675	4.658783327	5.1562289855	5.3173261695	5.898068493	5.650643207	5.604937162	5.3214760225	5.7953494365	5.818636414	5.340342392	5.7801952995	5.410781029	5.350023855	4.668280159	5.4249647265	5.4070300375	5.862404059	5.934968418	6.0461448355	5.7929778155	5.2533291125	5.152288736	4.926367133	4.897981945	5.5696800605	5.578509269	5.4731942805	5.4914967545	5.1525116645	5.451949809	5.8027969765	5.9213523895	5.6409480515	5.2993714085	5.2780936295	5.387589331
ABHD16B	2.261387462	2.261387462	2.261387462	2.261387462	2.261387462	2.261387462	2.261387462	2.261387462	2.261387462	2.261387462	2.261387462	2.261387462	2.261387462	2.261387462	2.261387462	2.261387462	2.261387462	2.261387462	2.261387462	2.261387462	2.261387462	2.261387462	2.261387462	2.261387462	2.261387462	2.261387462	2.261387462	2.261387462	2.261387462	2.261387462	2.261387462	2.261387462	2.261387462	2.261387462	2.261387462	2.261387462	2.261387462
ABHD17A	9.234377399	9.54894099	9.400811402	10.22443935	9.642856528	9.35250418	9.514145599	9.534202558	8.759912103	10.0127149	9.422503293	9.613248111	9.104046378	10.11951755	9.875099807	9.035725395	9.741497444	9.677860302	10.117294	9.564858276	9.776405092	8.963162046	9.277007668	9.335736587	9.129370964	9.427792497	10.220414	9.810689494	9.343571082	9.356155543	9.754613122	9.409086456	8.455724896	10.14006158	8.928348388	10.20517176	8.913795396
ABHD17B	4.402724678	4.14472770666667	4.21277262733333	4.40150746	4.617851776	4.748555527	4.050599023	4.201758615	4.676862778	4.80328689966667	4.42927347	4.11779247166667	4.374661425	4.09500819133333	4.20953288433333	4.33398189366667	4.23434703933333	4.334474665	4.42882035266667	4.60873939533333	4.69893444666667	4.26304166733333	4.51567196066667	4.55551150233333	4.11465705	4.39936535033333	4.38981871933333	4.379618888	4.25081706266667	4.54291951066667	4.570856595	4.395359429	4.78412054166667	4.677498679	4.59222434666667	4.25241204733333	4.424832015
ABHD17C	9.102480595	5.077263471	7.458625162	6.240859455	8.900186544	6.121842372	7.372043869	5.717823775	7.85552944	9.683006104	7.217992	10.87988967	6.036561316	7.757573645	3.660345423	6.788629507	7.913502608	5.7482961	9.030497903	8.284194339	8.888781789	6.421009414	6.492036444	9.031894197	7.14300194	8.930829405	8.196711228	5.824429761	6.357763849	7.782863465	9.161794394	10.12392778	8.479881415	5.665686006	7.357878894	7.226865132	8.466126588
ABHD2	6.3185857795	6.24851043066667	8.20556192983333	5.9167940625	5.06769091616667	5.764925351	4.64060742233333	6.59994982416667	5.14208239766667	5.52336148583333	5.9389609915	5.34058128933333	5.98537283766667	5.70876684516667	6.4846301175	5.99246234166667	5.96149635466667	5.59726016916667	5.5296770135	4.880042831	5.38384916566667	7.93408044633333	5.88370237616667	6.7301550455	6.43383288133333	6.21349488733333	5.61808660183333	6.5440102005	6.68770969216667	6.74718657766667	5.75979051666667	5.30576726083333	5.56779463366667	5.72246843433333	6.89820847466667	5.08784043216667	7.22267467833333
ABHD3	7.767459279	7.509351554	7.943642488	9.022119942	7.806099065	9.01999496	8.43069771	7.697622481	8.970059717	8.667451604	7.636113065	8.514514083	8.126421433	8.994665807	8.484806542	8.47336103	8.119833795	7.034897534	8.186277157	9.392567038	8.035591817	8.075251442	8.382938766	8.301402485	7.326011609	8.237829046	8.118624848	8.158061322	8.259684235	7.771926648	8.217992888	8.217992888	8.958439478	9.200887304	8.999487926	8.351187108	8.217992888
ABHD4	4.509048534	4.5166511225	4.428729227	5.7383726085	5.160473257	4.767882855	4.3523383435	4.169199788	4.836068568	4.8233167615	3.209350069	5.0004415845	3.750002533	4.6777693615	4.257649784	4.1797271235	4.0705335865	4.58447625	4.4602871945	4.761734278	4.492799204	4.19909754	4.5980268635	4.402160087	4.1843465545	4.8747341655	4.264249234	4.6703183675	4.3041605045	4.489756751	4.389414062	4.58533005	5.7740632585	4.2934761595	4.259224703	4.4627214525	4.613183342
ABHD5	5.950879807	5.23368224375	5.1402330895	3.846609275	4.82807131075	5.0137161155	3.96843910525	4.17551702225	4.93301495925	4.976513808	5.079609322	5.2485987445	4.2252225585	3.92056971925	4.756677645	4.48382266825	5.95915225775	4.013781298	4.305924723	4.754326764	4.9300885115	4.9386475125	5.204406769	4.86180142375	5.006043551	5.461895651	4.8775041975	4.8243484275	4.93286551425	4.9995893915	5.06566644675	5.32339151725	6.00937757875	4.214036159	5.05045524825	4.945553778	5.45101055525
ABHD6	4.123637511	3.767888664	3.93609690525	4.4786843245	3.18670464275	5.35008078225	4.25869671525	4.3406773505	3.8794101095	4.45939928125	2.8661879385	4.19055184775	5.1567856915	3.9287409205	4.3517161045	4.037331248	4.405800829	4.471374585	3.70957949925	4.162250942	4.2077712215	4.0120366115	4.614079787	3.780114238	4.3025206355	4.06144503175	4.11304845125	5.2058286565	4.1439518895	4.84438021675	3.79714759175	4.1828094005	4.109630654	5.31466865175	4.1934486205	4.009072209	3.9549215075
ABHD8	5.498345606	5.507688048	5.452341261	6.561821687	6.105579851	4.620732658	5.553278185	5.553278185	5.733468515	5.553278185	4.123363141	5.553278185	5.626337464	5.553278185	5.55367682	5.505432347	6.197299046	5.448275647	6.613657225	5.581753393	6.162412215	4.949344535	5.423445138	5.47387109	5.553278185	5.553278185	5.921837282	5.504366798	5.523244079	5.553278185	5.837526834	6.368657391	6.465152965	4.595173585	5.553278185	6.108722925	5.553278185
ABI1	7.16114482666667	6.877238419	7.23043037966667	5.67388757766667	6.64747559366667	6.520955439	4.770890209	6.39234237266667	6.76772532	6.81746506566667	6.74527282266667	6.84771061166667	6.84927544733333	5.584181681	7.15035083833333	7.04188572466667	6.79857430766667	5.90315354266667	6.36039054366667	6.86193560433333	6.8746262	6.72444429433333	6.79614621933333	7.238073507	6.998310231	6.90200716666667	6.443022938	6.78836101566667	7.20059277466667	6.639182011	6.63193919333333	6.656890577	6.636627869	7.079802302	7.236443484	5.76534442133333	6.72353658433333
ABI2	6.13981647271429	5.94605325614286	6.53770780985714	6.66682283628571	7.15856774942857	6.44228229057143	6.549355524	6.13737547028571	7.37288971728572	7.91532655242857	5.72643402257143	7.36705127885714	5.113036705	6.63722937214286	6.49079676	6.34530304257143	5.93320118757143	6.667435837	7.10559308071428	6.82475204014286	7.39099758885714	6.61428402257143	6.43946131414286	6.29589908357143	5.97200173257143	6.900447364	6.809692016	6.62228572528571	6.52916332442857	6.896935131	6.95437115457143	7.15298406557143	7.04483991928571	5.89885660457143	6.161502719	6.542107114	6.69810510157143
ABI3	5.324926041	4.902680542	5.236501197	4.103257568	4.11073309	4.762846313	4.3174502	4.514539362	4.016964083	4.105609791	4.713004186	4.287099515	4.472014707	4.593241413	4.550069146	5.24009817	4.616470824	4.79330774	4.287099515	4.022511829	4.472014707	4.138188319	4.472014707	5.774582409	4.287099515	5.056720047	4.287099515	6.024440158	5.586148153	4.847987825	4.21098242	4.105609791	4.485445702	4.804235969	5.243221357	4.287099515	5.761122234
ABI3BP	3.22556103133333	4.46693311666667	2.63930252666667	2.90127224133333	5.51304863333333	4.860515221	4.70629425466667	4.41128217666667	2.55925568033333	3.607082095	4.31879894	3.971820466	3.78881965933333	3.150615657	4.60040617366667	4.31320085133333	5.47640435466667	3.58096098333333	4.82694871533333	5.49808905833333	3.02183893833333	4.279352609	4.92036281133333	3.82894001933333	3.264941505	3.849641124	4.57875450733333	3.54781025	4.08790563433333	4.07431066833333	4.762180476	3.91191621233333	3.70527645033333	2.891652052	3.39799248533333	6.29312540033333	3.92150903
ABL1	8.738927898	8.618025826	8.725141572	9.551967621	9.541035558	9.239907829	8.534075011	8.42018301	10.0824359	8.603842462	8.380106337	7.2597197	8.289279187	9.423962157	8.370922628	8.309408514	8.264273238	9.582210711	9.856705592	8.013926444	9.26979227	9.351108812	8.07549722	8.026836834	7.696033132	9.256916369	9.388612537	8.51873999	8.359330259	9.472249474	9.316554475	9.354930019	9.309752967	8.77384755	8.610615908	9.14786977	8.625381628
ABL2	5.236662781	6.28035161366667	6.07553436266667	4.97207083933333	5.09802118333333	5.931251552	4.236435661	5.941405221	5.79327827933333	5.02248492866667	7.23588946466667	5.05985888733333	6.250324103	5.661709571	7.202927449	5.82421475966667	6.29818388	5.48913300533333	5.19940895566667	5.09036363433333	4.92092457333333	6.13122055266667	5.20938333133333	5.44554681033333	5.37164493133333	5.42705106633333	5.17997293466667	6.39801418	5.78186686533333	5.42352881766667	5.585425615	5.296764186	5.496931442	5.354983451	5.386381292	4.570499731	5.631300341
ABLIM1	8.029656477	8.5056548785	7.3930020295	9.517221556	10.3084843705	10.4685875155	8.234907771	5.4954509065	9.793953581	8.6260704335	8.9956657925	9.1370193825	7.2162047935	8.469712337	5.021094334	8.150124646	4.7743537545	7.1517794045	9.304608185	8.192424331	9.0848469115	4.6654313795	10.08533954	8.428708262	8.196853206	9.2397463785	10.39293409	8.1710370785	4.635474515	8.9584551275	9.585717105	9.256763541	8.560660625	5.372534436	7.284458079	8.7643894375	8.5295100395
ABLIM2	2.5541895238	4.0852703382	3.2603775412	3.4348489918	3.2198031304	2.7926125556	3.3060305734	2.550487541	3.2736541664	3.973375741	2.5040301434	2.7023547316	2.5669516006	3.0807622766	2.55583935	2.558518984	2.526514114	2.9256793484	3.4846553496	3.7238588654	3.1268301394	2.5869243666	2.5820611792	2.7464340262	2.6403966368	2.840352858	3.1863033964	2.5548201918	2.6377310776	2.5242977158	3.0627448498	2.8230041286	3.5940453452	2.9500915804	2.8135436782	3.2560862916	2.7824250782
ABLIM3	7.156944922	8.360945955	6.464621674	8.273674041	3.489347202	5.729513686	4.250295313	7.124508046	5.175285412	3.765597534	8.139943638	6.014225506	4.860433512	4.183147797	4.18124228	4.967139224	6.981058173	3.771205696	3.197492686	2.856741312	4.221895196	4.162978526	5.567929726	6.672020964	7.848242497	5.200064345	4.130650022	6.78640383	4.944342712	4.146147544	3.17164856	3.426103066	4.57369509	4.053878028	7.002915855	3.17164856	4.256594481
ABO	2.270168067	2.270168067	2.270168067	2.270168067	2.3090784185	2.270554356	3.217375221	2.270168067	3.239786752	3.434779148	2.270168067	2.270168067	2.270168067	3.349858122	2.270168067	2.261387462	2.270168067	2.538508661	3.407885064	3.277866175	2.540297653	2.270168067	2.270168067	2.270168067	2.270168067	2.270168067	2.270168067	2.270168067	2.270168067	2.270168067	2.2794208635	2.270168067	3.698247333	2.270168067	2.270168067	2.4459506125	2.2838615135
ABR	6.4192605735	5.930038948	5.8910975765	5.649549226	5.2185559725	5.482393544	5.565308774	5.8138844505	5.4374392745	5.915232071	6.6818605815	6.305190074	5.404356983	6.516192394	5.767291876	5.688361759	6.2467891305	5.329296175	6.026951737	5.065623131	5.602362824	6.4332107375	4.964622575	5.7257514025	5.969361589	6.415786269	5.864685687	6.702928673	6.3615701665	6.051979502	5.479324601	6.4629830405	5.6790737105	5.7672791655	6.4280370325	5.2962670995	5.8277557445
ABRA	2.261387462	2.261387462	2.261387462	2.261387462	2.261387462	2.261387462	2.261387462	2.261387462	2.261387462	2.261387462	2.261387462	2.261387462	2.261387462	2.2618505135	2.261387462	2.261387462	2.261387462	2.261387462	2.261387462	2.261387462	2.261387462	2.261387462	2.261387462	2.261387462	2.261387462	2.261387462	2.261387462	2.261387462	2.261387462	2.261387462	2.261387462	2.261387462	2.261387462	2.261387462	2.261387462	2.261387462	2.261387462
ABRACL	10.94174297	9.830466438	10.70638754	8.496523034	8.817932592	10.47710154	8.889708404	10.48052079	10.94552675	9.646489948	11.35592493	9.976644799	11.17239199	9.166613841	10.77427695	10.93533421	10.66915561	10.44707197	8.791594881	11.70517506	10.41764459	11.3445065	10.9444884	11.20194451	11.44029631	11.11954881	9.895981403	11.06612367	11.13855738	10.83187821	10.51335915	9.90167799	10.22986399	9.92128319	11.37088536	9.245245002	10.7737198
ABT1	6.732680275	6.983198961	7.24054125	5.703687314	7.814228443	7.166460753	5.256850867	7.56605848	7.897775843	7.484691354	7.805244373	7.711074187	7.240760968	5.226594066	6.611223861	7.062081968	7.454081351	6.942256123	7.212785118	8.580671007	6.413576833	7.504401412	5.995991302	7.327804306	6.694988141	6.682760629	6.950430577	7.684139634	6.90502953	6.89522795	7.151180244	6.704374584	6.730182415	6.948072728	6.900563547	6.478405648	5.905985653
ABTB1	2.733431607	2.9323946374	2.790131167	2.75408537	3.03512705	2.6907089794	3.033745927	2.7542274662	2.6656172114	2.8899940144	2.7853892334	2.8236690428	2.8162534204	3.2187253222	2.9349037248	2.831432105	2.8398865186	2.7300221052	2.7213310266	2.5234993782	2.788391141	2.6529718022	2.7286775206	2.7089136756	2.7360058958	2.6744031722	2.7430146966	2.655342419	2.8028928342	2.709953879	2.6675395516	2.665362216	2.7036500792	2.6926701368	2.6988629046	2.8106792278	2.718241833
ABTB2	3.6588647305	3.4921763505	3.6588647305	3.898839335	4.1969506895	3.6593904145	3.4679477265	3.688524027	3.556692873	3.089733774	3.6588647305	3.966849268	4.1717464245	4.0317916555	3.8603171185	3.197013194	4.55786166	3.6445564685	3.912637055	3.6588647305	3.293431155	4.492570457	3.6588647305	3.9993514855	3.6588647305	4.7194211515	3.57069789	4.1166407195	3.232685328	3.6588647305	3.1251281195	3.7940330365	3.7012745795	3.6588647305	3.6588647305	3.5178999085	3.6588647305
AC000111.3	2.261387462	2.26163966	2.261387462	2.261387462	2.261387462	2.261387462	2.281490911	2.262673399	2.261387462	2.261387462	2.261943559	2.51666769	2.261387462	2.261387462	2.261387462	2.261387462	2.261387462	2.261387462	2.261387462	2.261387462	2.261387462	2.362585033	2.261387462	2.261387462	2.261387462	2.261387462	2.261387462	2.261387462	2.261387462	2.261387462	2.261387462	2.261387462	2.456129378	2.290437553	2.261387462	2.261387462	2.261387462
AC002059.10	2.293320761	2.293320761	2.293320761	2.301650739	2.293320761	2.293320761	2.306791349	2.293320761	2.284272673	2.261387462	2.293320761	2.293320761	2.293320761	2.293320761	2.764076842	2.691007611	2.293320761	2.293320761	2.293320761	2.293320761	2.293320761	2.293320761	2.523836659	2.293320761	2.319139928	2.293320761	2.293320761	2.293320761	2.337984852	2.293320761	2.261387462	2.293320761	2.669592817	2.401302265	2.656286543	2.3000719	2.337792124
AC002064.5	2.261387462	2.261387462	2.261387462	2.261387462	2.261387462	2.261387462	2.271670976	2.261387462	2.261387462	2.261387462	2.261387462	2.261387462	2.261387462	2.261387462	2.261387462	2.261387462	2.261387462	2.261387462	2.261387462	2.261387462	2.261387462	2.261387462	2.261387462	2.261387462	2.261387462	2.261387462	2.261387462	2.261387462	2.261387462	2.261387462	2.261387462	2.261387462	2.261387462	2.261387462	2.261387462	2.261387462	2.261387462
AC003973.4	2.261387462	2.261387462	2.261387462	2.261387462	2.261387462	2.261387462	2.261387462	2.261387462	2.261387462	2.261387462	2.28533459	2.261387462	2.261387462	2.360612472	2.319487732	2.261387462	2.261387462	2.261387462	2.266303354	2.261387462	2.60273255	2.261387462	2.261387462	2.261387462	2.261387462	2.261387462	2.261387462	2.261387462	2.322225324	2.261387462	2.309068639	2.261387462	2.261387462	2.261387462	2.261387462	2.318939968	2.358766326
AC003989.4	2.261387462	2.261387462	2.261387462	2.261387462	2.504879885	2.261387462	2.261387462	2.261387462	2.261387462	2.261387462	2.261387462	2.261387462	2.261387462	2.261387462	2.261387462	2.261387462	2.261387462	2.261387462	2.261387462	2.261387462	2.261387462	2.261387462	2.261387462	2.261387462	2.261387462	2.367389251	2.261387462	2.261387462	2.261387462	2.261387462	2.261387462	2.261387462	2.261387462	2.261387462	2.261387462	2.261387462	2.298242388
AC004692.5	6.204486189	6.330091931	6.193539373	6.690034468	6.330552968	6.188125373	5.935063769	6.330552968	6.565217928	6.36883253	6.833767324	7.308892771	6.791898535	5.909889575	6.330552968	6.440192631	6.546893984	5.007181795	5.456570721	6.39565548	6.330552968	6.483139964	6.610952906	7.395952247	6.193539373	6.330552968	5.686155347	5.963246347	6.193539373	6.330552968	6.614216268	6.330552968	6.330552968	6.328137267	6.651881147	6.314014955	6.560107754
AC004941.5	7.116581971	7.116581971	8.075789431	6.828516719	7.116581971	6.857765721	5.974224355	7.527777255	7.500427028	7.047946983	7.226716701	6.849502086	7.116581971	7.108742719	7.116581971	6.928336947	6.658923178	7.116581971	7.554233981	6.909724654	7.116581971	8.265530152	7.116581971	7.289506022	7.116581971	7.116581971	7.116581971	7.539413718	6.993595231	7.225791301	7.583543432	7.116581971	7.116581971	7.980696407	7.116581971	6.945753116	7.672371711
AC005162.4	2.261387462	2.261387462	2.282278051	2.261387462	2.261387462	2.261387462	2.261387462	2.261387462	2.261387462	2.261387462	2.261387462	2.265271763	2.274156582	2.261387462	2.261387462	2.333112662	2.261387462	2.290998698	2.261387462	2.261387462	2.261387462	2.290695584	2.261387462	2.261387462	2.261387462	2.261387462	2.261387462	2.261387462	2.261387462	2.261387462	2.261387462	2.261387462	2.261387462	2.350612542	2.261387462	2.261387462	2.261387462
AC005224.2	2.261387462	2.261387462	2.261387462	2.261387462	2.287996647	2.261387462	2.261387462	2.261387462	2.261387462	2.261387462	2.84206473	2.261387462	2.261387462	2.261387462	2.566667459	2.261387462	2.45595581	2.277482395	2.261387462	2.261387462	2.261387462	2.261387462	2.261387462	2.261387462	2.261387462	2.261387462	2.261387462	2.261387462	2.261387462	2.261387462	2.261387462	2.261387462	2.261387462	2.261387462	2.261387462	2.261387462	2.261387462
AC005256.1	2.261387462	2.261387462	2.261387462	2.261387462	2.261387462	2.261387462	2.261387462	2.261387462	2.261387462	2.268887146	2.261387462	2.261387462	2.261387462	2.261387462	2.261387462	2.261387462	2.261387462	2.261387462	2.261387462	2.261387462	2.261387462	2.298115539	2.261387462	2.261387462	2.261387462	2.261387462	2.261387462	2.261387462	2.261387462	2.261387462	2.261387462	2.261387462	2.261387462	2.261387462	2.261387462	2.262791352	2.261387462
AC005306.3	2.518282815	2.966367241	2.375615784	3.295906772	2.405970339	2.405970339	4.822472931	2.405970339	2.405970339	2.789085391	2.405970339	2.405970339	2.513820625	4.491588303	2.872230907	2.464337035	2.4799153	2.405970339	2.4171614	2.396243155	2.405970339	2.334125002	2.405970339	2.3472758	2.738350929	2.387934687	2.405970339	2.405970339	2.387934687	2.321573224	2.320435949	2.395862093	2.298110026	2.464232002	2.405970339	2.405970339	2.405970339
AC005498.3	3.256075879	3.731052685	2.866940866	3.373152729	3.309841668	3.258999611	4.071178785	3.309472984	3.309472984	4.047628256	3.053474073	4.024238937	3.210493678	3.309472984	3.309472984	3.263635967	3.798424318	3.952981137	3.767542728	3.562675833	4.492501976	3.274324648	3.195829529	3.309472984	2.67376993	3.112469607	3.345637814	2.69871715	3.309472984	3.309472984	3.479527804	3.309472984	4.658387922	2.667790452	3.301935828	4.204812125	3.437672674
AC005523.2	2.770373994	2.399695822	2.398765613	2.261387462	2.517654383	2.398970944	2.398868279	2.299699807	2.399075164	2.407055694	2.407322287	2.39928205	2.398868279	2.384967627	2.261387462	2.398868279	2.39928205	2.261387462	2.611976604	2.512743439	2.76393866	2.398765613	2.398868279	2.39928205	2.398868279	2.614990986	2.765704856	2.670955499	2.39928205	2.677157056	2.44085394	2.40142911	2.399075164	2.648962543	2.460943611	2.398868279	2.398868279
AC005523.3	2.896153374	2.896153374	2.896153374	3.7440527	2.896153374	2.896153374	4.697847196	2.939773606	2.892621156	2.896153374	2.896153374	2.896153374	2.896153374	2.896153374	2.896153374	3.046982148	2.896153374	2.896153374	2.896153374	2.896153374	2.896153374	2.896153374	2.969887584	2.896153374	3.011040383	2.896153374	2.896153374	2.896153374	2.896153374	2.896153374	2.896153374	2.896153374	2.896153374	2.896153374	2.896153374	2.896153374	2.896153374
AC005537.2	2.261387462	2.261387462	2.261387462	2.261387462	2.261387462	2.261387462	2.261387462	2.261387462	2.261387462	2.261387462	2.261387462	2.261387462	2.261387462	2.261387462	2.261387462	2.261387462	2.261387462	2.262370133	2.261387462	2.261387462	2.261387462	2.261387462	2.261387462	2.261387462	2.261387462	2.261387462	2.261387462	2.261387462	2.261387462	2.261387462	2.261387462	2.261387462	2.261387462	2.261387462	2.261387462	2.261387462	2.261387462
AC005592.3	2.261387462	2.261387462	2.261387462	2.261387462	2.261387462	2.261387462	2.261387462	2.261387462	2.261387462	2.261387462	2.261387462	2.261387462	2.261387462	2.261387462	2.261387462	2.261387462	2.261387462	2.261387462	2.441090589	2.261387462	2.261387462	2.261387462	2.261387462	2.261387462	2.261387462	2.261387462	2.261387462	2.261387462	2.261387462	2.261387462	2.325791903	2.261387462	2.261387462	2.261387462	2.261387462	2.261387462	2.261387462
AC005606.14	2.261387462	2.261387462	2.261387462	2.302808416	2.261387462	2.261387462	2.261387462	2.261387462	2.261387462	2.261387462	2.261387462	2.261387462	2.261387462	2.261387462	2.261387462	2.261387462	2.261387462	2.261387462	2.261387462	2.261387462	2.261387462	2.261387462	2.261387462	2.261387462	2.261387462	2.261387462	2.261387462	2.261387462	2.261387462	2.261387462	2.261387462	2.261387462	2.261387462	2.261387462	2.261387462	2.261387462	2.261387462
AC005785.2	2.261387462	2.261387462	2.261387462	2.261387462	2.261387462	2.261387462	2.261387462	2.261387462	2.261387462	2.261387462	2.261387462	2.261387462	2.261387462	2.261387462	2.261387462	2.261387462	2.261387462	2.261387462	2.261387462	2.261387462	2.261387462	2.261387462	2.261387462	2.261387462	2.261387462	2.261387462	2.261387462	2.261387462	2.264967498	2.261387462	2.261387462	2.261387462	2.326032899	2.423159277	2.261387462	2.261387462	2.261387462
AC005838.2	2.261387462	2.261387462	2.261387462	2.261387462	2.261387462	2.261387462	2.261387462	2.261387462	2.261387462	2.261387462	2.261387462	2.261387462	2.26694472	2.261387462	2.261387462	2.261387462	2.261387462	2.261387462	2.261387462	2.261387462	2.261387462	2.261387462	2.261387462	2.261387462	2.261387462	2.261387462	2.261387462	2.261387462	2.261387462	2.261387462	2.261387462	2.261387462	2.261387462	2.261387462	2.261387462	2.261387462	2.261387462
AC006026.13	2.623205586	2.343324057	2.317585342	2.343324057	2.697205657	2.783384708	2.343324057	2.343324057	2.349732428	3.2562256	2.261387462	2.354274537	2.314256596	2.320228178	2.359408872	2.314256596	2.343324057	2.343324057	3.33043983	2.321367976	2.486205767	2.343324057	2.314256596	2.314256596	2.343324057	2.448810986	2.343324057	2.262723901	2.722763594	2.343324057	2.777554036	3.075554146	2.450623386	2.343324057	2.343324057	2.343324057	2.505041582
AC006129.2	2.261387462	2.261387462	2.261387462	2.261387462	2.261387462	2.261387462	2.261387462	2.261387462	2.261387462	2.261387462	2.281879666	2.261387462	2.261387462	2.272840465	2.261387462	3.531635371	2.261387462	2.261387462	2.261387462	2.261387462	2.261387462	2.261387462	2.261387462	2.261387462	2.261387462	2.261387462	2.261387462	2.261387462	2.261387462	2.261387462	2.261387462	2.261387462	2.261387462	2.261387462	2.261387462	2.261387462	2.261387462
AC006538.1	2.261387462	2.261387462	2.261387462	2.332182071	2.261387462	2.261387462	2.261387462	2.261387462	2.261387462	2.261387462	2.261387462	2.452347401	2.381834019	2.261387462	2.261387462	2.261387462	2.261387462	2.261387462	2.261387462	2.261387462	2.261387462	2.261387462	2.274396366	2.261387462	2.261387462	2.261387462	2.261387462	2.261387462	2.261387462	2.261387462	2.267430974	2.261387462	2.261387462	2.261387462	2.270932305	2.261387462	2.261387462
AC007292.3	2.491339672	2.866307793	2.509486338	2.695278235	2.637924402	2.396101415	4.267911379	2.953392308	2.503434179	2.495076543	2.540594436	2.385562951	2.502694718	3.914323573	3.026454178	2.502694718	2.617966854	2.875665612	2.549152551	2.499147866	2.727655714	2.502694718	2.490755681	2.489052343	3.127922677	2.503768793	2.588538965	2.509486338	2.685029104	2.489052343	2.509486338	2.374966282	2.502694718	2.509486338	2.502694718	2.63275003	2.430932219
AC007349.5	2.261387462	2.261387462	2.261387462	2.261387462	2.261387462	2.261387462	2.261387462	2.261387462	2.261387462	2.261387462	2.261387462	2.261387462	2.261387462	2.261387462	2.261387462	2.261387462	2.261387462	2.261387462	2.261387462	2.261387462	2.261387462	2.261387462	2.261387462	2.261387462	2.261387462	2.261387462	2.261387462	2.261387462	2.261387462	2.261387462	2.261387462	2.261387462	2.261387462	2.261387462	2.261387462	2.261387462	2.261387462
AC007362.3	2.261387462	2.261387462	2.261387462	2.261387462	2.261387462	2.261387462	2.33638689066667	2.26358875566667	2.261387462	2.28371462333333	2.261387462	2.26715020633333	2.30931876766667	2.261387462	2.261387462	2.261387462	2.262414473	2.261387462	2.261387462	2.261387462	2.261387462	2.261387462	2.261387462	2.261387462	2.27845576833333	2.261387462	2.261387462	2.261387462	2.261387462	2.33380606	2.261387462	2.26656027733333	2.261387462	2.261387462	2.261387462	2.261387462	2.261387462
AC007365.3	2.313842789	2.315047261	2.261387462	2.614736478	2.313842789	2.313842789	2.47089586	2.313842789	2.313842789	2.313842789	2.313842789	2.547904588	2.313842789	2.432139968	2.313842789	2.313842789	2.29558637	2.323919231	2.263527489	2.313842789	2.313842789	2.357950391	2.313842789	2.313842789	2.313842789	2.313842789	2.313842789	2.313842789	2.313842789	2.313842789	2.313842789	2.270126108	2.496254846	2.313842789	2.313842789	2.313842789	2.313842789
AC007389.3	2.295267363	2.261387462	2.261387462	2.267195719	2.261387462	2.261387462	2.261387462	2.261387462	2.261387462	2.261387462	2.261387462	2.261387462	2.28544023	2.261657087	2.652414347	2.261387462	2.261387462	2.261387462	2.261387462	2.261387462	2.915964134	2.261387462	2.261387462	2.362999888	2.314393088	2.261387462	2.261387462	2.261387462	2.29169405	2.292226706	2.261387462	2.261387462	2.261387462	2.465788298	2.261387462	2.261387462	2.341754809
AC007401.2	2.261387462	2.275389593	2.261387462	2.261387462	2.261387462	2.261387462	3.468116094	2.261387462	2.261387462	2.261387462	2.261831587	2.261387462	2.261387462	2.577947038	2.300608873	2.261387462	2.26200444	2.261699954	2.261387462	2.261387462	2.261387462	2.261387462	2.261387462	2.261387462	2.341342696	2.261387462	2.261387462	2.261387462	2.261387462	2.263909857	2.261387462	2.26835612	2.261387462	2.261387462	2.261387462	2.261387462	2.261387462
AC007680.2	2.261387462	2.261387462	2.261387462	2.261387462	2.261387462	2.261387462	2.317520251	2.261387462	2.261387462	2.261387462	2.261387462	2.261387462	2.261387462	2.261387462	2.261387462	2.261387462	2.261387462	2.261387462	2.261387462	2.261387462	2.261387462	2.261387462	2.261387462	2.261387462	2.261387462	2.261387462	2.261387462	2.261387462	2.261387462	2.261387462	2.261387462	2.261387462	2.261387462	2.261387462	2.261387462	2.261387462	2.261387462
AC007787.2	2.261387462	2.261387462	2.261387462	2.261387462	2.261387462	2.261387462	2.261387462	2.261387462	2.261387462	2.261387462	2.261387462	2.261387462	2.261387462	2.261387462	2.261387462	2.261387462	2.261387462	2.261387462	2.261387462	2.261387462	2.261387462	2.261387462	2.314646472	2.261387462	2.261387462	2.261387462	2.261387462	2.261387462	2.261387462	2.261387462	2.261387462	2.286747265	2.261387462	2.261387462	2.261387462	2.261387462	2.261387462
AC008088.4	2.428950179	2.363224219	2.316450242	3.43836878	2.428950179	2.379990432	2.428950179	2.428950179	2.382897271	2.979963187	2.338146462	2.522349779	2.379990432	2.891082641	2.42394941	2.428950179	2.428950179	2.691650332	2.428950179	2.428950179	2.833894552	2.428950179	2.546870411	2.428950179	2.428950179	2.428950179	2.428950179	2.382147429	2.379990432	2.428950179	2.428950179	2.440384251	2.428950179	2.428950179	2.428950179	2.497791597	2.428950179
AC008746.12	2.261387462	2.278372927	2.278372927	2.451131118	2.684625814	2.273643629	2.549583825	2.278372927	2.278372927	2.559824402	2.278372927	2.278372927	2.491740417	4.675991549	2.413286531	2.278372927	2.278853248	2.278432541	2.746951046	2.278372927	2.278372927	2.278372927	2.278372927	2.278372927	2.278372927	2.278372927	2.875726445	2.278372927	2.278372927	2.278372927	2.278372927	2.287512837	2.278372927	2.278372927	2.278372927	2.593809458	2.278372927
AC008753.4	3.807468451	3.746739312	3.65852867	3.65852867	3.65852867	3.65852867	5.105039942	4.063006222	3.606862887	3.65852867	3.718922488	3.786634809	3.65852867	3.996385051	3.744511082	4.14683516	3.65852867	3.748509488	3.65852867	3.65852867	4.294528121	3.65852867	3.566960018	3.65852867	3.65852867	3.676225049	3.65852867	3.65852867	3.65852867	3.65852867	3.65852867	3.65852867	3.65852867	3.65852867	3.65852867	3.65852867	3.65852867
AC009120.6	5.920775919	6.833943729	6.351917286	7.372205342	6.071417609	5.064939881	7.930988379	6.087503167	6.123033386	5.518460278	6.267616159	4.788526425	5.756619682	5.004229696	6.081252759	5.614154301	6.653832039	5.84418154	5.99629891	6.486141214	4.155689393	5.969870601	5.234030934	5.805819312	6.150337188	4.572514768	5.857359234	5.54622072	5.135324859	5.880035608	5.294733349	5.205080869	4.828925094	6.152303166	4.847830773	5.565420996	4.500523357
AC009133.15	2.451478102	2.451478102	2.451478102	2.451478102	2.451478102	2.392671371	2.451478102	2.506600532	2.451478102	2.451478102	2.85820895	2.451478102	2.451478102	2.451478102	2.947861595	2.451478102	2.461409157	2.451478102	2.451478102	2.451478102	2.451478102	2.781225276	2.451478102	2.987129487	2.451478102	2.451478102	2.451478102	2.451478102	2.451478102	2.451478102	2.451478102	2.451478102	2.451478102	2.451478102	2.451478102	2.496292975	2.451478102
AC009502.4	2.261387462	2.261387462	2.261387462	2.261387462	2.261387462	2.261387462	2.261387462	2.261387462	2.261387462	2.261387462	2.261387462	2.261387462	2.261387462	2.261387462	2.261387462	2.261387462	2.261387462	2.261387462	2.261387462	2.261387462	2.261387462	2.261387462	2.261387462	2.261387462	2.261387462	2.261387462	2.261387462	2.261387462	2.261387462	2.261387462	2.261387462	2.261387462	2.261387462	2.261387462	2.261387462	2.261387462	2.261387462
AC010145.4	2.261387462	2.261387462	2.261387462	2.261387462	2.261387462	2.261387462	2.261387462	2.261387462	2.261387462	2.261387462	2.261387462	2.261387462	2.261387462	2.261387462	2.261387462	2.261387462	2.261387462	2.261387462	2.261387462	2.261387462	2.261387462	2.261387462	2.261387462	2.261387462	2.261387462	2.261387462	2.261387462	2.261387462	2.261387462	2.261387462	2.261387462	2.261387462	2.261387462	2.261387462	2.261387462	2.261387462	2.261387462
AC010524.4	2.261387462	2.261387462	2.261387462	2.265168636	2.261387462	2.261387462	2.261387462	2.261387462	2.261387462	2.261387462	2.261387462	2.261387462	2.261387462	2.261387462	2.261387462	2.261387462	2.261387462	2.261387462	2.261387462	2.261387462	2.261387462	2.261387462	2.261387462	2.261387462	2.261387462	2.261387462	2.2633942405	2.261387462	2.261387462	2.261387462	2.261387462	2.261387462	2.261387462	2.261387462	2.261387462	2.261387462	2.261387462
AC012065.7	2.261387462	2.261387462	2.261387462	2.334087382	2.261387462	2.728706446	2.261387462	2.261387462	2.386943872	2.261387462	2.261387462	2.261387462	2.261387462	2.366108799	2.261387462	2.261387462	2.261387462	2.261387462	3.095577185	2.261387462	2.364047957	2.261387462	2.261387462	2.261387462	2.261387462	2.382735937	2.261387462	2.261387462	2.261387462	2.261387462	2.261387462	2.261387462	2.430936446	2.261387462	2.261387462	2.261387462	2.261387462
AC012360.6	2.261387462	2.261387462	2.261387462	2.295762489	2.261387462	2.261387462	2.261387462	2.261387462	2.261387462	2.261387462	2.261387462	2.261387462	2.261387462	2.261387462	2.261387462	2.261387462	2.261387462	2.261387462	2.261387462	2.261387462	2.261387462	2.261387462	2.261387462	2.261387462	2.261387462	2.261387462	2.261387462	2.261387462	2.261387462	2.261387462	2.261387462	2.261387462	2.261387462	2.261387462	2.261387462	2.261387462	2.261387462
AC012499.1	2.261387462	2.261387462	2.261387462	2.261387462	2.261387462	2.261387462	2.261387462	2.261387462	2.261387462	2.261387462	2.261387462	2.261387462	2.261387462	2.261387462	2.261387462	2.261387462	2.261387462	2.261387462	2.261387462	2.261387462	2.261387462	2.261387462	2.261387462	2.261387462	2.261387462	2.261387462	2.261387462	2.261387462	2.261387462	2.261387462	2.261387462	2.261387462	2.261387462	2.261387462	2.261387462	2.261387462	2.261387462
AC012531.25	2.261387462	2.261387462	2.261387462	2.261387462	2.261387462	2.261387462	2.594357856	2.261387462	2.261387462	2.261387462	2.261387462	2.261387462	2.261387462	3.188271128	2.261387462	2.261387462	2.261387462	2.261387462	2.261387462	2.261387462	2.261387462	2.261387462	2.261387462	2.261387462	2.341569757	2.261387462	2.261387462	2.261387462	2.261387462	2.261387462	2.261387462	2.261387462	2.261387462	2.261387462	2.261387462	2.261387462	2.261387462
AC013463.2	2.261387462	2.261387462	2.261387462	2.261387462	2.309058524	2.261387462	2.294182423	2.261387462	2.261387462	2.261387462	2.261387462	2.261387462	2.261387462	5.816428428	2.261387462	2.261387462	2.261387462	2.261387462	2.261387462	2.261387462	2.261387462	2.261387462	2.261387462	2.261387462	2.341609003	2.290155575	2.261387462	2.261387462	2.261387462	2.261387462	2.261387462	2.261387462	2.261387462	2.261387462	2.261387462	2.261387462	2.261387462
AC013733.4	2.261387462	2.261387462	2.261387462	2.261387462	2.261387462	2.261387462	2.261387462	2.261387462	2.261387462	2.261387462	2.261387462	2.261387462	2.261387462	2.261387462	2.261387462	2.261387462	2.261387462	2.261387462	2.261387462	2.261387462	2.261387462	2.261387462	2.261387462	2.261387462	2.28236596	2.261387462	2.261387462	2.261387462	2.261387462	2.261387462	2.261387462	2.261387462	2.261387462	2.352460351	2.261387462	2.2668179365	2.261387462
AC016831.7	2.261387462	2.261387462	2.261387462	3.394007416	2.262751102	5.112277114	2.261387462	2.261387462	2.261387462	3.408788267	2.261387462	2.261387462	2.261387462	2.261387462	2.261387462	2.261387462	2.261387462	2.381106737	2.302316449	2.261387462	3.08864962	2.261387462	2.261387462	2.261387462	2.261387462	2.261387462	3.450102851	2.261387462	2.261387462	2.261387462	2.446830972	2.261387462	2.261387462	2.261387462	2.261387462	2.292141889	2.261387462
AC016999.2	2.268169247	2.264407755	2.268169247	2.268169247	2.268169247	2.268169247	2.268169247	2.268169247	2.268169247	2.268169247	2.277958256	2.283965904	2.268169247	2.268169247	2.268868292	2.268169247	2.269859346	2.268169247	2.269575388	2.268169247	2.268169247	2.268169247	2.268169247	2.268169247	2.268169247	2.268169247	2.268169247	2.268169247	2.268169247	2.609368037	2.268169247	2.268169247	2.268169247	2.541306004	2.352828404	2.268169247	2.268169247
AC017002.2	5.807475849	7.282514017	5.136551112	8.673096601	2.579122316	6.396003566	6.772797409	7.784499927	9.751274074	2.392685538	7.584802042	2.404612504	6.077467552	7.228043718	6.931828519	6.139355639	6.043300785	7.61617072	3.420241959	2.530835854	2.35198089	2.559737179	6.139693266	2.7257046	4.260475514	2.717384734	2.392685538	4.615665584	4.310800923	6.344355245	3.091753235	5.661552533	4.853036529	3.96963385	3.242787265	3.765894141	4.165582923
AC017104.6	4.043663099	4.043663099	4.043663099	4.043663099	4.043663099	4.043663099	4.043663099	4.043663099	4.043663099	4.043663099	4.043663099	4.401071789	4.043663099	4.043663099	4.043663099	4.043663099	4.043663099	4.043663099	4.043663099	4.043663099	4.152373942	4.043663099	4.043663099	4.043663099	4.043663099	4.358689119	4.043663099	4.043663099	4.048568264	4.045799728	4.043663099	4.043663099	4.043663099	4.043663099	4.043663099	4.043663099	4.122802807
AC018755.16	4.551839571	5.552101735	4.946706163	6.398587634	5.274028534	4.947434586	5.731205514	4.946706163	6.478201312	6.097050407	4.551839571	6.65229767	5.078328665	5.755821393	4.551839571	5.199797553	5.738469305	5.097048043	5.908435386	5.109179593	6.297288743	5.779657648	4.551839571	4.946706163	4.753555028	5.097048043	5.297292479	4.711237937	4.354514141	4.946706163	5.369685716	4.891695758	5.511039275	4.572278228	4.859713331	6.110501799	5.087848538
AC018755.17	2.261387462	2.261387462	2.261387462	2.261387462	2.261387462	2.261387462	2.261387462	2.261387462	2.261387462	2.261387462	2.262835231	2.261387462	2.261387462	2.261387462	2.261387462	2.261387462	2.261387462	2.261387462	2.261387462	2.261387462	2.261387462	2.261387462	2.261387462	2.261387462	2.261387462	2.261387462	2.261387462	2.261387462	2.261387462	2.261387462	2.261387462	2.261387462	2.261387462	2.261387462	2.261387462	2.261387462	2.261387462
AC018766.6	2.261387462	2.261387462	2.261387462	2.261387462	2.261387462	2.261387462	2.270412892	2.262760594	2.263673216	2.261387462	2.261387462	2.261387462	2.261387462	2.261387462	2.261387462	2.261387462	2.261387462	2.261387462	2.261387462	2.261387462	2.261387462	2.261387462	2.261387462	2.261387462	2.261387462	2.261387462	2.261387462	2.261387462	2.261387462	2.261387462	2.261387462	2.261387462	2.261387462	2.261387462	2.261387462	2.261387462	2.261387462
AC018816.3	2.837746531	2.679653208	2.785848988	3.43016777	2.626311815	4.561118923	6.349857384	3.594247587	2.573701528	3.302997086	3.488755079	7.043838434	2.626311815	3.384552237	2.884825216	2.637803153	3.353619995	4.420433261	3.967748062	2.768072547	2.808887052	3.279206437	3.283011974	3.302997086	3.280517832	3.814436377	4.444716452	3.737988099	2.64625912	4.436631415	3.915630701	5.559564456	3.538693942	3.108330916	3.302997086	5.040762723	3.961372906
AC024560.2	2.301834413	2.3035116	2.29668735	2.910465324	2.615632366	2.301834413	4.03093612	2.301834413	2.569845422	2.301834413	2.301834413	2.301834413	2.301834413	2.301834413	2.301834413	2.301834413	2.261387462	4.057828195	3.045460361	2.301834413	2.301834413	2.301834413	2.301834413	2.301834413	2.301834413	2.301834413	2.301834413	2.301834413	2.33229912	2.325260107	2.301834413	2.311971316	2.301834413	2.301834413	2.301834413	2.721934051	2.840248747
AC025442.3	2.47197663	2.47197663	2.47197663	2.520468756	2.47197663	2.47197663	2.847129743	2.47197663	2.47197663	2.47197663	2.47197663	2.47197663	2.47197663	2.47197663	2.7599365435	2.47197663	2.4437833075	2.47197663	2.47197663	2.4609509855	2.47197663	2.47197663	2.4032842475	2.47197663	2.47197663	2.47197663	2.47197663	2.4609509855	2.47197663	2.588055177	2.4748236225	2.47197663	2.47197663	2.5380427625	2.5670691385	2.47197663	2.47197663
AC064852.4	2.261387462	2.261387462	2.261387462	2.261387462	2.261387462	2.261387462	2.307322137	2.261387462	2.261387462	2.261387462	2.261387462	2.261387462	2.261387462	2.261387462	2.261387462	2.261387462	2.261387462	2.261387462	2.261387462	2.261387462	2.261387462	2.261387462	2.261387462	2.261387462	2.261387462	2.261387462	2.261387462	2.261387462	2.261387462	2.261387462	2.261387462	2.261387462	2.261387462	2.261387462	2.261387462	2.261387462	2.261387462
AC067956.1	2.261387462	2.261387462	2.261387462	2.261387462	2.261387462	2.261387462	2.261387462	2.261387462	2.261387462	2.261387462	2.261387462	2.261387462	2.261387462	2.261387462	2.261387462	2.261387462	2.261387462	2.261387462	2.261387462	2.261387462	2.261387462	2.261387462	2.261387462	2.261387462	2.261387462	2.261387462	2.261387462	2.261387462	2.261387462	2.261387462	2.261387462	2.261387462	2.261387462	2.261387462	2.261387462	2.261387462	2.261387462
AC068039.4	2.272710567	2.392579807	2.261387462	2.261387462	2.261387462	2.261387462	2.261387462	2.266347662	2.261387462	2.261387462	2.441123319	2.261387462	2.261387462	2.540412001	2.508187517	2.261387462	2.261387462	2.826364267	2.261387462	2.261387462	2.261387462	2.261387462	2.261387462	2.261387462	2.281886325	2.261387462	2.261387462	2.261387462	2.261387462	2.261387462	2.261387462	2.261387462	2.261387462	2.261387462	2.261387462	2.261387462	2.261387462
AC068138.1	2.261387462	2.261387462	2.261387462	2.261387462	2.261387462	2.261387462	2.261387462	2.261387462	2.261387462	2.261387462	2.261387462	2.261387462	2.261387462	2.261387462	2.261387462	2.261387462	2.261387462	2.261387462	2.261387462	2.261387462	2.261387462	2.261387462	2.261387462	2.261387462	2.261387462	2.261387462	2.261387462	2.261387462	2.261387462	2.261387462	2.261387462	2.261387462	2.261387462	2.261387462	2.261387462	2.261387462	2.261387462
AC068831.3	2.364298779	2.364298779	2.261387462	2.364298779	2.364298779	2.364298779	2.392004552	2.364298779	2.364298779	2.364298779	2.364298779	2.378059918	2.364298779	2.364298779	3.153379446	2.364298779	2.364848791	2.364298779	2.364298779	2.364298779	2.905399721	2.364298779	2.407476294	2.364298779	2.456889338	2.364298779	2.364298779	2.364298779	2.364298779	2.364298779	2.364298779	2.364298779	2.364298779	2.364298779	2.364298779	2.364298779	2.364298779
AC073283.7	2.269211315	2.977876889	2.263971609	2.263971609	2.263971609	2.263593445	3.005770445	2.283378651	2.263971609	2.263971609	2.263971609	2.263971609	2.263971609	2.897139126	2.317863271	2.263971609	2.263971609	2.263971609	2.266421297	2.263971609	2.263971609	2.263593445	2.263971609	2.263593445	2.263971609	2.263971609	2.263971609	2.263971609	2.263971609	2.475523291	2.263971609	2.263971609	2.263971609	2.263971609	2.263971609	2.263971609	2.263971609
AC073321.4	2.261387462	2.261387462	2.261387462	2.261387462	2.261387462	2.261387462	2.261387462	2.261387462	2.261387462	2.261387462	2.261387462	2.261387462	2.261387462	2.261387462	2.261387462	2.261387462	2.261387462	2.261387462	2.261387462	2.314222629	2.261387462	2.261387462	2.261387462	2.261387462	2.261387462	2.261387462	2.261387462	2.261387462	2.261387462	2.261387462	2.261387462	2.261387462	2.261387462	2.336543474	2.261387462	2.261387462	2.261387462
AC074212.6	2.3009894075	2.2873048215	2.3157826515	2.3030943925	2.3009894075	2.294049971	2.3009894075	2.3009894075	2.3009894075	2.3009894075	2.3221712685	2.3214004045	2.3170815215	2.3169839825	2.3009894075	2.3652816715	2.3009894075	2.3009894075	2.3009894075	2.3009894075	2.3009894075	2.3009894075	2.3009894075	2.3009894075	2.3630078935	2.3009894075	2.3009894075	2.3009894075	2.315128301	2.3009894075	2.3009894075	2.293978802	2.3009894075	2.3009894075	2.3125905465	2.3009894075	2.3009894075
AC079305.10	2.261387462	2.261387462	2.261387462	2.444372	2.261387462	2.264898186	2.261387462	2.261387462	2.261387462	2.402940644	2.261387462	2.392659976	2.261387462	2.261387462	2.261387462	2.261387462	2.261387462	2.261387462	2.513641682	2.261387462	2.342491967	2.261387462	2.261387462	2.261387462	2.261387462	2.261387462	5.589746211	2.261387462	2.261387462	2.261387462	2.261387462	2.349015374	2.349969138	2.676452548	2.261387462	2.261387462	2.261387462
AC079741.2	2.261387462	2.261387462	2.261387462	2.261387462	2.261387462	2.261387462	2.261387462	2.261387462	2.261387462	2.261387462	2.261387462	2.261387462	2.261387462	2.261387462	2.261387462	2.261387462	2.261387462	2.261387462	2.261387462	2.261387462	2.261387462	2.261387462	2.261387462	2.261387462	2.261387462	2.261387462	2.261387462	2.261387462	2.261387462	2.261387462	2.261387462	2.261387462	2.261387462	2.261387462	2.261387462	2.308375452	2.261387462
AC079767.4	2.261387462	2.426425722	2.261387462	2.261387462	2.261387462	2.261387462	2.261387462	2.395356524	2.261387462	2.261387462	2.566030462	2.281506784	2.261387462	2.261387462	2.261387462	3.120033738	2.264856338	2.261387462	2.261387462	2.261387462	2.261387462	3.137299813	4.197050675	2.327581795	2.261387462	2.261387462	2.261387462	2.301915657	5.196185788	2.484446622	2.261387462	2.474380604	2.261387462	4.719064931	3.36871451	2.276418479	3.140539726
AC079807.4	2.261387462	2.261387462	2.261387462	2.261387462	2.261387462	2.261387462	2.261387462	2.261387462	2.261387462	2.261387462	2.261387462	2.261387462	2.261387462	2.261387462	2.261387462	2.261387462	2.261387462	2.261387462	2.261387462	2.261387462	2.261387462	2.261387462	2.261387462	2.261387462	2.261387462	2.261387462	2.261387462	2.261387462	2.261387462	2.261387462	2.261387462	2.261387462	2.261387462	2.261387462	2.261387462	2.261387462	2.261387462
AC083843.1	2.5486514855	2.6283944285	2.348055434	4.18303379	2.5487396195	5.1813772825	3.372450494	2.5487396195	2.874896641	3.5393405915	3.1118521655	2.3593638605	4.0836103995	2.3971197035	2.732815301	2.6962695065	2.3911238655	3.367874891	3.561246153	4.170268016	2.3026400815	2.3253378595	2.3911238655	2.297578803	2.361764029	2.348055434	3.3611032185	2.3911238655	2.336590989	2.3026400815	2.348055434	2.5487396195	2.3568403905	2.590620324	2.348055434	4.3114747585	2.297578803
AC083949.1	4.22115761	5.306927689	4.863809615	6.25572534	5.091197209	4.333077669	8.000649875	6.264223177	5.37511414	4.805359248	4.914385524	3.398731448	3.430421713	7.779399145	4.529632018	3.647022639	5.353675271	6.253270023	4.948692589	3.073688915	4.143719126	4.40521682	5.018958514	4.104713016	6.048393672	4.843598409	4.68729104	4.224951822	4.167947196	5.06068997	4.83557414	4.151462502	4.674054593	3.889295584	3.61431019	5.567901005	5.677361309
AC084219.3	2.261387462	2.261387462	2.261387462	2.384201877	2.261387462	2.261387462	2.261387462	2.261387462	2.261387462	2.261387462	2.261387462	2.261387462	2.261387462	2.261387462	2.261387462	2.261387462	2.261387462	2.261387462	2.261387462	2.261387462	2.261387462	2.261387462	2.261387462	2.261387462	2.261387462	2.261387462	2.261387462	2.261387462	2.261387462	2.261387462	2.261387462	2.261387462	2.261387462	2.261387462	2.261387462	2.261387462	2.261387462
AC087501.1	2.261387462	2.261387462	2.261387462	2.306340125	2.261387462	2.261387462	2.261387462	2.261387462	2.261387462	2.261387462	2.261387462	2.261387462	2.261387462	2.261387462	2.261387462	2.261387462	2.261387462	2.261387462	2.261387462	2.261387462	2.261387462	2.261387462	2.261387462	2.261387462	2.483183242	2.261387462	2.261387462	2.261387462	2.336927662	2.261387462	2.263065273	2.285292589	2.261387462	2.261387462	2.261387462	2.261387462	2.261387462
AC090627.1	2.261387462	2.264613941	2.261387462	2.261387462	2.261387462	2.261387462	2.261387462	2.261387462	2.261387462	2.261387462	2.261387462	2.261387462	2.261387462	2.262226288	2.261387462	2.261387462	2.261387462	2.261387462	2.261387462	2.261387462	2.261387462	2.261387462	2.261387462	2.261387462	2.261387462	2.261387462	2.261387462	2.261387462	2.261387462	2.261387462	2.261387462	2.261387462	2.261387462	2.261387462	2.261387462	2.261387462	2.261387462
AC091133.1	6.847031556	7.30573831	7.018408124	8.236277089	7.233670035	6.821016994	7.753387695	6.759560054	8.356858589	6.640788581	6.160832284	6.60907142	6.270633445	7.769887108	6.60907142	6.034839579	6.304489431	9.131147636	7.763858359	7.595715387	7.698500635	5.663031502	6.634740618	6.548069398	6.50883324	6.664614079	7.810193655	5.671168304	6.679814085	7.703989282	7.108823658	7.720263254	6.256665862	7.224798055	5.622023989	7.983258826	6.696147541
AC091633.3	2.261387462	2.261387462	2.261387462	2.261387462	2.442873814	2.261387462	2.261387462	2.261387462	2.261737002	2.650069611	2.261387462	2.261387462	2.261387462	2.284678405	2.261387462	2.261387462	2.261387462	2.320050838	2.319843415	2.261387462	3.601556638	2.261387462	2.261387462	2.261387462	2.261387462	2.261387462	2.292929723	2.261387462	2.261387462	2.261387462	2.261387462	2.261387462	2.261387462	2.291356481	2.261387462	2.261387462	2.261387462
AC092192.1	2.261387462	2.261387462	2.261387462	2.261387462	2.261387462	2.261387462	4.237123625	2.261387462	2.261572054	2.261387462	2.261387462	2.261387462	2.261387462	2.310729205	2.261387462	2.261387462	2.261387462	2.261387462	2.261387462	2.265439608	2.261387462	2.261387462	2.261387462	2.261387462	2.261387462	2.261387462	2.261387462	2.261387462	2.261387462	2.261387462	2.261387462	2.261387462	2.261387462	2.261387462	2.261387462	2.279768029	2.261387462
AC092620.2	2.50266501	4.955075987	2.502881345	2.760735356	2.502881345	2.502881345	4.670625367	3.328009014	2.502881345	2.50266501	2.502881345	2.502881345	2.502881345	5.20153188	2.926659245	2.502881345	2.591252132	4.078556112	2.727655518	2.502881345	2.502881345	2.502881345	2.502881345	2.50266501	2.502881345	2.502881345	2.502881345	2.429942952	2.502881345	2.502881345	2.507345971	2.502881345	2.502881345	2.50266501	2.422627707	2.509112625	2.261387462
AC092660.1	2.261387462	2.261387462	2.261387462	2.261387462	2.261387462	2.261387462	2.261387462	2.261387462	2.261387462	2.261387462	2.261387462	2.261387462	2.261387462	2.261387462	2.261387462	2.261387462	2.261387462	2.261387462	2.261387462	2.261387462	2.261387462	2.261387462	2.296433947	2.261387462	2.261387462	2.261387462	2.261387462	2.261387462	2.261387462	2.261387462	2.261387462	2.261387462	2.261387462	2.261387462	2.261387462	2.261387462	2.261387462
AC092667.2	2.261387462	2.261387462	2.261387462	2.261387462	2.261387462	2.261387462	2.261387462	2.261387462	2.269060425	2.261387462	2.261387462	2.261387462	2.261387462	2.261387462	2.261387462	2.261387462	2.261387462	2.261387462	2.261387462	2.261387462	2.261387462	2.278047151	2.261387462	2.261387462	2.261387462	2.261387462	2.261387462	2.261387462	2.261387462	2.265425394	2.261387462	2.261387462	2.261387462	2.261387462	2.261387462	2.261387462	2.261387462
AC100830.4	2.294332179	2.294332179	2.294332179	2.294332179	2.320061127	2.294332179	2.294332179	2.288981831	2.294332179	2.294332179	2.294332179	2.294332179	2.294332179	2.294332179	2.294332179	2.344743024	2.294332179	2.294284591	2.294332179	2.44143181	2.294332179	2.294332179	2.294332179	2.294332179	2.294332179	2.356365949	2.294332179	2.294332179	2.294332179	2.319946636	2.294332179	2.294332179	2.332538669	2.294332179	2.294332179	2.294332179	2.294332179
AC104667.3	2.261387462	2.261387462	2.261387462	2.261387462	2.261387462	2.261387462	2.261387462	2.261387462	2.261387462	2.261387462	2.261387462	2.261387462	2.261387462	2.261387462	2.261387462	2.261387462	2.261387462	2.261387462	2.261387462	2.261387462	2.261387462	2.261387462	2.261387462	2.261387462	2.261387462	2.261387462	2.261387462	2.261387462	2.261387462	2.261387462	2.261387462	2.261387462	2.261387462	2.261387462	2.261387462	2.261387462	2.261387462
AC106801.1	2.261387462	2.261387462	2.261387462	2.261387462	2.261387462	2.261387462	2.261387462	2.261387462	2.261387462	2.261387462	2.261387462	2.261387462	2.261387462	2.261387462	2.261387462	2.261387462	2.261387462	2.261387462	2.261387462	2.261387462	2.261387462	2.261387462	2.261387462	2.261387462	2.261387462	2.261387462	2.261387462	2.261387462	2.261387462	2.261387462	2.261387462	2.261387462	2.261387462	2.261387462	2.261387462	2.261387462	2.261387462
AC108056.1	2.261387462	2.261387462	2.261387462	2.261387462	2.261387462	2.261387462	2.261387462	2.261387462	2.261387462	2.261387462	2.261387462	2.261387462	2.261387462	2.261387462	2.261387462	2.261387462	2.261387462	2.261387462	2.261387462	2.261387462	2.261387462	2.261387462	2.261387462	2.261387462	2.261387462	2.261387462	2.261387462	2.261387462	2.261387462	2.261387462	2.261387462	2.261387462	2.261387462	2.261387462	2.261387462	2.261387462	2.261387462
AC112198.1	2.261387462	2.261387462	2.261387462	2.261387462	2.261387462	3.172301861	2.319757807	2.261387462	2.261387462	2.311289993	2.261387462	2.261387462	2.261387462	2.261387462	2.261387462	2.261387462	2.304453388	2.261387462	2.261387462	2.261387462	2.261387462	2.261387462	2.261387462	2.261387462	2.261387462	2.261387462	2.261387462	2.261387462	2.533847958	2.261387462	2.261387462	2.283725595	2.331563137	2.261387462	2.261387462	2.261387462	2.426200368
AC114730.11	2.261387462	2.261387462	2.261387462	2.261387462	2.261387462	2.261387462	2.261387462	2.276996033	2.261387462	2.278259397	2.261387462	2.261387462	2.261387462	2.264481517	2.261387462	2.261387462	2.275974663	2.261387462	2.261387462	2.262725949	2.261387462	2.261387462	2.261387462	2.261387462	2.261387462	2.261387462	2.261387462	2.261387462	2.261387462	2.261387462	2.261387462	2.262119463	2.261387462	2.261387462	2.297658331	2.261387462	2.261387462
AC114752.3	2.261387462	2.261387462	2.261387462	2.261387462	2.261387462	2.261387462	2.261387462	2.261387462	2.261387462	2.261387462	2.261387462	2.261387462	2.261387462	2.261387462	2.261387462	2.261387462	2.261387462	2.261387462	2.261387462	2.261387462	2.261387462	2.261387462	2.261387462	2.261387462	2.261387462	2.261387462	2.261387462	2.261387462	2.261387462	2.261387462	2.261387462	2.261387462	2.261387462	2.261387462	2.261387462	2.261387462	2.261387462
AC124997.1	2.261387462	2.338573428	2.261387462	2.261387462	2.261387462	2.261387462	2.261387462	2.261387462	2.261500218	2.261387462	2.261387462	2.261387462	2.261387462	2.261387462	2.261387462	2.261387462	2.261387462	2.261387462	2.261387462	2.267831286	2.261387462	2.261387462	2.261387462	2.261387462	2.261387462	2.261387462	2.261387462	2.261387462	2.261387462	2.261387462	2.261387462	2.261387462	2.261387462	2.261387462	2.261387462	2.261387462	2.261387462
AC136289.1	2.261387462	2.261387462	2.261387462	2.261387462	2.261387462	2.261387462	2.270492189	2.261387462	2.261387462	2.266521842	2.261387462	2.261387462	2.261387462	2.446812116	2.261387462	2.261387462	2.261387462	2.261387462	2.261387462	2.271686909	2.261387462	2.261387462	2.261387462	2.261387462	2.261387462	2.261387462	2.261387462	2.261387462	2.261387462	2.261387462	2.261387462	2.261387462	2.261387462	2.261387462	2.261387462	2.261387462	2.261387462
AC139100.3	2.261387462	2.31274707	2.261387462	2.261387462	2.261387462	2.261387462	2.320807722	2.261387462	2.261387462	2.261387462	2.261387462	2.372963294	2.261387462	2.261387462	2.261387462	2.261387462	2.261387462	2.261387462	2.266857391	2.261387462	2.261387462	2.261387462	2.261387462	2.261387462	2.261387462	2.261387462	2.261387462	2.301069577	2.261387462	2.261387462	2.261387462	2.261387462	2.600492805	2.261387462	2.261387462	2.261387462	2.261387462
AC141928.1	2.261387462	2.261387462	2.261387462	2.2627339895	2.261387462	2.261387462	2.261387462	2.261387462	2.2614589965	2.261387462	2.261387462	2.261387462	2.261387462	2.261387462	2.261387462	2.261387462	2.261387462	2.2674947325	2.261387462	2.261387462	2.261387462	2.261387462	2.261387462	2.261387462	2.261387462	2.261387462	2.261387462	2.261387462	2.261387462	2.261387462	2.261387462	2.261387462	2.261387462	2.341747979	2.261387462	2.265960454	2.261387462
AC144652.1	2.307079799	2.307079799	2.307079799	2.41434226	2.307079799	2.307079799	2.307079799	2.725294906	2.307079799	2.307079799	2.307079799	2.307079799	2.307079799	2.307079799	2.309743851	2.307079799	2.307079799	2.307079799	2.30806945	2.307079799	2.307079799	2.687265904	2.307079799	2.399824057	2.404267381	2.307079799	2.307079799	3.369110064	2.680714172	2.307079799	2.307079799	2.307079799	2.307079799	2.763665376	2.307079799	2.307079799	2.307079799
AC145343.2	2.42944209	2.42944209	2.42944209	2.961823334	2.272526045	2.42944209	2.759935403	2.42944209	2.472685687	2.431162344	2.424885471	4.4240729	2.42944209	2.42944209	2.42944209	2.42944209	2.431399602	2.42944209	3.219911624	2.42944209	2.666409685	2.42944209	2.424885471	2.42944209	2.42944209	2.545963261	2.42944209	2.42944209	2.534400572	2.42944209	2.492697329	2.42944209	2.42944209	5.420268289	2.42944209	2.42944209	2.42944209
ACAA1	7.769834864	6.749783665	7.605000485	7.1298181065	8.3068998575	8.305430206	8.177710989	7.6343538275	7.3946227205	8.01270324	7.816804722	8.838117073	8.421489433	8.2580954975	7.144199737	7.704438173	7.6804170145	7.678229724	8.6517201475	8.270462653	8.5438296185	7.522427934	7.7187185015	7.065369109	7.8438185505	8.587273679	8.5471429525	8.0291360775	8.0868013005	7.3839076795	8.5667225785	9.067241964	8.7246599885	7.556010785	7.651016209	8.844100652	7.9746157385
ACAA2	5.026877535	5.72266104166667	5.878735557	7.234331843	6.55364628633333	5.60860500833333	4.75087835433333	5.64358662166667	5.167951982	7.312873312	5.12578003366667	6.35454126533333	5.062818468	5.872823183	5.60144410266667	5.42277765333333	5.87744243133333	4.655350072	7.08048097966667	5.90171356833333	6.142853913	5.79621773966667	5.69292108366667	5.293232667	5.237083248	5.96972902466667	7.179953156	5.15836768733333	5.85087994366667	5.94299557166667	6.51500735	6.58999015233333	5.79796906433333	7.48613225966667	5.846595966	6.69935232533333	6.33562861833333
ACACA	6.239392591	6.0459446245	6.0098904795	5.829701625	5.4911508055	5.7406992285	5.668742373	6.3392855955	6.1205007785	6.136694633	6.118922343	7.557299854	7.0429304975	6.003496017	6.1978242775	5.863411104	5.874692015	6.5104516055	6.013902332	5.9092080565	6.3141672915	6.7485908875	5.748091374	5.9790322875	6.0319650995	5.8181327585	6.1519425695	6.580149941	5.906688529	6.462880695	5.888897604	5.834706147	7.4373471505	7.7359498105	5.8875845315	5.9866551105	6.7809433695
ACACB	3.33599726166667	2.95203941366667	3.51487428333333	5.02067530583333	4.99758434933333	5.33650716083333	5.362561029	3.05353223416667	4.07408325016667	4.06483590033333	3.01563844283333	3.5150015345	2.86929437016667	4.91974085	3.11410876716667	3.16997934366667	2.887413913	4.99289173233333	5.22538622383333	4.34031191933333	4.4147826865	3.52467672966667	4.171637495	3.0746229795	3.15417743733333	3.330938634	5.18755106716667	3.11871184016667	3.73436036616667	3.3025568755	4.06347311866667	4.022673346	4.29714373133333	5.03319769016667	3.08791567533333	4.75247522283333	3.31999786116667
ACAD10	3.02442080075	3.2158356005	2.922206815	3.36965760925	3.0940210295	3.47272027325	3.69386999425	3.07437507525	3.13339334575	3.07525295575	2.9882553105	3.0796194855	3.3688388225	3.32751080725	3.0414446495	2.99409861775	3.0092112805	3.169370046	3.1877119965	3.02791812925	3.01954468725	2.97482927775	3.06151638775	2.7977995005	2.98771787	2.8492182795	3.06412081825	2.975574151	2.93834207525	3.04190960075	2.8911475345	3.096664998	3.09161580675	3.16516081525	2.962732269	3.1918927295	2.87086601525
ACAD8	6.723172397	6.651633286	6.32546273	6.271026733	9.559098905	10.49634562	6.165663272	6.414427506	8.561338773	8.90118183	6.247961273	10.15515369	6.414427506	7.670381545	7.45352209	7.561450501	7.104394905	7.254407198	8.506815298	8.988893463	10.65575856	6.764616606	7.324901878	7.025343008	6.011237623	8.077253265	8.418623804	6.441958605	7.829098597	6.639684696	9.114445403	7.918038606	10.76267742	6.446147813	6.013708036	6.503776415	7.549701923
ACAD9	7.502361057	7.534088191	7.380829972	7.922370961	7.566910204	7.300266111	6.733301565	6.976470713	7.342234262	7.516542846	7.972370632	7.809591389	8.216178706	7.086849638	7.246093914	7.594743271	7.521552446	7.464916743	7.857583246	7.562251116	7.698369608	6.962825239	7.191397949	6.697334866	7.40862216	7.417794023	7.906218219	7.484074168	7.368447532	7.300266111	7.506995625	7.300266111	7.071943748	7.919169305	7.000872448	7.677069789	7.047869113
ACADL	3.02424606	2.9217948025	2.9217948025	2.97656453	8.187203909	7.6310729895	5.7618700495	2.4641685505	7.9498173335	5.561351794	3.0272918635	3.2345932195	3.009449452	3.576247373	2.4829656805	3.5775398595	2.9016204745	3.4479983105	5.9514387295	6.417688223	3.5738316765	2.893490719	5.5356818005	3.084049182	2.843530006	6.0691465825	8.0458578415	3.7049162505	3.0062981755	3.513884743	5.303253186	5.4921350715	3.963402564	2.9705160045	2.6452171185	7.8514832815	4.200999781
ACADM	8.763492627	8.654622924	9.479500594	9.337159191	9.95998963	9.474927591	6.828350885	9.24484976	8.798904762	9.343605579	8.893252075	8.054944919	9.970131167	6.834248114	8.665198362	9.212500834	9.650970326	8.270661019	8.75599408	9.414839183	9.543505748	9.717937558	9.347220608	9.620468081	9.740699941	8.849192468	9.671311439	9.624463144	9.169953833	9.186114029	9.76369253	9.182790605	9.907324486	10.03444498	9.405605735	9.490586633	9.565580413
ACADS	5.648938854	5.348016054	5.050205418	6.69629676	7.30911039	6.199875115	6.968395346	5.619637079	5.648938854	6.318418319	5.648134925	5.691329719	5.168043203	6.634692809	5.648938854	5.199870812	4.948527015	6.246156471	5.977651799	5.271019331	5.648938854	4.965992022	5.337780125	5.01887739	5.268112376	4.929327897	5.879959615	5.648134925	5.609440605	5.648938854	5.648938854	5.648134925	5.961007672	5.648938854	5.419496553	6.381588521	5.648134925
ACADSB	4.97939434	4.9768046775	5.758910879	6.1053121235	6.969463897	6.2144303695	5.5722928195	5.1879018605	7.1607006645	5.6341262355	3.58304368	6.685649863	4.338113765	5.459360747	4.7853532045	5.143506175	5.968431205	5.9431380775	6.153454299	6.8876723125	7.653959117	6.2709869815	5.624266611	5.382541125	4.7096158005	5.9352300155	7.2568829055	5.5886173015	6.111695535	5.76442308	6.1375149465	6.0988452505	5.7078944015	6.0056956865	4.7234112085	6.462083853	5.9556738955
ACADVL	9.693105173	9.212552775	9.335302298	9.60076935	10.28863585	9.727646606	10.34111359	9.350208024	10.52667175	9.635302862	10.01575428	9.844872186	9.155038584	11.57665243	10.33142842	9.543641282	9.543349084	10.10162357	11.01832162	9.81578145	10.16996612	8.869466301	9.097649342	8.463653515	8.637749147	9.606146451	10.25551466	9.139335999	9.851307369	9.330563178	9.472814378	9.354680297	9.434167536	9.721049502	8.887159686	10.91201597	8.062139778
ACAN	3.209759502	3.3434057275	3.818664952	5.2899917515	2.8437201145	4.97743375525	3.602470594	3.252097845	3.212678612	3.10569688475	3.13408831	3.2064336995	3.16035675675	3.414554288	3.351060572	3.182499552	3.107990994	6.06423576425	3.42924630275	3.7786010145	3.2959682495	3.13921905125	3.211586796	3.1305025805	3.39130715425	3.41887874075	3.201868529	3.21655113375	4.1742530485	3.2079738255	4.75204081425	3.1367672825	3.500942086	3.21426253325	3.12557306525	3.0252489845	3.2615462305
ACAP1	4.55602531733333	4.18102079033333	4.147541116	4.466185117	4.29048115833333	3.79899805333333	5.20220658033333	4.15317815633333	4.212309436	3.81185879966667	4.12002664266667	4.36745703366667	3.91739798966667	4.48940734233333	4.77652448133333	4.599685552	4.84274921766667	4.00604403466667	4.09777392033333	4.28735182566667	4.61461228033333	3.75213775733333	4.27252196333333	4.05073459233333	3.749579661	4.304871613	3.80270222866667	4.00021154833333	4.36525076433333	3.45360130766667	4.10703703533333	3.67532135833333	3.51404371833333	4.79137414	4.10268097266667	4.14717973033333	3.873954805
ACAP2	4.98582041066667	5.42860725433333	5.37067034733333	5.311905385	5.16614409566667	5.15700932733333	5.88289432233333	5.41818986933333	5.85470928933333	5.250968807	5.22543928133333	5.356982544	5.13887260833333	4.635925143	5.38861408133333	5.56263233766667	5.73392123366667	5.87663146933333	5.274602404	5.454273073	5.643999714	6.17489305066667	5.22632779833333	5.37547487266667	5.172450252	5.38675892966667	5.373625587	5.62616952533333	5.39262528433333	5.101721563	5.13228332766667	5.350370877	6.50054091633333	5.832894976	5.87834995033333	5.274746883	5.72115331066667
ACAP3	5.602031673	5.113288715	5.535406097	5.263866726	3.3826674055	4.2471391025	4.077101256	4.6076427795	3.557874528	3.489009899	4.6456894645	4.2358747395	5.331066685	4.7804856265	4.975828488	4.4765635065	4.8346395825	4.479091987	4.2141719045	4.305943162	4.097450753	3.9552310555	3.5307280865	4.8741230605	5.263103623	4.2772043515	3.7828702375	3.9642739355	3.849985371	3.681449985	3.9379867125	4.234534525	4.1925396475	4.565247293	4.87456433	4.234534525	3.877307824
ACAT1	4.28378767433333	4.268554992	4.418971229	4.260389251	5.05418484233333	5.235709197	4.31475238733333	4.70173042733333	4.68057334166667	4.76733059233333	4.50956993133333	4.79647360333333	4.78243472966667	4.56165407766667	4.81899908833333	4.77489387166667	4.680338458	4.28415693033333	4.88050402666667	4.31896153166667	5.17517772666667	4.81211401566667	4.62427793666667	4.474280722	4.19023524033333	4.525678276	4.970207459	4.89707994166667	4.71125182333333	4.406621816	4.450119958	4.65342506866667	4.65922646966667	5.172726522	4.50203429533333	4.25663266666667	4.60180325366667
ACAT2	8.72037772	7.359294657	8.246843526	4.970875836	7.418772892	6.690233211	5.045355151	8.210382093	6.522803414	6.708150799	8.942713894	7.647949435	4.073097864	5.112658798	7.749540383	7.659882624	7.846264985	6.239091777	6.615964677	7.514265492	6.769103123	9.719001683	7.282224534	8.611232371	8.640485327	7.74108833	6.224849333	8.939506628	7.999696951	7.900357863	7.054288629	7.516197422	7.526400196	7.614563056	8.253695622	5.388695274	7.741829776
ACBD3	9.896090115	9.2491756455	9.6067063815	10.51448164	9.4668877185	9.4749833725	9.835497998	9.565981552	10.389494075	9.7402830915	9.8758732105	9.8711377335	9.5424272105	10.200106272	9.2744556725	10.3156463435	9.4879654265	9.4582339335	9.2010881905	9.7716723715	8.96187053	8.5578678345	9.5985897305	9.6218423225	9.206956433	9.51737218	9.2362778585	9.403406604	9.258771852	9.6656908815	9.5761038945	9.734462516	10.4998208135	9.465388505	9.5465491125	8.8651498885	9.695074795
ACBD4	3.907295028	3.458546227	3.967327361	5.541871918	6.192032737	3.888536579	5.854923908	3.577452973	4.327189738	4.730777361	3.440769097	5.434456766	3.907295028	4.835739927	3.907295028	3.577452973	3.851231301	3.907295028	5.996691903	4.425693929	5.094905899	3.440769097	3.943364925	3.440769097	3.590886624	3.648479388	5.917733038	3.689492255	3.999455268	3.878243521	5.17619379	4.310497888	3.85411644	3.600063783	3.370761902	5.71500005	3.763254654
ACBD5	8.272284323	7.6545474275	8.9190578285	9.4387139255	9.315311514	9.2245702615	9.2165939875	8.0940759185	9.0970974265	9.6033129075	6.977641818	8.604611733	7.5045765845	8.0774744485	9.170828213	7.8907701585	9.256672355	9.693226821	9.776142454	10.0198100295	10.769925231	7.844423092	7.9658908215	8.102265265	7.869851588	8.4109459905	9.6666572545	8.6732606905	8.2475959325	7.8175137635	9.2397255345	8.700502938	9.997023576	9.804099555	8.3322487505	9.3358798165	8.0319778205
ACBD6	8.614942471	8.641257335	8.023647892	7.749175274	8.023647892	7.907687524	6.443194672	8.644526134	9.378314677	9.099381698	7.996969621	9.558724939	8.011325497	7.825013662	7.844784271	8.349525509	7.658472397	7.83286781	7.951054776	8.756765505	8.16523722	7.838823289	7.745282518	8.274172765	7.907308756	8.04150596	8.094595849	8.698849409	7.474962783	8.27878658	7.852355675	8.013209914	8.33969599	8.467457919	8.736828804	7.574830644	8.590618157
ACCS	4.23994904	4.416235138	4.948769769	4.339818611	6.300938931	4.617105651	7.407302151	4.126623032	4.487374915	4.971771509	4.714791182	4.496932689	4.714791182	5.829740015	5.177217326	4.492976078	6.393638932	5.563318793	6.466922946	4.395163425	4.714791182	4.895126329	4.492976078	4.296749814	3.804515564	4.264737536	5.197887378	4.391439093	5.233064487	4.214078044	4.683378408	4.346906892	4.780293035	4.296749814	4.806230538	5.638775862	4.256285754
ACD	8.07686323	8.861157055	8.645852573	8.776128049	8.434686317	6.924516662	6.180078531	8.038778943	7.507417401	7.671041754	8.769556162	6.445926498	9.262100667	6.959558547	8.626321751	8.17816209	8.50769851	6.669256446	8.122361807	7.486791764	6.911242977	8.810795127	7.546460238	8.105325639	7.781794285	7.005044344	7.560957255	8.73474484	7.552788411	8.459419785	7.696840786	7.401311863	6.553123571	8.449646163	7.775815646	6.406299825	6.888294675
ACE	2.4633489525	3.0869577805	3.986314678	2.5156362525	3.403635789	2.9477844065	2.3705886265	2.7957903295	3.086939472	4.039852846	2.6051203205	2.4448668945	3.017301825	2.7592860275	2.586745628	2.9355615325	3.4496050395	4.262683623	3.755242167	3.2504691665	2.9700379765	2.959826873	2.426568051	2.9093533365	2.6695477305	2.785605873	3.794699741	3.280683829	4.4876297915	2.368918699	3.849417872	3.218087659	3.0641720445	3.541714328	3.8933986435	3.3011600095	3.6849338285
ACE2	2.2945655745	2.2945167855	2.296867435	2.2945655745	2.659575096	2.710503475	2.3860992055	2.2945547145	2.262584344	2.3021958545	2.5471570145	3.115984209	2.2945167855	2.2945655745	2.264111664	2.3229167885	2.2617610145	2.2942028815	2.4424658825	2.296916224	2.5503087975	2.2617610145	2.3735794065	2.5245137555	2.3547974665	2.3497260225	3.1300905215	2.262584344	2.2617610145	2.296916224	2.7249209125	2.6416076455	2.535457905	2.2945547145	2.3307303395	2.302638128	3.891877658
ACER1	2.261387462	2.261387462	2.261387462	2.261387462	2.261387462	2.261387462	2.261387462	2.261387462	2.261387462	2.261387462	2.261870069	2.272797107	2.261387462	2.261387462	2.261387462	2.261387462	2.261387462	2.261387462	2.261387462	2.261387462	2.261387462	2.261387462	2.261387462	2.261387462	2.261387462	2.261387462	2.261387462	2.261387462	2.261387462	2.261387462	2.261387462	2.261387462	2.261387462	2.261387462	2.261387462	2.261387462	2.352671871
ACER3	5.76245415533333	5.70485639016667	5.87629492516667	4.501045322	4.3103664795	5.75123279733333	4.28843359333333	6.53603769866667	5.65774108183333	5.05387839466667	6.70208333583333	5.38244851383333	6.15035351516667	4.44491215366667	5.94256110333333	5.92016861916667	5.57636682516667	5.18325496566667	4.659720508	4.71772905766667	5.13761333783333	7.87624569583333	5.6649511205	6.56200875083333	6.674367475	5.8593658125	5.2972367125	6.27109328233333	5.56760873866667	6.20405515316667	5.20013065083333	5.40756716416667	4.68410623116667	5.275208525	6.12698654916667	4.7109891225	5.88193641183333
ACHE	2.65023546566667	2.52173309166667	2.519819452	3.03426958	2.54998216933333	2.54759939533333	3.210803715	2.54862628333333	3.09346654966667	2.61523008766667	2.54759939533333	2.54759939533333	2.62438514833333	2.61253476733333	2.824809779	2.54759939533333	2.527207138	2.850040781	2.520321504	2.46991291633333	2.591690153	2.61293681566667	2.54759939533333	2.54759939533333	2.59620741633333	2.72941321933333	2.577371916	2.54709734333333	2.66445576666667	2.54759939533333	2.448666519	2.54759939533333	2.54759939533333	2.59846490966667	2.56178211766667	2.67074415833333	2.53617736
ACIN1	7.938569831	7.994825861	8.031344537	8.340681678	8.735742154	7.52320968	7.802338755	7.873611818	8.495459843	8.122357816	7.582490623	7.621145784	8.413548869	8.194387179	8.164032982	7.621087504	7.605318424	8.40350519	8.676590306	7.621933421	7.787727546	8.177051483	7.29282824	7.134426877	7.359070711	7.793219928	8.097715454	7.706544956	7.51538216	7.530097178	8.106685403	8.425693645	7.572462469	7.923654178	7.57971832	7.840902361	7.011732246
ACKR1	3.485808181	2.325098456	5.862022416	4.673015723	2.339877327	8.121369057	2.885096525	2.649841542	2.325219643	4.62392335	2.649841542	2.649841542	2.649841542	4.575605384	3.406387582	3.702180866	4.133481836	5.024307457	3.241127293	4.15398925	2.649841542	3.741664674	8.674196743	3.923856994	2.908652423	5.3547048	3.250369591	3.012767208	2.377016751	2.907700681	2.649841542	3.726853289	5.780734879	2.821748774	2.279213227	6.480375795	4.532987247
ACKR2	2.261387462	2.261387462	2.261387462	2.261387462	2.261387462	2.261387462	2.273101415	2.261387462	2.261387462	2.261387462	2.261387462	2.261387462	2.261387462	2.313128168	2.261387462	2.261387462	2.261387462	2.261387462	2.261387462	2.261387462	2.30041147066667	2.261387462	2.261387462	2.261387462	2.27838362733333	2.261387462	2.261387462	2.261387462	2.261387462	2.26329575133333	2.261387462	2.26776774033333	2.295081891	2.26205683933333	2.46035904933333	2.26381557833333	2.261387462
ACKR3	6.5429770905	6.3866837755	6.2039888305	6.8483001625	6.5314701995	6.9977875355	5.910693425	6.4141370905	6.8880823855	5.5059021355	6.2017864405	5.449258766	6.1224535995	5.581254887	5.316908429	5.906741821	5.0570046255	6.7312085305	6.6193845705	6.6907965715	5.560624627	5.3299179915	6.568975291	7.1612011905	6.6108178105	5.495114802	6.163949519	5.810050037	5.9094240245	6.3001892905	6.4716170355	6.0888112265	6.8736955005	5.1028307805	6.7107573955	6.8640830415	6.4111970705
ACKR4	5.526743298	2.837487545	8.529093643	2.265331704	2.263561525	3.909328177	4.380075846	3.462036665	3.800815941	2.575256908	3.951632624	5.509594232	2.853080544	3.462036665	4.554296405	4.782644636	3.18676257	3.800815941	3.462036665	3.462036665	2.584646973	3.805628097	3.800815941	6.148028081	6.123525268	4.894895658	2.837487545	3.835256672	5.204322385	7.04007476	2.708784435	2.817710222	4.617948567	3.211520371	6.855567583	3.471040269	8.1284523
ACLY	8.87403288233333	8.39339016133333	9.049174794	8.94921800133333	7.41108754433333	8.58910374166667	6.56400788933333	9.4532322	8.21251048633333	7.95567141833333	8.23080896966667	8.50071878533333	10.0741276546667	7.617141543	9.11934021866667	8.57833650566667	8.84452842	7.96233816933333	7.74280521833333	7.885638603	8.444795012	9.19283744466667	7.831947131	8.66070447333333	8.28471576666667	8.10229768533333	7.603237976	9.709762941	7.99058637066667	8.03713883233333	7.49680077066667	7.948962611	8.00533903066667	9.18106887733333	8.33311595833333	6.68434514966667	8.56054047733333
ACMSD	2.261387462	2.261387462	2.261387462	2.261387462	2.261387462	2.261387462	2.261387462	2.261387462	2.261387462	2.261387462	2.261387462	2.261387462	2.261387462	2.270092424	2.261387462	2.261387462	2.261387462	2.261431889	2.261387462	4.557681517	2.261387462	2.261387462	2.261387462	2.261387462	2.261387462	2.261387462	2.261387462	2.261387462	2.261387462	2.261387462	2.261387462	2.261387462	2.261387462	2.261387462	2.261387462	2.261387462	2.261387462
ACN9	5.704439411	6.480035901	5.460186018	6.530656557	6.558053262	7.049211979	5.075663381	6.548287638	6.855737355	7.442884038	6.214492639	7.064517722	6.803341167	3.515726083	6.202930345	6.250628216	7.169470866	6.083981616	6.001611337	7.072537271	6.985334043	6.862325055	6.534795356	6.576840708	5.671771763	6.530656557	4.035296376	6.626826628	6.576985122	6.379139523	6.930171266	6.548287638	7.642668973	7.595362256	7.069471535	6.070547958	6.813069508
ACO1	5.1537021795	5.321215092	5.53077778	5.590615898	6.466418159	5.659298757	5.455647907	5.444372675	5.8679529465	6.289616648	5.500629262	5.1541770525	7.271265623	5.5897805695	5.089766611	5.086626581	5.121105672	5.3639838845	7.220912149	4.752884313	6.4365885135	5.459224801	5.1273311915	6.2604947135	5.2799200505	5.721576832	8.1688605195	9.107849434	7.099443935	4.768163224	5.8521315315	5.5947726485	5.5420001565	6.8047232105	6.3756623725	6.4019152365	5.481864507
ACO2	5.8443023515	5.8659482405	5.8709025965	7.163972764	5.5808550805	6.50867228	4.194642876	5.6077786645	5.5663405075	6.059685919	5.827514798	5.993361535	5.9780735315	5.5622869585	5.179398441	5.851269861	5.263410566	5.618626421	5.797098828	5.8356979785	6.042990606	5.6969151345	5.844338918	5.6965167105	5.751331229	6.002575762	6.631557375	6.329105944	6.029824994	6.071972773	6.0834349585	6.18813032	6.35372215	6.803509125	5.711404639	5.4638243365	5.8727767215
ACOT11	2.98899463425	3.06720665375	3.00126834425	3.905133035	3.17027241725	3.40630902975	3.676019358	2.93133607875	2.7219242475	3.12025724075	2.9940873265	3.03530825775	2.9596669345	3.666300464	2.866601878	3.08257521625	2.60296073075	3.17562081175	3.009140666	3.22493807675	3.0897735935	2.7893216275	3.00863033175	3.0320625425	3.05239856175	2.896637873	3.6939405695	2.84810751875	2.90459114625	2.98672406125	2.7938124965	2.8228776525	3.6401387235	2.746679247	3.068684246	3.133616788	2.866601878
ACOT12	2.278281797	2.324812248	2.261387462	2.261387462	2.261387462	2.261387462	3.606192152	2.261387462	2.261387462	2.261387462	2.261387462	2.542635706	2.261387462	2.261387462	2.261387462	2.283346929	2.261387462	2.261387462	2.261387462	2.261387462	2.261387462	2.261387462	2.261387462	2.261387462	2.261387462	2.261387462	2.261387462	2.261387462	2.261387462	2.261387462	2.261387462	2.261387462	2.261387462	2.261387462	2.261387462	2.261387462	2.261387462
ACOT13	8.633914875	8.437986058	8.288705378	7.813575274	7.973961181	9.726130436	9.686872268	9.656749031	9.544485781	9.670036183	8.223297062	10.26807667	8.87687625	7.029609088	8.221959093	8.809989503	9.572785174	9.169612623	8.314614504	9.896154254	8.560760137	9.834113841	7.993341976	8.282847521	7.666656411	8.84422626	8.508184738	9.182114968	8.572511724	8.629202493	8.389354412	8.738430214	10.02369887	10.46188985	8.982967232	8.514114131	9.105929422
ACOT4	4.893817828	4.01099192	5.141179564	4.980670502	4.140767385	3.184723267	4.526001537	4.10040606	3.771095503	6.816124009	3.5060431	6.795852929	2.949609808	3.06469982	3.918453624	4.111172342	6.813680382	4.069795466	5.422418942	5.808405828	5.835689682	4.564042626	4.339311153	3.599499375	3.940946701	4.140767385	5.966151884	6.222393597	5.753551927	4.013091558	4.499266906	3.387674127	5.700628573	6.870396596	4.140767385	4.140767385	5.272818378
ACOT6	2.261387462	2.261387462	2.261387462	2.261387462	2.261387462	2.261387462	2.261387462	2.261387462	2.261387462	2.261387462	2.261387462	2.261387462	2.261387462	2.261387462	2.261387462	2.261387462	2.261387462	2.261387462	2.261387462	2.261387462	2.261387462	2.261387462	2.261387462	2.261387462	2.261387462	2.261387462	2.261387462	2.261387462	2.261387462	2.261387462	2.261387462	2.261387462	2.261387462	2.261387462	2.261387462	2.261387462	2.261387462
ACOT7	7.094239918	6.992612901	8.7458069205	7.195923224	5.5034874905	7.075230449	4.6833609425	7.0942008365	5.765534502	5.736117675	9.7812377505	6.193907234	10.4407067745	5.5791292455	8.6824944315	8.1697173275	9.6976512825	6.7170276205	5.4598220285	5.922475754	5.094493362	9.7440696315	6.4240419505	8.099348813	8.091475679	6.7639588475	5.352907819	8.347232719	6.475575517	7.138455387	5.5670062945	5.6723625715	6.579763488	7.2049262765	7.5911536385	5.3833621795	7.0206215515
ACOT8	5.4583151465	5.8303168485	6.749341695	5.638277021	5.3802477295	5.479180105	4.7574689275	5.3184788465	5.14215182	6.6072406025	6.8969500985	7.8245849185	6.473341824	5.4156046785	7.5274175835	5.5932546605	8.709717246	5.2867006405	5.8564516555	5.780227064	6.234971964	6.1159121565	5.438737958	5.941800577	6.2968941725	6.047969043	6.6500439805	5.517924286	6.336970097	5.3715139145	5.29147962	5.65422574	5.629638991	7.1228179065	5.073839752	6.377612816	5.8498337155
ACOT9	8.938318283	8.975729933	9.013751435	9.889304353	7.25592072	8.460014977	7.924506026	8.528443014	7.940157857	8.318173502	9.794397214	8.87493219	10.03128179	8.134467429	9.088644874	9.122593104	9.198679018	7.784777399	7.671142316	9.02466242	7.002809213	9.694853769	8.045362725	9.360620375	8.718692234	8.907078725	7.625251877	8.970713824	8.14163309	8.24377245	7.600736922	7.919011424	8.02783275	9.232368732	8.711457599	7.089146959	8.530046163
ACOX1	5.6397553032	5.38280376	5.6225945696	4.8403843152	6.0487644724	5.4959569648	4.9705739548	5.4163741692	5.8643775328	6.1078270484	4.7189233716	6.0107669822	4.763067169	5.6729065806	4.7778084884	5.1429050378	5.0560449616	5.9744657856	6.2307386388	6.0058345216	6.1462067712	5.2537050148	5.6039498288	5.7960337522	5.515370843	6.1115934674	5.9103138326	5.8467283108	5.915924528	5.7602164446	5.9589370512	5.9708725	5.8443971704	5.3165931746	5.6950725388	5.894655477	6.1246160666
ACOX2	3.734987129	3.2722905	4.536366429	7.166820722	9.707435206	8.518913775	8.161971147	4.479698627	8.804830381	8.848906035	4.922010865	8.871960059	7.278469064	7.33216385	8.613954777	5.444548533	4.716439662	7.401164306	9.458308842	8.925465395	9.335074018	6.942022056	6.61339069	2.803984944	2.261387462	7.575379882	8.367331103	5.925086688	6.15062338	4.46425228	8.605423489	9.015892732	9.174679697	2.261387462	4.846892954	8.3115469	5.684763246
ACOX3	6.105767001	6.96086452	7.3257802775	6.09624066	5.8394841835	5.9754797125	5.815920065	5.920592807	5.9450991725	5.411533879	5.508653015	5.1544726585	5.751976566	5.4581157395	5.131637411	5.5483467325	5.852339431	6.0318834735	6.3845543815	7.22827003	6.1718088745	5.8758696245	5.279703541	5.9176026595	5.449996926	5.7142729085	6.7687710175	5.844026104	5.556774725	6.241121156	6.6686161495	5.517205869	8.0222030415	5.119916548	5.9532871695	5.880989147	5.508653015
ACOXL	2.261387462	2.261387462	2.261387462	2.261387462	2.2908541775	2.3312471625	3.5426995585	2.261387462	2.261387462	2.284424425	2.2717906255	2.310264262	2.319463936	2.9683105015	2.3634154405	2.261387462	2.261387462	2.2615077915	2.6886903595	2.261387462	2.39711649	2.261387462	2.261387462	2.261387462	2.272956148	2.261387462	2.2648288485	2.318929236	2.280065199	2.261387462	2.2637467395	2.261387462	2.261387462	2.2972870105	2.2653920395	2.486733882	2.2689506095
ACP1	7.02354353375	7.284708919	6.85043687975	7.078819745	7.57369810425	7.4224643795	5.1820175365	7.5940843725	7.8625325665	7.23416854775	7.78933243275	7.7618203725	7.46858866025	5.55534432725	6.91121890925	7.3430341445	6.9109262705	6.893088875	7.11162256975	6.9081143605	7.51146240375	7.434967796	6.8949176545	7.17911145275	6.72593748775	6.92534190475	6.4445497225	7.522251833	7.08358606675	6.49830659725	7.101579864	6.809853229	7.5793673395	7.02696189775	7.13580476775	6.02709342125	7.06226451875
ACP2	8.13158061	8.381402514	8.66342303	4.899369981	7.104568491	7.610530728	4.132959126	8.649289429	6.099471354	7.828974579	7.596962114	7.111318373	7.04092754	6.533536448	8.273170257	8.207677897	8.117153131	7.645499627	7.444894853	7.826941163	7.24125852	8.277915453	7.541562221	7.552221559	8.201729257	7.613325826	7.294588974	8.873038298	9.169139261	7.65029006	7.426553366	7.605825016	7.05165052	9.166812699	8.593204666	7.003982269	7.686119511
ACP5	8.266226952	9.272583682	8.774852603	3.907155574	4.106941667	6.286065575	3.907155574	8.602326538	8.892991344	7.264233874	8.879970152	8.522522843	7.490642211	7.623378023	7.348865765	9.07721666	7.04338688	7.442099826	3.094303443	4.937697435	4.043731025	8.031063638	8.387869387	9.286016818	8.684798824	8.028028379	3.907155574	9.355070544	10.48006856	7.634686867	6.134326907	7.33568996	3.907155574	9.116120653	10.04383667	5.02569809	9.336705758
ACP6	4.1546438925	4.031400617	4.8804948455	4.8690912115	5.869800427	5.3894958955	7.1138451295	4.402538107	6.063728767	6.7225578635	4.52429571	6.6392202065	5.235218921	7.049311552	4.1958528245	4.422015834	5.3325278555	5.678143225	7.3620362605	7.436325771	5.8947330175	3.889410555	4.394709049	3.7458477065	4.477273928	5.315637311	6.867700324	4.245742213	4.6291594035	4.706066547	5.1651309555	5.438447564	5.6884610055	4.2458016415	3.689876536	6.5022325745	5.3555028395
ACPP	2.468819683	2.60131198766667	2.53545866166667	2.39274805333333	2.619622954	3.69622723866667	2.66136705	2.44679467933333	2.69898627	3.343973587	2.60131198766667	4.61758374066667	2.37523394733333	2.60131198766667	2.57407299633333	2.60131198766667	2.45507278333333	2.60131198766667	3.34637479366667	5.26278081866667	4.73734214666667	2.5521925	2.62905319633333	2.72266862566667	2.672179525	2.84968061766667	3.27836853833333	3.105244959	2.61305808	2.43787992966667	2.771008183	2.96705342666667	3.644434219	2.60131198766667	2.60131198766667	2.971826701	2.78559384
ACPT	2.734555392	2.900489839	2.734555392	2.749072483	2.702346982	2.67394322	2.891374808	2.734555392	2.734555392	2.734555392	3.032911249	2.734555392	2.981216506	3.727215244	2.67394322	2.668740197	2.702346982	2.67394322	2.703083917	2.693521612	2.702346982	3.324020877	3.244172453	2.734555392	2.702346982	2.734555392	2.705614685	2.70846382	2.734555392	3.137639726	2.818573889	2.734555392	2.95140942	2.908205681	2.690395369	2.734555392	3.490587695
ACR	2.261387462	2.261387462	2.261387462	2.261387462	2.261387462	2.261387462	2.412415768	2.261387462	2.261387462	2.261387462	2.261387462	2.261387462	2.261387462	2.486817382	2.261387462	2.261387462	2.261387462	2.665443716	2.261387462	2.261387462	2.261387462	2.261387462	2.261387462	2.261387462	2.261387462	2.261387462	2.26234779	2.261387462	2.261387462	2.261387462	2.261387462	2.422336089	2.261387462	2.261387462	2.261387462	2.261387462	2.261387462
ACRBP	2.60656405633333	2.737632634	2.703051953	3.88132109433333	3.93090838166667	4.15141000633333	3.53234092433333	2.63599225633333	2.91064281266667	3.37950894333333	2.561131727	2.91064281266667	2.80009374833333	3.09856638533333	2.73599393966667	2.81107647066667	2.89030615033333	3.04390769466667	4.41037236866667	2.52904454466667	3.048435802	2.643451616	2.892828431	2.667658808	2.67640834733333	2.954466344	3.86538001033333	3.141000132	3.008374531	2.88106028766667	4.02330709133333	3.13015722333333	5.55315473266667	2.91774884166667	3.05363854433333	3.644966706	2.89440379566667
ACRC	3.339418973	3.785713425	3.408874798	3.361090073	3.764683846	7.861502588	4.192630441	4.021980411	3.715838291	7.307910623	3.784125029	5.479202933	4.121709414	3.819473436	3.861214688	3.900331347	4.562665694	3.674445302	6.96634611	7.834466576	6.83266514	2.99054283	3.666152165	3.123820932	3.674445302	2.701195522	3.674445302	3.589600176	3.067191088	3.666152165	5.936873571	5.597664254	5.588507112	3.73885477	3.261257098	3.992382636	2.701195522
ACRV1	2.261387462	2.261387462	2.261387462	2.261387462	2.261387462	2.261387462	2.2626607345	2.261387462	2.261387462	2.261387462	2.261387462	2.261387462	2.261387462	2.275597211	2.261387462	2.261387462	2.261387462	2.261387462	2.261387462	2.261387462	2.27051984516667	2.261387462	2.261387462	2.261387462	2.261387462	2.261387462	2.261387462	2.261387462	2.3387847985	2.261387462	2.261387462	2.261387462	2.26536493583333	2.261387462	2.261387462	2.26310180283333	2.261387462
ACSBG1	2.261387462	2.261387462	2.261387462	2.261387462	2.261387462	2.261387462	2.4129433145	2.261387462	2.261387462	2.261387462	2.261387462	2.261387462	2.261387462	2.261387462	2.296739661	2.264530281	2.261387462	2.275978416	2.261387462	2.261387462	2.261387462	2.261387462	2.261387462	2.261387462	2.261387462	2.261387462	2.261387462	2.261387462	2.261387462	2.261387462	2.261387462	2.261387462	2.2729003385	2.261387462	2.261387462	2.261387462	2.261387462
ACSBG2	2.261387462	2.261387462	2.261387462	2.261387462	2.261387462	2.262106614	2.267194415	2.261387462	2.261387462	2.261387462	2.261387462	2.261387462	2.261387462	2.261387462	2.261387462	2.261387462	2.261387462	2.261387462	2.261387462	2.261387462	2.261387462	2.261387462	2.261387462	2.261387462	2.261387462	2.261387462	2.261387462	2.261387462	2.261387462	2.261387462	2.261387462	2.261387462	2.261387462	2.261387462	2.261387462	2.261387462	2.261387462
ACSF2	6.798032006	6.232439726	5.909700804	7.40434936	9.45586162	8.171103724	8.875105385	6.800583679	10.18079245	8.449560163	5.991478409	7.525526742	5.601850234	8.908926032	5.793817247	7.099223104	6.233001636	8.318765091	9.027870092	9.269500961	8.36176447	5.362738323	7.70062063	6.575586706	6.437814999	7.531956793	9.091186963	6.430501322	6.768436306	6.736419355	7.936208977	7.667995579	8.655483514	5.803603826	6.039394975	8.658817899	7.60978172
ACSF3	2.97036370066667	3.036268004	2.91713289133333	3.302524928	3.51597478933333	3.01655761766667	3.553098543	2.99187817666667	3.14922144833333	2.998121968	3.13819288533333	2.97811529866667	3.52507672233333	3.166817837	2.99383497666667	3.001946592	3.010167828	4.01948562666667	3.394488492	3.18534049133333	3.010167828	2.99383497666667	2.97169554033333	2.946397513	3.00635539866667	3.000825664	3.12265863133333	2.946994295	3.138720189	3.010167828	3.2598757	3.115579675	3.00996948233333	2.99383497666667	2.924445196	3.557472244	3.04124380666667
ACSL1	5.877339969	9.017618268	7.451421508	8.2541115925	8.295812376	9.132645295	4.698887177	8.399264466	8.3054870835	7.569783929	6.217924195	6.8974292315	6.1287030915	6.945475668	7.646243361	7.9559900765	7.8864423625	6.457882079	8.5929487805	6.422092452	9.6189984445	7.544504539	8.0006187595	7.488712866	6.783785207	7.8296750325	8.8026472405	9.2546587765	7.7205567475	6.655044013	8.147732988	7.5422458995	8.5960739485	7.767635316	7.7206819045	7.334086148	7.6983831215
ACSL3	9.27602028366667	8.59984381066667	8.67266943966666	10.3535477096667	8.82031372166667	9.89355639933333	8.514129887	9.27478292033333	10.2356005793333	9.52700521	9.47346168266667	10.0663801796667	9.634717294	9.25836386133333	8.20434611633333	9.36149180466667	9.19985869533333	9.339930847	9.58261588166667	9.436509913	11.0356970833333	9.30313258833333	9.514116592	9.15253195733333	9.48996692566667	9.32421161966667	10.430288096	9.403530243	9.098428069	9.95812872366667	10.503702282	9.69222723066667	9.96705030233333	9.45391642133333	9.10768262966667	9.47098424066667	9.23237436733333
ACSL4	3.986518197	4.987977844	4.29495258633333	3.45535580233333	3.321021369	4.27562951766667	3.35829097666667	4.595479527	3.58699460633333	2.97736328266667	4.79351676466667	3.28542064366667	4.22680523133333	3.24512300233333	4.87693186433333	4.678069769	4.75310382	3.53183965066667	3.23362968	3.550162426	4.121238399	4.20266088	4.013799562	4.772973793	4.389203082	4.268388423	3.47665949066667	4.160254449	3.93100168766667	4.04979016933333	3.58442585066667	3.75025976466667	3.780542723	3.698131352	4.39889485933333	3.485089008	4.224185494
ACSL5	5.811045821	5.678480943	6.539023126	3.371352297	5.488317745	6.088751499	6.3532759225	7.2240872795	3.491410961	3.7214991215	7.4547141905	4.0864290785	5.3304256505	3.9543031585	6.0556215665	7.3038434475	6.092027656	3.936574972	6.2104153505	3.642443495	3.6500194115	5.708786892	6.426004805	7.325718452	5.7141396215	7.252856705	4.473244566	8.3338560845	7.0805131155	3.4437493995	5.9984159635	7.6334337315	4.4530027445	6.054354443	7.000247313	4.9773698665	5.759983793
ACSL6	2.2729059724	2.2614211012	2.3589517952	2.2925098086	2.261387462	2.2787734724	2.2661582182	2.3519581212	2.261387462	2.261387462	2.2636626156	2.261387462	2.261387462	2.2614263348	2.2665255962	2.261387462	2.2726150046	2.2627451638	2.261387462	2.261387462	2.261387462	2.261387462	2.271744078	2.4846759814	2.3010278762	2.317465109	2.261387462	2.2912198156	2.3851286124	2.3206620328	2.261387462	2.3054947692	2.6273534156	2.261387462	2.261387462	2.2741642204	2.5315790904
ACSM1	2.272412584	2.272412584	2.272412584	2.277811287	2.419591522	2.272412584	2.272412584	2.272412584	2.272412584	2.272412584	2.272412584	2.304190132	2.272412584	2.273353104	2.271895459	2.272412584	2.2646280405	2.2760383945	2.32110086	2.297041165	2.272412584	2.272412584	2.272412584	2.3583310315	2.272412584	2.3321299915	2.272891378	2.272412584	2.271895459	2.4804356495	2.876590038	2.272973345	3.043934905	2.272412584	2.272412584	2.2940342565	2.313177828
ACSM2A	2.2714096205	2.261387462	2.261387462	2.261387462	2.261387462	2.261387462	2.560213286	2.261387462	2.261387462	2.261387462	2.268753458	2.261387462	2.265881144	2.278959017	2.261387462	2.261387462	2.261387462	2.261387462	2.261387462	2.275046567	2.4646038365	2.261387462	2.261387462	2.261387462	2.27554322	2.2715624	2.261387462	2.261387462	2.261387462	2.261387462	2.261387462	2.261387462	2.261387462	2.261387462	2.261387462	2.261387462	2.261387462
ACSM2B	2.261387462	2.261387462	2.261387462	2.261387462	2.261387462	2.261387462	2.261387462	2.261387462	2.261387462	2.261387462	2.261387462	2.261387462	2.261387462	2.261387462	2.261387462	2.261387462	2.261387462	2.261506268	2.261387462	2.261387462	2.261387462	2.261387462	2.261387462	2.261387462	2.261387462	2.261387462	2.261387462	2.261387462	2.261387462	2.261387462	2.261387462	2.261387462	2.261387462	2.261387462	2.261387462	2.261387462	2.261387462
ACSM3	2.387326699	2.3287734215	2.387326699	2.322429011	2.678551292	3.098428477	2.387326699	2.5516532375	2.975354346	2.387326699	2.385495272	2.3969026375	2.322429011	2.5043366395	2.387326699	2.385495272	2.447731749	2.724887517	3.210935413	2.387326699	2.6406746365	2.385495272	2.385495272	2.322429011	2.322429011	2.3383516865	2.47410406	2.3768686035	2.387326699	2.6380933	4.2280269055	2.460327318	2.7528788515	2.3394833005	2.387326699	2.2964539705	2.385495272
ACSM5	2.28797241466667	2.282629267	2.29991532333333	3.56225744533333	6.657030396	5.38171791133333	2.878135198	2.27815475966667	5.16570098766667	2.27981994533333	2.288565002	2.29397958833333	2.28333375066667	2.29070393766667	2.29070393766667	2.29397958833333	2.27981994533333	2.922330928	4.394403923	2.33861922333333	2.30382921866667	2.27059884766667	2.69982715733333	2.27932239766667	2.29890004966667	2.30382921866667	2.478017955	2.29397958833333	2.27981994533333	2.28057689533333	4.00159963833333	2.29397958833333	4.623786034	2.30700771466667	2.29244006566667	4.142378053	2.28140153066667
ACSS1	2.7112137712	2.684495054	2.6606540484	3.0169370554	3.2095973366	3.0484479664	2.8710089834	2.7928205816	2.9962942582	2.7345053616	3.0789421096	2.7665862898	2.7667921964	3.8885877296	2.6598657724	2.8716957258	2.4812630152	3.1489727692	3.1464797454	2.8456168392	2.932293924	2.4807112214	2.9797915394	2.775270381	2.6537577074	2.775270381	3.03613828	2.7675413946	2.5857621374	2.7928205816	2.9767077606	2.8453603512	3.1170966858	2.7928205816	2.6408877538	3.2115228864	2.7926661282
ACSS2	7.011629772	7.009873134	7.51771776	7.072020901	7.246444924	6.925266834	7.011629772	6.837426774	6.768572598	6.646482702	7.155767618	7.119173626	7.511312257	7.688401508	6.988964359	7.011629772	7.128850748	7.355754454	7.500866388	6.607023527	7.285781356	6.28591314	6.734488958	7.011629772	7.32157482	7.011629772	7.5839024	7.192584234	6.664548869	7.011629772	6.694901083	6.619432794	6.602948033	7.03701593	6.986243614	7.409578597	6.871103917
ACSS3	3.1211204255	3.1880663925	3.339261449	5.5038340575	7.3543475685	7.4904508405	6.1238814	5.8237651365	8.2481662855	5.3012309155	3.0536389115	5.630159778	3.6665338855	4.844931187	3.116752	4.104993573	5.214242988	6.4491615525	5.416609749	6.4013204085	5.6924670335	3.2004670315	5.2774117135	4.0314739475	3.7671481155	6.532137539	7.2646519075	5.689660129	5.44565774	6.4419934525	5.2538142315	6.517144207	5.4320534695	3.908708703	4.41169581	4.908580551	4.5605480005
ACTA1	2.273106688	2.280566677	2.484590391	4.261844963	2.273106688	2.273106688	2.273106688	2.273106688	8.660094636	2.273106688	2.273106688	2.273106688	2.295850837	2.29184344	2.271809258	2.273106688	2.333964735	2.751852218	2.273106688	2.273106688	2.273106688	2.273106688	2.273106688	2.273106688	2.273106688	2.273106688	2.273106688	2.273106688	2.261387462	2.273106688	2.273106688	2.273106688	2.273106688	2.273106688	2.273106688	2.273106688	2.271809258
ACTA2	6.961385326	7.179143961	7.296538121	7.140170606	4.700720118	7.955562501	5.251369765	7.209904136	6.284742176	6.610066761	6.027421203	6.491420351	6.555182756	6.182021016	6.514984931	7.119915156	5.8490065025	7.876290456	6.920765601	6.688796931	6.145390091	6.559380486	6.806534276	6.444725301	7.175053186	7.328292841	6.1048000725	6.421256881	7.292752576	7.880869221	7.648392731	6.357604331	6.808070846	6.435597536	7.334721916	6.168013706	7.826604916
ACTA2-AS1	2.263395166	2.265370289	2.263395166	2.263395166	2.263395166	2.372319675	2.263395166	2.413315717	2.263395166	2.263395166	2.263395166	2.263395166	2.263395166	2.392856531	2.263395166	2.286007835	2.263395166	2.890931961	2.263395166	2.344521291	2.263395166	2.263395166	2.263395166	2.345996378	2.263395166	2.263395166	2.263395166	2.263395166	2.263395166	2.292970512	2.736041643	2.261387462	2.263395166	2.263395166	2.410988923	2.261387462	2.823082249
ACTB	14.0704201483333	14.1653135183333	14.2856390933333	13.2677306326667	12.8659222728333	13.3710972416667	11.809115942	13.9790913066667	13.8076356266667	13.09169931	13.999497395	13.3029564016667	13.6542496083333	12.6756290986667	13.6521675616667	13.8898992016667	13.4397221461667	13.4528222028333	12.8878751813333	12.98790436	12.8813817856667	13.8476133483333	13.727876455	13.977860725	14.3647175633333	13.95632092	13.2552087101667	14.24060992	13.7548703383333	14.15349731	13.4594198383333	13.4739172833333	13.26996618	13.4878139083333	13.904611735	12.4358346586667	13.8775951733333
ACTC1	3.692213924	3.547508767	3.850691334	6.009458874	2.923881529	5.377673249	3.365235642	4.663671013	3.730351478	3.136564131	3.547508767	3.599876483	3.487891523	3.548058644	4.122303258	3.730351478	4.936962471	3.5516653	3.172077319	3.730351478	3.72955712	4.484859463	4.648043454	3.730351478	4.178728493	3.730351478	3.233960084	4.002829073	3.730351478	3.797387211	4.622573231	3.671477747	3.974232936	3.547508767	3.730351478	3.532855246	5.465838075
ACTG2	4.1100776265	3.958730551	4.047786174	5.9003486075	3.071809382	6.407478131	3.203901811	6.0330732255	3.071809382	4.073078558	3.8716601815	3.8453805285	3.9143697145	3.8363195805	4.7088594945	4.0752671415	3.117977964	5.343310222	5.5836843655	5.824115118	3.0990876205	4.173610619	4.461536866	4.271141478	3.9841312105	4.307197557	4.296537028	4.0698961775	6.197474871	7.335246896	6.503858416	4.280996519	4.54743567	4.133334732	4.5801286265	5.1904778055	6.971280753
ACTL10	3.353888621	3.405586824	3.376275681	3.672827188	3.293000125	3.353728716	4.336253274	3.353568811	3.353888621	4.932213274	2.636349587	3.60744055	3.293000125	3.353888621	3.293000125	3.308357025	3.353888621	3.353888621	3.893868115	3.353888621	3.353888621	3.353888621	3.38510873	3.293000125	3.430221774	3.353888621	3.353888621	3.313615443	3.21999921	3.353888621	3.710468754	3.330744563	3.353888621	3.293000125	3.353888621	4.122133412	3.312561226
ACTL6A	9.348050853	9.390808445	9.297308005	8.778230983	8.312785682	8.120264929	8.300119891	9.134000528	8.982764027	8.760757349	9.568027556	9.015901993	10.57911099	7.339818935	9.889837018	9.446962282	9.811306864	8.300506495	8.243248623	8.840245662	8.375006138	10.06274676	9.223686025	10.05807754	9.73285499	9.006902302	8.302300132	9.461204394	8.78101919	9.016260274	8.750754448	8.302300132	8.112414083	9.841790677	10.465619	8.806094185	9.226629781
ACTL6B	2.261387462	2.261387462	2.261387462	2.263554954	2.261387462	2.261387462	2.2635217115	2.261387462	2.261387462	2.261387462	2.2625533225	2.261387462	2.261387462	2.2616207035	2.261387462	2.261387462	2.261387462	2.261387462	2.261387462	2.261387462	2.261387462	2.261387462	2.261387462	2.261387462	2.261387462	2.261387462	2.261387462	2.261387462	2.261387462	2.261387462	2.261387462	2.261387462	2.261387462	2.261387462	2.261387462	2.2716225195	2.27483289
ACTL7A	2.261387462	2.261387462	2.261387462	2.261387462	2.265822887	2.261387462	2.261387462	2.261387462	2.261387462	2.261387462	2.261387462	2.261387462	2.261387462	2.261387462	2.261387462	2.261387462	2.261387462	2.261387462	2.261828825	2.261387462	2.261387462	2.261387462	2.261387462	2.261387462	2.261387462	2.261387462	2.261387462	2.261387462	2.261387462	2.261387462	2.261387462	2.261387462	2.467418271	2.261387462	2.261387462	2.261387462	2.287832944
ACTL7B	2.261387462	2.261387462	2.261387462	2.261387462	2.261387462	2.261387462	2.261387462	2.261387462	2.261387462	2.261387462	2.261387462	2.261387462	2.261387462	2.261387462	2.261387462	2.261387462	2.261387462	2.261387462	2.261387462	2.261387462	2.261387462	2.261387462	2.261387462	2.261387462	2.261387462	2.261387462	2.261387462	2.261387462	2.261387462	2.261387462	2.261387462	2.261387462	2.261387462	2.261387462	2.295870441	2.261387462	2.261387462
ACTL8	2.261387462	2.261387462	2.261387462	2.267202733	2.261387462	2.261387462	2.261387462	2.26931205	2.261387462	2.261387462	2.261387462	2.261387462	2.261387462	2.261604663	2.274774897	2.261387462	2.261387462	2.261387462	2.261387462	2.261387462	2.261387462	2.261387462	2.261387462	2.261387462	2.261387462	2.261387462	2.261387462	2.261387462	2.261387462	2.261387462	2.261387462	2.261387462	2.261387462	2.261387462	2.261387462	2.261387462	2.261387462
ACTL9	2.261387462	2.261387462	2.261387462	2.261387462	2.261387462	2.261387462	2.261387462	2.261387462	2.261387462	2.261387462	2.261387462	2.261387462	2.261387462	2.261387462	2.261387462	2.261387462	2.261387462	2.261387462	2.261387462	2.262658514	2.261387462	2.261387462	2.261387462	2.35179656	2.261387462	2.261387462	2.261387462	2.261387462	2.261387462	2.261387462	2.261387462	2.261387462	2.261387462	2.261387462	2.261387462	2.267132646	2.261387462
ACTN1	9.8929697775	9.7333214825	9.7778035875	8.593797725	6.98557085375	8.350155067	7.17522098375	9.672352865	8.1648749735	7.888658601	9.2460821575	8.422797527	9.885983084	7.6541227035	9.18378705	9.19854255	9.5593156175	8.544038177	6.9487511085	6.3380857015	6.670544477	9.6487568475	9.2964750825	9.9240788425	9.9140142475	9.08644847	7.13293346125	9.559388035	9.30952953	10.1324359365	8.317171865	8.19784648875	7.98777172625	7.3699804625	9.7840172075	6.6277257055	9.14864557
ACTN2	2.2660276625	2.2745858655	2.2660276625	2.2884914805	2.2660276625	2.2660276625	2.41095087225	2.2660276625	2.2660276625	2.501712382	2.2660276625	2.2660276625	2.2660276625	2.28468800175	2.2660276625	2.2660276625	2.493535593	2.57925857	2.2660276625	2.26802879825	2.2660276625	2.2660276625	2.2660276625	2.2660276625	2.2820476775	2.2660276625	2.2660276625	2.2660276625	2.2660276625	2.2660276625	2.2660276625	2.2660276625	2.28359166675	2.2616894565	2.2660276625	2.2660276625	2.2660276625
ACTN3	2.261387462	2.261387462	2.261387462	2.261387462	2.261387462	2.261387462	2.261387462	2.261387462	2.261387462	2.261387462	2.261387462	2.261387462	2.261387462	2.261387462	2.261387462	2.261387462	2.261387462	2.261387462	2.261387462	2.261387462	2.261387462	2.261387462	2.261387462	2.261387462	2.261387462	2.261387462	2.261387462	2.261387462	2.261387462	2.301893807	2.261387462	2.261387462	2.261387462	2.261387462	2.261387462	2.261387462	2.261387462
ACTN4	11.17349373	10.9452582	11.71025681	11.19051728	10.3048941	10.27592255	10.6745882	10.53774499	11.05516017	10.83667191	11.47073051	10.65976727	11.62566969	11.0423474	10.20418867	10.95837811	10.33981892	11.48546923	10.83292135	9.959534341	9.78175424	11.02191321	10.38471997	11.07294827	11.34002308	11.33692357	10.81604949	10.3484158	10.32653657	12.03430171	11.29313241	11.06973889	10.90974371	10.05549942	10.71095723	10.9759329	10.79028266
ACTR10	10.83660399	10.82216825	11.12281821	9.975055666	11.10907959	10.65985196	9.18603558	10.93473257	10.45606087	11.18202647	9.926069632	10.98680402	11.21243332	9.511468094	11.17118708	10.6247909	11.06744439	9.844697279	10.6548973	11.05448898	11.02588583	10.98321025	10.73368375	10.79942838	10.58665406	10.57190713	10.79335474	10.77461686	10.61903169	10.49859913	10.49057529	10.69703284	10.32249073	10.92484855	10.58084592	9.768167705	10.51985512
ACTR1A	8.595367478	8.5215559415	8.7305515355	7.5249178245	6.7874027935	8.311942585	5.746702846	8.8919045545	7.543957049	7.403279509	8.836879014	8.094529543	8.273020471	7.2861278915	8.966136252	7.54019861	7.8969223615	7.58129372	7.2718707265	8.0711474005	7.5064352765	8.8710189155	7.4294342965	8.2484877955	8.460993757	8.311676238	7.4600793635	8.579218736	7.644234589	8.21851968	7.517409156	7.6360572825	7.7024253565	7.643327958	8.3640434045	5.952614429	8.220847606
ACTR1B	7.393663759	7.784003274	7.160653367	8.074113352	8.385822832	7.869434883	7.28523782	7.322768921	8.02441099	8.628498767	7.488298979	8.745649259	7.451072408	7.723017042	7.49201644	6.873094285	6.929084696	7.49201644	8.325887557	7.853377109	8.521595634	7.297300883	7.206204149	7.492408698	6.986639254	7.97345816	8.032453515	7.241851465	7.77863162	8.155012769	8.298188252	8.334916165	8.293710097	7.333434327	7.49201644	7.820718054	7.36052717
ACTR2	7.10497832985714	7.40535494114286	7.31474281942857	6.67874827142857	6.35439843642857	6.94838709414286	6.329502206	7.874091924	6.32807850328571	6.80992414628571	7.21131710842857	7.022708311	7.233133563	6.06381428285714	7.27782768728571	7.33062168485714	6.80531371585714	6.551189456	6.09281226728571	5.88268260685714	6.34977753685714	7.453358398	7.09542925671428	7.54915664971429	7.484266342	7.10688775757143	6.08538010542857	7.33312508614286	7.175369384	7.11691208042857	6.508084189	6.72577294228571	6.83331828342857	6.454821161	6.95025985757143	5.07236964057143	7.37374840871429
ACTR3	9.1786145448	9.4130523934	9.5788746608	8.9347768468	7.9483565028	8.7623404216	7.905296739	9.5056406856	8.6118208352	8.4597569936	9.2100343162	8.6139803472	9.5279965154	8.1108397772	9.005010994	9.0391415528	9.3248414656	8.6835895498	8.1678466284	8.8812173292	8.269946351	9.6131041574	9.068905232	9.603590711	9.8595233174	9.051178977	8.7758020008	9.4697946192	9.0941344694	9.104471543	8.773028397	8.604481362	8.79094539	9.1274199632	9.2306239962	8.504137012	9.3304175104
ACTR3B	3.3894343825	4.02857307	3.3858563755	4.267506073	4.0855077415	4.1259434955	3.903919149	4.611811984	3.9953329985	4.0329362785	3.7921230365	3.972000003	4.2263134485	3.854842855	3.6060519125	3.352715351	5.022383295	4.0690699935	4.113728481	4.0380501655	4.564291946	3.877150884	3.890552025	3.6108466065	3.873951053	3.9785117395	4.352303056	3.751536635	4.290120353	4.2583168235	4.330019122	4.0955776595	4.5432254855	5.349101829	3.2318885865	4.02388952	3.186581201
ACTR3BP2	2.261387462	2.261387462	2.261387462	2.261387462	2.261387462	2.261387462	2.474905408	2.261387462	2.261387462	2.261387462	3.059809122	2.261387462	2.261387462	2.462750979	2.261387462	2.261387462	2.261387462	2.261387462	2.261387462	2.261387462	2.261387462	2.261387462	2.261387462	2.261387462	2.261387462	2.261387462	2.261387462	2.261387462	2.261387462	2.261387462	2.261387462	2.261387462	2.261387462	2.261387462	2.261387462	2.261387462	2.261387462
ACTR3C	3.261503685	3.319859223	4.553894178	2.836057368	3.275986137	5.222287504	3.261503685	2.804906667	4.247722195	4.045624398	4.060404206	3.285417386	2.836057368	2.815137038	2.815137038	2.970534842	3.129715452	3.181940564	3.319859223	3.35485817	3.319859223	5.638922723	3.579670966	2.923658774	3.011802506	3.787812804	4.083458814	2.863457741	3.47765154	3.06747164	3.715432401	3.727042921	3.441229593	3.167924011	3.245986072	4.722769418	2.815137038
ACTR5	4.114984941	5.612782682	4.5634666635	4.3781479955	4.429766993	3.404522199	3.904513656	4.7589068435	4.0839204035	4.019574452	5.2111480545	4.204765951	6.840330474	4.9478112465	5.155899617	4.826807035	6.040343342	4.4695615385	4.3577356075	4.786605711	3.721601756	4.776096595	4.1792777245	4.6312108275	4.178341233	3.7663584545	4.137168746	5.1242023425	4.1363838125	3.950940218	4.2710373905	4.025421206	4.1851362745	5.254516336	3.849625739	4.463584975	4.194519064
ACTR6	5.3727776905	5.2265232595	5.4733939675	5.370525971	5.824654952	5.92260276	5.475231284	5.52218431	5.533156908	5.6379162315	5.4524733825	5.7683342015	5.647969708	4.3589464295	5.7596292075	5.4272084225	6.05060389	5.34550766	5.400635664	5.787373479	5.496428133	5.5210730005	5.572947752	5.747077711	5.435263817	5.2286614405	5.3438527515	5.407787874	5.675178025	5.4733939675	5.33800852	5.535156658	5.591465768	5.4990506385	5.419442637	5.6130859465	5.4080540325
ACTR8	5.317808464	5.398736579	5.499636101	4.607990726	6.2248510845	5.387895548	5.422125462	5.489358173	5.7271894735	6.509945493	5.4238469255	6.418488161	6.364184588	4.2796212145	5.811365259	5.1979943955	6.365490114	4.7254120835	6.0748422165	6.550197967	6.199297484	5.795783721	5.263580965	4.9733732315	5.676136817	5.952773324	5.765845652	6.183059259	5.7565259815	5.3893170795	5.7961596135	5.8152099995	5.726974521	6.288598036	5.574116124	5.33229907	5.472066991
ACTRT2	2.266316116	2.266316116	2.266316116	2.273667396	2.266316116	2.266316116	2.266316116	2.266316116	2.266316116	2.266316116	2.266316116	2.266316116	2.266316116	2.456107504	2.266316116	2.266316116	2.266316116	2.266316116	2.266316116	2.266316116	2.266316116	2.266316116	2.266316116	2.292467682	2.266316116	2.273952799	2.266316116	2.266316116	2.266316116	2.266316116	2.266316116	2.266316116	2.266316116	2.266316116	2.266316116	2.266316116	2.266316116
ACTRT3	3.094523813	4.214594428	2.639249917	3.063094475	2.825328468	2.604507006	2.639249917	2.891108669	2.604963298	3.334504081	5.624906236	3.359453011	5.152806621	2.639249917	4.444321688	3.165637257	4.825773961	2.543175926	2.648280187	3.512731778	3.054731432	4.327062491	6.617397872	3.251105425	2.733800185	4.078451446	2.639249917	4.452443743	3.604453204	2.825328468	2.990690902	2.808354752	3.167595177	2.825328468	3.711705897	2.639249917	2.825328468
ACVR1	10.1552659	9.584199176	10.04567629	8.504449373	10.5892855	9.709952338	8.486074288	9.368129659	10.29400722	9.900931732	9.250667767	10.50114475	9.829773984	9.110682439	9.269139442	9.648981074	8.730343416	9.483330217	10.42044529	11.23322508	11.23068805	10.26701015	10.16203182	10.08577385	9.895582543	11.22030409	9.882955251	9.61738513	9.792788752	10.32006957	11.04955812	11.04393423	9.734102052	10.17754657	10.62681502	10.70056358	10.55121188
ACVR1B	4.06419624283333	4.17779089216667	4.0741729485	4.05402422366667	4.34233935333333	4.59709918516667	4.147669122	3.9129447555	4.36954446083333	3.99746946116667	3.8982957775	3.79857439266667	3.84585381783333	4.05067455366667	3.86264527266667	4.03890081416667	3.85446627816667	4.33904283266667	4.3676563075	3.92102227033333	4.15272819466667	4.30068399283333	4.1638396825	4.22040045516667	3.9861248275	3.94347010966667	4.36759019683333	3.69053844166667	3.98037257416667	4.25476309466667	4.3409668985	4.02690619716667	4.1147131645	4.179573409	3.88443082833333	4.35885618733333	3.672358365
ACVR1C	4.1559834625	2.6556940125	2.383225746	2.360827355	2.440694934	2.7397500235	2.3839893725	2.339929799	2.4733036005	2.3211577225	2.9359921565	2.335874382	4.684111844	2.502762877	2.3414439815	2.365483133	2.539554016	4.3614425535	2.4988594545	6.033038546	5.867999865	2.335874382	2.427114791	2.3627301665	6.0858288915	2.402320677	2.337235131	2.335874382	2.402320677	2.3903402465	2.398141535	2.402320677	3.094847765	2.338194153	3.787401155	2.338194153	2.619931811
ACVR2A	6.905583726	5.7248797965	6.74329383	6.1542276715	8.1743734555	6.6969136845	6.2611744235	5.8796121355	7.726226755	7.90071962	5.7419222935	7.293198534	6.4384757305	5.404921394	7.074264755	6.677242793	6.231603591	7.1509292205	7.8499035955	8.033387708	7.4687986055	6.093764114	6.706191666	6.86134901	6.938345736	7.1611606245	7.386183647	5.9576430495	6.3808555695	7.601700991	7.3553071505	7.4172484665	6.6842731605	7.28163299	6.8222625715	7.436345717	7.2768847795
ACVR2B	4.78079436566667	4.34601047833333	4.345537991	4.22135944166667	5.08492418966667	4.604426855	5.27245499233333	4.44838449766667	5.46537812033333	4.95725754066667	4.45607134866667	5.364305066	5.03927160333333	5.59831093333333	4.445800825	4.54998474566667	4.79343436433333	5.099554258	5.21187831833333	5.009252375	5.163883105	5.25587043333333	4.90986576633333	4.45165573033333	4.58757580233333	4.75888266633333	4.96021341666667	3.85367836833333	4.497673598	4.98838524433333	5.43756445666667	4.833474285	5.31273253933333	5.53028387	4.483143632	5.23130137766667	4.89505771166667
ACVR2B-AS1	2.305228564	2.34221649	2.342700229	2.342700229	4.598974848	2.40891597	2.410283343	2.305228564	2.375539486	2.411282055	2.342700229	2.983666917	2.261387462	2.37475805	2.375539486	2.305228564	2.375539486	2.305228564	2.489951832	2.376320923	3.852222777	2.357332169	2.375539486	2.37475805	2.342700229	2.911535617	3.509479908	2.350088253	2.37475805	2.5255831	2.375539486	2.375539486	2.679185518	2.770305364	2.37475805	3.527824868	2.392362628
ACVRL1	4.194732976	5.1042020455	5.901392143	4.1102431335	3.3958536585	6.262663562	3.992173268	5.9391758195	4.4209587975	4.2140137125	4.196962541	3.777630316	4.393865039	4.5914808645	5.2653868525	4.7808545185	5.0967204455	6.0823770425	4.7644577345	3.6823457025	3.823282293	5.624177052	5.334966578	4.7069703815	4.740060513	4.519170263	5.500839783	4.5541813375	4.7701579575	3.2496537905	5.461765642	4.4765070475	4.5524327945	4.643275252	5.140894807	4.563597937	5.419751417
ACY1	2.261387462	2.261387462	2.261387462	2.261387462	2.261387462	2.261387462	2.261387462	2.261387462	2.261387462	2.261387462	2.261387462	2.261387462	2.261387462	2.261387462	2.261387462	2.261387462	2.261387462	2.261387462	2.261387462	2.261387462	2.261387462	2.261387462	2.261387462	2.261387462	2.261387462	2.261387462	2.261387462	2.261387462	2.261387462	2.261387462	2.261387462	2.261387462	2.261387462	2.261387462	2.261387462	2.261387462	2.261387462
ACY3	2.3088406955	2.269291231	2.2866855665	2.2887046345	2.314325576	2.2725581015	2.286585308	2.268904082	2.350290931	2.2696783795	2.2696783795	2.2696783795	2.29829401	2.26815949	2.3739338395	2.3990229765	2.269291231	2.2696783795	2.2696783795	2.268695143	2.2696670855	2.269291231	2.2696783795	2.2696783795	2.30529182	2.3554590505	2.2696783795	2.302600263	2.270234756	2.2696783795	2.2696783795	2.2704526775	2.2696783795	2.2696783795	2.3033837235	2.5445667095	2.2815129725
ACYP1	8.231154518	7.415952659	8.139845167	7.748008358	8.585475791	7.513807042	8.001257834	8.182638256	7.305384698	7.154692638	7.612597266	7.995054736	8.056262962	7.324998005	8.971228617	7.575598347	10.20290562	7.319647977	8.731143227	7.65221382	8.250741084	7.974253936	7.492803089	7.116643487	6.812906124	6.50598466	8.771027937	8.312581108	6.873595247	7.669664591	7.284374353	7.845547057	7.348378745	10.15884721	7.289257621	8.614250012	6.203539106
ADA	7.2844538845	7.6547576955	6.8790252755	5.717727334	4.2790018785	5.964349327	3.8381866175	7.0510043955	5.9126764185	4.6077671605	6.591985537	6.1446913735	9.296620598	5.935459216	5.9144909225	7.347803165	5.8831302295	5.8723640075	4.2489454765	5.4417391385	3.986481842	7.73953422	7.0385602025	6.659108508	7.4619838225	5.6623575955	5.300740272	8.286333252	5.796473897	5.504143972	5.440894928	4.9427248225	5.170507738	7.7523292885	7.007864803	4.6520928865	6.5817620805
ADAD1	2.294986425	2.2677551975	2.294986425	2.294986425	2.297376523	2.294986425	2.4944813505	2.294986425	2.294986425	2.294986425	2.294986425	2.294986425	2.294986425	2.294986425	2.294986425	2.294986425	2.294986425	2.294986425	2.294986425	2.294986425	2.294986425	2.294986425	2.294986425	2.294986425	2.294986425	2.294986425	2.294986425	4.948994835	2.294986425	2.294986425	2.294986425	2.294986425	2.3074919835	2.294986425	2.294986425	2.345270383	2.294986425
ADAD2	4.375578334	3.926239266	3.924100463	3.766498553	3.849775663	3.926239266	3.965151419	3.780098597	3.910021065	3.926239266	3.989394786	4.082819728	4.093485093	4.141909684	4.301992637	3.892896016	3.949626053	3.841525527	3.90187991	3.286248691	4.170845364	3.964358937	3.926239266	4.718811573	3.926239266	3.950872185	3.636270001	3.858727007	4.513589565	4.164854407	3.926239266	3.854875766	4.770961726	3.974213365	3.982618871	3.859023182	4.310943634
ADAL	3.658352862	4.04134118866667	3.55917211633333	5.19248393066667	4.44827036533333	3.68643301633333	4.18871511566667	3.73694680666667	3.789257439	4.05444341	4.108469866	4.317185401	4.35540871666667	3.49244495166667	4.13499004333333	3.42425590833333	5.39045215966667	3.83194492533333	5.381442287	4.80229600966667	4.92938192166667	3.725533295	4.05447749733333	3.567932449	3.557938019	3.62159775633333	6.136066935	4.16443723933333	4.108997772	4.238589731	5.41980200266667	4.64823131	4.88146286266667	5.49128405866667	3.533080575	3.87254683266667	3.72542445533333
ADAM10	7.81238557966667	8.02431589033333	8.46934988733333	7.604698034	6.87310206466667	6.822390478	5.74401281766667	7.20396370433333	6.82618929133333	7.685691011	6.82364800633333	7.48604223666667	7.34011267733333	6.32244206666667	7.395869236	7.82861736633333	7.596254155	6.14155302	6.905578496	7.043679157	7.06714520566667	8.81599486733333	7.39843919166667	6.20775256766667	7.31164778433333	7.36186003566667	6.913268732	7.43295282466667	9.213489065	6.932556458	7.04138498233333	7.27406133633333	6.90443652133333	7.01608008966667	7.632669669	6.30180740633333	7.61801721833333
ADAM11	2.2752151745	2.2752151745	2.2752151745	2.6035565205	2.308492553	2.2752151745	2.725266694	2.3044574295	2.332833021	2.277492142	2.2752151745	2.2752151745	2.2752151745	2.5991371955	2.277000023	2.2752151745	2.277091925	2.3446914565	2.2752151745	2.2752151745	2.2752151745	2.2752151745	2.2752151745	2.2752151745	2.3012908325	2.2752151745	2.2752151745	2.286794708	2.2752151745	2.2877069825	2.2752151745	2.261387462	2.2752151745	2.433302664	2.3096169075	2.2752151745	2.261387462
ADAM12	6.4928255516	6.142342097	6.2026194358	3.66716111	2.3781919808	4.6762224494	2.6221072366	6.0922638874	2.67638713	2.9367892112	4.9296164004	3.3044848876	3.5860048176	3.043732523	5.3746778466	6.055264031	4.8051557162	4.6009668536	2.5192669438	2.5960977596	2.4561219654	6.4723564486	5.5378336316	6.1344896984	6.5747816648	6.0790999558	2.5574274064	5.659005896	5.7988992496	6.1711981682	4.459988572	3.0128322802	3.6135583368	2.6742999144	6.9637947456	2.541301342	6.966540316
ADAM15	4.2471178385	4.2399451885	4.5130750465	4.2434365945	4.2111918255	4.501518695	4.51750689	4.414753966	4.577116838	4.259989366	4.2095978525	4.443603542	4.2471178385	4.569328837	4.2471178385	4.2471178385	3.9478039345	4.4497570145	4.285668625	4.3147565285	4.2471178385	4.237300505	4.2568535125	4.2748014475	4.2471178385	4.296763843	4.2471178385	4.429621769	4.2485792195	4.212647304	4.2471178385	4.237300505	4.6031793925	4.237300505	4.237300505	4.496882712	4.408210838
ADAM17	7.69772392433333	7.53391212233333	6.89459874566667	5.64792934833333	6.42348610266667	6.648587519	5.88860466166667	7.365698295	6.29910663066667	6.24851522966667	6.916739067	6.279022765	7.11545026233333	6.035646673	6.83589041666667	7.243576446	7.41210392966667	6.021225433	6.35871089366667	6.04535150333333	5.857324507	7.607431107	6.936376473	7.96809475066667	7.687996038	6.72556781666667	6.43920659	7.50502211166667	6.94966809366667	7.82720546866667	6.59232486666667	6.41654481366667	6.19503818166667	7.04402580933333	7.62736848566667	6.195419757	6.898008488
ADAM18	2.261387462	2.261387462	2.261387462	2.261387462	2.261387462	2.261387462	2.261387462	2.261387462	2.261387462	2.261387462	2.261387462	2.261387462	2.261387462	2.261387462	2.261387462	2.261387462	2.261387462	2.261387462	2.261387462	2.261387462	2.261387462	2.261387462	2.261387462	2.261387462	2.261387462	2.261387462	2.261387462	2.2719755865	2.261387462	2.261387462	2.261387462	2.261387462	2.261387462	2.261387462	2.261387462	2.261387462	2.261387462
ADAM19	5.898054025	5.492111872	5.735307224	3.752687174	2.2837641635	3.586430328	3.382369566	5.510134421	4.1051053625	3.076716554	5.740507458	2.517254776	5.5594463625	3.0715359715	5.120282284	5.313093935	5.30091497	4.0535523815	2.393317959	2.5334545375	2.422693088	5.9801744575	4.05225205	5.237456579	6.0602593635	4.4198187805	2.89610946	4.2486324005	4.4569390825	4.5272888875	3.599592889	3.356317481	3.269708501	4.11894068	5.948535746	2.3928234785	4.9094053925
ADAM2	2.261387462	2.261387462	2.261387462	2.263747084	2.261387462	2.261387462	2.261387462	2.261387462	2.261669462	2.261387462	2.261387462	2.261387462	2.261387462	2.261387462	2.268710906	2.261387462	2.261387462	2.261387462	2.261387462	2.261387462	2.261387462	2.261387462	2.261387462	2.261387462	2.261387462	2.261387462	2.261387462	2.261387462	2.261387462	2.274759254	2.261387462	2.261387462	2.261387462	2.261387462	2.261387462	2.261387462	2.261387462
ADAM20	2.281061563	2.281061563	2.281061563	2.2847444955	2.281061563	2.281061563	2.28218391	2.281061563	2.281061563	2.2816582035	2.281061563	2.281061563	2.281061563	2.281061563	2.281061563	2.281061563	2.281061563	2.281061563	2.281061563	2.2640460305	2.3335157065	2.281061563	2.281061563	2.281061563	2.404086587	2.281061563	2.281061563	2.281061563	2.281061563	2.281061563	2.281061563	2.281061563	2.281061563	2.281061563	2.342841683	2.281061563	2.281061563
ADAM21	2.263337379	2.263337379	2.263337379	2.263337379	2.263337379	2.263337379	2.263337379	2.2880697785	2.263337379	2.263337379	2.263337379	2.465780311	2.263337379	2.2699634225	2.364851041	2.263337379	4.4931675305	2.277657861	2.263337379	2.263337379	2.263337379	2.263337379	2.263337379	2.263337379	2.263337379	2.263337379	2.2656435945	2.2638501615	2.263337379	2.263337379	2.263337379	2.263337379	2.4639976675	2.263337379	2.263337379	2.263337379	2.268749611
ADAM22	2.270208427875	2.27071684175	2.28903724	2.269665949125	2.3072046445	2.589560003875	2.278100528625	2.261602435875	2.269665949125	2.313721423625	2.261387462	2.270208427875	2.269665949125	2.269665949125	2.269665949125	2.269665949125	2.400845695375	2.269665949125	2.580097435875	2.271289164375	2.400285934875	2.269665949125	2.2852268605	2.267242596	2.311951076375	2.479891747	2.41335713775	2.458524865875	2.268711230125	2.31815362925	2.289475040625	2.2768422685	2.484438863375	2.269665949125	2.269665949125	2.36301700575	2.269665949125
ADAM23	3.287407848	2.261387462	2.297438866	2.294189862	2.261387462	2.2648021605	2.37429743925	2.264184524	2.264184524	2.261387462	2.264184524	2.264184524	2.6563635545	2.26149995325	2.264184524	2.26531530225	2.264184524	2.2652913135	2.261387462	2.264184524	2.264184524	2.29475700125	2.3378806125	2.264184524	2.264184524	2.37743277625	2.261387462	2.264184524	2.48506816425	4.75933011975	2.264184524	2.264184524	2.264184524	2.264184524	3.4420576125	2.264184524	2.44757710375
ADAM28	4.45881671675	3.97739267775	3.58124761225	2.54095306675	2.8211404995	2.827270861	2.81050497075	3.00677201825	2.3999811925	5.04877171775	3.07576451775	3.07581617225	2.7840816585	2.739776561	2.8050573235	4.47318956275	4.1697863655	2.33495731	2.95102138375	2.6074142115	2.4854334005	3.08091083675	3.049364788	3.7786714485	3.04537489925	3.02323220175	2.67597790925	3.96525529675	4.09984474075	2.8594544475	3.2385646285	2.73181398725	2.5422640065	3.04122331225	3.474837804	2.6086552585	3.343453524
ADAM30	2.261387462	2.261387462	2.261387462	2.261387462	2.261387462	2.261387462	2.261387462	2.261387462	2.261387462	2.261387462	2.261844252	2.261387462	2.261387462	2.261387462	2.261387462	2.261387462	2.261387462	2.268258538	2.261387462	2.261387462	2.261387462	2.261387462	2.261387462	2.261387462	2.261387462	2.261387462	2.261387462	2.26183363	2.261387462	2.261387462	2.261387462	2.261387462	2.261387462	2.261387462	2.261387462	2.261387462	2.261387462
ADAM32	2.261387462	2.261387462	2.261387462	2.261387462	2.261387462	2.261387462	2.261387462	2.261387462	2.749274227	2.262359933	2.261387462	2.261387462	2.261387462	2.261387462	2.261387462	2.261387462	2.261387462	2.261387462	2.261387462	2.261387462	2.261387462	2.28145636	2.261387462	2.261387462	2.261387462	2.261387462	2.261387462	2.261387462	2.828226677	2.261387462	2.261387462	2.261387462	2.261387462	2.261387462	2.261387462	2.261387462	2.261387462
ADAM33	4.6167391945	4.480763739	4.3987388415	5.229129853	4.480579138	4.480763739	6.2213448025	4.7449826405	5.571134893	4.322839709	4.814272133	4.480763739	4.494252196	4.6881434475	4.480763739	4.414849346	4.480763739	5.589977934	4.383485036	4.3972335865	4.419878144	4.480763739	4.8035072815	4.356330136	4.6887378405	4.548983689	4.480763739	5.1102955595	4.480763739	4.4851381245	4.343637513	4.4560267255	4.480763739	4.480763739	4.480579138	4.8843883	4.480763739
ADAM3A	2.261387462	2.261387462	2.261387462	2.261387462	2.261387462	2.261387462	2.775847691	2.261387462	2.261387462	2.261387462	2.261387462	2.261387462	2.281271969	2.261387462	2.261387462	2.261387462	2.261387462	2.261387462	2.261387462	2.261387462	2.261387462	2.261387462	2.261387462	2.261387462	2.628545355	2.261387462	2.261387462	2.261387462	2.261387462	2.261387462	2.261387462	2.261387462	2.311783353	2.626723191	2.261387462	2.300996139	2.261387462
ADAM5	2.261387462	2.261387462	2.261387462	2.261387462	2.261387462	2.261387462	2.261387462	2.261387462	2.261387462	2.261387462	2.261387462	2.261387462	2.261387462	2.3146655955	2.261387462	2.261387462	2.261387462	2.261387462	2.261387462	2.265337364	2.261387462	2.261387462	2.261387462	2.261387462	2.261387462	2.261387462	2.261387462	2.261387462	2.261387462	2.261387462	2.261387462	2.261387462	2.261387462	2.261387462	2.261387462	2.261387462	2.261387462
ADAM6	2.261387462	2.261387462	2.261387462	2.261387462	2.261387462	2.261387462	2.323253796	2.261387462	2.261387462	2.261387462	2.261387462	2.261387462	2.261387462	2.262103699	2.261387462	2.261387462	2.261387462	2.261387462	2.261387462	2.261387462	2.261387462	2.261387462	2.261387462	2.261387462	2.261387462	2.261387462	2.261387462	2.261387462	2.261387462	2.261387462	2.261387462	2.330944377	2.261387462	2.261387462	2.261387462	2.261387462	2.261387462
ADAM7	2.261387462	2.26225674233333	2.261387462	2.261387462	2.261387462	2.261387462	2.263097577	2.261387462	2.261387462	2.261387462	2.261387462	2.261387462	2.26822736466667	2.262127629	2.261387462	2.31339924833333	2.261387462	2.261387462	2.261387462	2.261387462	2.261387462	2.261387462	2.261387462	2.261387462	2.261387462	2.261387462	2.261387462	2.261387462	2.261387462	2.299196227	2.261387462	2.261387462	2.261387462	2.261387462	2.261387462	2.261387462	2.261387462
ADAM8	4.2909661075	4.4911520515	6.3285151535	3.7121761285	3.3470409825	3.545582939	3.809186615	5.3651878745	3.146353132	3.2007855605	5.1232958105	3.6826064625	3.973398908	3.778614295	3.9341889005	5.019212715	4.772121907	3.207449796	3.1676522705	3.119080455	3.0669981695	4.5745328535	3.5931311185	5.022070867	4.4683177115	3.995483634	2.9201229265	4.519697326	5.4079970195	3.9447905695	2.9991135145	3.692351083	2.7279218945	4.429663731	4.5604037515	3.177174102	4.609454725
ADAM9	5.984673191	5.34077160233333	7.07292385966667	4.54917906333333	5.31893541466667	5.309090221	4.65182862933333	6.155249305	5.25245349533333	5.36158787833333	5.58565298233333	5.44441739166667	6.03871297166667	4.95541630933333	5.813145371	5.72805902366667	5.12781724533333	5.030969527	5.22104967133333	5.22897947533333	5.45315603533333	7.25778494333333	5.273252625	5.737804931	5.269278557	5.637561045	5.274151443	6.12369797666667	5.62460123233333	5.72344409633333	5.21772109033333	5.52316180533333	5.13456907566667	5.372050491	5.68353468566667	4.85513749033333	5.48096550866667
ADAMDEC1	7.528273389	8.984803008	3.073326374	2.261387462	3.310432726	3.073326374	2.96190387	5.046538308	2.261387462	3.046563528	8.024204324	2.958485514	5.628778575	2.940863564	5.174812023	10.437093	7.467960852	2.71809325	2.938084624	5.774186537	3.169740773	9.118389463	8.541881936	7.590178089	6.537367531	4.564497611	3.072834359	10.6910861	10.11301578	4.374895221	3.073326374	4.215811806	2.938084624	9.972120055	9.76040424	2.938084624	4.137481964
ADAMTS1	7.0525140905	6.121692238	8.8793398105	5.838507286	4.5647474305	8.872891692	3.095073899	8.793281691	8.713870284	5.8874816685	8.8439230075	4.915304438	8.390707825	7.5678770655	8.935067228	7.231582164	5.6270516625	6.968101905	5.5698546685	5.523355706	4.8235481965	9.5319369475	8.8789953895	7.4221171235	5.366362236	7.062777796	4.549074575	7.6704040615	5.51173607	7.3251040715	5.5621848325	7.786469621	7.560403492	4.9984693905	7.220332854	5.585675966	7.821205882
ADAMTS10	4.034848559	3.934752727	3.837790751	4.5418426335	3.7019223795	4.0243227485	4.869516466	4.070853036	4.058851455	3.479293383	4.0095075415	3.9236913175	3.925032719	4.753395035	4.162766929	4.0424284595	3.774595029	4.4797504915	3.925032719	3.837790751	4.2211160765	3.925032719	3.877686299	3.8278143155	3.925032719	3.925032719	3.925032719	3.691031405	3.837790751	3.9183825035	3.5284126195	3.8425222195	3.925032719	3.925032719	3.837790751	3.925032719	3.925032719
ADAMTS12	5.5150504305	5.527575617	6.102852569	3.554898352	2.753652234	4.7562956105	2.393224059	6.0876854075	3.2395281785	3.161583206	4.8387574485	3.4945113365	4.04564013	3.105677621	4.7681527575	5.578512364	5.4581008705	5.2877134975	2.9376842565	2.4600408455	3.1848921275	6.045492875	4.3332663405	6.1878398585	5.4949274315	5.421641794	2.992597114	5.0352488875	5.6426388875	4.7332013195	4.3915038735	3.287883319	3.485166104	3.279476606	6.257469316	2.9376842565	5.7157571365
ADAMTS13	2.506137165	2.4236507975	2.439906787	3.0638564455	2.6959858035	2.6983475715	3.6494731755	2.502097033	2.700378636	2.5097205435	2.4233662985	2.575062102	2.536825863	2.848560402	2.4762479155	2.507695005	2.5038144515	2.5266022	2.7081665675	2.442790976	2.507695005	2.4727887025	2.5427901875	2.3698962625	2.8212502055	2.6145566545	2.44063999	2.474346542	2.507695005	2.5685041205	2.753149105	2.4233662985	3.295858066	2.8583145675	2.7818544055	2.5525226995	2.4815812835
ADAMTS14	6.79023893	6.100134044	5.417503863	3.734092477	3.478502091	3.521451028	4.591743955	6.147145213	3.240999482	3.262793949	3.746577753	3.719347798	3.745009467	7.672862153	9.702254496	5.066207459	4.422119477	3.928363151	3.240999482	3.371240848	3.543379988	7.031086074	3.746577753	3.781719748	4.921143842	5.414714287	3.262793949	3.753982352	3.490319722	3.98806222	3.689933904	3.687142417	3.486500636	3.399254624	6.029518728	3.262793949	5.271953431
ADAMTS15	4.5498675625	3.582326327	2.261387462	2.7039477065	3.147311803	2.689977429	2.2961603325	2.40734812	3.7469689385	2.440486032	2.261387462	2.536928805	3.2483866195	2.3609280515	2.261387462	4.232073162	2.261541733	2.355857276	2.480125609	2.3062255665	2.3062255665	2.2923735235	2.695209964	4.6160210305	3.28929039	2.692009117	3.3427252415	3.552505989	2.261387462	3.5344656435	2.867541366	2.558707339	2.3062255665	2.261387462	4.2209462095	2.3062255665	2.5779852575
ADAMTS16	2.326178357	2.26277909	2.26277909	2.26277909	2.26277909	2.432756556	2.26277909	2.275711712	2.26277909	2.26277909	2.29223894	2.26277909	2.26277909	2.263299595	2.26277909	2.26277909	2.615266875	2.407409372	2.26277909	2.261387462	2.26277909	2.540066187	2.26277909	2.849114511	2.26277909	2.26277909	2.26277909	2.26277909	2.26277909	3.051085322	2.26277909	2.26277909	2.26277909	2.26277909	2.333176491	2.353114188	2.500849689
ADAMTS17	2.29782020033333	2.29782020033333	2.35108424733333	2.41608083133333	2.29782020033333	2.487474469	2.75370484333333	2.29782020033333	2.28221187633333	5.71621055133333	2.29782020033333	2.29782020033333	2.29782020033333	2.35410906166667	2.29782020033333	2.29782020033333	2.29782020033333	2.64563203433333	2.34690512566667	2.29782020033333	2.321470917	2.31334027966667	2.29782020033333	2.33949967766667	2.55840527633333	2.88577295533333	2.299194005	2.29782020033333	2.29782020033333	2.30626367633333	2.30606358633333	2.30168967133333	2.29782020033333	2.484232577	2.30923113766667	2.33385009633333	2.31252795533333
ADAMTS18	2.27556289	2.2748746655	2.3078274195	3.913484421	2.270250044	3.582894236	3.805201094	2.2658831965	2.2758568645	2.448213704	2.288845111	2.286690992	3.6639984855	2.288845111	3.3278916555	2.2748746655	2.261387462	3.6362302575	2.38867899	2.2658831965	2.3136741415	2.4923507255	2.690605531	2.3078274195	3.211713367	2.803530413	2.2748746655	2.3200733595	2.50168061	2.57293475	2.3381135725	2.2748746655	2.342305351	2.3078274195	2.30420161	2.6249486735	2.3012313145
ADAMTS19	2.261387462	2.261387462	2.261387462	2.261387462	2.261387462	2.261387462	2.261387462	2.261387462	2.261387462	2.261387462	2.261387462	2.261387462	2.261387462	2.261387462	2.26222836	2.261387462	2.261387462	2.261387462	2.261387462	2.261387462	2.261387462	2.261387462	2.261387462	2.261387462	2.261387462	2.261387462	2.261387462	2.261863476	2.261387462	2.261387462	2.261387462	2.2661735265	2.261387462	2.261387462	2.261387462	2.261387462	2.261387462
ADAMTS2	5.31997804366667	7.498058108	6.115373953	4.317414628	2.28435070466667	5.47563797333333	2.91109977266667	6.98958662966667	3.78408625566667	3.639304758	4.288304111	3.76831057566667	3.815444437	4.07248488066667	4.13873695666667	5.60033178	3.66788867866667	4.781398748	2.43848712433333	2.78921524533333	2.88905288466667	4.655237378	4.107234936	5.46653141066667	5.083953201	4.48054471733333	2.84142653533333	3.61236583133333	6.01346825033333	4.20558685466667	3.90503956866667	2.96347734533333	3.59539028433333	3.59386089333333	7.32696503733333	2.650069075	5.862351202
ADAMTS20	2.261387462	2.261387462	2.261387462	2.261387462	2.261387462	2.261387462	2.261387462	2.261387462	2.261387462	2.261387462	2.261387462	2.261387462	2.261387462	2.261387462	2.261387462	2.261387462	2.4354614255	2.261387462	2.261387462	2.261387462	2.261387462	2.261387462	2.261387462	2.261387462	2.261387462	2.261387462	2.261387462	2.261387462	2.261387462	2.261387462	2.261387462	2.261387462	2.2848640255	2.261387462	2.261387462	2.261387462	2.261387462
ADAMTS3	3.114729256	2.837994818	6.646502882	6.192592512	6.269853786	7.334205672	4.005787874	6.25088699	7.072927179	5.583416219	6.173996752	2.261387462	5.056699612	2.738924894	3.396538922	3.555786568	3.94636316	5.768598569	6.263027729	7.921900675	4.336861732	9.759082411	4.964160016	4.189936464	5.727881618	5.560406601	5.96675981	6.264309136	2.592270926	6.604661017	6.255748245	6.151833316	6.112682706	9.070705058	4.155810942	5.261474139	5.016048934
ADAMTS4	2.645534209	2.48899913	2.496786147	2.48899913	2.48899913	2.48899913	2.48899913	2.48899913	2.48899913	2.48899913	2.48899913	2.48899913	2.48899913	2.48899913	3.586033153	2.48899913	2.48899913	2.48899913	2.48899913	2.48899913	2.48899913	2.530770285	2.48899913	2.48899913	2.48899913	2.496503895	2.48899913	2.48899913	2.48899913	2.617687416	2.48899913	2.48899913	2.48899913	2.48899913	2.48899913	2.48899913	2.48899913
ADAMTS5	8.98159338375	7.13570413925	7.05270261125	5.16379172025	5.03037241625	6.621460709	5.022494143	8.51662630325	7.01848397325	4.64564385775	5.980864901	4.8154390995	3.54720151275	4.78456802525	5.86455714075	6.21277627025	7.2313027525	6.62647265725	5.97728113	7.2104332065	5.17549957825	7.0312245585	5.7890543	6.3212172115	7.15171570075	5.686900256	5.15633038875	6.77084041575	4.05541867075	6.33799360975	6.06739009475	7.29258596575	7.5450044795	4.04263739125	7.33948221325	7.03115387925	6.942616172
ADAMTS6	3.25849149166667	3.43132409066667	3.220645951	2.37889867533333	2.294979261	2.69520321166667	2.57648694766667	3.99091040866667	2.39329603	2.32525876333333	3.329584744	2.294979261	2.34198407533333	2.27065812766667	4.67524794433333	2.69924386033333	5.09762871866667	2.40547049133333	2.34365032733333	3.019131513	2.56317386466667	3.60742062766667	2.35551866633333	2.627728217	2.48203503633333	2.353031079	2.269430101	2.87765614766667	2.33914181333333	2.910258844	2.269430101	2.294979261	2.38605407933333	3.61685751833333	2.92204322033333	2.37298742266667	2.737330015
ADAMTS7	2.266852744	2.266852744	2.266852744	2.27719675733333	2.266852744	2.266852744	2.96985628966667	2.27521886066667	2.266852744	2.266852744	2.266852744	2.266852744	2.29601874133333	2.37642438833333	2.266852744	2.266852744	2.266852744	2.38632619833333	2.261387462	2.266852744	2.28734980066667	2.266852744	2.266852744	2.266852744	2.43798462466667	2.266852744	2.266852744	2.266852744	2.266852744	2.266852744	2.26652183133333	2.266852744	2.266852744	2.266852744	2.668548323	2.277197228	2.266852744
ADAMTS8	2.55538646366667	2.555565277	2.55538646366667	2.67707954333333	2.55538646366667	2.603793018	2.725624296	4.30328034133333	2.565243231	2.55538646366667	2.570584327	2.55538646366667	2.55538646366667	2.76440571566667	2.55538646366667	2.55538646366667	2.55538646366667	2.55538646366667	2.55538646366667	2.55538646366667	2.55538646366667	2.544866812	2.55538646366667	2.55538646366667	2.685108795	2.559205165	2.55538646366667	2.55538646366667	2.56438394133333	2.544866812	2.55538646366667	2.55538646366667	2.55538646366667	2.55538646366667	2.55538646366667	2.56258770066667	2.55538646366667
ADAMTS9	3.2169711795	3.18737033425	3.6076754915	4.3568205365	3.6116113355	4.216309423	4.352780891	3.8795314045	4.0526768885	3.3308882405	3.2574165465	2.7870708725	2.9851409845	3.56360368375	3.606955519	3.121562798	3.36523441375	4.53498409025	4.81473979725	3.417817203	3.36951404	3.58382156825	3.2452079435	3.03109526075	3.0839871695	3.45510088675	4.99249906225	3.5779684665	3.03965670825	3.2419972875	3.7080849775	4.9158726545	3.54134338475	4.964509468	3.4036079445	4.63366981575	3.34436733475
ADAMTS9-AS2	2.2632849332	2.2730981674	2.2651982826	2.28742713	3.6805465266	2.2613966162	5.2361815782	2.5147980322	2.2651982826	2.266470204	2.2651982826	2.3032771886	2.2651982826	3.762971151	2.2730981674	2.2651982826	2.2710755842	2.4010663586	3.7316730498	3.4290348476	3.2766874656	2.2751140988	2.2651982826	2.2651982826	2.3081489648	2.2751140988	2.9768216766	2.2656261164	2.4033758764	2.2651982826	2.635228034	3.3115629776	2.2730981674	2.2651982826	2.2651982826	3.7604373086	2.2651982826
ADAMTSL1	2.36692222116667	2.34680370833333	2.70296876383333	2.34795398416667	2.34571639333333	2.8943254	2.36692222116667	3.37749178333333	2.36692222116667	2.44899913833333	2.377221879	2.36692222116667	3.140302764	2.38203575916667	4.49068428833333	2.3734417165	3.43664372333333	2.36692222116667	2.363616762	2.3408374705	2.36692222116667	2.54665032866667	2.47372336966667	2.34980471516667	2.37232980933333	2.60627326133333	2.34795398416667	2.8290592805	2.349301722	2.36692222116667	2.36692222116667	2.34795398416667	2.64087199533333	2.36692222116667	2.36692222116667	2.37256637083333	2.99100402033333
ADAMTSL2	2.648660176	2.648660176	3.243275037	3.116895993	4.314797192	4.112702289	2.827484375	2.648660176	2.648660176	2.504314815	2.648660176	2.648660176	2.648660176	3.048045588	2.648660176	2.648660176	2.648660176	4.179355703	3.396179805	2.648660176	2.648660176	2.648660176	2.648660176	2.648660176	2.648660176	2.648660176	2.685885988	2.648660176	2.648660176	2.648660176	3.138178317	2.648660176	4.361241326	2.708244234	2.648660176	2.648660176	4.272674703
ADAMTSL3	2.261387462	2.261387462	4.195212738	2.506791307	3.5308021655	3.6518002725	4.0220637025	2.2663923255	3.0139715275	3.804547655	2.269321226	2.2834807255	2.2663923255	2.32188148	2.2735375525	2.3668714935	2.2663923255	3.700041283	4.6197764115	2.7639138895	4.5764991545	2.5631514595	3.107244394	2.278588723	2.2834807255	2.619083428	3.6499632955	2.3687590935	2.261387462	2.2685694335	4.041824726	4.398629309	3.610371905	2.32188148	2.2663923255	3.084076211	2.752742198
ADAMTSL4	4.261049842	5.8840737275	4.78236235	3.612896433	3.750736516	3.528324954	3.640987914	4.3368968795	3.264305142	3.6182643405	3.695254354	3.7377720205	3.618533053	7.0444226855	3.817240712	3.676411254	5.250024211	3.528324954	4.882036053	3.529635085	3.892279581	3.8356592215	3.835588696	3.94739782	3.800740855	3.7532986095	3.528324954	3.640161173	4.145746616	3.651824557	3.809130178	3.6141608655	3.8542343635	6.577221711	4.3199940155	3.612896433	4.5920709005
ADAMTSL5	2.261387462	2.261387462	2.261387462	2.261387462	2.261387462	2.261387462	2.261387462	2.261387462	2.261387462	2.261387462	2.261387462	2.261387462	2.261387462	2.261387462	2.261387462	2.261387462	2.261387462	2.261387462	2.261387462	2.261387462	2.261387462	2.261387462	2.261387462	2.261387462	2.261387462	2.261387462	2.261387462	2.261387462	2.261387462	2.261387462	2.261387462	2.261387462	2.261387462	2.261387462	2.261387462	2.261387462	2.261387462
ADAP1	5.1068674515	5.953622622	5.663105018	7.3876372315	5.055822734	5.252099659	6.682029613	4.5934045755	5.2238238915	6.151351401	5.6154579045	6.328528498	4.0181030625	8.044210322	4.412573714	4.536453601	5.1174784585	5.327177992	5.518454163	4.0230353225	5.347416067	4.1994672485	5.20538418	5.900242567	5.0246281275	5.1468325795	5.9666275385	4.658889739	5.7427077385	5.353013144	5.134220741	5.2271466675	4.9636734505	5.827251892	4.7582911135	5.957542686	5.144513562
ADAP2	6.4637085825	7.963188098	7.9659861765	5.58343736	4.142454421	7.016690848	6.5167065765	9.2469413405	7.3177221375	6.5682701835	5.96598349	6.4832953645	5.307255987	8.817508753	7.8779390695	7.718662338	8.145270622	8.0666961925	5.748366082	6.1653488115	5.792167079	5.8885075545	6.836427081	6.672157423	6.48801555	6.58315086	4.875354544	9.083930538	8.7536320485	7.1277956485	6.928615678	5.941160997	5.764303424	8.2816486295	7.9804673655	5.679250711	7.6035368385
ADAR	11.31571111	11.2685872	11.46402384	11.01074241	10.77455776	10.62217646	10.11908724	10.53794972	11.72343306	11.00901244	10.94086945	11.53077655	10.43091808	11.81495252	10.93040557	12.01842102	11.17037072	10.5114771	11.45704121	10.98138006	10.34038406	10.27816705	11.21411322	10.606554	10.82960347	10.78929947	10.83426164	11.08756024	11.55454786	11.06728347	10.62489543	10.9348442	11.38323142	11.99492024	11.05110549	10.21682272	11.32426438
ADARB1	3.4285899016	3.1338483602	3.1910144556	3.1281468998	2.8527813272	3.343526491	3.00648084	3.2466467342	2.9992078324	3.0151799436	3.3352527654	2.8969168412	3.4337406968	3.5618427708	3.0769780916	3.388640176	3.3489505568	3.2736808466	3.2351307204	2.7479975478	2.9336527958	2.9970212132	3.158016647	3.204028622	3.010213317	3.276004175	3.0569559854	3.0109064692	3.1453315968	3.800622535	3.2478118904	3.0494910198	3.0764390844	3.1191204838	3.1846373264	3.0194670486	3.3353822094
ADARB2	2.261387462	2.261387462	2.261387462	2.2774435995	2.261387462	2.261387462	2.282049204	2.261387462	2.261387462	2.261387462	2.261387462	2.261387462	2.3351454545	2.261387462	2.261387462	2.261387462	2.261387462	2.261387462	2.261387462	2.261387462	2.261387462	2.261387462	2.261387462	2.261387462	2.261387462	2.261387462	2.261387462	2.261387462	2.261387462	2.2619247905	2.261387462	2.261387462	2.261387462	2.261387462	2.261387462	2.261387462	2.261387462
ADARB2-AS1	2.261387462	2.261387462	2.261387462	2.261387462	2.261387462	2.261387462	2.261387462	2.261387462	2.261387462	2.261387462	2.261387462	2.261387462	2.261387462	2.261387462	2.261387462	2.261387462	2.261387462	2.261387462	2.261387462	2.261387462	2.261387462	2.261387462	2.261387462	2.261387462	2.261387462	2.261387462	2.261387462	2.261387462	2.261387462	2.261387462	2.261387462	2.261387462	2.261387462	2.261387462	2.261387462	2.261387462	2.261387462
ADAT1	6.857273494	7.784345105	7.583355513	8.57857419	5.992840682	7.356457893	4.280021375	7.608132919	8.072308422	7.434897991	7.163202151	6.693675239	7.507362886	3.999062789	6.839760658	7.070621627	7.481090705	6.859317198	7.207696229	7.576927307	7.184700025	7.750553885	7.342477711	7.843759014	6.860453549	7.705809471	7.882904489	7.864875804	7.73431501	8.062515059	8.058276344	7.652415422	6.887251915	7.15576744	7.069807435	4.870880219	7.212939659
ADAT2	3.1057213555	3.2210807085	3.061942592	2.9986566275	3.5984671795	3.1539207175	3.207473983	4.4602051895	3.509819116	3.0594217745	3.8712563075	3.071744951	5.208810685	3.1359324225	4.6328161535	3.9937530255	5.4698550085	3.657197944	3.294883282	3.7095999475	2.9380015075	3.429472982	2.86231463	3.1695988075	2.9679767865	2.978407665	2.9052143565	3.3844806415	2.911338468	3.1053521895	3.1189232155	2.8852568835	3.085033131	4.2776889995	2.881968299	3.566945307	2.9702582265
ADAT3	2.2641588585	2.2641588585	2.3809039925	2.2641588585	2.2641588585	2.261387462	2.2641588585	2.317017709	2.2641588585	2.2641588585	2.2641588585	2.2641588585	2.2641588585	2.2641588585	2.6312812715	2.2641588585	2.2663632095	2.2641588585	2.2641588585	2.2641588585	2.2641588585	2.2641588585	2.2641588585	2.2641588585	2.3101916695	2.2641588585	2.2641588585	2.2877576995	2.2641588585	2.2641588585	2.2641588585	2.2641588585	2.2641588585	3.479024581	2.406764112	2.2641588585	2.2641588585
ADCK1	4.335689135	3.861342418	4.344510604	5.378675377	4.478470749	5.890487862	5.345623225	4.546202545	5.943060514	4.725800901	3.312027018	4.886975796	4.909130451	5.128644865	4.073638375	4.018730131	6.870983323	5.556729505	4.51459418	4.786618145	5.428771546	4.019553796	3.78093903	3.748031535	3.897263217	5.256022476	5.315069454	5.296624254	3.907220008	4.089015923	4.991231215	3.684027563	4.099197184	5.863537541	4.062515148	3.78093903	4.089015923
ADCK2	5.6398362195	5.5052996825	5.68713955425	6.07916739025	6.03936784025	6.024753108	4.162494608	5.6649323055	5.69767263475	5.978444723	5.4502419775	6.1227467505	5.394796368	4.55351501575	4.52783132375	5.20310463425	5.38445669025	4.9470274315	5.739781136	5.783699046	5.6488021245	5.55272390325	5.950799995	5.77727898325	5.185754629	5.738814475	5.70798759975	6.144117964	6.07698244825	6.38165588975	5.28560839475	5.764454162	5.796755049	5.79878783175	5.78025507	4.96926312775	6.18977753775
ADCK3	4.3127990865	4.794973544	4.4953834905	5.1102051015	6.138985667	4.7509967105	4.607883299	4.422048762	5.818593088	5.869334973	3.988960084	5.297647006	4.7803002875	4.982145729	4.4731196915	4.9479932595	5.190019726	4.924387086	5.7346330425	5.501523762	5.333710817	4.0347045565	4.8709234185	4.224769216	3.805873955	4.753933423	5.441798389	4.256834316	4.994940119	4.6082101085	5.4302627805	5.063214611	5.7203217665	5.3643265075	4.83154016	5.454314991	4.7214806495
ADCK4	3.1626827785	3.1597233865	3.155922542	3.484685345	3.170978201	3.194949568	3.3416969235	3.1597233865	3.325798146	3.500407133	3.2895473615	3.1597233865	3.1712662435	3.3060328555	3.3158647665	3.0610055505	3.3503524005	3.335042713	3.1651920795	3.3865403835	3.2245887365	3.4947473665	2.790285371	2.8231998545	2.9863092825	3.2274209205	3.329452987	3.0222469355	2.8571565505	3.1606887225	3.1597233865	3.2042268855	3.1651920795	2.622520494	3.1597233865	3.3588843035	2.9840744955
ADCK5	3.127983361	3.028814104	2.751359955	2.789396556	2.789396556	2.789396556	2.796297169	2.789396556	5.385468024	2.789396556	3.803503864	2.789396556	3.39167588	2.817624313	3.054209126	2.789396556	2.863413126	2.789396556	2.99436172	2.779110319	2.789396556	2.935041313	2.775158982	2.789396556	2.789396556	2.789396556	2.789396556	2.837861585	2.789396556	2.789396556	2.789396556	2.779110319	2.789396556	2.789396556	2.789396556	2.789396556	2.789396556
ADCY1	2.9344055904	2.8602809506	3.0751278216	3.547770986	4.3316586788	4.6148442022	3.442795589	3.0991620668	3.7525355022	4.521702906	3.940153007	4.2285626956	3.9825628688	5.2230239218	2.8685667388	3.2020587986	2.8619406288	4.346219296	4.763560568	4.1104597342	4.2001294016	2.9286959716	2.9956468388	2.7548364848	2.8569791238	3.3210274312	4.4877516966	3.134038362	2.7090035956	2.6859090402	4.1680420658	4.0345745896	4.285529246	4.4880096938	2.7504081402	3.5678392114	3.122676873
ADCY10	2.261387462	2.261387462	2.261387462	2.29537001	2.261387462	2.261387462	2.4697343365	2.261387462	2.288417842	2.266837474	2.261387462	2.261387462	2.261387462	2.261387462	2.279135595	2.261387462	2.261387462	2.266325533	2.261387462	2.261387462	2.261387462	2.261387462	2.261387462	2.261387462	2.261387462	2.261387462	2.261387462	2.261387462	2.261387462	2.2682848965	2.261387462	2.261387462	2.261387462	2.261387462	2.261387462	2.261387462	2.261387462
ADCY10P1	2.3271740725	2.261387462	2.3487200585	2.5543207885	3.1667595365	2.2953325755	2.359763643	2.359763643	2.720312465	2.2945477935	2.4856777685	2.3271740725	2.359763643	3.401275086	2.639881019	2.396150528	3.1200349005	2.359763643	3.212112588	2.3271740725	2.359763643	2.374324705	2.2953241315	2.3271740725	2.3478015345	2.2780670605	3.246718862	2.356208273	2.2780670605	2.2780670605	2.359763643	2.402796285	2.3271740725	2.347727	2.297511328	3.897507603	2.2780670605
ADCY2	2.381791214	2.36076631	2.38382816333333	2.38555705033333	3.12109406766667	2.62255774933333	2.426555394	2.38382816333333	2.44638983633333	4.88762911433333	2.38179133133333	2.53750757333333	2.40624426533333	2.385667181	2.38555705033333	2.38179133133333	2.345419612	2.38555705033333	2.98433876433333	2.38420930366667	2.56126728166667	2.38555705033333	2.47712304133333	2.38555705033333	2.38555705033333	2.43336386466667	2.365110193	2.34286243466667	2.52891826466667	2.880571627	2.55742797666667	2.38382816333333	2.38135600633333	2.38382816333333	2.38179133133333	4.11853902033333	2.562363841
ADCY3	5.9050281355	6.829321453	6.452785705	4.7640158035	3.2721036005	5.832223778	4.3102508855	6.8432444625	4.9549501255	4.2388194215	6.1517924285	5.083002296	6.5739737375	5.9817604925	6.2457948805	6.6155576245	5.7967091325	5.332906695	4.402017808	4.085913482	4.628924572	6.3248098305	5.267611758	5.7870977625	5.466108241	5.356529552	4.773519133	6.294125585	5.668475372	5.370829718	4.4855749	4.1824709045	5.1083259985	6.1292594885	6.114699894	3.7691159855	5.6316424515
ADCY4	3.129676363	3.120351232	3.777273325	4.091720539	3.024953828	6.354485958	6.930611499	3.122630909	5.425331537	4.285077342	3.225567532	3.120351232	2.779327431	5.102923911	4.657799295	3.302059211	3.114529635	6.625856125	3.26136696	3.120351232	3.024953828	2.847172783	3.225567532	2.957245008	2.949454987	3.20958469	3.501039716	3.055617811	2.779327431	2.847172783	3.120351232	2.847172783	3.798057554	2.925871249	2.847172783	3.677373104	3.225567532
ADCY5	2.2705305945	2.272594914	2.272594914	2.267639932	2.272594914	2.272594914	2.294831728	2.272082866	2.272594914	2.272594914	2.272594914	2.272594914	2.272594914	2.2741962925	2.272594914	2.272594914	2.272594914	2.272594914	2.272594914	2.272594914	2.272594914	2.274595131	2.272594914	2.272594914	2.273650117	2.272594914	2.2705305945	2.272594914	2.272594914	2.272594914	2.272594914	2.283057455	2.272594914	2.272594914	2.272594914	2.3489922865	2.454414669
ADCY6	3.786681263	2.799613813	3.120199965	3.705741187	3.786681263	4.422147766	3.786681263	3.786681263	4.286391282	3.927783995	3.320269734	4.260403486	2.991283382	3.799326788	3.982660488	2.638666961	2.561587858	3.439307569	4.325057773	3.209552749	3.786681263	6.241368091	2.786145318	3.085257464	2.845587384	4.098959732	4.223532412	3.579618945	3.786681263	4.025504669	3.38720172	4.518153093	3.733661589	2.785916308	4.320959203	3.603219579	3.786681263
ADCY7	5.5247242105	5.3018507005	5.9388573185	4.170384843	3.2575797875	4.5029888575	4.8232060755	5.394521198	4.7133915145	3.880332617	5.1509665515	4.4504435435	5.804378938	4.51493055	5.530129312	5.448972732	5.4015990165	4.1131604695	3.8772997265	3.85072922	3.6091604205	5.3024867055	5.8363342535	5.781221156	5.643380896	5.5194446705	4.059369016	5.5431990785	5.645911333	4.9199839715	3.863308373	4.4074314655	4.1723227345	6.299214656	6.053350409	4.378606119	5.58994294
ADCY8	2.261387462	2.261387462	2.261387462	2.261387462	2.261387462	2.261387462	2.261387462	2.291143108	2.261387462	2.261387462	2.261387462	2.261387462	2.261387462	2.269530957	2.261387462	2.261387462	2.261387462	2.261387462	2.261387462	2.261387462	2.261387462	2.261387462	2.261387462	2.296185993	2.261387462	4.08568216	2.261387462	2.261387462	2.261387462	2.261387462	2.261387462	4.158019577	2.261387462	2.261387462	2.261387462	2.261387462	2.261387462
ADCY9	3.82346668633333	3.58379235833333	3.871696758	5.52231014833333	5.53542106466667	4.222578751	4.61698840466667	4.32595543233333	5.850918994	5.90294327433333	3.19384597066667	5.246028531	3.300213686	4.579376343	2.802895933	3.74014641233333	3.05076883766667	5.16295275533333	5.85372734166667	5.30628626933333	5.57961820933333	3.11230860366667	4.35731607966667	3.74156459133333	3.524605835	4.47102404566667	6.29321604233333	3.66921965466667	3.81172256333333	4.02455277933333	5.488699461	4.78331322766667	5.633331251	4.59560655166667	3.81815218066667	5.018206389	3.86496286333333
ADCYAP1	2.261387462	2.261387462	2.261387462	2.261387462	2.261387462	2.3663497885	2.261387462	2.261387462	2.261387462	2.261387462	2.261387462	2.261387462	2.261387462	2.261387462	2.261387462	2.261387462	2.261387462	2.261387462	2.261387462	2.261387462	2.261387462	2.261387462	2.261387462	2.261387462	2.261387462	2.261387462	2.261387462	2.261387462	2.261387462	2.261387462	2.261387462	2.261387462	2.261387462	2.261387462	2.261387462	2.263327519	2.261387462
ADCYAP1R1	2.261387462	2.261387462	2.261387462	2.261387462	2.261387462	2.261387462	2.32165668	2.3887716805	2.261387462	2.261387462	2.261387462	2.261387462	2.261387462	2.261387462	2.261387462	2.261387462	2.261387462	2.261387462	2.261387462	2.261387462	2.261387462	2.261387462	2.261387462	2.261387462	2.261387462	2.261387462	2.261387462	2.262323685	2.3341427255	2.261387462	2.2632540865	2.261387462	2.3409796265	2.270713002	2.2848139805	2.288484786	2.276279973
ADD1	7.179607882	7.1828488815	8.05922498975	7.053838323	7.1159813185	7.06191018025	6.93573469175	7.03632839175	7.082778148	6.7232687135	6.76242519425	6.2453775315	6.867636569	7.67152427	6.79235307775	6.865252443	6.0159438295	7.320796206	7.40409340125	7.01105628325	6.738940101	6.67682886125	6.395627917	6.70131907275	6.81049748025	7.1485542025	7.09171352175	6.64199474325	6.58964661425	7.30687728175	7.1404994005	7.2079825165	7.1458493875	6.91473970975	6.85177316025	6.94437377275	6.7638863145
ADD2	2.52163042583333	2.58833189333333	2.52163042583333	5.1029537405	2.5164537145	2.99308750566667	2.8445557315	2.52253094616667	3.41846122066667	2.52309223666667	2.52163042583333	2.5389756145	2.52163042583333	2.62221626	2.52205283433333	2.56782736433333	2.52163042583333	3.1687154485	2.52163042583333	2.521451404	2.52163042583333	3.0552569665	2.52163042583333	2.52163042583333	2.528421642	2.54315287366667	2.52671471616667	2.49720802816667	2.53236880983333	2.52163042583333	2.52163042583333	2.531870731	3.03626542383333	2.57218195166667	2.5973300825	2.52163042583333	2.53448962266667
ADD3	10.243472126	9.62497850375	9.6072922435	9.990801247	10.6059718025	11.2497500175	10.0494206045	9.83527949875	11.4638546175	9.32623022625	9.582029211	10.223876796	9.33556075925	9.079806678	8.271022105	10.01741425275	9.18726277325	11.1191196875	10.5354768075	10.6665607425	10.01311272025	8.747837769	10.6131295525	10.1234580415	9.93479305425	10.9234647375	10.32782464075	9.40850760775	9.661644028	10.2279821305	9.86176392925	10.28289605	10.8886558275	8.7030427225	9.88554946475	10.72187842425	10.02323462
ADD3-AS1	2.28336710133333	2.28336710133333	2.28336710133333	2.29074966833333	2.28336710133333	2.31428196366667	2.333532781	2.28336710133333	2.28336710133333	2.28336710133333	2.28336710133333	2.28336710133333	2.28336710133333	2.30241002166667	2.31296774866667	2.28336710133333	2.28336710133333	2.28339182066667	2.335135216	2.311429059	2.28491246933333	2.28336710133333	2.282221916	2.28336710133333	2.32022673233333	2.28336710133333	2.28336710133333	2.28336710133333	2.28336710133333	2.30959819166667	2.28336710133333	2.28336710133333	2.318672084	2.28336710133333	2.28336710133333	2.28336710133333	2.28336710133333
ADGB	2.261387462	2.261387462	2.261387462	2.273026437	2.261387462	2.261387462	2.261387462	2.261387462	2.261387462	2.261387462	2.261387462	2.261387462	2.261387462	2.261387462	2.261387462	2.261387462	2.261387462	2.261387462	2.261387462	2.261387462	2.261387462	2.261387462	2.261387462	2.261387462	2.261387462	2.261387462	2.261387462	2.261387462	2.261387462	2.261387462	2.261387462	2.261387462	2.261387462	2.261387462	2.261387462	2.261387462	2.261387462
ADH1A	2.261387462	2.261387462	2.261387462	2.261387462	2.261387462	2.261387462	2.261387462	2.261387462	2.261387462	2.275099318	2.261387462	2.261387462	2.261387462	2.261387462	2.281316972	2.261387462	2.261387462	2.261387462	2.261387462	2.261387462	2.261387462	2.261387462	2.261387462	2.261387462	2.368295178	2.261387462	2.261387462	2.269314868	2.32095469	2.261387462	2.261387462	2.393296	2.379313791	2.261387462	2.261387462	2.270334362	2.261387462
ADH1B	2.261387462	2.261387462	2.261387462	2.261387462	2.261387462	3.432886239	2.263892578	4.89056388375	2.2618703005	3.337838882	2.26848831225	2.28990518225	2.261387462	2.2614986695	2.425697292	2.261387462	2.261387462	2.31581051925	2.26147770125	2.2710308235	2.261387462	2.261387462	4.22136927325	2.261387462	2.261387462	2.3243379855	2.26209671075	2.261387462	2.261387462	2.261387462	2.261387462	2.261387462	3.1767280405	2.261387462	2.261387462	2.2681101605	2.261387462
ADH1C	2.261387462	2.261387462	2.261387462	2.261387462	2.261387462	2.418296202	2.261387462	2.32252828	2.261387462	2.261893322	2.261387462	2.261387462	2.261387462	2.261387462	2.261387462	2.261387462	2.261387462	2.261387462	2.261387462	2.261387462	2.261387462	2.261387462	2.356294883	2.261387462	2.261387462	2.261387462	2.261387462	2.261387462	2.261387462	2.261387462	2.261387462	2.261387462	2.304406353	2.261387462	2.261387462	2.261387462	2.261387462
ADH4	3.12071741825	3.12344118025	3.12071741825	3.12071741825	3.12071741825	3.12071741825	3.45113109425	3.1634959315	3.15258990825	3.12071741825	3.12071741825	3.11993783525	3.12071741825	3.3353981785	3.12367548075	3.12071741825	3.12071741825	3.24346655425	3.12071741825	3.2260931885	3.12071741825	3.075990814	3.1111158745	3.12071741825	3.12950393875	3.12071741825	3.12071741825	3.0568734305	3.11554434625	3.106065295	3.12071741825	3.1254759225	3.12071741825	3.12071741825	3.12071741825	3.14689688975	3.12071741825
ADH5	9.97322018	9.4353750155	9.275341294	9.281668086	9.7390125505	9.3654079675	7.6542164965	9.77426075	9.8758946345	9.6764228165	9.4896419215	8.497527149	9.169318872	7.500958809	9.598259137	9.8021776675	9.0404424555	9.754978127	9.049913936	9.422419154	9.9247002205	9.2716941315	9.6155349165	10.4304200935	9.671121979	9.297755356	9.1731924075	10.1092953915	9.4493722345	10.0347552445	9.120073267	9.019478918	10.1493880865	10.471770995	10.132582151	8.9494767395	9.3652145225
ADH6	2.261387462	2.261387462	2.261387462	2.261387462	2.261387462	2.261387462	2.264406814	2.262219499	2.261387462	2.261387462	2.261387462	2.261387462	2.261387462	2.261387462	2.261387462	2.261387462	2.261387462	2.261387462	2.261387462	2.261387462	2.261387462	2.261387462	2.261387462	2.261387462	2.261387462	2.261387462	2.261387462	2.261387462	2.261387462	2.261387462	2.261387462	2.261387462	2.261387462	2.261387462	2.263227394	2.261387462	2.2701910395
ADH7	2.261387462	2.261387462	2.261387462	2.261387462	2.261387462	2.261933462	2.261387462	2.261387462	2.261387462	2.261387462	2.261387462	2.261387462	2.261387462	2.261387462	2.261387462	2.261387462	2.261387462	2.261387462	2.261387462	2.261387462	2.261387462	2.261387462	2.317873612	2.449466445	2.261387462	2.261387462	2.261387462	2.261387462	2.261387462	2.261387462	2.261387462	2.261387462	2.261387462	2.420298309	2.261387462	2.316990933	2.261387462
ADHFE1	2.343190782	2.35294975	2.304641021	2.579144095	6.745210658	2.304641021	5.537497939	2.304641021	3.270039379	3.893336862	2.362708718	2.64822028	2.64822028	2.427967534	2.64822028	2.64822028	2.35294975	5.425746779	5.068108794	4.085431326	4.943736058	2.285850084	2.313866741	2.381265935	2.35294975	2.374785674	4.654927847	2.35294975	5.519288461	2.35294975	3.247369806	2.570599621	3.336390133	3.728244943	2.285850084	4.903188938	2.304641021
ADI1	7.72230754133333	8.186029109	7.361877848	7.24218874866667	8.485954995	8.076257509	7.631358407	7.76523939233333	8.46972925233333	7.87269428233333	7.429156031	8.59272571966667	7.04458213333333	7.57026046466667	7.90871191566667	7.51730037766667	7.18632762066667	8.33294045566667	7.913863728	8.21487451366667	8.571565579	7.59691345533333	7.61588185366667	7.62357302233333	7.70680729533333	8.17008140233333	7.979188619	8.25802281566667	7.06752760133333	7.66868816866667	8.18850268233333	8.30352187733333	8.427898069	7.66570350966667	7.79618858433333	7.87195120833333	7.64813656533333
ADIG	2.6068256445	2.5404791535	2.6719705495	3.296634898	2.831774983	2.996567465	2.5617832425	2.632450146	2.632450146	2.5404791535	2.6205493925	2.624868516	2.8044207955	2.632450146	2.632450146	2.6068256445	2.632450146	2.859448251	2.632450146	2.5404791535	2.632450146	2.57728381	2.688456548	2.622785939	2.632450146	2.632450146	2.632450146	2.2632532785	2.5702155465	2.632450146	3.3284224455	2.632450146	4.0073512965	2.632450146	2.90885472	2.7242960595	2.632450146
ADIPOQ	2.261387462	2.261387462	2.261387462	2.261387462	2.261387462	2.261387462	2.261387462	2.261387462	2.261387462	5.842786861	2.261387462	2.261387462	2.261387462	2.261387462	3.07595425	2.261387462	2.261387462	3.013232424	2.261387462	2.261387462	2.261387462	2.261387462	2.261387462	2.261387462	2.261387462	2.407624919	2.261387462	2.261387462	2.261387462	2.261387462	2.261387462	2.286280768	2.261387462	2.261387462	2.261387462	2.261387462	2.261387462
ADIPOR1	8.51011115	9.064033942	8.480602237	9.406861018	8.533954142	8.637622185	7.547756253	8.162186839	9.260017555	9.306274313	8.763469051	10.0151637	8.481352439	8.203303577	8.040085887	9.405604477	8.490505494	8.404376671	8.455433411	8.892130559	8.855449165	7.776411775	8.34403097	8.981066721	8.344850443	8.504675964	8.865318431	8.569743638	8.625120359	9.213617102	8.299419787	8.322723848	8.799225283	8.64392981	8.357513213	7.576399538	8.619449355
ADIPOR2	7.904083507	8.246171351	7.986792114	8.735306353	8.086910458	9.793091071	4.779409875	8.002755528	9.186069773	7.498274097	8.865566852	7.357139659	7.077815183	6.681349991	7.972029861	7.261398079	7.618695864	8.569255989	8.642902611	7.961213444	7.750474566	8.104788027	7.614598722	7.476518324	7.177936476	7.182345352	8.640528423	8.198340116	7.327767484	7.627935882	8.332468247	8.050318743	8.221072936	8.228034387	7.371407612	7.707793241	7.153920008
ADIRF	9.051834757	8.837128237	9.996021747	8.153053165	5.455769171	9.492844905	8.267519661	8.978810652	5.181426306	11.88411595	10.77707689	10.38402118	7.518662135	11.86025079	11.37934281	10.37793899	4.315319659	8.090021348	7.718503655	8.887039192	10.3457163	5.889626324	9.491455996	9.230307574	8.635108555	8.564520674	6.777779994	4.448943837	7.715760927	6.880696567	5.822915044	9.41441335	8.095557095	3.24652464	9.141435089	7.540323002	6.171343329
ADIRF-AS1	2.278271052	2.278271052	2.278271052	2.692916516	2.278271052	2.278271052	2.278271052	2.278271052	2.278271052	2.321839017	2.460501755	2.278271052	2.287305923	2.278271052	2.758410981	2.278271052	2.7848295	2.278271052	2.37189193	2.266329252	2.590692708	2.278271052	2.278271052	2.278271052	2.278271052	2.278271052	2.278271052	2.278271052	2.278271052	2.278271052	2.278271052	2.278271052	2.278271052	2.278271052	2.278271052	2.278271052	2.278271052
ADK	8.387982031	7.5214517825	7.8828767325	6.7611684695	8.5189986905	6.6514815235	6.506984514	7.0986358925	7.1295286085	8.6313179425	9.041807442	8.221362849	8.2958064975	6.7941769215	8.2707077675	7.589146054	7.592267383	6.686655693	7.9713888075	8.3754523335	10.686333335	7.5168788555	8.158659575	9.064239076	8.5318362625	9.056448345	7.563146261	7.0727488085	7.486566603	6.9083421495	8.3786651025	8.134853665	8.8399497055	8.558756595	8.3983598475	7.36073347	7.609722447
ADM	11.11246493	11.94389587	9.438063864	8.467266098	7.436487036	10.85907973	11.19686758	11.74009442	10.42288362	7.938254557	11.23665764	8.428018453	11.18032099	9.965883277	8.889173163	8.740933581	10.9806163	7.44819597	9.572770253	7.153181085	10.52506469	10.9662247	9.564916282	10.39459614	9.740540923	7.429528079	8.764705779	11.17825777	11.50976907	6.6006291	8.596286698	11.80972367	9.877142063	8.643936321	10.60362094	9.715287109	8.763047025
ADM2	4.505529264	4.852078986	4.580564922	5.796136199	4.533023729	4.275658147	5.201956446	4.637603237	4.382942016	4.297019299	4.584132062	4.611216808	4.584132062	4.633037417	4.584132062	4.584132062	4.584132062	4.586118537	3.921015629	4.584132062	4.584132062	4.584132062	4.584132062	4.38736829	5.629703125	4.584132062	4.774748795	4.584132062	4.684941335	4.377730751	4.845539651	4.584132062	4.951980291	4.584132062	4.387769779	5.485940987	4.555004462
ADM5	2.261387462	2.261387462	2.261387462	2.261387462	2.261387462	2.261387462	3.287176722	2.261387462	2.496145771	2.261387462	2.261387462	2.261387462	2.261387462	3.150095681	2.261387462	2.261387462	2.420611739	2.547230654	2.261387462	2.261387462	2.261387462	2.261387462	2.725930352	2.261387462	2.261387462	2.271968603	2.261387462	2.261387462	2.261387462	2.261387462	2.261387462	2.261387462	2.261387462	2.261387462	2.261387462	2.261387462	2.261387462
ADNP	9.756237324	9.876294838	9.2930903055	9.315996481	9.3193352235	9.167851214	7.064773276	9.27504833	10.1436527785	9.8788756095	9.648286445	9.4972652425	9.5302134015	8.634462481	9.493587414	9.6021621755	9.1852286085	8.9022802685	9.4201962115	10.068081299	9.2774864895	9.394645348	8.9867863895	9.8204601695	9.753076523	9.7247329575	9.262662369	8.922149996	9.153549837	9.638525375	9.524375465	9.550849904	10.1756299295	9.6479014315	9.4525091935	9.383006344	9.1001134645
ADNP2	7.9607324	8.46630812	7.6547623535	7.949455706	8.208962827	8.1927733015	6.845079921	7.847066489	8.8084691815	8.452360621	7.831522164	7.889725196	8.2555085965	7.6774298375	8.4120428595	8.0147741	8.1445232915	7.0766245235	7.856120016	8.423474224	8.0356269215	7.9511900195	7.6632176745	7.921591307	7.819211685	7.511258172	7.3469646625	7.9015970685	7.930724052	7.4464760155	8.095498874	7.42838255	7.294596651	6.795814066	7.4204032595	7.42698305	7.6140483725
ADO	8.3523089635	8.1140660685	8.8785726635	8.351552883	8.3700576925	8.2882195605	6.027558202	8.738428379	8.4040117725	7.817515481	8.3228980275	7.6606328475	8.595010077	6.5739085065	8.3900452675	8.0311396225	9.074844951	8.24540258	8.290695787	8.7742702215	8.463735568	8.3565985515	8.173576344	8.506096081	8.7360650555	8.2532047855	8.0967444705	8.558500051	8.422841047	8.79168111	8.336132784	8.060827947	8.894798408	8.564088671	8.673663027	7.9310978605	8.265779434
ADORA1	3.8172753995	4.439979754	4.2551870565	6.0398077825	4.8175997215	3.954277658	5.650938774	3.284683531	3.8397436575	4.482146127	3.807772908	6.240779056	3.714300953	6.9240858525	3.495457145	4.2135264975	3.2416627885	4.446070304	5.1722356375	3.8072804695	4.092949566	3.436508762	3.659143874	3.592184673	3.8172753995	5.2197076405	5.1663716255	5.291626181	4.504644278	4.704039077	4.798142086	6.215731206	5.351398607	3.807772908	4.200419689	4.4380099985	5.6311102175
ADORA2A-AS1	2.261387462	2.261387462	2.261387462	2.267679628	2.261387462	2.261387462	2.28757132	2.261387462	2.261387462	2.261387462	2.2614357215	2.261387462	2.261387462	2.261387462	2.263089033	2.261387462	2.261387462	2.261387462	2.261387462	2.261387462	2.261387462	2.261387462	2.261387462	2.261387462	2.261387462	2.261387462	2.261387462	2.261387462	2.261387462	2.261387462	2.261387462	2.261387462	2.261387462	2.261387462	2.261387462	2.261387462	2.261387462
ADORA2B	8.516650228	5.846576693	3.103905173	2.639519755	2.261387462	2.639519755	2.633382678	7.515445904	4.74259261	7.138098583	8.591640336	7.201755099	8.025513466	3.406060577	4.205151575	8.951906094	6.881719208	2.284583495	2.261387462	2.657088199	2.639519755	4.623252765	7.384962124	7.212393723	6.271132167	2.77032463	2.639519755	7.103259924	6.562127935	9.028980283	2.633382678	2.639519755	4.062304316	4.230937805	7.405509597	2.639519755	4.523187467
ADORA3	2.2834016925	4.4658320815	2.566995487	2.261387462	2.261387462	4.7327430095	2.2641890215	5.4726062045	2.2707700825	2.261387462	2.8268878915	2.324044313	2.3313756415	2.2641890215	2.9917667455	3.2732477175	3.7745979265	2.2834016925	2.2641890215	2.280600133	2.2641890215	2.261387462	2.598499089	2.636240519	2.261387462	2.2834016925	2.2641890215	4.918841788	5.5403987435	2.820076996	2.2834016925	2.2641890215	2.2641890215	5.06863745	3.5350363545	2.261387462	5.296536454
ADPGK	5.802901289	6.0531701915	5.3087481605	5.3263003115	5.675315221	5.372078398	5.2565402865	5.4089350635	4.736046191	6.098276967	5.784326818	5.5892867225	5.839065565	5.267753471	5.5352336145	5.8072577475	6.149208308	5.1547415695	5.465379201	6.5374395995	5.070530565	6.1107815895	4.9366530475	5.375018534	4.775717894	4.993854807	5.3741068955	5.9477773935	5.169868971	4.907917234	5.0894150465	4.9628710455	4.990025066	5.987666437	5.364844549	4.8071434265	4.902574406
ADPRH	3.36881313066667	3.212812878	3.66066318533333	3.851645962	2.84292746	4.05726466933333	3.138008653	3.49361312466667	3.141697505	3.56947921266667	2.92006886233333	2.968917089	2.95206674266667	2.947941519	3.04443866933333	3.41026557466667	3.825588907	3.689825185	3.08794263966667	3.082862423	3.33297107466667	3.36598374133333	3.42311946266667	3.33847326233333	3.31956061433333	3.532642281	3.444372814	3.33615761066667	3.894168664	3.06444690266667	3.359708366	3.283090233	3.337894019	3.77982686533333	3.50863654633333	3.39111941333333	3.666698306
ADPRHL1	2.261387462	2.261387462	2.261387462	2.261387462	2.261387462	2.261387462	2.261387462	2.261387462	2.261387462	2.261387462	2.261387462	2.261387462	2.261387462	2.261387462	2.261387462	2.261387462	2.261387462	2.261387462	2.261387462	2.261387462	2.261387462	2.261387462	2.261387462	2.261387462	2.261387462	2.261387462	2.261387462	2.261387462	2.424723888	2.261387462	2.261387462	2.261387462	2.261387462	3.9731569375	2.331253963	2.261387462	2.261387462
ADPRHL2	8.332004397	8.500658302	9.556758506	9.242218451	8.827448293	8.065358618	7.411128598	8.588127469	7.87680958	6.883148367	8.533143307	7.446124089	7.608731475	7.643474419	8.608082439	7.751109957	9.527698148	8.979990322	8.974686558	9.287962534	7.498362461	7.748619995	7.955532578	7.806082915	8.796023514	8.471564246	8.527597258	8.742616276	8.250361505	8.052715242	8.487841188	8.427428205	8.787042786	8.916432448	7.956172027	8.892936794	7.760141161
ADPRM	6.6644368685	6.610046493	6.239888218	4.5580211865	8.368246755	8.1275334135	5.3224040635	6.145078965	6.375387389	6.796000364	7.694992782	8.0268512985	5.8990394385	5.94940656	6.9434753965	7.2728280955	8.467150494	5.8046416015	6.99947585	9.3884236035	8.0084932915	6.1926225865	6.471487164	6.1553932565	5.774095775	6.35499504	6.526055116	6.4164784935	7.350031484	6.4701165555	7.688862547	6.1752199525	7.4730456115	5.679186112	7.0859592035	5.26496589	6.1901903015
ADRA1A	2.26166996	2.26166996	2.26166996	2.26166996	2.26166996	2.26166996	2.4176587065	2.27452131125	2.2624816585	2.26166996	2.26166996	2.26166996	2.2714098355	2.28634466825	2.26611812525	2.26166996	2.26166996	2.2801253335	2.26166996	2.28925078175	2.281463174	2.26166996	2.26166996	2.26166996	2.26166996	2.314035714	2.2616167355	2.26166996	2.26166996	2.27246242375	2.26166996	2.26166996	2.26166996	2.26166996	2.26166996	2.26166996	2.26166996
ADRA1B	2.261387462	2.261387462	2.261387462	2.261387462	2.261387462	2.261387462	2.261387462	2.261387462	2.261387462	2.261387462	2.261387462	2.261387462	2.261387462	2.261387462	2.261387462	2.261387462	2.261387462	2.261387462	2.261387462	2.261387462	2.261387462	2.261387462	2.261387462	2.261387462	2.261387462	2.261387462	2.261387462	2.261387462	2.261387462	2.261387462	2.261387462	2.261387462	2.261387462	2.261387462	2.261387462	2.261387462	2.261387462
ADRA1D	2.261387462	2.261387462	2.261387462	2.37283215	2.261387462	2.261387462	2.2921273585	2.2656599845	2.261387462	2.261387462	2.2629786735	2.2771585925	2.261387462	2.407470155	2.261387462	2.261387462	2.261387462	2.2627534565	2.261387462	2.306157043	2.353687756	2.261387462	2.261387462	2.261387462	2.261387462	2.261387462	2.261387462	2.261387462	2.261387462	2.261387462	2.261387462	2.261387462	2.261387462	2.261387462	2.285789507	2.261387462	2.261387462
ADRA2A	4.862385095	5.504876169	3.770443872	2.287452961	2.261387462	6.402091632	2.503436802	2.287452961	6.465223147	2.75298955	3.770443872	3.605422125	2.287452961	3.770443872	3.165648614	5.701442852	2.322685273	2.373979127	2.270475261	2.287452961	2.261387462	3.908473208	6.404796936	5.120469787	3.695132192	7.706182126	2.52214546	2.295605298	5.48703884	4.644576331	2.964168255	3.479929086	5.53622662	3.094189546	3.770443872	3.155411477	9.059277564
ADRA2B	2.261387462	2.299417197	2.261387462	2.261387462	2.261387462	2.261387462	2.261387462	2.261387462	2.261387462	2.261387462	2.261387462	2.261387462	2.261387462	2.261387462	2.29019322	2.266883528	2.261387462	2.261387462	2.261387462	2.261387462	2.261387462	2.261387462	2.261387462	2.261387462	2.261387462	2.261387462	2.261387462	2.261387462	2.266528121	2.261387462	2.261387462	2.261387462	2.261387462	2.261387462	2.261387462	2.261387462	2.261387462
ADRA2C	3.995248732	3.995248732	3.801894897	5.525545384	4.021009268	3.995248732	5.442625756	3.995248732	4.662003533	3.874537838	3.865513479	3.987280828	3.995248732	3.995248732	3.980856938	3.995248732	3.267925655	8.118577385	4.407007897	5.127447289	4.031645731	3.935342844	3.865513479	3.690109334	4.056848629	3.997284244	4.051133665	3.415646129	4.953854553	4.048765808	3.920965456	3.871266629	4.967540723	5.160321413	3.888195577	4.464197533	3.467958614
ADRB1	2.59129095433333	2.686910084	2.29687389633333	2.63298185933333	2.92440832733333	2.26143084566667	3.359829151	2.59129095433333	2.52107400266667	2.560537043	2.41097306166667	2.60019025166667	2.26861156033333	2.60793995433333	2.69287792366667	2.591875306	2.31992354333333	3.66351749166667	2.660524186	2.587952388	2.587952388	3.533845313	2.902979174	2.76028383633333	2.587952388	2.59129095433333	2.59129095433333	2.331826626	2.59028994433333	2.65662880066667	2.60495173366667	2.60414463233333	3.31841721866667	3.22618947033333	2.59129095433333	2.97543661866667	2.59129095433333
ADRB2	6.004044218	5.268671423	2.493719973	2.278248732	2.358326256	2.741498968	2.261387462	2.610372685	2.408088182	2.328741032	5.387644921	2.493719973	6.087780959	2.495836512	2.365913913	3.603273041	2.623472535	2.261527137	2.280918582	2.261387462	2.261387462	2.4904163	3.471330223	4.17620809	3.526133759	3.668752426	2.358326256	2.589055643	3.650363426	3.345501796	2.473969568	2.358326256	2.289041064	2.493719973	3.909654704	2.4904163	2.495836512
ADRB3	2.2617854145	2.2617854145	2.2617854145	2.2617854145	2.2617854145	2.2617854145	2.2617854145	2.275855534	2.2617854145	2.2617854145	2.2617854145	2.276382672	2.2615977275	2.480591559	2.2650468555	2.2617854145	2.2615977275	2.2617854145	2.261823277	2.2617854145	2.2617854145	2.2617854145	2.2617854145	2.2617854145	2.2617854145	2.2701826935	2.2615977275	2.2617854145	2.2617854145	2.2622822675	2.265889935	2.272043818	2.3045096045	2.2617854145	2.2617854145	2.3020326235	2.2617854145
ADRBK1	2.82026005866667	2.885546891	2.829104391	2.83477735733333	2.66503157366667	2.74281637633333	2.81885386466667	2.963968262	2.54597559566667	2.66775072366667	2.784413963	2.71261046533333	2.776244729	3.07191552366667	2.74611641066667	2.99457610233333	2.74611641066667	2.72092713233333	2.74611641066667	2.48941466666667	2.742767849	2.867212024	2.742767849	2.75631373933333	2.764477062	2.87376790233333	2.62189113866667	2.77210993366667	2.78496132266667	2.742767849	2.64588291233333	2.70977704766667	2.74611641066667	2.75188865266667	2.91573128766667	2.74637556733333	2.87361407033333
ADRBK2	5.57120436866667	6.00391056133333	5.865482354	5.62781706933333	5.15605392233333	5.487951761	5.70317089766667	5.33453543833333	5.750820108	5.87283986766667	6.70481296933333	5.79146252033333	5.17016765266667	7.08224887033333	4.94995739166667	5.32842509	5.86713356466667	6.14716718533333	5.549926852	5.18971721433333	5.40931972933333	5.842890611	5.972336494	6.22899204166667	5.827983642	5.96590030966667	6.47642812	6.56528712	6.13594420866667	5.53137131466667	6.21992260733333	6.40552303666667	6.00227195566667	5.882464092	5.87078930766667	6.69150818133333	6.01122318066667
ADRM1	8.271469935	9.220326	9.226105793	7.806540458	7.266802064	8.216542313	7.166079932	8.643153535	7.825546075	7.548962127	9.905601136	8.690365785	10.04386834	7.737996256	9.156220761	9.06741118	9.291280999	7.868817493	7.669334861	8.731853098	7.348261082	9.24726117	8.059754025	9.092022248	8.672196618	8.023189219	7.892332274	8.484911315	7.816700062	8.172282695	7.770724086	7.806540458	7.728017016	9.957654841	8.061321992	7.434298431	7.713769409
ADSL	8.3576863595	8.8946304275	9.580978764	8.2346820235	7.952248765	8.2029344195	6.9830020855	9.3115540595	7.626964002	8.486533543	9.0780992135	9.3425165025	9.73586008	7.202556739	10.1422066705	8.579705315	10.3721557805	7.469078506	7.4368567615	8.2270195275	7.514736218	9.762700449	7.690908394	8.684091922	8.523860578	8.534241173	8.4139328615	9.491711129	8.229150578	8.5002362065	8.195510867	8.2934920035	7.889350846	8.710658372	8.187151717	7.949748127	8.529060667
ADSS	5.8718191435	5.7424016455	5.712080362	5.5120971825	5.6629973155	5.5928611565	4.926377987	5.5744343045	5.8099307695	5.979263632	5.467283815	6.0757345285	6.074282663	5.553234809	5.712541523	6.237967411	5.9576442635	5.546223843	5.4826151825	5.985052314	5.792809857	5.717877579	5.6101521955	5.88214019	5.7355241925	5.7010507165	5.7072531115	5.6057281575	5.7326961205	5.977121579	5.6926616945	5.7186458675	5.9703058735	5.8228283215	5.7602241555	5.417031327	5.7531400005
ADSSL1	4.481702692	4.182304478	2.3234009955	5.1531329415	5.081250255	4.497847493	3.395979302	4.0299709035	4.1746161565	4.661150395	2.4617594035	5.183464833	2.9778344535	3.612645575	2.4469577205	2.8006191175	2.693871491	3.3745221345	4.694271245	3.729962561	4.7576064655	2.353855392	3.946191436	4.046484437	3.4289842615	4.415722123	4.873743892	3.598764115	4.775057749	2.8975229595	4.789781385	4.594801548	3.828446523	5.702363808	3.7849809635	4.7386425335	3.5470476715
ADTRP	4.085892233	4.1915290715	6.275900431	3.5383881555	2.5143006055	2.668737762	2.740971274	3.332524004	2.8606510355	2.588528708	6.1238671355	2.5128456295	5.380386156	2.3977592395	5.3512949505	4.880659922	3.8145109225	2.6444530535	3.1285019205	2.5128456295	2.5035026035	3.742698589	4.9226419895	5.4533061245	4.9238840735	5.1198841215	3.2002792645	4.846598928	2.542069719	6.613927923	3.386658555	2.534274207	2.5128456295	2.635730579	4.622133174	3.302687622	3.9526663445
AEBP1	11.40466004	11.6544322	11.92829812	7.865924768	8.105440922	11.2859911	7.901184758	11.28957646	8.355221507	8.305003818	10.27313576	8.587920362	10.15657528	8.562702507	10.16770343	11.7747073	9.170430733	9.83394803	8.481441794	4.925469247	6.205799267	9.658062609	10.50411746	11.44515525	12.01412726	11.09710211	5.780034677	7.725467908	12.49785657	11.09263975	9.314885625	8.900293999	9.935459419	7.038542115	11.98353318	7.242443971	12.07056597
AEBP2	5.8339779335	5.3281199295	5.563412934	5.6616382275	6.3323094775	6.2717080825	6.1522868715	5.5529651875	6.802488227	5.9370214875	5.6311504735	5.9063140085	5.2123447675	5.411802494	5.750786548	5.467785612	5.4068927205	6.1451603195	6.0264401095	6.262620817	6.172356471	5.4794000515	5.864118989	5.6451632935	5.7179314935	5.9009266295	5.9869873735	5.5589033785	5.82276814	5.7547056805	6.122413329	6.508627745	6.0665717515	5.714913052	5.802917138	7.5370765695	5.515286993
AEN	6.552929133	6.558178177	6.649611335	6.881366524	6.555122909	7.990040705	6.615449461	6.686189864	5.894470388	6.563984952	7.155278	7.477612335	6.42678043	6.552929133	7.380531677	6.552929133	6.558656842	7.702305536	6.026381741	8.008813253	6.555122909	8.414424173	6.552929133	6.10574341	6.59368834	6.749917784	6.797208217	6.552929133	6.59368834	6.214603753	6.663999744	7.252168922	7.207251426	6.59368834	6.608643344	6.138385684	5.973615625
AES	9.053955173	9.247920397	8.829486534	10.39267924	9.923259292	9.127404145	9.489148043	8.725733309	8.372713241	9.983236264	8.659416989	10.17474639	8.020657977	10.14135222	8.879587556	8.265021049	8.817620156	9.29746185	10.50399115	9.653718513	9.555862926	8.863722769	9.046921728	8.809642206	8.635614262	9.169393181	10.38460651	7.875810686	8.461962639	8.954366223	10.17600521	9.864326816	8.539014112	9.296610411	8.497730781	10.12345853	8.859785774
AF001548.5	2.57225813	2.400983195	3.768271104	2.397975826	2.397975826	2.385152369	2.397975826	2.397975826	2.398558506	2.977251245	2.470230215	3.524958269	2.397975826	2.397975826	2.397975826	3.747992857	2.562111084	2.397975826	2.418927062	2.261387462	2.397975826	2.397975826	2.261387462	2.397975826	2.261387462	2.869840207	2.604984499	2.397975826	3.662620487	2.397975826	2.397975826	2.397975826	2.397975826	2.397975826	2.397975826	2.397975826	2.397975826
AF007147	2.614208862	3.145620504	2.511549402	2.511549402	2.511549402	2.527161784	2.511549402	2.803859111	2.511549402	2.457358444	2.512202068	2.494650336	2.476021925	3.182076172	2.54137861	2.755681838	3.071399957	2.511549402	2.511549402	2.511549402	2.511549402	2.441371546	2.524103277	2.721487636	2.494650336	2.593787258	2.511549402	2.93664559	2.617615513	2.511549402	2.511549402	2.511549402	2.511549402	2.511549402	2.494650336	2.517524173	2.511549402
AF067845.1	2.261387462	2.261387462	2.261387462	2.296087031	2.290643862	2.261387462	2.261387462	2.261387462	2.288907447	2.264012991	2.261387462	2.284619284	2.261387462	2.261387462	2.261387462	2.261387462	2.261387462	2.261387462	2.261387462	2.261387462	2.261387462	2.261387462	2.261387462	2.261387462	2.304823137	2.261387462	2.261387462	2.261387462	2.261387462	2.261387462	2.261387462	2.261387462	2.261387462	2.261387462	2.261387462	2.261387462	2.261387462
AF070581	6.028594955	2.560811733	6.411541337	2.668545238	2.4077936395	4.431970881	3.582276555	2.4017529065	3.005763496	2.324944291	4.6928722975	5.2258746765	6.7156745095	3.12088708	4.552220328	5.3840382405	4.291215217	3.3588238295	2.3293253655	2.7414910915	2.6028877155	9.5454145615	6.7979983225	3.1356058685	4.8339528535	5.7635848885	2.366205263	2.6862557005	3.742466129	8.50580538	4.213585453	6.1864477525	2.5085350205	2.4639903755	7.9041257695	4.4488616025	5.113405378
AF086184	2.726378437	2.77947943	2.687639781	4.31402483	5.214273072	2.261387462	2.793742764	2.910024862	2.272225175	5.446986447	5.680633778	3.457761956	2.687639781	2.77947943	3.337258946	2.910468255	2.77947943	2.261387462	3.992087575	5.911534873	2.866114695	3.37560123	2.77947943	2.808006098	2.77947943	2.793742764	3.103743545	2.91184602	3.807024051	2.77947943	3.222381502	2.696677978	3.078650177	2.77947943	5.357893024	2.77947943	2.77947943
AF090939	2.261387462	2.500479564	2.261387462	2.34605964	2.261387462	2.26436926	2.853029782	2.299948191	2.261387462	2.261387462	2.261387462	2.261387462	2.285243132	3.749712572	3.56956278	2.261387462	2.545325958	2.634422846	2.261387462	2.261387462	2.261387462	2.261387462	2.261387462	2.261387462	2.261387462	2.261387462	2.261387462	2.261387462	2.261387462	2.261387462	2.261387462	2.261387462	2.261387462	2.261387462	2.261387462	2.277954096	2.261387462
AF131215.4	2.261387462	2.261434375	2.261387462	2.272179512	2.261387462	2.261387462	2.921526435	2.261387462	2.414104122	2.261387462	2.261387462	2.261387462	2.261387462	4.539893335	2.261387462	2.261387462	2.261387462	2.276173843	2.261387462	2.261387462	2.261387462	2.261387462	2.261387462	2.261387462	2.261387462	2.261387462	2.261387462	2.261387462	2.261387462	2.261387462	2.261387462	2.261387462	2.261387462	2.261387462	2.261387462	2.261387462	2.261387462
AF131215.8	4.702488426	2.3413064	3.210908113	4.13660077	8.569480783	5.552055968	6.676701223	2.261387462	2.275402639	6.031816764	2.305554303	5.735830363	2.3413064	3.514959312	2.360995425	2.391406665	2.339176085	2.275402639	6.252795566	2.741581933	6.111941035	2.455319768	3.44845421	2.311905241	2.292064128	6.045902178	7.97961823	2.292064128	3.015954425	3.196616348	2.34624862	6.177351465	5.972548529	2.311905241	2.846213845	5.505070364	2.430889064
AF186192.1	2.261387462	2.261387462	2.261387462	2.33097351	2.341293837	2.261387462	3.237749409	2.261387462	2.261387462	2.321155055	2.261387462	2.261387462	2.261387462	2.261387462	2.261387462	2.261387462	2.261387462	2.261387462	2.312363158	2.261387462	2.762714303	2.261387462	2.261387462	2.261387462	2.261387462	2.261387462	3.871765141	2.261387462	2.261387462	2.261387462	2.261387462	2.261387462	2.261387462	2.790218218	2.261387462	2.577570063	2.261387462
AF198444	3.714358521	2.261387462	2.261387462	2.984711942	2.261387462	2.261387462	2.444240777	2.29617198	2.261387462	2.265956729	2.533267796	2.261387462	5.66672536	2.292767887	3.650465935	2.273531012	2.261387462	2.261387462	2.261387462	2.261387462	2.261387462	2.261387462	2.261387462	2.293856567	2.261387462	2.261387462	2.261387462	2.261387462	2.261387462	2.261387462	2.261387462	2.261387462	2.261387462	2.261387462	2.261387462	2.261387462	2.261387462
AF213884.2	2.287686477	2.287686477	2.287686477	2.287686477	2.287686477	2.287686477	2.456703573	2.287686477	2.287686477	2.287686477	2.287686477	2.287686477	2.287686477	2.287686477	2.287686477	2.287686477	2.262052116	2.287686477	2.297416553	2.287686477	2.368634016	2.287686477	2.287686477	2.261387462	2.287686477	2.287686477	4.614509234	2.287686477	2.287686477	2.287686477	2.287686477	2.287686477	2.287686477	2.287686477	2.35127443	2.287686477	2.287686477
AF279780	2.261387462	2.261387462	2.261387462	2.261387462	2.261387462	2.261387462	2.261387462	2.261387462	2.261387462	2.261387462	2.261387462	2.261387462	3.552712016	2.261387462	2.261387462	2.261387462	2.261387462	2.631760834	2.261387462	2.265539324	2.863713945	2.261387462	2.261387462	2.261387462	2.358709132	2.32436646	2.261387462	2.261387462	2.261387462	2.261387462	2.261387462	2.261387462	2.261387462	2.300419905	2.261387462	2.261387462	2.261387462
AF289551	6.197270295	5.555442756	5.508360652	5.730148055	6.349762376	5.661943797	8.26295745	4.311190938	5.917253126	6.43907799	5.928426584	5.638508379	3.972870223	9.869389797	4.273758296	5.533255082	4.975207696	8.165172327	5.988025641	6.031000821	4.636821138	4.488867099	5.508360652	4.407641582	5.483250423	5.238103026	5.406400224	3.371969823	6.100283841	5.407668096	4.18922614	4.989819763	4.818782553	4.340391134	4.299396357	5.978202184	4.914650966
AF520793	2.377739884	3.814165865	2.261387462	2.982770258	2.261387462	2.79948865	5.181297877	2.829935442	4.118498513	2.265383412	2.346142413	2.336353891	2.265383412	3.144404047	2.265383412	2.261387462	2.265383412	3.912819592	3.203212224	2.382350699	2.577503521	2.261387462	2.265383412	2.265383412	2.418993982	2.261387462	2.839928138	2.271016262	2.265383412	3.926355981	2.368498289	2.271016262	2.265383412	2.379152543	2.261387462	4.108198493	2.265383412
AFAP1	3.493695952	3.122865931	3.595542277	2.742440501	3.129208167	2.978593495	3.107635863	3.554634182	3.52084306	2.527539569	3.131913549	2.261387462	3.105361667	3.107635863	3.110720775	3.125554347	3.337800271	3.107635863	3.110720775	2.924009263	3.107635863	3.776541995	3.110720775	3.160936385	3.85801407	3.51312386	2.96765685	3.107635863	3.04269025	4.11075284	3.359237948	3.596095763	3.110720775	2.415278348	3.992089043	3.110720775	3.345249342
AFAP1-AS1	2.261387462	2.261387462	2.261387462	2.265843378	2.261387462	2.261387462	2.267777641	2.261387462	2.261387462	2.261387462	2.261387462	2.261387462	5.70505376	2.261387462	2.264333677	2.261387462	2.261387462	2.261387462	2.261387462	2.261387462	2.261387462	2.261387462	2.261387462	2.261387462	2.261387462	2.261387462	2.261387462	2.261387462	2.261387462	2.261387462	2.261387462	2.261387462	2.261387462	2.261387462	2.261387462	2.261387462	2.261387462
AFAP1L1	5.1003071805	5.1917944695	4.036557246	3.638675419	2.2733140295	4.885253158	2.471714969	4.665498394	4.789458677	3.818382826	5.567114421	3.3123559995	5.585155886	2.476547987	3.2438176595	4.592767317	2.7468091535	4.4136835285	3.671822463	3.67577471	3.154716742	4.385331275	3.9664982095	4.7260193	4.9974547905	3.569353763	4.108420267	4.723383768	2.6576364975	3.0160468055	3.975751925	3.298301454	4.1760067555	4.406794643	4.7584179295	2.7468091535	4.1347841135
AFAP1L2	7.648529587	7.498675944	7.100926704	7.951040012	8.583794734	6.411400186	5.92199732	3.792458614	9.753425872	4.572423629	7.729376426	6.577302875	4.50419403	5.358250033	3.048103784	6.116860356	3.326721842	8.350415604	8.046167226	8.6453926	5.684118678	5.215855096	8.271860069	6.503589599	7.419341167	8.242839576	8.179193305	4.39860428	3.46843444	6.792153145	8.043077519	8.29221622	8.94625423	4.210791145	7.663876384	7.339750573	7.04707808
AFF1	5.532192542	5.42010143766667	5.53877443466667	7.16875111133333	6.90244479766667	5.79323214366667	7.237042778	5.104718606	5.89127921433333	6.826482584	5.385725617	5.64728825333333	4.72183093833333	6.676675898	5.183795807	5.59418083133333	4.848202693	5.999929133	7.477005384	6.011538735	7.073403459	5.12376729733333	5.81074391966667	5.42605038633333	5.37093161366667	6.007788883	7.329605033	5.45629455966667	5.34519118366667	5.33587089033333	7.61689626533333	7.79204414166667	6.538997868	5.237433277	5.647308237	6.376351718	5.847097641
AFF2	2.261387462	2.26149022933333	2.261387462	2.267539813	2.261387462	2.261387462	2.261387462	2.261387462	2.261387462	2.261387462	2.261387462	2.261387462	2.261387462	2.26191487733333	2.26367601633333	2.261387462	2.27062314633333	2.26602749133333	2.261387462	2.261387462	2.261387462	2.261387462	2.261387462	2.261387462	2.34842088233333	2.261387462	2.261387462	2.261387462	2.261387462	2.27770677133333	2.261387462	2.261387462	2.261387462	2.261387462	2.261387462	2.261387462	2.261387462
AFF3	2.28144113533333	2.27290882033333	2.2745873595	2.35112237866667	2.2666434735	2.67176948083333	2.27354755416667	2.35984419	2.54630997216667	2.2666434735	2.26904717466667	2.26387176666667	2.2666434735	2.27787340133333	2.27518936233333	2.49972198	2.2666434735	2.268956829	2.266908882	2.266908882	2.261387462	2.99794555983333	2.38646934466667	2.55463409383333	2.27893375	2.4389143085	2.33416765283333	2.98143636216667	2.27792618733333	2.27354755416667	2.26964952366667	2.51838028033333	2.26897584516667	2.27114657266667	2.28244571783333	2.26897584516667	2.363931334
AFF4	4.591596935375	4.613617338125	4.564648110125	4.995378605875	4.568100890375	4.70995953525	5.128505484	4.556273526	4.72063576375	4.348875499375	4.70277204725	3.91065943625	4.640414932375	5.052196143625	4.608998080625	4.38344073825	4.503870613625	4.857244320625	4.583775226625	5.087828943	4.379754805875	4.522587494125	4.701618872125	3.684107585625	4.566392169625	4.18606541	4.45073904575	4.24508753125	4.4427612435	4.63072611625	4.369384312375	4.62222914425	4.483925806	4.06528793875	3.975861246625	4.303008405375	4.136445236375
AFG3L1P	3.80471449766667	4.80142409666667	3.632016303	3.79243977466667	3.87998735566667	3.98499054766667	4.595575338	4.26077257133333	3.75436991366667	3.70061498666667	4.56062744033333	3.191253066	4.72489950766667	4.05918899866667	4.534303096	3.99214172866667	4.16469607633333	4.414318728	3.94157131933333	4.28982433333333	3.43908212166667	3.64506634366667	3.35462442933333	3.30289516833333	3.16026150066667	3.17832095233333	3.91118072666667	3.96158182333333	3.76005237066667	3.629072628	3.63174625366667	3.60599998333333	3.03456556666667	4.10887515466667	3.210886639	3.825311793	2.596687912
AFG3L2	6.91379856633333	7.298977203	6.911418246	8.271349975	7.51608757666667	8.274805598	6.11161274733333	6.860404153	7.319949357	6.923722181	6.58988608266667	6.79901865166667	7.11566125166667	6.87486853333333	7.19768330566667	6.45016488166667	6.652753041	6.64563913166667	7.512500882	7.467680649	7.263825488	6.851987658	6.96397234466667	6.81536332366667	6.66136360366667	6.74922581233333	7.59435824666667	7.87067786633333	6.81168658666667	7.01310642333333	7.20334181733333	6.68416587033333	7.03632706933333	7.85555550166667	6.76449312366667	7.12010207633333	6.908924079
AFM	2.261387462	2.261387462	2.261387462	2.261387462	2.261387462	2.261387462	2.261387462	2.261387462	2.261387462	2.261387462	2.261387462	2.261387462	2.261387462	2.261387462	2.261387462	2.261387462	2.261387462	2.261387462	2.261387462	2.261387462	2.261387462	2.261387462	2.261387462	2.261387462	2.261387462	2.261387462	2.261387462	2.261387462	2.261387462	2.261387462	2.261387462	2.261387462	2.261387462	2.261387462	2.261387462	2.261387462	2.261387462
AFMID	2.682248302	2.720332239	2.682248302	2.682248302	2.691770231	2.664955711	3.727081296	2.682248302	2.658646627	2.835828424	2.686808338	2.932806668	2.767219466	4.168990235	3.917436327	2.682248302	2.946027875	2.690215858	2.682248302	2.72063263	2.821245455	2.635887173	2.682248302	2.565135602	2.682248302	2.682248302	2.741561413	2.693223721	2.658646627	2.639108252	2.823040756	2.682248302	2.682248302	2.682248302	2.498649217	2.682248302	2.682248302
AFP	2.264243822	2.264243822	2.261387462	2.298951524	2.264243822	2.264243822	2.353565698	5.141217155	2.264243822	2.264243822	2.264243822	2.264243822	2.264243822	2.264243822	4.452680293	2.264243822	2.264243822	2.264243822	2.264243822	2.264243822	2.264243822	2.264243822	2.264243822	2.264243822	2.264243822	2.328255933	2.264243822	2.447502374	2.270639004	2.264243822	2.264243822	2.264243822	2.337693665	2.264243822	2.326512061	2.264243822	2.338662749
AFTPH	7.827834368	7.675297032	8.1114685865	8.5743652085	8.528460435	7.5947427495	7.3672949605	7.544472423	8.6091086285	8.3827397855	7.602361972	8.461327131	7.0016604305	7.908188959	7.455064184	7.933633816	7.840306915	8.2354499245	8.7527969685	7.4871167495	8.746104948	7.1490979325	8.163001114	8.0228072775	7.624140797	8.211576874	8.840241163	7.704700462	8.5547218995	8.319825369	8.8093118325	8.4071411035	8.395818183	7.7382073955	7.793737407	9.2847974145	7.879209251
AGA	7.09764858866667	7.05650680433333	6.84894374933333	5.023641967	8.256577164	8.59525652566667	6.27591893833333	7.089063183	6.95305598333333	8.983045225	5.90054813933333	7.83296508466667	6.03315387766667	5.79607578	7.11350103833333	7.70743266533333	6.910170724	6.63072855966667	8.125185955	9.52069298	8.59035895766667	7.14944717	8.17545735633333	7.79622738466667	7.12255285933333	8.63871029866667	8.03265962966667	7.61224068333333	8.02002397333333	7.47555650666667	8.68033032766667	8.05302735766667	7.557024515	8.34896828033333	7.722355655	7.56785500166667	7.99359279733333
AGAP1	4.165738345	4.69226917833333	4.395780373	5.87965072766667	5.437167417	4.56896948533333	4.71451009666667	4.69406114033333	4.913512642	5.258248667	4.86767260266667	5.24087293333333	4.52717002366667	4.89172906633333	4.20873572066667	4.21819834	3.93589668466667	5.028231048	5.88354217766667	4.42463732766667	5.33595853566667	5.327546282	4.31838846633333	4.97662721233333	5.09054794533333	5.21003045433333	6.97735466033333	4.23311796366667	4.45634209366667	4.79939737433333	5.78072620533333	5.77180211333333	4.99788886933333	3.453471753	4.72137186933333	5.12841745666667	4.741830149
AGAP11	2.264397862	2.261387462	2.3146977615	2.6648018285	2.261387462	2.26209076	2.29718507	2.261387462	2.261387462	2.388426196	2.406873442	2.261387462	2.261387462	3.810239577	2.768236296	2.2653443165	2.263624884	2.295852814	2.261387462	2.261387462	2.261387462	2.261387462	2.261387462	2.261387462	2.261387462	2.261387462	2.29583397	2.2689957705	2.261387462	2.261387462	2.261387462	2.261387462	2.261387462	2.261387462	2.261387462	2.261387462	2.261387462
AGAP2	2.91566872933333	2.763452712	2.75691172033333	2.83304683566667	2.75691172033333	2.75691172033333	2.983055991	2.78608733533333	2.704695104	2.64221512766667	2.768002443	2.75691172033333	2.75691172033333	3.299808717	2.786902562	2.780473253	2.75691172033333	2.83296226033333	2.70873834766667	2.75691172033333	2.75691172033333	2.75691172033333	2.75691172033333	2.75691172033333	2.901247456	2.794393595	2.75691172033333	2.75691172033333	2.75691172033333	2.75691172033333	2.75691172033333	2.75691172033333	2.75691172033333	3.057593222	2.75691172033333	2.75691172033333	2.859496199
AGAP2-AS1	2.764159031	4.914211276	5.146139111	3.377532054	2.48354476	2.731440161	3.060202582	4.531622894	2.571220504	2.571220504	3.236248769	2.612961225	2.737256853	2.727462441	6.916164741	3.231873285	2.693839492	2.759698243	2.261387462	2.261387462	2.571220504	5.512773586	3.59634507	4.225166238	2.744658568	2.3701935	2.295022198	6.016858979	2.835068632	4.046047961	2.296118296	2.571220504	2.470447658	5.048079545	4.591548594	2.267522962	3.848885498
AGAP3	5.33539250166667	5.76123135866667	5.09966868966667	5.06507573833333	4.95722554933333	4.712560903	4.990835755	5.11535373166667	4.33727309866667	5.01230328466667	6.33790916266667	5.00704092066667	5.051278349	5.26184666233333	4.772423683	5.21300459366667	4.93732459866667	4.73156527566667	4.91981571533333	5.12202733466667	4.814920952	4.75337091466667	4.92872040766667	5.66119377366667	5.32491104633333	4.86659173533333	4.91368510833333	5.411736105	5.02630668233333	5.43905239766667	4.66964434466667	4.958068773	4.503739309	5.35308988566667	5.239851826	4.98364290366667	4.78629859333333
AGAP4	3.988463344	4.905525949	4.260171928	4.577433415	4.188431992	3.973542757	5.02351348	5.242262565	4.582951166	3.365474819	5.372068504	2.720748173	5.78146363	5.232027333	6.147236238	4.30424363	4.797543331	6.457058279	4.911805164	4.183334222	3.654837526	3.547113958	4.10412806	3.355391779	3.988463344	2.76391191	4.208288812	2.689650428	4.183334222	4.183334222	4.183334222	4.000976693	3.363534095	4.102699967	2.689650428	4.540147612	3.988463344
AGAP6	2.303345228	2.3033532705	2.28127065	2.309953369	2.621447831	2.303345228	2.303345228	2.292463563	2.303345228	2.303345228	2.53096192	2.308756073	2.303345228	2.297140491	3.6943949125	2.413963442	2.3099934765	2.303670223	2.303345228	2.303345228	2.303345228	2.292463563	2.303345228	2.292463563	2.303345228	2.3080146975	2.303345228	2.303345228	2.3147160525	2.305126291	2.4090907425	2.3368391385	2.303345228	2.3050911085	2.347429131	2.303345228	2.303345228
AGAP9	5.419820253	5.991298611	5.187211845	6.122788087	6.355234003	5.377910123	7.380462155	5.377910123	4.964272406	5.307233962	5.377910123	4.384900812	5.577276984	6.751196168	5.65141488	5.177169689	5.504635	6.505865588	6.332069277	5.396971823	5.377910123	4.534563807	5.142540935	4.455757409	5.177169689	4.40889046	5.666625584	4.324787315	4.577763318	5.177169689	5.58663463	4.777477352	4.568859569	5.244119962	4.384900812	5.377910123	4.21494866
AGBL1	2.261387462	2.261387462	2.261387462	2.261387462	2.261387462	2.261387462	2.27551345	2.261387462	2.261387462	2.261387462	2.305933587	2.261387462	2.261387462	2.261387462	2.261387462	2.261387462	2.261387462	2.261387462	2.261387462	2.261387462	2.261387462	2.261387462	2.261387462	2.261387462	2.261387462	2.261387462	2.261387462	2.261387462	2.261387462	2.261387462	2.261387462	2.261387462	2.279722348	2.261387462	2.261387462	2.261387462	2.261387462
AGBL2	2.261387462	2.261387462	2.370848813	2.261387462	2.674867515	2.261387462	2.531345829	2.261387462	2.261387462	2.261387462	2.261387462	2.261387462	2.261387462	2.261387462	2.686339992	2.261387462	2.267136779	2.261387462	2.709974899	2.26297614	2.261387462	2.923632584	2.261387462	2.261387462	2.261387462	2.261387462	2.552522414	2.261387462	2.261387462	2.261387462	2.261387462	2.261387462	2.261387462	2.261387462	2.261387462	2.268975852	2.261387462
AGBL3	2.26193074	2.26193074	2.26193074	2.26190109833333	2.77213843066667	2.26193074	3.15635651333333	2.269666783	2.26193074	2.35590141166667	2.26193074	2.31694349366667	2.26193074	2.36528392733333	2.26771126566667	2.29040034833333	2.80507784966667	2.29698691233333	2.45936997633333	2.45854270366667	2.26193074	2.26193074	2.26190109833333	2.26190109833333	2.261387462	2.26190109833333	3.73975610333333	2.26141710366667	2.261387462	2.261387462	2.38870257633333	2.28218816433333	2.26190109833333	2.26141710366667	2.26193074	3.29838151966667	2.26190109833333
AGBL4	2.261387462	2.261387462	2.261387462	2.261387462	2.2940134945	2.261387462	2.261387462	2.261387462	2.261387462	2.2657991105	2.261387462	2.261387462	2.261387462	2.261387462	2.261387462	2.261387462	2.261387462	2.261387462	2.261387462	2.261387462	2.261387462	2.261387462	2.261387462	2.261387462	2.261387462	2.261387462	2.2619913785	2.261387462	2.261387462	2.261387462	2.261387462	2.261387462	2.261387462	2.261387462	2.261387462	2.273809246	2.261387462
AGBL5	5.19972949066667	5.47283376733333	5.39592637066667	6.07936899466667	5.60392375	4.92200107266667	5.30591845466667	4.92897109366667	5.92979803533333	5.69596117	5.13437889333333	6.47005393933333	5.14421068033333	5.158778382	4.99459463133333	5.07878960666667	4.712302663	5.196039471	5.64117232066667	5.37481679366667	6.276554778	5.53439814266667	5.070407901	5.55876110533333	5.32118384033333	5.58957855466667	5.95695653	5.75813159933333	4.661935377	5.641081922	5.21144718333333	5.62969021966667	6.27400847833333	5.85472832766667	5.48177681766667	4.77598503633333	5.29742879333333
AGER	3.0624523775	2.931134503	3.059985764	3.168819547	4.8886497685	3.0540271265	5.019777381	3.1016313735	3.135229311	6.8339099505	3.1368258505	6.912304844	3.336528288	3.918694099	3.163642929	3.103598945	3.1028591775	3.2643990915	3.5952322315	3.1312803955	3.1368258505	3.1016313735	3.2933448805	3.067089608	3.1042970325	3.1016313735	3.1467749685	3.100933286	3.09805349	3.099227827	3.217986177	3.409468649	3.2713409835	3.1341601915	3.1368258505	3.8132399505	3.1312803955
AGFG1	7.325072815	6.9330885174	7.3265724858	6.9538777266	6.224976469	6.6623152472	5.2860590082	6.890115766	6.5491943156	6.3736314496	6.9510792418	6.5959786254	6.643865446	6.2095667816	6.5696680144	6.769157017	6.8806661552	6.258163267	6.1583710288	6.9487023162	6.4961511822	6.7769536158	7.0744849242	7.548683065	7.7163526906	7.218823193	6.6766723998	7.2432996238	6.8303753046	7.3935028296	6.5949807684	6.861422002	6.5282304252	6.513643019	7.3647933024	6.0471640154	7.3579128916
AGFG2	2.74847499916667	2.79675593216667	2.8805221815	2.9563399365	3.0203534075	3.148262029	2.9208046815	2.88575752	2.88721753633333	2.52123104816667	2.74124321533333	2.98602852366667	2.85254294583333	2.76648609033333	2.687790558	2.70079917983333	2.82665920783333	2.772774648	2.91802559766667	2.73643969566667	2.79125162416667	2.64878804933333	2.80550633116667	2.70535824233333	2.72647917966667	2.95310810583333	2.98082232166667	3.6438821505	2.76685156633333	2.85762720116667	2.91129970283333	2.8876978955	2.92849162466667	2.895506925	2.80650430783333	2.8168409515	2.8637584405
AGGF1	6.18751789375	6.30451050375	6.1655488145	5.934237962	6.44034765375	6.19319690125	6.05189092475	6.3484504755	6.40457252325	6.9966284505	5.5952173135	6.44093789675	5.56760573875	5.15375374175	5.91002895875	6.04327938875	6.09251129975	5.960229179	6.457397169	6.42410177425	6.42342168125	6.188117479	5.97613950675	5.9601729635	5.2350774175	6.486923891	6.21082504675	6.404280802	6.39840517325	6.385713382	6.294598845	6.43017227875	6.4963582175	6.03444822475	6.3219632	6.04999120175	6.28067837075
AGK	5.352797453	5.490261494	5.368356168	5.63919801233333	5.44481030433333	6.13739359866667	5.60818229	5.53719177033333	5.692622195	5.196058122	5.25616832033333	5.268393119	5.67486076666667	5.08013137133333	5.216820593	5.45987859666667	5.39362513766667	6.075302167	5.38059044233333	5.78433610566667	5.24653652666667	5.85540074166667	5.256347332	4.96160011533333	5.51166530666667	5.27673901866667	5.443762143	6.132704338	5.25138106333333	5.779705695	5.450162487	5.293022908	5.14763899266667	5.826283183	5.030413134	5.54998285433333	5.30914591666667
AGL	9.818248553	9.028150223	9.977362893	9.151519612	9.824777204	9.300136758	9.183121619	8.628819051	9.014971521	9.357134717	9.272589705	7.80777305	9.136786304	7.407117899	8.359497592	8.712973808	9.886364975	8.824645813	9.575326201	9.291259798	9.960514753	9.85994324	9.453283563	9.883949448	10.17390288	9.895574552	9.885182414	8.708546203	9.32752413	9.01660202	10.02430213	9.847573203	9.326309327	9.204035423	9.660287256	9.696613386	9.631834398
AGMAT	2.871488291	3.36142193833333	3.42364371433333	4.168127904	3.29327069133333	4.601071067	3.70929112466667	4.13339442433333	2.75702897266667	3.954710114	3.79326051533333	3.30830678433333	4.64354401066667	2.911066616	5.58917628533333	3.43493156933333	5.68181785133333	4.225955561	3.484532063	4.01683507133333	2.97713868066667	4.76223316266667	3.43052141233333	2.97713868066667	2.99288130166667	3.94979573533333	4.09120329266667	4.091993122	3.55737288633333	2.99811254366667	4.340865511	3.36059956766667	3.034845785	4.454606704	3.626584195	3.37065623133333	3.01748921166667
AGO1	5.26743810975	5.25816364475	4.85642333425	5.61158295025	5.26826516425	5.16502249425	4.6250993355	5.2453700075	5.38218515625	4.73644189125	4.74631836375	4.88107406775	5.39570280425	5.711506817	4.869050852	4.6761418255	5.23621065875	6.19683634075	5.79523914775	5.21972501225	5.36726199175	5.40967425525	4.57079099575	4.7597871425	5.079147182	5.5501899025	5.7393251805	4.932084561	5.3058652475	5.567257954	5.90403927725	5.691349351	6.07099842575	5.13252260025	4.9358422375	5.58234617775	5.2773595665
AGO2	6.421980244	6.833938351	6.401714934	5.789171432	4.95589916	6.413707743	4.198539113	8.15286241	6.457890004	6.248975452	8.080899265	6.902124737	8.667389301	6.401714934	7.922667164	6.446652474	6.739527616	6.274824493	6.772056461	6.941781028	5.326821544	8.453440557	6.641811903	7.56030195	7.709116206	6.401714934	6.56383491	6.333606503	6.167754874	6.518317312	6.638119168	6.606303161	6.83307753	6.128318604	6.215595508	5.523618272	6.322322799
AGO3	5.92483819175	6.48738190075	5.67114360825	5.83106882025	6.43180229275	5.288972207	5.34667186625	6.16891684375	5.200436687	4.5008996335	5.61194386375	4.161450064	5.63810681175	6.7976322195	5.3939459695	5.19477169225	7.4520126875	6.25671390425	6.82347857575	6.76837857	5.71185965425	5.1355382155	4.9468008965	5.753794876	6.2292308165	5.3662722235	5.88274236425	4.98527416225	5.178388373	6.6626726705	6.3440377135	6.24349793175	6.0590091205	5.51864662875	5.34580045175	5.938031369	5.4147123785
AGO4	3.57740902925	3.8218244385	3.80539579825	3.3176902445	3.64565779875	3.51345505975	2.70696152625	3.4283328455	3.4332190995	3.562974491	3.456185799	3.39486719325	3.510219201	4.19489399975	3.60587045375	3.54175819625	3.771019009	3.6553898725	3.8308651195	3.8935767	4.0671357365	3.61967369025	3.22404063025	3.50455792025	3.338698099	3.41367017975	3.683792645	3.4914140405	3.57900111575	3.672213296	3.6027245295	3.61952167325	3.87382280875	3.902824609	3.530137962	3.91694455425	3.43062843775
AGPAT1	7.334265797	7.361678215	7.8337910285	8.02092861	8.3923066175	7.564647598	6.51649881	8.4163425685	8.427390774	8.4821663255	7.235903236	8.696616781	7.6068485505	7.597327152	6.944557281	6.4467764975	8.555113033	8.148969516	9.0155261785	8.0818954655	7.816290372	8.028989863	7.491045664	7.6550109535	6.9868283565	7.9226217665	8.9896977615	8.239271283	7.4078025815	8.3191611705	9.0652610205	8.3059253095	8.3205068645	8.813355061	7.4273926925	8.0941389395	7.96776616
AGPAT2	6.719235488	7.0443981565	6.1875631955	7.6708778485	7.69167124	8.029487434	8.0505638285	6.621729404	6.983527956	7.5767026515	7.08732758	6.8754114755	6.7466282535	7.760124578	6.6188928655	6.3766934065	6.3078458925	6.808508879	7.8846611785	7.147643399	7.9399950455	6.0253675945	6.71924692	6.9152533915	6.263763225	6.800958	7.785599747	5.7634515275	7.6914425805	7.288401146	7.1640316295	7.360810767	6.8831058525	6.742453598	6.7553065815	7.55995986	6.6510126435
AGPAT3	5.96147272483333	5.44811019533333	5.9797819535	6.837597943	5.86337341333333	6.65932177	6.74323534933333	6.430811134	6.04686022916667	6.27237982433333	5.62271449233333	6.25047199283333	3.84245594233333	6.59300146983333	5.69031517066667	5.45880913033333	5.52652038	6.09819674683333	6.55975336033333	6.19975176666667	5.3573714765	5.75341035883333	5.2405061065	5.4455452775	4.831442357	6.16863473416667	6.34115659666667	5.31502046066667	5.93951230783333	6.18963388733333	6.3401800335	6.4416163205	6.55245301133333	6.7641018355	5.87121593866667	6.04909898183333	5.96699047583333
AGPAT4	4.2897736185	4.5955999575	5.8776713585	5.3027418455	2.5896024985	3.224416507	2.980520356	5.6118149725	2.4986641875	2.950737802	5.7431689535	2.5896024985	5.4384370235	3.1206740855	3.913866383	4.2006322665	3.492267168	3.1540269225	2.389313063	2.567954878	2.5896024985	4.9382617135	3.2449843275	4.52963353	4.458471084	2.9667258905	2.400763028	5.6642347955	2.917354036	3.114633582	2.522775401	2.537382959	3.0807844095	2.6084055835	4.392656759	2.631073493	3.857357269
AGPAT4-IT1	2.799682267	3.190407297	2.321535225	2.311652835	2.310032192	2.393778353	2.310032192	3.547176953	2.293324021	2.311652835	4.028780974	2.311282183	3.910814405	2.330317404	2.744357418	2.311282183	2.394363353	2.310032192	2.293324021	2.311652835	2.311652835	2.310032192	2.757618479	2.363638514	2.82345897	2.311652835	2.310032192	2.261387462	2.311282183	2.311652835	2.291435809	2.310032192	2.310032192	2.311652835	2.284531991	2.311652835	2.310032192
AGPAT5	6.4847078345	6.391824032	6.5083652095	5.9241782095	8.622281472	6.544438234	6.5431964665	7.550588677	7.247927953	7.396165	5.958864616	7.025399314	8.237641919	5.476580628	6.892460757	6.3606153125	6.869952447	6.376973454	7.9959127025	7.163165461	7.8394854455	7.2261965875	6.1036423465	6.767567738	6.2756907455	6.9370810255	6.974709076	6.682128059	7.0313202275	7.9160833775	7.8558876055	7.557942432	7.3683418565	6.714696885	6.6987958495	7.9945721415	6.6201874975
AGPAT6	3.98943794366667	4.16334560866667	4.30978652833333	4.386407242	4.09408359433333	3.96562839066667	4.041982666	4.15505358933333	3.97221972033333	4.17337770466667	3.908676578	4.04041599	4.345487816	4.38553896833333	4.40891123866667	3.80342258166667	3.903815221	4.42374257	4.17632950666667	4.18351354966667	3.776321786	4.656791846	3.81792244866667	3.51961242533333	3.64624173033333	4.10872129066667	4.220191082	4.129955451	4.34573149233333	3.747505923	4.252816114	4.08946665133333	3.99785447266667	4.480756995	3.90777873366667	4.025346089	3.68325779366667
AGPAT9	4.624871024	4.706071583	9.306262396	8.141159813	10.62191422	7.330720582	7.219517815	5.076830194	8.341339863	4.062250156	7.077349163	7.153869542	5.498885014	6.091770787	8.894329682	5.527078409	4.117990879	7.947534286	9.344471408	8.045665082	8.947813181	3.387493224	9.543534731	7.171106603	5.329518474	6.927977559	10.23188155	4.963619392	4.785684611	4.662985124	9.051053962	7.896401727	7.173565846	7.339249509	3.330239678	9.263464865	6.510988458
AGPS	7.63615912125	6.87416256875	7.96832496875	6.36521931875	6.292256951	6.5830121665	4.566948028	7.182928911	6.24733686625	6.43378541525	7.09125627625	6.76559098775	7.9155137565	5.271590045	7.20101818675	7.01588807125	7.8910328305	6.73094307475	6.4186343855	6.821420841	6.6735801195	7.9847087665	6.99388854875	7.77837949825	7.74946368425	7.3046071595	6.7007628055	7.77421483975	7.11529891775	7.23824076475	7.061479299	6.9035341585	6.53426402575	8.68426075775	7.54802071975	6.2025425095	7.76029445825
AGR2	5.4083737215	2.9439609835	7.3587695615	6.3929757815	7.840096289	5.97789761	3.130023741	4.576382976	2.410943009	3.503660892	5.927118978	5.525401846	3.204662567	5.6048174875	2.664311636	5.615437578	2.2879159915	3.323828132	7.2131597945	9.0845434945	6.616612701	4.178361101	4.070291768	4.261389363	5.406330365	8.395297019	8.94644064	2.545731189	12.782075025	4.2813899455	8.9894269885	7.0188936125	3.323828132	2.635806875	4.5765383235	3.8518817385	6.2109650855
AGR3	2.261387462	2.261387462	2.261387462	2.273316504	2.261387462	2.261387462	2.261387462	2.261387462	2.261387462	2.261387462	2.261387462	2.261387462	2.261387462	2.261387462	2.261387462	2.261387462	2.261387462	2.261387462	2.261387462	2.261387462	2.261387462	2.261387462	4.622123869	2.261387462	2.261387462	2.261387462	2.261387462	2.261387462	3.787950758	2.261387462	2.261387462	2.944794694	2.261387462	2.261387462	2.261387462	2.261387462	3.323877542
AGRN	6.09271285775	6.0849997005	6.2823958415	5.771509726	5.24408097975	4.85181326025	5.32950898325	4.59645035825	4.74838636075	4.97338527725	5.7500016605	5.1014199795	5.375389487	5.44518225575	4.90520924375	5.6657730445	4.858990407	5.80796643075	5.78854837125	4.635805203	4.9246770175	5.502046043	5.03587125125	5.8842928185	6.40345552775	5.685258601	5.65841122075	4.4617335605	6.09899063225	5.78014936525	5.8831943085	5.702463462	5.35863874925	5.38453174675	5.8340752595	5.524659919	5.75073184675
AGRP	2.261387462	2.261387462	2.261387462	2.261387462	2.261387462	2.261387462	2.261387462	2.261387462	2.261387462	2.261387462	2.261387462	2.261387462	2.261387462	2.261387462	2.261387462	2.261387462	2.261387462	2.261387462	2.261387462	2.261387462	2.261387462	2.261387462	2.261387462	2.261387462	2.261387462	2.261387462	2.261387462	2.261387462	2.261387462	2.261387462	2.261387462	2.261387462	2.261387462	2.261387462	2.261387462	2.261387462	2.261387462
AGT	4.317822537	4.166336961	4.214532129	4.802576607	5.673264203	7.687489432	8.330160774	5.409138928	8.847163212	6.950011878	5.450746941	9.051048866	9.77353277	6.866406124	3.980424439	6.799412741	3.867626291	4.554331275	5.885593396	4.472232661	4.68016495	5.600475441	6.932813333	6.568247674	6.775943139	6.028589224	4.598375761	7.003121278	7.975281328	5.934886319	5.450882304	6.017624032	7.647127289	4.598375761	7.372657761	4.553559444	6.322998227
AGTPBP1	5.3073846865	5.770850203	5.07317329	5.132691407	5.3886663105	5.754628185	4.595340437	5.213663583	5.2651093555	4.76781672	5.652428856	4.780259109	6.532724298	5.3315443625	5.5351090685	4.6266762875	5.7865196165	5.641465714	5.034499009	5.5170406685	5.763910942	5.6060513775	4.9079825845	5.601887088	5.5300720035	5.9160363195	5.425882609	5.70204518	5.5251598585	5.3131052095	5.610663787	5.3928010925	5.15877877	5.913711443	5.689799114	5.3073104425	5.6963147775
AGTR1	2.301699913	2.3924135565	2.301699913	2.2779400825	2.301699913	5.653742735	2.2779400825	7.545536035	2.292464966	2.395275186	2.300699997	2.261387462	2.261387462	2.2779400825	8.3337038435	2.394589577	7.723091531	2.985651532	2.301699913	2.6854169555	3.102291838	2.2783472565	2.4223063475	2.6716537895	2.278269287	2.4107376425	3.17188425	2.5054543825	3.762323589	2.2833599065	2.388242712	2.282541316	3.3026328905	2.3669140205	3.6088825125	2.301699913	2.84258176
AGTR2	2.270557752	2.26911827433333	2.26775661033333	2.26775661033333	2.26775661033333	2.26775661033333	2.273808581	2.26775661033333	2.26588046533333	2.26775661033333	2.26775661033333	2.26775661033333	2.26775661033333	2.86798079066667	2.26973584466667	2.26775661033333	2.261387462	2.26775661033333	2.26775661033333	2.26774838833333	2.26775661033333	2.26775661033333	2.26775661033333	2.26775661033333	2.26775661033333	2.26775661033333	2.27139982266667	2.26775661033333	2.26775661033333	2.26775661033333	2.26775661033333	2.26817607066667	2.26775661033333	2.26775661033333	2.26775661033333	2.279699509	2.26775661033333
AGTRAP	6.291394099	7.844598434	7.603997966	5.795063531	6.33539156333333	5.937144632	4.44116594166667	5.878342531	5.50680447133333	5.62896761866667	6.20020835166667	5.61979590933333	6.543559503	5.08347859633333	5.30106564433333	6.69296808866667	6.536225854	4.89846729733333	6.12126886466667	5.52778718033333	5.813921154	5.578119007	5.80665379233333	6.709883552	6.40756123233333	5.81871924433333	5.936495647	6.67143246333333	6.46960453266667	5.41122709333333	6.05035821566667	6.00571987	6.15083771733333	7.346790104	6.44189623833333	5.349872177	5.88301635566667
AGXT	2.26140052266667	2.26140052266667	2.26140052266667	2.26140052266667	2.26140052266667	2.26140052266667	2.26140052266667	2.26363838433333	2.26140052266667	2.26140052266667	2.26140052266667	2.28556772066667	2.26140052266667	2.26140052266667	2.26140052266667	2.26140052266667	2.26140052266667	2.26140052266667	2.26140052266667	2.26140052266667	2.44202197266667	2.26140052266667	2.284412108	2.26140052266667	2.26140052266667	2.26140052266667	2.26140052266667	2.26140052266667	2.26543341633333	2.26140052266667	2.26140052266667	2.26140052266667	2.26140052266667	2.29148495166667	2.26140052266667	2.26140052266667	2.26713681633333
AGXT2	2.261387462	2.261387462	2.261387462	2.261387462	2.261387462	2.261387462	2.609271247	2.261387462	2.261387462	2.261387462	2.261387462	2.261387462	2.261387462	2.261387462	2.261387462	2.261387462	2.261387462	2.261387462	2.261387462	2.264422578	2.261387462	2.261387462	2.261387462	2.261387462	2.261387462	2.261387462	2.261387462	2.261387462	2.261387462	2.261387462	2.261387462	2.261387462	2.261387462	2.261387462	2.261387462	2.261387462	2.261387462
AHCTF1	7.273871356	7.8359242055	7.9800260815	8.4193909705	7.8037592625	7.532184219	9.6148725305	7.72504265	8.7840224275	8.747598885	7.081301958	8.7872576935	8.363710009	7.994087318	7.9946918225	8.096173938	7.756482526	8.5404893295	8.315573017	8.3479544945	8.00420262	7.776672481	7.6605803475	7.404623214	7.381330404	7.5219214115	8.4620371615	7.6163857605	7.643458502	8.1585939775	7.985598617	8.166572236	8.428144387	8.993793646	7.1620612315	8.901080258	7.54655276
AHCY	9.819599668	10.02248762	9.181294826	11.07991616	10.67318442	10.07821497	9.367559517	10.09131381	10.86354582	11.49084213	11.0477111	11.59891054	11.23302716	10.02133735	10.72415048	10.61579389	10.9047553	10.22289135	10.50157197	11.61501761	10.50486653	10.83172293	10.1934817	10.27888467	9.485470717	10.51202976	10.91585834	10.4266522	9.496235087	10.23855947	10.77127658	10.45534402	10.38072788	11.31376284	9.225516297	10.37801789	10.10999981
AHCYL1	8.41590266075	8.30793499475	8.8779342205	8.29291997825	8.873113193	8.4745753435	6.960696612	8.36209183475	7.84248123275	8.18646960125	7.50928861875	8.0785743745	8.348384651	8.10839932675	7.5279208965	7.96118484075	8.09826226125	7.678251115	8.888732883	7.82441216775	8.9912454355	8.249119245	8.3153553605	8.2587625115	8.40556738925	8.9734691805	9.155767828	8.27613225725	8.3518786495	8.17183897225	8.769601888	8.917117348	8.4098944785	7.2057569765	8.220580989	8.67728902925	8.780377623
AHCYL2	4.313470508	4.0094717035	4.3308616825	4.436462728	6.810011955	5.219143148	4.2043253295	3.7254582225	5.331672516	5.4261983305	4.0352236875	6.245288061	4.359498694	4.3714971965	3.969676288	4.049450791	4.067222998	4.7616699765	5.6124469205	4.937938027	6.005317508	4.366063332	5.080657549	4.671981028	4.420151196	4.9949962415	5.722330824	4.6140153175	4.1975546545	4.3091913975	5.110100595	5.71277877	5.9760712775	4.3645097075	4.377891778	5.574592264	4.734674441
AHDC1	3.85314926833333	3.66749817466667	3.79348018433333	4.42857117733333	4.10085398233333	3.75495482166667	4.21998488533333	3.70504628766667	3.747557034	3.46474590066667	3.47744176166667	3.199946958	3.412591259	4.297180625	3.25808374066667	3.36747608466667	3.35303003366667	4.49395025633333	4.26554952166667	4.01698557133333	3.462092951	3.08619304433333	3.570669007	3.65872413166667	4.049758644	3.92440359733333	4.15293824633333	3.51947975766667	3.979899535	4.01994056333333	4.001659018	4.00914378966667	4.00132139	3.20066367666667	3.63923512766667	4.08679643433333	3.82869897733333
AHI1	3.5522159784	3.381146531	3.5563046402	3.636667088	3.7996821818	3.6587626698	3.756192372	4.2338807392	3.73664746	3.5378452472	3.5977790458	3.520334813	3.5567992166	4.3921258984	4.8830756478	3.5716538142	4.7342014476	3.9198902072	4.0033341048	3.8813956222	3.6264161616	4.3756722072	3.251974591	3.4845946414	3.247442439	3.1414149086	3.8610609848	3.9667051236	3.5581340118	3.1742797406	3.568860818	3.7146459502	3.6731182584	3.8461044268	3.238470041	3.8417750748	3.3012292772
AHNAK	5.742563805	6.24868780225	5.901523275	3.992044872	4.338524235	4.897030507	3.87048002075	4.862204588	4.314114501	4.64122236	6.024349308	4.874471316	5.640272925	4.82865898725	4.99072070075	5.26497864525	4.52575201225	4.597723267	4.50243880575	4.16167900125	4.1214949355	5.39767654875	4.7173261325	5.54040574725	5.74728861225	5.27980838775	4.3114435305	4.6415122575	5.0063884815	6.233897986	4.342622858	4.8121149935	4.77425169625	4.30921501725	5.29716486125	4.21260857825	5.39181018825
AHNAK2	9.83247102	9.8755253445	7.776994707	5.907209018	5.9577314315	5.3716644015	6.257078962	5.1772299965	4.769407847	5.5046809685	9.301599611	9.347518853	9.7250700525	8.8197224955	10.0531859095	8.6273944885	5.694717857	5.619399726	5.9451467585	3.5737702925	4.8244208635	8.9184959815	8.7522691085	9.1229396935	9.266013133	8.4232627205	4.0382237285	8.974388913	9.0836115325	9.139562393	5.566205246	7.638864167	4.9532043165	2.8240332895	9.5069437435	3.538063529	9.415770675
AHR	11.38670936	9.645990905	9.887765462	8.165594854	8.313691221	9.381966439	8.409894384	9.627002536	8.049133793	8.104005239	9.104021845	8.34133357	10.29202172	9.965938438	8.904854916	10.74531628	9.933590152	8.307757853	8.307757853	8.316443013	8.288597342	9.165386187	11.40821597	10.89050004	10.35461309	11.03377968	8.87882603	9.703397974	12.57520435	11.03592433	9.163276729	10.80386441	8.514771561	11.59931866	10.42969222	8.859712233	10.62531025
AHRR	2.330086797	2.304606115	2.303111111	2.304606115	2.303111111	3.298443958	2.533404996	2.304606115	2.266172416	2.303111111	2.694470044	2.303111111	2.266172416	2.304606115	3.429121792	2.304606115	2.304606115	2.763985861	2.304606115	2.304606115	2.304606115	2.304606115	2.304606115	3.246500154	2.302398481	2.382902803	2.304606115	2.261387462	2.304606115	2.304606115	3.223783491	2.574869046	2.646473063	3.749543381	2.299695821	2.304606115	2.304606115
AHSA1	9.173403595	8.940966367	9.512572469	9.787711197	9.423936779	9.717220602	7.210666808	9.929063775	9.913553516	9.593795245	9.375437621	10.07269783	10.20372585	8.084128885	10.21559619	9.206244892	11.30895315	9.633639664	9.135155637	9.41214164	8.745507899	9.946415144	10.01976349	9.411358485	8.66374808	8.877612851	8.809248431	10.09254553	9.326595671	9.400829084	9.091515227	9.091984	8.700439845	10.14551581	9.233548181	9.251848903	8.94954027
AHSA2	5.75339957125	5.16785477125	4.89525341	5.5331850205	6.59259899975	5.441868351	8.106083317	4.7739061645	6.13598833325	5.832121762	6.41473307625	5.32719274825	6.42710740875	7.2117256935	6.4428441235	5.90899866775	5.9830444105	5.80851652325	6.4291151005	4.883572247	5.8448053395	4.269448369	4.1873453445	4.14171776525	3.8017605545	3.4612689455	6.88799975925	4.84620106475	4.657553747	4.56090973475	4.557108307	4.60204577225	3.62259126575	5.37945473475	4.14340032725	6.34004868675	3.344762433
AHSG	2.3112363305	2.2890141765	2.3112363305	2.4323372705	2.312364077	2.281709111	2.3112363305	2.3112363305	2.296312133	2.3080939715	2.304412561	2.34394668	2.3112363305	2.3112363305	2.2890141765	2.3112363305	2.2890141765	2.3172564195	2.281709111	2.3112363305	2.4263198385	2.3112363305	2.388107031	2.3112363305	2.3112363305	2.4697000025	2.3112363305	2.3112363305	2.3112363305	2.417291204	2.3112363305	2.369418613	2.461193012	2.3112363305	2.3185794065	2.3112363305	2.3112363305
AHSP	3.349668507	3.349668507	3.349668507	3.871923912	3.2741258	3.349668507	3.349668507	3.349668507	3.349668507	3.349668507	3.349668507	3.760160104	3.349668507	3.349668507	3.349668507	3.349668507	3.349668507	3.349668507	3.349668507	3.349668507	3.4634169	3.349668507	3.349668507	3.349668507	3.349668507	3.349668507	3.349668507	3.349668507	3.349668507	3.349668507	3.349668507	3.349668507	3.360477681	3.349668507	3.349668507	3.349668507	3.349668507
AICDA	2.261387462	2.261387462	2.261387462	2.261387462	2.261387462	2.261387462	2.261387462	2.261387462	2.261387462	2.261387462	2.261387462	2.261387462	2.261387462	2.261387462	2.261387462	2.261387462	2.261387462	2.261387462	2.261387462	2.261387462	2.261387462	2.261387462	2.261387462	2.261387462	2.261387462	2.261387462	2.261387462	2.261387462	2.261387462	2.261387462	2.261387462	2.261387462	2.261387462	2.261387462	2.261387462	2.261387462	2.261387462
AIDA	10.245506389	10.7140653555	10.7010411715	10.0005212285	10.100485238	10.025578007	9.338492271	10.715134396	10.862364238	10.513035144	10.9443645095	11.25570009	10.8465060485	9.5261737795	10.7710802495	11.371815675	10.163159263	9.5578057325	9.6166579265	10.260274447	9.6918157685	10.42421381	10.6288800655	11.18865128	10.5905525085	10.473325523	9.494341963	10.82133719	10.623475748	11.012571581	10.14360365	10.094676795	10.8850640915	10.4601606105	10.616929174	8.2824261305	10.9686145195
AIF1	7.877035748	8.275283993	8.153948944	4.97727820225	4.87656168175	6.89067385025	4.4408593455	8.2906063905	4.40837817375	4.73511785325	7.6178779515	5.780991948	6.73173738725	7.539668336	8.04991875375	7.93644700175	8.4404672405	5.92258545825	4.63110785025	5.63881240325	3.8272598005	6.7902963215	7.48535463575	8.22728334475	7.705442733	7.503537591	5.114934671	8.994393563	9.190700018	7.31837507275	5.8211468885	6.111222441	4.75312214825	8.3357956905	8.972812933	4.80760799725	8.3207687105
AIF1L	2.3057787135	2.5007798115	2.4645723455	5.8441572235	5.801154749	6.350035728	2.5039956575	3.419799964	8.8835432105	5.5365982695	2.50631744	4.7429402285	2.5039956575	3.802091388	2.8222509205	2.30772787	2.289790149	6.6473463735	5.0719742895	6.129980077	4.4729252015	2.5007798115	5.78227623	2.615843063	2.308427851	5.41259032	5.3125715155	2.405059255	2.4645723455	3.536897553	5.173867869	4.8657378605	7.788283435	2.7924190415	2.437997404	4.3971261335	4.2443674875
AIFM1	6.826059801	6.434062311	6.041975366	7.646407029	6.553529541	8.847112258	3.203775403	7.467551743	7.153137615	6.387738289	6.69984584	6.985507984	7.194320194	5.00576467	5.81153542	6.66214159	7.304245139	6.453447877	6.7731002	7.127423567	6.00829679	7.841864644	6.217908182	6.988276787	4.989457699	6.7262075	7.438111225	8.746083185	6.325435511	5.72772218	6.654391833	6.655919065	6.784478062	7.540352016	6.165459226	4.907524586	6.058391791
AIFM2	4.9527599785	5.0123673665	5.3783687685	6.368250977	6.139011065	5.920199384	5.835557138	6.081361652	4.9550108835	6.324157264	5.486544741	6.800625691	3.8986102	5.3849097095	6.6089138625	5.5841726915	6.3727676045	5.31502107	6.40566438	6.5120349445	6.303195887	6.337751501	5.1353899205	5.519753296	4.4465534545	5.4642457805	6.4827793175	6.305604597	6.274397556	5.322331469	6.2467276025	6.210942952	8.22602696	6.454005253	5.587678569	5.516852579	5.565058297
AIFM3	2.294703434	2.294703434	2.294703434	2.294703434	2.294703434	2.294703434	2.294703434	2.294703434	2.294703434	2.626542068	2.388471811	2.342274765	2.294703434	2.294703434	2.294703434	2.294703434	2.491825769	2.294703434	2.294703434	2.294703434	2.294703434	2.294703434	2.294703434	2.377665792	2.294703434	2.294703434	2.294703434	2.294703434	2.73406204	2.302806125	2.294703434	2.294703434	2.294703434	2.294703434	2.30505638	2.294703434	2.294703434
AIG1	5.58034781333333	5.30385550466667	6.56208067433333	5.55376129666667	5.85520762766667	5.12736661066667	6.450629835	5.88875139666667	6.077661948	5.20755437766667	6.192411439	5.46392729866667	5.38651550433333	5.23386874133333	5.59563188166667	5.88864954166667	7.48129878133333	6.06169566833333	5.72069418233333	5.90072861966667	6.056697785	5.75063656766667	5.56090678433333	5.807085746	5.79977811566667	5.85764262166667	5.76414900833333	5.00077626366667	5.58766422266667	5.46915773533333	5.640210278	5.69273177533333	5.727877297	5.10774062933333	5.392736836	6.51713641033333	5.49397234833333
AIM1	9.760812263	9.624566645	10.21444194	6.276375385	8.915366783	7.486307885	8.089115597	9.80477977	6.273118288	6.298661657	10.43868712	6.475242638	7.171179939	8.796470654	8.624711814	10.2844786	10.09010956	7.513048555	9.467696923	7.759428813	7.807113845	7.695582809	10.01606553	9.75509106	10.06145637	9.324693804	9.154477614	9.82766574	11.23766419	10.34962358	8.994811219	9.352655014	7.371384844	7.874477741	10.09724887	8.77997848	9.461230906
AIM1L	3.5037248375	3.741208912	2.798482224	2.720945875	2.5796381195	2.564518372	2.57138375	2.5705819875	2.564518372	2.565507409	3.1134917775	2.5705819875	2.5930770315	2.704501439	2.5705819875	2.629307604	2.565223775	2.760592587	2.566391503	2.5705819875	2.7143564575	2.5705819875	2.928560762	3.131310781	4.091582025	2.7313518235	2.564518372	2.646013841	2.7874396985	2.5705819875	2.5705819875	2.4844837225	2.5643615295	2.58080106	2.9589090285	2.5676636455	2.8095873875
AIM2	8.907454576	7.520108346	11.33254208	3.813215887	2.418731697	3.72410513	3.268988197	9.121379591	2.418731697	2.261387462	10.74082885	2.418731697	9.41935051	3.835051005	10.16236081	11.08091875	11.09850985	2.418731697	2.418731697	2.53221273	2.418731697	4.677305147	8.967303203	9.857501549	9.963602002	3.574391297	2.418731697	7.763371811	8.688204595	5.932946013	2.425253078	3.527808976	2.418731697	8.36604636	8.834895009	2.738431691	4.963907091
AIMP1	7.80701726533333	8.04532679333333	8.45603488333333	8.14688021566667	8.69715163066667	7.954971934	6.89193134266667	8.20317065933333	8.47682931666667	9.344646009	8.88292859633333	8.320393137	7.160552031	6.43088634766667	8.17566399733333	8.16949733866667	8.297026076	7.169078548	8.67423916166667	9.24721030066667	8.72036321633333	7.95707799766667	7.94899977366667	8.03437790966667	7.55562328166667	7.89420790833333	8.92416132433333	8.38189325266667	8.677292725	7.85206862566667	8.73520603466667	8.74230254833333	7.46113005233333	8.892333589	7.911717708	8.687164985	7.73216616133333
AIMP2	8.07329096033333	8.309718968	7.99333013033333	7.89798194666667	7.90469523033333	8.876927228	6.969158706	8.507321253	7.831847938	7.977619311	8.26565878166667	8.70988392966667	8.57336016633333	6.45272408433333	8.24025747866667	8.19188401233333	8.68914467066667	8.145212275	7.61647575666667	8.01061062433333	7.95576451666667	8.25888740566667	7.78820534	7.817289144	7.99430476066667	7.72327987366667	8.36774545033333	9.03645939766667	7.633347586	7.893753287	7.78202382366667	7.492268583	7.94349892833333	9.716309665	7.615857026	6.92546902966667	7.84514014933333
AIP	8.0204735085	8.132488245	7.776794603	8.229532724	9.379463029	8.7886748375	6.454508878	8.7175102835	8.383963236	9.0253666065	8.3278634595	9.946973647	7.7126419865	7.7188467405	8.5399192905	8.1309549485	7.9099834205	7.0906496255	8.7638192	8.5103239505	9.544598569	8.090465183	8.052240108	8.4001898665	7.4475843425	8.1110359945	8.513614582	8.018853338	8.16660113	7.7916925045	8.2643472115	8.563116648	8.5487967255	7.887142242	8.138591804	7.977283815	8.2581565675
AIPL1	2.261387462	2.2615585075	2.261387462	2.261387462	2.261387462	2.261387462	2.261387462	2.261387462	2.261387462	2.261387462	2.261387462	2.261387462	2.261387462	2.635037842	2.2647079735	2.261387462	2.261387462	2.269298019	2.261387462	2.2896085345	2.4500667455	2.261387462	2.261387462	2.261387462	2.3127398855	2.261387462	2.2766150845	2.261387462	2.261387462	2.261387462	2.261387462	2.261387462	2.261387462	2.261387462	2.261387462	2.261387462	2.261387462
AIRE	3.131383299	2.261387462	2.812578491	2.812578491	2.792161796	2.823324692	3.180542456	2.827087969	2.812578491	2.75160849	2.812578491	2.812578491	2.812578491	2.808501543	3.038078036	2.812578491	2.812578491	2.772574953	2.765884406	2.812578491	2.873824785	2.848824219	2.812578491	2.963551681	2.990570301	2.812578491	2.823753054	2.812578491	3.019538443	2.759999028	2.812578491	2.75160849	2.812578491	2.812578491	2.812578491	2.812578491	2.88766948
AJAP1	2.31938896575	3.1276553655	2.261387462	2.49286224475	2.261387462	2.26254396975	2.273461483	2.261387462	2.261387462	2.261387462	2.9288512815	2.261387462	6.342217447	2.261387462	2.261387462	2.26327655375	2.261387462	2.2626013755	2.261387462	2.261387462	2.261387462	2.39509303775	2.298972202	2.261387462	5.122861186	2.38366902025	2.261387462	2.261387462	2.261387462	2.261387462	2.261387462	2.261387462	4.07143801325	2.261387462	2.261387462	2.261387462	2.261387462
AJUBA	6.525840529	6.63804249875	4.6009546295	6.43393995925	6.73410823625	4.265535422	4.3427299825	4.55298861075	5.974060913	6.464420166	6.5557140625	6.78917275775	6.68539731575	4.53742451425	4.683348105	6.061288685	6.2853840925	5.269660027	5.4936662035	6.51940894125	5.5847488395	5.9412846815	5.691571679	7.56078478225	6.63232675475	5.79827622	5.38089930175	6.01058335275	5.36024441	6.75483168025	6.206958259	5.94547654825	6.23552124175	3.734154996	6.10697828125	5.27070395125	5.60466267825
AK000798	2.261387462	2.261387462	2.261387462	2.418756517	2.261387462	2.261387462	2.706463225	2.261387462	2.263217123	2.261387462	2.261387462	2.261387462	2.261387462	2.261387462	2.261387462	2.261387462	2.261387462	2.261387462	2.261387462	2.261387462	2.261387462	2.261387462	2.261387462	2.261387462	2.261387462	2.261387462	2.284576555	2.261387462	2.261387462	2.261387462	2.261387462	2.261387462	2.261387462	2.261387462	2.261387462	2.261387462	2.261387462
AK021537	3.104557632	3.595751508	2.337614953	2.290838663	2.261387462	2.28475738	2.457114927	2.290838663	2.290838663	2.267287526	2.745362097	2.290838663	3.403743824	2.55787757	2.676859246	2.290838663	2.291805472	2.290838663	2.264190558	2.290838663	2.261387462	2.290838663	2.290838663	2.290838663	3.230647834	2.313641252	2.261387462	2.290838663	2.485969049	2.296500672	2.290838663	2.290838663	2.290838663	2.290838663	2.358098076	2.701665514	2.367304594
AK021804	5.719842128	7.6455544485	8.3013844565	5.128280732	9.1186857015	8.679117122	11.108134425	9.838783077	6.726782494	9.3048451115	7.744792204	7.0365800105	7.2763019795	10.191360273	10.515339222	7.6691525825	7.6836496745	7.8591209715	8.9649956245	7.3724954045	6.5250645475	5.035485332	6.078709786	4.093665613	3.7861191145	6.803717952	7.0243017155	2.917388892	6.9953024115	7.090613409	6.765514836	7.562924876	4.9138642665	2.8267213955	2.9506027515	8.4035304135	4.1066876115
AK021933	2.330858532	2.2615357485	2.284550685	2.2844023985	2.284550685	2.52306459	2.9871898705	2.2844023985	2.9253722955	2.3286153485	2.284550685	2.284550685	2.2844023985	2.284550685	2.317416343	2.2844023985	2.5742347025	2.284550685	2.2849179455	2.284550685	2.2844023985	2.2844023985	2.284550685	2.284550685	2.284550685	2.284550685	2.501048682	2.871144991	2.39077603	2.284550685	2.284550685	2.284550685	2.284550685	4.269800431	2.284550685	2.284550685	2.288017933
AK021977	2.387857658	4.122747549	2.261387462	2.261387462	2.261387462	2.288046575	2.261387462	3.969198441	2.261387462	2.261387462	2.830179658	2.261387462	2.261387462	2.261387462	2.634230337	2.261387462	2.261387462	3.92885316	2.261387462	2.261387462	2.261387462	2.261387462	2.634032173	2.266881082	2.694061058	2.261387462	2.261387462	2.261387462	2.261387462	2.503904443	2.261387462	2.261387462	2.261387462	2.261387462	2.261387462	2.261387462	2.261387462
AK024936	2.261387462	2.261387462	2.261387462	2.266007387	2.261387462	2.261387462	2.261387462	2.271234635	2.261387462	2.261387462	2.261387462	2.261387462	2.261387462	2.261387462	2.261387462	2.261387462	2.261387462	2.261387462	2.261387462	2.261387462	2.261387462	2.261387462	2.261387462	2.261387462	2.300974204	2.261387462	2.261387462	2.261387462	2.261387462	2.263365216	2.261387462	2.261387462	2.261387462	2.261387462	2.261387462	2.261387462	2.261387462
AK025288	7.373122047	8.284836961	6.802239225	7.56425788	4.228753716	5.363121236	6.813030322	8.485564674	7.303095234	4.435477314	8.787289795	3.128857404	9.658369094	7.949002056	8.660183537	7.677263345	6.860633952	8.728562782	5.305247643	3.596126451	3.921745672	4.956773054	7.176540098	6.54080331	9.027655936	4.430368739	4.448173228	4.964503791	5.594527968	7.043348559	5.560000782	5.09014109	3.937552085	4.742224825	4.661769852	6.270548849	4.726888679
AK026905	3.791806944	5.303117238	4.574596671	2.875592077	2.290730751	3.158369608	2.348459496	4.977632715	2.347347952	2.261387462	5.51928225	2.261387462	5.080018902	6.967612682	4.262894545	4.381244097	4.150360264	2.721788862	2.261387462	2.261387462	2.287271892	2.261387462	2.347347952	2.349363298	4.056381418	2.347347952	2.261387462	2.347347952	2.347347952	4.010552974	2.261387462	2.347347952	2.347347952	2.293261649	2.347347952	2.347347952	2.829122231
AK054988	2.261387462	2.261387462	2.261387462	2.325684675	2.29256907	2.261387462	2.500962616	2.261387462	2.261387462	2.261387462	2.261387462	2.261387462	2.261387462	2.335116563	2.261387462	2.261387462	2.261387462	2.261387462	2.261387462	2.317401657	2.261387462	2.261387462	2.261387462	2.261387462	2.87065613	2.261387462	2.261387462	2.261387462	2.261387462	2.261387462	2.261387462	2.261387462	2.261387462	2.263576069	2.261387462	2.261387462	2.261387462
AK055458	2.2660931155	2.267947011	2.267947011	2.267947011	3.196413575	2.267947011	3.2321072175	2.267947011	2.3247495105	2.267947011	2.267947011	2.267947011	2.267947011	2.3352080085	2.267947011	2.279397051	2.2678865215	2.8207509785	2.7670151715	2.267947011	2.261765539	2.267947011	2.267947011	2.261387462	2.267947011	2.2763946875	2.267947011	2.261765539	2.267947011	2.267947011	2.371828556	2.267947011	2.261387462	2.261765539	2.2678865215	2.350200442	2.267947011
AK055981	2.358251838	2.358251838	2.349556697	3.432896711	2.358251838	3.140630323	2.358251838	2.358251838	2.275046122	2.443246612	2.261387462	2.261387462	2.349556697	2.72234367	2.349556697	2.349556697	2.261387462	4.326758361	3.646623627	2.370029172	2.358251838	2.358251838	2.355559613	2.674618221	2.358251838	2.702620728	4.398969517	2.353838844	2.349556697	3.303502719	3.795185164	3.52561743	2.358251838	2.393513722	2.840989149	2.355559613	2.358251838
AK056098	2.374126377	4.962836809	6.567392471	2.374126377	2.373872234	2.373872234	2.374126377	2.374126377	2.267284104	2.262205998	2.545618836	2.789828536	3.683667703	2.374126377	2.313289215	2.374126377	2.414257534	2.374126377	2.374126377	2.313289215	2.34781341	3.101756603	2.447921175	2.963203656	3.406175871	2.261387462	2.34571922	3.211392481	2.34571922	2.374126377	2.34571922	2.499926029	2.345788884	2.261387462	2.373872234	2.374126377	2.872886199
AK056982	3.272194331	2.261387462	2.261387462	2.261387462	2.261387462	2.261387462	2.261387462	2.261387462	2.261387462	2.261387462	2.261387462	2.261387462	2.261387462	2.261387462	2.261387462	2.261387462	2.265050809	2.261387462	2.261387462	2.261387462	2.261387462	2.261387462	2.261387462	2.568502216	2.261387462	2.261387462	2.261387462	2.261387462	2.261387462	2.261387462	2.261387462	2.261387462	2.261387462	2.261387462	2.858705388	2.261387462	2.974074148
AK074476	2.704817286	2.794683199	2.77402304966667	3.18680403033333	2.95054378333333	3.022893435	2.798912276	2.639029769	3.21274062233333	2.99518039	3.10286930866667	3.08131818933333	2.97696964133333	2.68713069366667	2.68782290633333	2.74420782166667	2.83819796433333	2.71570840733333	2.87405268	2.84850674633333	2.75995565733333	2.85415425633333	2.797530087	2.612321556	2.95384295366667	2.990126651	3.218288849	2.884701484	2.84648604233333	2.76869987933333	2.97912350233333	2.82624287166667	2.737515484	2.857934001	2.64990512266667	2.91644118266667	2.639029769
AK090844	5.275013528	5.707032541	4.794902496	5.357341332	4.498640082	4.486381136	7.159796051	5.664035577	4.665343489	4.37774741	5.620403595	3.627350612	5.193353475	7.342755361	6.051405666	4.738811838	5.027744548	6.311893896	4.79866614	4.037241538	4.029452988	4.023335497	5.520318622	4.137122691	5.568212317	4.029452988	4.455397755	4.203504011	4.637297959	5.025865937	4.448219557	4.382765245	3.856160012	4.266332924	3.730494127	5.624269936	4.448219557
AK091729	2.928049199	2.621454341	2.352635287	2.380147925	2.501391205	2.352635287	3.351238904	2.57341667	2.632298673	2.387885738	2.352635287	2.352635287	2.359500064	2.355711352	2.404018472	2.352635287	2.603478358	2.527990914	2.352635287	2.352635287	2.489970186	2.261387462	2.261387462	2.352635287	2.352635287	2.351216283	5.616400685	2.352635287	2.352635287	2.352635287	2.261387462	2.352635287	2.352635287	2.352635287	2.352635287	2.377900444	2.261387462
AK093205	2.261387462	2.261387462	2.261387462	2.261387462	2.261387462	2.261387462	2.2818388205	2.261387462	2.261387462	2.261387462	2.261387462	2.261387462	2.261387462	2.261387462	2.261387462	2.261387462	2.261387462	2.261387462	2.261387462	2.2645900425	2.261387462	2.261387462	2.261387462	2.261387462	2.261387462	2.261387462	2.261387462	2.261387462	2.261387462	2.261387462	2.261387462	2.261387462	2.261387462	2.2791991175	2.261387462	2.261387462	2.261387462
AK094644	2.261387462	2.261387462	2.261387462	2.261387462	2.261387462	2.261387462	3.87270531	2.261387462	2.261387462	2.261387462	2.35591164	2.261387462	2.261387462	2.262679472	2.261387462	2.261387462	2.261387462	2.313439641	2.261387462	2.261387462	2.329969864	2.261387462	2.261387462	2.261387462	2.413664174	2.261387462	2.261387462	2.261387462	2.261387462	2.261387462	2.261387462	2.261387462	2.261387462	2.261387462	2.261387462	2.261387462	2.261387462
AK096159	2.261387462	2.261387462	2.261387462	2.261387462	2.261387462	2.261387462	4.290266885	2.261387462	2.261387462	2.261387462	2.331584095	2.261387462	2.261387462	2.261387462	2.467892317	2.261387462	2.269428535	2.261387462	2.261387462	2.261387462	2.261387462	2.261387462	2.261387462	2.261387462	2.261387462	2.261387462	2.261387462	2.261387462	2.261387462	2.261387462	2.261387462	2.261387462	2.261387462	2.261387462	2.261387462	2.294820195	2.261387462
AK097370	2.261387462	2.261387462	2.261387462	2.261387462	2.261387462	2.261387462	2.261387462	2.261387462	2.261387462	2.261387462	2.261387462	2.261387462	2.261387462	2.261878045	2.261387462	2.261387462	2.261387462	2.261387462	2.261387462	2.261387462	2.261387462	2.261387462	2.261387462	2.261387462	2.261387462	2.261387462	2.261387462	2.261387462	2.261387462	2.261387462	2.261387462	2.261387462	2.261387462	2.261387462	2.261387462	2.261387462	2.261387462
AK097453	2.261387462	2.417667188	2.261387462	2.261387462	2.261387462	2.261387462	3.849599376	2.261387462	2.261387462	2.261387462	2.261387462	2.261387462	2.261387462	3.150991613	2.264067852	2.267423995	2.261387462	2.261387462	2.261387462	2.261387462	2.261387462	2.261387462	2.261387462	2.290527227	2.367567114	2.300099933	2.261387462	2.263439512	2.261387462	2.261387462	2.261387462	2.261387462	2.261387462	2.332489166	2.261387462	2.261387462	2.261387462
AK098263	2.261387462	2.29176317	2.261387462	2.261387462	2.261387462	2.261387462	2.261387462	2.261387462	2.261387462	2.261387462	2.261387462	2.261387462	2.261387462	2.261387462	2.261387462	2.261387462	2.261387462	2.261387462	2.317654041	2.261387462	2.627744833	2.261387462	2.261387462	2.261387462	2.261387462	2.299104139	2.264555888	2.261387462	2.261387462	2.261387462	2.909575955	2.261387462	2.261387462	2.261387462	2.261387462	2.261387462	2.272546767
AK1	7.0163953595	6.8905407805	6.912624183	8.142754344	9.1773545105	11.0605131425	9.3958677995	6.9683820225	7.8607499065	10.000510352	6.8839794565	8.52480238	7.2760685375	9.2568717795	6.2885406415	6.5833852095	5.7044609315	8.964381705	10.6442309435	9.4009474795	9.1064901745	6.0277188425	7.045085671	6.746266475	6.217280512	8.2366735885	9.6310250325	7.3346827585	7.05579904	6.7474866635	9.525169651	10.442515164	8.59397191	7.238762797	7.4418120195	9.420475876	8.281090486
AK130486	3.1735698755	3.1198430635	3.1204993255	3.173636038	3.1592235405	3.092561197	3.463624057	3.117858171	3.120063138	3.126911851	3.1206989145	3.1645452145	3.1206989145	3.151116117	3.1206989145	3.126902148	3.0347756765	3.1457627855	3.1206989145	3.118678416	3.189895545	3.090782308	3.1879123995	3.090782308	3.148685055	3.1206989145	3.243677136	3.118678416	3.1204993255	3.1206989145	3.112658344	3.133741957	3.1206989145	3.202933586	3.1206989145	3.1206989145	3.1206989145
AK131021	2.261387462	2.261387462	2.261387462	2.261387462	2.261387462	2.261387462	2.261387462	2.261387462	2.261387462	2.261387462	2.261387462	2.261387462	2.261387462	2.261387462	2.261387462	2.261387462	2.261387462	2.261387462	2.261387462	2.261387462	2.261387462	2.261387462	2.261387462	2.261387462	2.261387462	2.261387462	2.261387462	2.261387462	2.261387462	2.261387462	2.261387462	2.261387462	2.261387462	2.261387462	2.261387462	2.292688108	2.261387462
AK2	6.51349027416667	6.6849033835	7.01074118116667	5.591423211	6.93478802083333	5.90527300366667	5.286932461	7.15023474816667	5.2740461875	5.81395155733333	7.32019205966667	6.79381181266667	6.94995616183333	5.50940065	6.49477927383333	6.61566629116667	7.684579579	5.90244443433333	7.4103917435	7.0585008245	7.2787743	6.44960974666667	6.06139570466667	6.6796413655	6.58159661216667	6.437099083	6.7215723315	6.99163716083333	6.1577005605	6.90081710183333	7.17404220466667	6.7093742775	5.74431629733333	7.03965599633333	6.37328041566667	6.63243162033333	6.487715582
AK3	10.075717407	8.996025429	8.6795942745	9.068032336	10.01853725	9.3572334715	8.1192101795	8.516150577	9.521604479	8.7175924155	8.191875013	8.53946289	9.604019546	8.5379637095	8.356172863	9.98751023	9.1199362595	8.8208929585	9.6213932585	10.4723149455	10.7823607945	8.9146483135	9.336849902	8.8658194935	8.7535035175	9.7261097135	9.9488197665	9.868938782	9.361600957	9.304322992	9.6041450085	9.6076472295	9.8345117435	10.4653350455	9.2695310885	9.2551447785	9.560358475
AK5	2.261817708	2.261817708	2.2640716125	2.261817708	2.261817708	2.261817708	2.2650526525	6.4027108485	2.261817708	2.261817708	2.261817708	2.261817708	2.261817708	2.261817708	5.4816226375	2.261387462	5.1193997515	2.261817708	2.261817708	2.261817708	2.261817708	5.8299216675	2.3039667105	2.372571391	2.261387462	2.261817708	2.261817708	2.2621476385	2.261817708	2.261817708	2.261817708	2.261387462	5.739279708	2.261817708	2.5094007405	2.261817708	2.374838289
AK6	9.015635553	9.326918732	9.411291338	10.03267755	9.616045844	10.16196312	8.654812938	10.5696816	9.640317667	9.818047435	9.181183576	9.90417955	9.871555866	7.169146587	9.76768892	9.395235051	9.22337098	8.969924391	9.163411399	10.62712993	10.059143	9.817671885	9.597849283	9.107333276	8.309728127	9.411291338	9.411291338	10.33555043	9.476770013	8.847637297	9.272730857	9.589488661	9.958946635	8.71404472	9.64073337	8.772656331	9.420723099
AK7	2.26683349625	2.26683349625	2.26541083375	2.26683349625	2.318357331	2.26683349625	2.374253556	2.26683349625	2.6546195245	2.26683349625	2.26541083375	2.394935194	2.26683349625	2.26541083375	2.26541083375	2.26683349625	2.261387462	2.491035388	2.26683349625	2.30317067325	2.26541083375	2.26541083375	2.26683349625	2.261387462	2.26683349625	2.26683349625	2.2671242685	2.3029702125	2.26703574825	2.26959611975	2.26683349625	2.46596989375	2.7476717205	2.26683349625	2.26541083375	2.2941742395	2.261387462
AK8	3.339819616	3.341779646	3.131449597	3.591150772	3.4414071735	3.550253803	4.1857042155	3.672387407	3.405673994	3.4474100395	3.108864046	3.339819616	3.341779646	3.500888883	3.341897661	3.3062398175	3.0980650615	3.412179834	3.237868273	3.496942401	3.5751872915	2.999378585	3.341779646	3.1519168985	3.339819616	3.3850009345	5.071281459	3.168190246	3.3459431205	3.341897661	3.175865088	3.3489591285	3.3741578935	3.341897661	3.341779646	3.7390154595	3.339819616
AK9	3.07440901533333	2.948870858	3.191144764	2.934878355	3.916599825	3.353555022	4.29725522833333	2.96110220333333	3.70427314866667	3.21280151566667	3.16002285033333	3.09004597	3.40092163033333	3.948586269	3.00838429233333	2.794727053	3.29992894333333	4.207030698	4.38481130533333	4.12042492333333	3.589783332	2.523740929	3.34202851433333	2.88016829266667	3.01245974366667	2.96988349933333	3.86287100666667	3.46127111633333	3.56236804066667	3.349812937	4.02440987833333	3.43837204766667	4.26539237666667	2.68526836233333	2.80328723133333	3.56939377433333	3.216285944
AKAP1	6.21622678175	6.40514617775	6.0868334325	4.29908666525	7.423767065	6.44578913025	5.95082378175	5.90036476075	6.684902302	7.416551436	5.49696142225	7.446491346	6.41685734325	7.31619133475	4.9584206285	6.16899579625	5.255785935	5.15981135025	7.615007689	6.84031085175	7.08686954725	5.777470032	6.14707879175	5.735988074	5.3495386575	6.14334453125	7.2380328915	5.85361624	4.8808375855	6.42148207925	6.454308221	6.45696249175	6.01204080775	6.44891790675	5.303512568	6.465231634	6.3247147295
AKAP10	4.4333801065	5.078963466	4.23092717575	4.4030360075	4.41462655025	4.7045910765	5.72883555025	4.71179726275	4.7815133125	4.29395778375	4.38462681025	3.67953761175	4.0824309075	6.019098562	4.640987161	4.309945614	5.3826573505	5.44477088125	4.706563902	4.55613407575	4.20101959975	3.64535091275	4.41614499375	3.9965883785	4.48694172575	3.86763416475	4.6006822895	3.9127545865	4.600835923	4.3683956615	4.136339884	4.05944915575	3.8235944375	4.25447298025	3.774599981	5.02113854575	3.46674965325
AKAP11	6.5633562175	6.7074501	6.2529813485	5.5793567975	7.0203055315	6.189822865	5.6105621245	6.753164407	6.110628344	6.186289827	6.363819668	5.963649512	7.1034612225	5.9626234285	6.5335714985	6.8669276585	6.66628266	5.8284333425	6.90593257	6.8824047525	6.7783659925	6.504061776	6.366437502	6.828209934	6.123415332	6.6404851385	6.6719169945	6.4487341985	6.6678591595	6.6758335035	6.5801449825	6.6079940525	5.3007012985	6.2182777885	6.2402888305	6.618537212	6.6165849935
AKAP12	5.284561764	4.9488971848	6.5393299918	7.9873732228	5.5847314672	6.8931087378	3.3491838286	5.3336175746	7.5023200988	3.9110504612	5.489451646	3.3456890786	8.4751227896	4.2514566116	7.26121049	5.2996382238	5.3273736718	5.5317583374	3.5253650894	5.4189097808	4.2841861924	7.9090143216	6.2753888216	6.1577327232	6.3151418	4.9977498326	5.03351872	6.188292289	5.3816794842	5.1279848728	6.2120134702	5.1633067116	6.7702026892	7.8437032914	5.0665897472	3.9461311368	5.2732684364
AKAP13	6.74253973488889	6.43213393555556	6.517409554	6.64545033166667	6.21080121144445	6.77003540633334	7.40592933211111	6.09226461033333	5.90939759655556	5.796895126	6.06526749288889	6.55014370411111	5.73417309888889	8.33870523477778	6.38266527677778	6.18191781266667	5.70472314333333	6.63017835033333	6.74701850255556	5.06966078577778	7.175698763	6.56155151066667	6.56105449777778	5.98052694833333	6.35143008588889	6.699220351	7.00753177411111	5.90754397955556	5.99933952844444	6.479866849	6.59313468966667	7.11365219177778	6.30106296444444	5.93503437933333	6.22687821222222	6.778157609	6.69549030188889
AKAP14	2.261387462	2.261387462	2.261387462	2.261387462	2.261387462	2.26155488766667	2.261387462	2.261387462	2.261387462	2.261387462	2.261387462	2.261387462	2.261387462	2.261387462	2.261387462	2.261387462	2.261387462	2.261387462	2.261387462	2.261387462	2.261387462	2.261387462	2.261387462	2.261387462	2.261387462	2.261387462	2.26434235966667	2.26157590433333	2.26200450233333	2.261387462	2.261387462	2.261387462	2.261387462	2.261387462	2.261387462	2.261387462	2.261387462
AKAP17A	4.93313064466667	4.726027243	4.90691717433333	5.312597326	5.39279751133333	5.18044512366667	4.951189128	4.75642997166667	5.65674776166667	5.05841479533333	5.886661441	4.867557143	5.58714103866667	5.05527977966667	4.77462442633333	5.31158631633333	5.33352132666667	4.912045648	5.16165403433333	5.03660584766667	4.84024608366667	4.35950583733333	4.750223536	4.513913024	4.95780805466667	4.72305540366667	5.216326754	4.97628037733333	4.91045913366667	4.561571504	4.962038163	4.96635644333333	4.65034048533333	4.917375122	4.75586345166667	4.763642107	4.224229031
AKAP3	2.261387462	2.261387462	2.261387462	2.261387462	2.261387462	2.261387462	2.261387462	2.261387462	2.261387462	2.261387462	2.261387462	2.261387462	2.261387462	2.261387462	2.261387462	2.261387462	2.262463757	2.261387462	2.261387462	2.659337359	2.261387462	2.261387462	2.261387462	2.261387462	2.261387462	2.261387462	2.261387462	2.261387462	2.316203152	2.261387462	3.19776355	2.261387462	2.261387462	2.261387462	2.261387462	2.465985824	2.261387462
AKAP4	2.261387462	2.262261853	2.261387462	2.261387462	2.261387462	2.261387462	3.64818914	2.261387462	2.261387462	2.261387462	2.261387462	2.261387462	2.261387462	2.59301319	2.261387462	2.261387462	2.261387462	2.261387462	2.261387462	2.261387462	2.261387462	2.261387462	2.261387462	2.261387462	2.261387462	2.261387462	2.261387462	2.261387462	2.315550236	2.261387462	2.261387462	2.261387462	2.261387462	2.261387462	2.261387462	2.261387462	2.261387462
AKAP5	3.119625847	3.1148226715	3.2464943555	3.1278228085	2.989716325	3.014523978	3.3333609425	3.114312837	3.007146877	3.0751804025	3.114312837	3.112568165	3.1542972025	3.119478698	3.1364970015	3.5880821655	3.4562499635	3.1798971335	3.119385398	3.114312837	3.250554513	3.2905754825	3.197792296	3.114312837	3.114312837	3.3061094785	3.112568165	3.114312837	3.5535756575	3.112568165	2.989716325	2.534207962	3.2062168365	5.03258784	3.116611033	2.989716325	3.114312837
AKAP6	2.261387462	2.261387462	2.261387462	2.261387462	2.261387462	2.261387462	2.261387462	2.261387462	2.267879731	2.261387462	2.261387462	2.261387462	2.261387462	2.261387462	2.261387462	2.261387462	2.261387462	2.2631976265	2.264844977	2.261387462	2.261387462	2.261387462	2.261387462	2.261387462	2.261387462	2.261387462	2.261387462	2.261387462	2.261387462	2.263260282	2.261387462	2.261387462	2.261387462	2.261387462	2.261387462	2.276730032	2.261387462
AKAP7	4.8193510565	4.3383945995	5.107511627	3.84598194	5.611486327	5.327086598	5.176738419	5.1465251815	5.6112769405	4.5637280125	4.837080943	4.5410116925	4.402261322	4.2347953125	4.818636609	5.368361223	5.8873290545	4.8483921475	5.7900724785	5.84501993	5.630461907	5.4563528815	5.4180451315	5.311261516	4.097269957	5.1961413105	5.7594486755	5.61371711	5.5516750725	4.8027933955	5.5164706825	5.4182122325	4.997999069	5.3821697095	5.496521874	5.4555072875	5.497000385
AKAP8	6.591363249	6.9617111935	6.6259937305	6.72929506	7.2684159825	6.7575933985	6.807898552	6.917113882	7.4059203405	6.5364789985	7.332152822	6.756250059	7.658676434	6.935253997	7.272590658	6.490763248	7.547226463	6.613131809	6.7190243835	7.16848102	6.4297875005	6.7000575455	6.197684766	6.117576367	6.5165439855	6.2556978115	6.5950038105	6.748041215	6.6362511575	6.153843299	6.329640875	6.533329521	7.1038028215	8.2888509745	6.2272516705	6.6683430395	5.929279245
AKAP8L	3.9068565542	3.8188324018	3.7961875782	4.2013624552	4.283403227	3.9067398546	5.1230961966	3.8512217084	4.666493277	3.9288483918	3.9413812726	3.9783199042	4.0298762478	4.5930274096	4.0505397924	3.7872386088	3.9698109086	4.283787095	4.1549022338	4.1234972952	3.7552955462	3.6947675236	3.7921402632	3.6622917756	3.6272487718	3.7218025882	3.9603317232	3.7682348854	3.7477720104	3.6763387224	3.7823202234	3.7240533588	3.9163411042	4.4537049262	3.758167362	4.1379620924	3.5277657052
AKAP9	4.718092311	4.900358894	4.46862299666667	4.78599115133333	4.73109621133333	5.13156218733333	4.92565875233333	4.29264571966667	5.02521630566667	4.77195093066667	5.27397055466667	4.605906884	5.02595960566667	4.892236097	4.16306632066667	5.20151727633333	4.42539407866667	4.18750042633333	4.80020068433333	4.94426449433333	4.930804121	4.32676697566667	4.41605528366667	4.23961555	4.32857631866667	4.59369503033333	4.45216941066667	4.559689594	4.51084783533333	4.60040100066667	4.52103818366667	4.87269835633333	4.65672127733333	4.40574854566667	4.43073043166667	4.74428048166667	4.25373378433333
AKIP1	7.917911407	8.069408236	8.5893241445	6.6575334335	7.707935123	8.1220747585	7.3086289695	8.137826085	7.150545418	8.4248384155	8.5051447555	8.784218454	8.051717297	6.9272848755	7.862629555	7.89598104	8.851643338	7.4208236785	8.0938658765	7.3313419315	8.4603320075	8.571687581	7.4719745685	7.7264647765	8.098836393	7.6424544125	7.9288096415	8.3332780415	7.3360413855	8.0134875045	8.130776012	7.996474709	8.2844030245	7.0962341575	8.0951381025	7.540172481	7.877136898
AKIRIN1	7.08062114133333	7.931226189	8.15274834333333	8.787761516	7.181109619	8.59938016866667	4.02807413866667	7.77836075033333	6.70928423466667	7.82315020466667	7.79220754966667	6.955597927	7.91585553066667	5.508181949	7.62502846533333	7.680730457	8.48215389233333	7.49300804566667	7.01617868133333	8.92155311266667	7.54906276366667	8.551335032	7.656152974	8.129472431	7.96683061	8.23423132133333	7.657908413	7.77345202066667	7.33261878866667	6.73066842866667	7.82111034766667	7.89645637566667	8.978266556	8.155627078	7.319188403	5.76932830766667	7.03037175966667
AKIRIN2	6.60820426966667	6.468486976	6.95545685833333	5.39829387966667	6.648593904	6.66245239933333	5.80466869633333	7.15717499033333	6.37850533033333	6.94196885666667	7.07745702633333	7.32869793733333	6.589009996	6.371350654	6.602779613	6.63713058866667	7.35850076433333	6.48940680933333	6.56566565533333	6.907421893	6.55996620066667	6.63395281533333	6.842584702	7.784943406	7.047675906	6.82185085566667	6.24373133766667	7.03351428766667	6.85672165133333	6.33195885166667	6.58520614	6.70025209766667	6.84991224266667	7.09446428633333	6.94609948966667	6.48636414266667	6.77270431266667
AKNA	4.7428299065	5.0361369905	4.93469946	4.1638759685	4.5006579515	4.790300787	4.0769088225	4.5110354805	4.1496940015	4.311173753	4.816382402	3.854473796	4.0904090615	5.410174142	4.589085325	4.9378221795	4.531381047	4.1786904845	4.4600692765	4.286196135	4.3141023255	4.5093967845	4.6651531245	4.5296361975	4.289229326	5.215815147	4.8913343875	5.032825887	4.7042859795	4.3816856875	4.1285071485	4.6485719095	3.8715281435	4.9891897385	4.870851237	4.25602015	4.7130482635
AKNAD1	2.261387462	2.35508536566667	2.261387462	2.261387462	2.261387462	2.261387462	2.261387462	2.31844391633333	2.261387462	2.261387462	2.26729413866667	2.261387462	2.261387462	2.261387462	2.353626746	2.261387462	2.261387462	2.261387462	2.261387462	2.261387462	2.261387462	2.26808548733333	2.27075945333333	2.261387462	2.261387462	2.261387462	2.261387462	2.30443692133333	2.261387462	2.27526667033333	2.261387462	2.261387462	2.27208962166667	4.41444554433333	2.261387462	2.264034858	2.261387462
AKR1A1	10.48337023	10.15229325	11.13595336	10.88507699	10.71779016	10.57336581	8.016967206	10.45411719	9.393880592	11.30887251	10.25228098	10.19182948	10.75699561	9.415862447	10.25459276	10.19029429	10.87894433	10.45457409	10.54607028	11.25745075	10.03864961	10.55056311	9.689662886	10.90369767	10.41283027	11.28682791	10.13212572	11.04355065	10.85199667	10.2963573	10.41955434	10.6485744	11.02499058	10.1755723	11.09398275	9.992042108	11.03472224
AKR1B1	10.43634184	12.34121757	9.768161968	10.55463758	8.541816407	10.43820814	6.893369942	10.03005502	9.210186357	8.117561575	9.917367745	11.28866614	12.51819319	8.595816482	9.673074455	10.79955131	10.42134374	7.717396627	8.655082181	8.974777289	8.12666797	10.61234334	10.4870677	9.233521204	10.64780605	11.20217385	9.124059192	12.83279793	10.50031532	10.09209897	9.128896124	11.57678621	7.47145809	9.967624767	10.84393826	7.394494382	9.568016442
AKR1B10	6.084027324	5.163676917	2.261387462	2.261387462	2.261387462	2.462716198	2.36191753	3.308269244	3.890339319	2.36191753	3.370838775	2.36191753	4.092548279	2.261387462	2.261387462	4.256102891	2.36191753	2.682930721	2.269526701	2.347977876	2.261387462	2.347977876	4.84663415	7.743689894	5.858180604	5.478474697	2.261387462	4.012774031	2.36191753	3.870257336	2.261387462	2.839203625	12.41611363	2.261387462	6.040398737	2.352394268	3.866768343
AKR1C1	4.3986906712	3.886642908	3.4201954636	2.9180149086	3.9532995954	4.3557573854	2.8050159926	4.901202337	4.0757509032	3.6451458298	4.1308993896	5.109417522	4.5399020644	3.7517123074	4.4380239098	4.6922544672	2.946329276	4.4683894334	3.079322111	4.0087038656	3.2178889562	3.3827616346	5.071540899	5.1154223092	5.0753024834	3.5408994506	3.7296859056	4.9342654254	5.4284087412	5.2386891864	3.559559845	3.1212684416	8.455677314	3.3896092018	4.757929435	3.3001726612	4.4966248636
AKR1C3	7.744608549	5.803819816	6.928168253	4.635476738	8.430605376	8.606431662	3.469229622	8.832107415	8.42823045	7.434273127	5.844627998	9.471904259	6.658376339	5.559902647	6.954837542	9.379611602	3.910674209	7.701828454	4.176589261	9.470443215	4.901724805	5.799673453	9.15004934	8.887044804	9.787059102	6.52405939	6.457133348	10.02515607	5.201036269	9.934625695	5.910434765	3.811780802	14.66578244	2.432310889	8.441363074	6.456223197	9.737669465
AKR1C4	2.261387462	2.261387462	2.261387462	2.261387462	2.261387462	2.261387462	2.261387462	2.261387462	2.261387462	2.261387462	2.261387462	2.261387462	2.261387462	2.261387462	2.261387462	2.261387462	2.261387462	2.261387462	2.261387462	2.261387462	2.261387462	2.261387462	2.261387462	2.286679547	2.261387462	2.261387462	2.261387462	2.261387462	2.261387462	2.261387462	2.261387462	2.261387462	2.308065367	2.261387462	2.261387462	2.261387462	2.261387462
AKR1C6P	2.261387462	2.261387462	2.261387462	2.261387462	2.261387462	2.261387462	2.261387462	2.261387462	2.261387462	2.261387462	2.261387462	2.261387462	2.261387462	2.261387462	2.261387462	2.261387462	2.261387462	2.261387462	2.261387462	2.261387462	2.261387462	2.261387462	2.261387462	2.261387462	2.261387462	2.261387462	2.261387462	2.261387462	2.261387462	2.261387462	2.261387462	2.261387462	2.290177639	2.261387462	2.330964847	2.261387462	2.261387462
AKR1D1	2.261387462	2.261387462	2.261387462	2.261387462	2.261387462	2.261387462	2.261387462	2.261387462	2.261387462	2.261387462	2.261387462	2.261387462	2.261387462	2.261387462	2.261387462	2.261387462	2.261387462	2.261387462	2.261387462	2.261387462	2.261387462	2.261387462	2.261387462	2.261387462	2.261387462	2.261387462	2.261387462	2.261387462	2.261387462	2.261387462	2.261387462	2.261387462	2.261387462	2.261387462	2.261387462	2.261387462	2.261387462
AKR1E2	2.31855406033333	2.30216755633333	2.31855406033333	2.775692055	2.307672035	2.32432098933333	3.04630202833333	2.332456004	2.401242783	2.31730133833333	2.26810816833333	2.34545382966667	2.32946604433333	2.31855406033333	2.61589985166667	2.36506579066667	2.31855406033333	2.90542825666667	2.31855406033333	2.31855406033333	2.31855406033333	2.66716226166667	2.30758135533333	2.31730133833333	2.46576789833333	2.31855406033333	2.31855406033333	2.31855406033333	2.361654283	2.417366109	2.31855406033333	2.31855406033333	2.31855406033333	2.805958235	2.56912296433333	2.31855406033333	2.31855406033333
AKR7A2	8.2922879035	8.4694996865	9.5639956385	7.872185126	9.1809299635	8.1324981895	3.8815550115	8.840777905	7.3535172305	7.8237832515	7.817811107	7.8692405925	8.189228207	5.4165616945	7.8330300005	8.156600858	8.257806797	7.3804351465	8.4846210315	8.045446657	8.3662585265	8.3924775615	8.312770239	8.540332751	8.698197728	8.7607120765	8.181767077	8.66619645	8.852242991	7.7788622805	8.31422838	8.172246064	8.835010963	7.7758417325	8.739539836	7.534805392	8.7508314735
AKR7A3	4.920238565	5.2611905525	6.1723129385	4.742327431	5.9245167275	4.94102509	4.2512792725	5.4040745385	4.127332616	4.655971703	4.6820602265	4.855668009	5.123924905	3.5047132105	4.8507923075	4.931834104	4.8488498535	4.477548423	4.8240651365	5.0425372735	5.365617354	5.3388161395	5.175706874	5.5743993235	5.663880482	5.7442067545	4.8726889715	5.3205770095	5.579716829	4.3923971835	5.1520527965	4.9976198505	5.686990528	6.0389656965	5.6320562985	4.0473174135	5.42318506
AKT1	8.848248864	8.891665662	8.82571644	9.201584433	10.27526973	9.108173895	7.846825281	8.946728711	8.261628593	8.857457667	8.350024261	8.408354568	8.269368534	9.299165725	8.416526005	8.191598403	9.171744538	9.266496451	9.674791443	9.842857118	8.48281128	9.224676588	8.246949901	8.904778498	8.732977022	8.743810267	9.615241303	8.918460715	8.169184649	8.910534715	9.134929047	9.348950125	8.507454908	8.505104516	8.487537057	8.932590019	8.47641513
AKT1S1	4.2980389365	4.384479875	4.5259232005	5.0035943295	4.6372322985	4.0792174375	3.4313863365	4.6766573205	4.62881132	4.6984572365	4.8078958205	4.281437195	5.4048565875	4.2827998845	4.4296185015	4.211369054	5.4485089835	4.7650797685	4.9489668645	4.384479875	4.455854059	5.11721788	3.9315160655	4.3629066015	4.767853864	4.505395085	5.159930405	4.456333775	4.3027556545	4.3617941015	4.9117818225	4.6318168435	4.3912901605	4.3768948885	4.3794858605	5.0216615995	4.238337429
AKT2	4.12206903983333	4.272994591	3.934028719	6.2898007905	6.00016009216667	6.0030246055	4.95564770516667	3.98284185483333	5.15858507433333	4.86219299633333	4.45362649233333	4.8350921235	4.76040788233333	5.91851837066667	4.33523912733333	4.288135262	4.45783549866667	6.89947790566667	5.87461269816667	5.13860239266667	4.34525387683333	3.84036674533333	4.00192911083333	3.88435255633333	3.94007106466667	4.13316946083333	6.4349736235	4.08094165983333	3.90437037383333	4.11604396033333	5.671238193	4.52242980366667	4.2969816545	3.76867525233333	3.63124044233333	5.19835421266667	3.92492756316667
AKT3	4.75603387428571	6.086688538	5.49620926328571	4.36502419557143	5.48396652757143	5.18896011542857	5.94224385814286	5.603188249	5.28527669242857	5.2521696	5.30754542942857	3.67867978171429	5.17073919314286	6.01814024371429	5.74730068971429	5.95004323857143	4.81670555371429	4.65697845357143	5.23945761185714	5.04138639385714	5.356311052	5.18465712328572	5.60849233128571	5.40699921657143	4.99078989114286	5.27789106357143	5.20961031757143	4.56902975014286	5.58554203328571	6.36748393028572	5.401866077	5.20269442414286	4.92440367614286	3.95008292528571	5.11168489	5.35173510142857	5.32799543828571
AKTIP	7.136750649	7.6645385895	7.274685813	7.1907256845	7.763640864	7.5763547725	6.7441869035	7.080281858	7.100998643	8.0999064945	6.1730989165	7.6623069075	6.0320854665	5.728243267	6.6272273115	6.976004083	7.529210536	5.781271651	7.50990811	8.2773477395	7.631979835	7.014686888	6.9996727485	7.2847684005	6.9640931135	7.1298716075	7.2989667475	7.076323827	7.2483682235	6.7239808605	7.5441253785	7.6212093115	6.8745568505	6.4863036735	6.5110532905	6.890500334	6.1477084975
AL022341.3	4.524549172	4.483530349	4.605701043	5.095236132	4.472344585	4.477599414	5.694093891	4.708488453	4.483530349	4.483530349	4.483530349	4.818020063	4.483530349	4.743029053	4.656665205	4.968632189	4.129690286	4.463374557	4.101420896	4.392810248	4.974232033	4.483530349	4.441702132	4.483530349	4.754254457	4.483530349	4.483530349	4.522695765	4.647442583	4.425818265	4.483530349	3.839489877	4.483530349	4.491582861	4.838373511	4.483530349	4.231252313
AL022344.5	2.261387462	2.261387462	2.261387462	2.261387462	2.262874804	2.261387462	3.011150525	2.261387462	2.261387462	2.261387462	2.261387462	2.261387462	2.261387462	2.292279953	2.261387462	2.261387462	2.261387462	2.261387462	2.261387462	2.261387462	2.261387462	2.261387462	2.261387462	2.261387462	2.261387462	2.261387462	2.267201843	2.261387462	2.261387462	2.261387462	2.261387462	2.261387462	2.261387462	2.261387462	2.261387462	2.261387462	2.261387462
AL109706	2.261387462	2.261387462	2.261387462	2.261387462	2.261387462	2.261387462	2.261387462	2.261387462	2.261387462	2.261387462	2.261387462	2.261387462	2.261387462	2.261387462	2.261387462	2.261387462	2.261387462	2.261387462	2.563209842	2.261387462	2.261387462	2.261387462	2.278535087	2.261387462	2.284730995	2.261387462	3.578550164	2.261387462	2.261387462	2.33117258	2.28648232	2.261387462	2.38957047	2.261387462	2.261387462	2.452371886	2.261387462
AL132709.8	2.392746316	2.265212735	2.261387462	2.261387462	2.261387462	2.282196792	2.261387462	5.47784875	2.261387462	2.261387462	2.261387462	2.261387462	2.261387462	2.261387462	2.261387462	2.261387462	2.261387462	2.261387462	2.261387462	2.261387462	2.261387462	2.261387462	2.261387462	2.261387462	2.261387462	2.261387462	2.261387462	2.261387462	2.285718831	2.400177446	2.261387462	2.261387462	2.261387462	6.656698682	2.261387462	2.261387462	2.261387462
AL133493.2	2.261387462	2.261387462	2.261387462	2.261387462	2.261387462	2.261387462	2.261387462	4.022616314	2.414730958	2.261387462	2.261387462	2.261387462	2.261387462	2.261387462	2.261387462	2.261387462	2.261387462	2.261387462	2.261387462	2.261387462	2.261387462	2.261387462	2.261387462	2.261387462	2.303717237	2.261387462	2.261387462	2.261387462	2.261387462	2.29551708	2.261387462	2.261387462	2.261387462	8.6969851	2.261387462	2.307202948	2.261387462
AL590762.11	4.928773337	5.065207622	5.106705531	5.106705531	5.515251467	4.731985195	5.106705531	5.106705531	5.104275104	5.106705531	5.098114836	5.138284669	5.768297098	5.111275525	5.106705531	4.906917544	5.268548938	5.106705531	5.106705531	5.098114836	5.106705531	5.644308511	5.560750624	5.106705531	5.24737385	5.106705531	5.401296593	5.018585638	5.106705531	5.106705531	5.106705531	5.111480375	5.425376631	5.106705531	5.075672997	5.46340678	5.098114836
AL832163	2.261387462	2.261387462	2.261387462	2.261387462	2.261387462	2.261387462	2.268629015	2.261387462	2.261477609	2.261387462	2.261387462	2.261387462	2.261387462	2.261387462	2.261387462	2.289729036	2.261387462	2.261387462	2.261387462	2.261387462	2.261387462	2.261387462	2.261387462	2.261387462	2.261387462	2.560588381	2.261387462	2.264884082	2.278682401	2.585970724	2.261387462	2.261387462	2.261387462	2.261387462	2.261387462	2.261387462	2.261387462
AL833181	3.421803576	4.958113346	3.90511588	2.535390019	3.01746404	2.535390019	3.01746404	3.01746404	3.01746404	2.53674993	3.550874715	2.549393499	3.01746404	5.575190715	3.886546622	3.405496309	3.034741714	3.36961377	3.024704743	2.535390019	3.01746404	2.855534082	3.731833327	3.056243965	3.59478215	2.981231175	3.01746404	2.887751094	2.539632737	4.004570898	2.535390019	2.690420373	2.709631513	2.951174402	3.01746404	3.52907419	3.01746404
AL928742.12	2.261387462	2.261387462	2.261387462	2.261387462	2.261387462	2.261387462	2.261387462	2.261387462	2.261387462	2.261387462	2.261387462	2.261387462	2.261387462	2.279452131	2.261387462	2.261387462	2.261387462	2.261387462	2.261387462	2.261387462	2.261387462	2.261387462	2.261387462	2.261387462	2.261387462	2.261387462	2.261387462	2.261387462	2.261387462	2.261387462	2.261387462	2.261387462	2.261387462	2.261387462	2.261387462	2.261387462	2.261387462
ALAD	5.8536006985	5.7929581425	5.846219013	6.03625378	6.459849411	7.436965563	6.0727651375	5.489165565	7.6482188935	7.0807511545	5.736877366	5.9416511685	6.0363070025	5.6143767505	5.568493794	5.73624014	5.3493460825	6.285804958	6.2006905975	5.787869868	6.3705044165	5.761991408	6.2018613225	5.7486859115	5.514369208	6.6183975475	6.3997640825	6.056535474	5.4660195595	6.274908719	6.385914886	6.2662879045	8.385091447	5.878917929	5.9805886535	5.932662582	5.7270806285
ALAS1	8.265696441	7.703176379	8.602024965	7.005822558	8.66885892	10.37218327	4.590406453	8.129673054	9.074475495	8.22282227	7.97447158	8.760507388	8.948722695	6.5619946	9.072392783	7.70016156	8.933721118	7.355934162	8.500460679	8.991389595	8.501165692	9.823199736	8.302847472	7.780439854	8.175316929	9.08930261	9.100551898	9.721171572	9.525396434	7.524093958	8.519868093	9.261526732	9.133538482	10.76533357	8.678083242	7.141367205	8.807024761
ALAS2	2.261387462	2.261387462	2.261387462	2.2647741255	2.261387462	2.261387462	2.261387462	2.261387462	2.261387462	2.261387462	2.261387462	2.261387462	2.261387462	2.3844005565	2.261387462	2.2628876155	2.261387462	2.261387462	2.261387462	2.261387462	2.261387462	2.261387462	2.261387462	2.261387462	2.261387462	2.261387462	2.261387462	2.261387462	2.261387462	2.2648465745	2.261387462	2.261387462	2.261387462	2.261387462	2.261387462	2.261387462	2.261387462
ALB	2.261387462	2.261387462	2.26529630525	2.261387462	2.270361303	2.261387462	2.5866942185	2.261387462	2.2618703895	2.261387462	2.261387462	2.261387462	2.261387462	2.2732142625	2.261387462	2.261387462	2.261387462	2.26280024325	2.261387462	2.4842623035	2.2924674425	2.2629773595	2.261387462	2.261387462	2.261387462	2.27139397775	2.261387462	2.261387462	2.261387462	2.286307963	2.26935701075	2.2622835235	2.2775252355	2.26592610725	2.27735158675	2.261387462	2.261387462
ALCAM	9.40805663833333	9.36603409166667	8.142456664	7.126832441	8.73202593766667	6.898100032	7.454807729	7.86683035366667	8.163570081	8.23874169433333	8.84839509933333	8.409613983	10.0972954083333	8.19332356433333	10.0286071433333	8.38638106766667	9.26908473866667	5.40106279566667	8.13374193433333	8.225153037	8.76881800333333	8.45871751366667	8.03927715433333	8.50918103766667	8.983722551	8.231473824	7.87078317966667	7.76143497733333	10.902056292	8.15018644766667	8.41707735433333	8.275347522	6.50964121633333	5.194448639	8.70315431033333	8.29201801766667	8.07593828766667
ALDH16A1	6.715417965	6.443314788	6.650275595	6.457928422	4.977350495	4.902294792	6.1130102	5.896350417	6.618961312	6.528276148	7.039741453	6.124974461	7.030259256	6.124974461	6.470530047	6.324686933	6.364942481	6.124974461	6.132877077	5.94851486	5.288532109	6.567947691	5.471904094	6.208729997	5.714620902	6.313869258	6.514860693	6.512898361	5.546811297	5.922409912	6.209321709	5.923080114	5.747770442	5.568650236	5.950467588	5.303531572	6.082434883
ALDH18A1	8.1177140845	8.6135269785	7.812014955	10.4765726205	8.0420844895	8.5573299965	5.9827396515	8.7117985555	9.4437502095	8.327146704	8.825756447	7.551857927	8.778802128	6.0970049915	7.5842433425	7.982436391	8.7392008575	8.8119793675	8.195886047	8.786116932	7.015400045	7.684862002	7.901535512	8.4194206915	8.211044984	8.456004282	8.137527284	8.2984674285	8.2588024815	8.0209395655	8.2945657235	8.3800604535	8.383111226	6.607392525	8.2651763195	6.81985445	8.528628468
ALDH1A1	2.793057624	2.669966051	5.404946054	3.377250341	11.19850358	10.83960035	10.12631624	3.377250341	10.76262517	5.616774982	4.208032737	7.573373556	3.487079659	6.200880637	5.359427405	6.757707955	4.450418486	3.38915673	10.32525687	10.86763647	12.09207282	4.833076485	9.980301421	5.281004231	4.05323446	8.045786766	10.5792925	10.07738925	8.274816015	6.619435346	10.41207024	8.943420311	12.64012116	8.577881053	6.652848518	10.64243204	8.794180972
ALDH1A2	2.261387462	2.261387462	2.261387462	2.261387462	2.261387462	2.261387462	3.108213721	2.261387462	2.261387462	2.261387462	2.261387462	2.261387462	2.315105033	2.696397089	2.261387462	2.261387462	2.261387462	2.261387462	2.261387462	2.261387462	2.261387462	2.261387462	2.261387462	2.261387462	2.725278118	2.261387462	2.272692154	2.261387462	2.298670822	2.261387462	2.261387462	2.261387462	2.261387462	2.261387462	2.261387462	2.261387462	2.261387462
ALDH1A3	6.225382816	5.6004442305	5.7303627825	4.7995088015	2.8539427835	5.499292775	3.7284222635	5.0476468735	3.387592914	5.3749250275	5.067665021	5.390231422	7.172493451	5.0540543045	5.120775897	5.50833346	4.1049334285	3.7459482025	3.294930106	3.158747828	3.8506381685	5.280538966	4.927802357	4.947197613	5.817933421	5.9206091745	4.3946157265	3.1685845165	4.7858206135	5.588884724	3.218652926	4.9045188175	5.054974083	4.649434245	5.30544505	3.6410011035	5.479861344
ALDH1B1	5.9574388155	6.1916697975	4.752597886	4.892014565	4.6703823215	5.594012091	4.670157921	4.8809440925	5.625783187	4.2656631435	4.751949794	4.3675120165	4.7743177985	3.597947659	4.6558748825	5.1443957245	5.150365385	4.7630071795	3.9799596455	5.09953785	5.056680099	5.0707313575	4.832881112	5.3700223745	4.9644204085	5.1141738805	4.683798892	5.2161682635	5.058732759	5.3237707205	4.7922637805	4.6062076455	5.034230944	4.965323033	6.661063946	4.5912118935	6.5493385155
ALDH1L1	2.8473339825	2.788245575	2.779318687	3.0627222185	3.220804197	2.849630685	3.06949449	2.849684593	2.849684593	2.8104238695	2.890477154	2.867950203	2.918059506	2.888395315	2.820975602	2.802486735	3.0549583215	3.4880886965	2.7647310775	2.862688216	3.946235016	2.962186869	3.0472078005	2.8930499935	2.849684593	2.9742422085	2.8176384075	2.6519174885	2.9269968625	4.652975108	2.9298793115	2.8024634545	3.128329819	2.8473339825	2.9560679425	2.849684593	2.849684593
ALDH1L1-AS2	2.261387462	2.261387462	2.261387462	2.261387462	2.261387462	2.261387462	2.261387462	2.261387462	2.261387462	2.261387462	2.261387462	2.286174865	2.274414247	2.261387462	2.261387462	2.261387462	2.261387462	2.261387462	2.261387462	2.261387462	2.261387462	2.261387462	2.261387462	2.261387462	2.5150404	2.261387462	2.261387462	2.261387462	2.261387462	2.261387462	2.261387462	2.261387462	2.261387462	2.261387462	2.261387462	2.261387462	2.261387462
ALDH1L2	3.82384677266667	3.58443630733333	3.33953190666667	2.820913619	2.261387462	3.80507579133333	2.466136625	4.77723795966667	2.84816453866667	2.75535407066667	4.00110491133333	2.465698065	3.31624328766667	2.47741597866667	3.28081900166667	3.81546979033333	3.536927938	2.804376014	2.261387462	2.369320367	2.56825129033333	3.74189115466667	3.90527794833333	4.01261036566667	3.672753721	3.74291708633333	2.47909474566667	3.101355539	3.76511416933333	3.31286270833333	2.783284269	2.68362682733333	2.842313452	3.15273409933333	4.29925558366667	2.40208788766667	4.39860134166667
ALDH2	10.32191954	9.801741489	10.09143551	10.7744665	11.06894294	10.94712833	9.044807527	8.295860994	9.399512673	9.493689291	8.763526513	8.207185171	8.166997319	10.18161092	7.227013283	9.699958446	8.405192292	10.33800876	10.45514298	8.964104958	9.54989261	8.991336044	9.871087867	10.01648125	9.622475368	10.42558672	10.71545254	10.2794715	10.1845895	9.870077183	9.030683917	9.918602929	10.1955867	7.94550029	10.38203004	10.21764751	10.49765256
ALDH3A1	2.282008152	2.282008152	2.282008152	2.282008152	2.282008152	2.349900792	2.315956758	2.282008152	2.282008152	2.282008152	2.282008152	2.282008152	2.282008152	2.282008152	2.282008152	2.282008152	2.282008152	2.282008152	2.282008152	2.291996913	2.408381721	2.282008152	2.282008152	2.415814018	2.282008152	2.351001221	2.400404589	2.282008152	2.282008152	2.282008152	2.282008152	2.282008152	2.282008152	2.423706343	2.282008152	2.344452428	2.30071681
ALDH3A2	7.353562255	7.132767659	6.64043904533333	8.99372966966667	10.0919891926667	9.05948537433333	8.46593110866667	6.76093385766667	8.566426419	9.95970154166667	5.867715947	9.75740263766667	5.249031579	9.06664974033333	6.106095441	7.31985124166667	7.20752927266667	8.54320435	10.1603186316667	9.54276552666667	9.72272172733333	6.02331036	8.48042552266667	7.80590516766667	5.987197117	9.41999419866667	9.93903903166667	7.77730388233333	7.24943703933333	8.4960653	10.013905086	9.8127989	9.653074433	8.23337223666667	6.55979344333333	9.158909067	8.02862272966667
ALDH3B1	3.99270260133333	4.52497442133333	4.72611458066667	5.099017223	4.187743931	4.457506668	4.30837362233333	4.26512798633333	4.41150916266667	5.826539576	3.736168613	5.972954879	3.858323996	5.509283079	4.13553926966667	4.231661592	4.18921844933333	3.619824364	3.72056614333333	3.14748166366667	4.26367908333333	3.607564847	4.12292007766667	4.378154365	3.80764469266667	4.894053798	4.57531726366667	5.05435816833333	5.09389882266667	4.090648118	4.419285162	4.41428304666667	3.85433066733333	4.44541951166667	4.464765651	4.02591490266667	4.966517145
ALDH3B2	3.407357881	2.9948048475	2.261387462	2.261387462	2.261387462	2.261387462	2.780332493	2.261387462	2.261387462	2.261387462	2.261387462	3.207258121	2.261387462	2.298818425	2.261387462	2.948554422	2.261387462	2.267291684	2.261387462	2.3067808585	2.261387462	2.261387462	3.3999440345	2.6899095525	3.7631773855	2.7663964595	2.261387462	2.4482328615	2.261387462	4.24623933	2.261387462	2.261387462	2.261387462	2.261387462	2.519282681	2.261387462	2.261387462
ALDH4A1	3.464546564	2.9199839955	2.8796669255	4.904438991	2.591473128	4.087010583	2.6904528835	2.795590277	2.7535441705	2.442494354	3.065102392	2.6893542985	4.066557654	2.7002246355	2.775198355	2.7360271885	2.5474707925	2.7357511755	2.609741139	2.4921314375	2.617377072	2.933361853	2.7755197775	4.586583779	4.3662678155	2.795590277	2.8349568705	2.6762680975	2.7212030455	2.916661549	3.02953187	2.609741139	3.6806204955	2.6314041645	2.933577111	2.440200698	2.7466421345
ALDH5A1	4.781223905	2.881177165	4.862087131	6.824129806	8.1139166275	7.116749471	6.3304935155	3.5757272185	9.3028284285	8.1834976775	3.2678745205	7.176465296	3.0228363945	7.4679531335	3.104757643	4.7565988875	3.430563658	7.076335386	8.551556511	7.605229268	8.4884334185	4.350274136	5.840977812	3.4242445435	3.145523126	6.559319562	8.9934751765	4.2465258515	6.6500894465	5.705313141	8.087264753	8.1430348095	7.391044844	7.2272218615	4.1710052145	7.7493704745	6.000144584
ALDH6A1	5.002986355	4.8232791518	5.3793437968	6.8352288848	7.958992419	5.8258195348	4.5338284666	5.7947892168	7.359083969	5.9184578526	3.3634886228	6.277920095	3.4296412166	4.7157450354	4.4694498614	4.7516280584	5.6043698086	6.4760564066	6.6867078244	5.7654565746	7.8252137874	3.8567840982	6.1852597874	4.9809143264	5.0278923984	5.8631100308	7.5562745706	5.3010128328	6.5621344126	5.8711359732	6.5473137406	5.8405743716	5.8355444272	4.6395290934	4.9584085978	6.335861015	5.564094705
ALDH7A1	7.84729079666667	7.31284101866667	6.870307538	7.29113422	7.35338905866667	6.90499386133333	7.96494124566667	6.99193730366667	8.46074270933333	7.44099949	6.98213705466667	7.10023868266667	7.23285086366667	6.65286753766667	6.93522267866667	7.804046408	7.20448659133333	8.07038338233333	7.30960364233333	8.25306029966667	7.90061097133333	7.57491129933333	7.469216764	7.15441931266667	7.02168347233333	7.27881037433333	7.71545529166667	7.28257224533333	7.30576764633333	7.644849332	7.168784532	7.43061910833333	7.80185132433333	6.22211169866667	7.55428377966667	7.28492775733333	6.55363221566667
ALDH8A1	2.385033122	2.496660811	2.300484748	2.261387462	2.261387462	2.261387462	2.261387462	2.261387462	3.000185398	2.261387462	2.264944159	2.261387462	2.261387462	2.348182974	2.261387462	2.930793669	2.465125779	2.815836668	2.261387462	2.261387462	2.261387462	2.366323708	2.261387462	2.261387462	2.261387462	2.261387462	2.261387462	2.261387462	2.261387462	2.261387462	2.261387462	2.261387462	2.261387462	2.454953653	2.261387462	2.267587823	2.261387462
ALDH9A1	10.28698249	10.60956052	10.74008784	12.38686922	12.47358225	11.78373757	12.07619467	10.78014339	12.77312673	12.49209405	10.60956052	11.93216042	8.98167847	11.28089148	10.65381043	10.9879049	10.69621524	12.37847328	12.66926348	12.76438316	12.69190705	10.34759363	11.57001698	10.78898671	10.35777136	11.858036	13.26517499	11.34101968	11.09620858	11.0267967	12.36982885	12.28611702	12.86545424	10.9439581	10.32019225	12.43710859	11.39135509
ALDOA	11.9590530226667	12.0113595446667	11.705211058	13.3654093666667	11.9436240586667	11.834074383	9.366593713	12.9300921633333	11.3166154013333	10.93121174	12.2707801566667	11.8797252793333	12.185743179	10.4542005893333	11.0876222206667	11.621549555	11.478467799	11.3180846056667	11.820616147	12.2162540173333	11.518582554	11.907018941	11.753488758	12.2205038066667	12.1962968723333	11.957583557	11.9932293656667	11.9598009046667	12.01941078	12.0843551793333	12.3225852366667	12.2104953723333	12.39552654	13.1030722	11.7883743326667	11.086763687	12.1629005466667
ALDOAP2	2.261387462	2.418541095	2.261387462	2.261387462	2.261387462	2.261387462	2.933892376	2.48994576	2.261387462	2.261387462	2.261387462	2.261387462	2.281113931	2.850803238	2.261387462	2.375045659	2.321165257	2.261387462	2.261387462	2.262187763	2.261387462	2.261387462	2.261387462	2.261387462	2.261387462	2.261387462	2.261387462	2.261387462	2.261387462	2.261387462	2.261387462	2.261387462	2.261387462	2.261387462	2.261387462	2.261387462	2.261387462
ALDOB	2.31117961344444	2.31117961344444	2.312123894	2.31250160588889	2.32262173522222	2.31117961344444	2.40085061144445	2.31191973922222	2.31881085655556	2.32048231155556	2.31117961344444	2.31117961344444	2.31117961344444	2.337756616	2.336528114	2.32057937477778	2.31891874111111	2.31559813044444	2.26417956088889	2.31768568722222	2.34741147288889	2.31117961344444	2.32658547877778	2.31117961344444	2.31117961344444	2.31117961344444	2.31222538522222	2.31396313155556	2.31291431233333	2.33391271011111	2.318045937	2.31258568688889	2.333052154	2.32862283977778	2.32423472166667	2.35379977577778	2.31117961344444
ALDOC	3.494472823	6.548028843	3.014228041	2.872144294	2.872144294	2.980136668	2.872144294	4.829806412	2.588279088	3.167299936	4.232066563	2.955796442	2.960086855	2.988496311	3.429537435	4.103865193	3.08833578	2.980136668	2.955796442	2.872144294	2.955796442	4.248049763	5.23583988	3.523498496	3.250839045	2.955796442	2.872144294	3.014834632	9.261584817	4.14484146	2.872144294	2.938975736	2.955796442	3.73472073	4.069864075	2.872144294	3.614048674
ALG1	5.634869803	5.53943927	5.634869803	5.952802596	5.9241825	5.634869803	4.859969965	6.211236517	5.680618733	5.771274165	5.846171681	6.259931311	5.624784553	5.059071694	5.361695691	5.634869803	5.028115307	5.38690689	6.151502312	7.3629679	5.904344268	5.589554027	5.609982077	5.848857898	5.205174159	5.634869803	5.634869803	6.466466148	5.104772181	5.3306479	5.624784553	5.583323403	6.62793574	5.597458572	5.682406513	5.059071694	5.426541591
ALG10	3.320464115	3.334502576	4.182176609	3.12906221	3.590703777	3.37897806	2.9619218875	3.4165198595	3.4268567885	4.5159060175	3.5829797205	4.7741051345	3.245334093	2.6433071505	3.64656687	3.4894879955	3.8870360175	3.1078259155	3.2050651665	3.5388098125	3.0700195705	4.1910115725	3.3031713775	4.046419848	3.320464115	3.3595052615	2.8825805395	3.6455202845	3.355980699	3.325625024	3.330794642	3.402297316	3.593788646	3.090528178	3.433300777	3.087453038	3.650974025
ALG12	5.507846899	6.136870958	5.208797398	7.581193644	5.329186963	5.646203967	5.625921722	5.438025165	5.673221475	5.949295206	6.318092321	5.260463424	5.813096842	5.601860829	5.867622337	5.223851807	5.374647484	6.572728025	5.352662347	5.626739339	5.556788636	6.058534222	5.625921722	5.625921722	5.625921722	5.676022691	6.37137	5.250398581	5.438929528	5.664921649	5.727852242	5.974368673	6.968047213	5.530357738	5.441224522	6.161192577	5.620631273
ALG13	5.9965366284	5.316843264	5.8098474922	5.8367980402	6.857295297	7.1071371356	6.2200472862	6.4997294452	7.1962874478	6.3602179928	6.4169548018	6.7390823676	6.230921263	5.1820120246	6.6626172502	5.9397869814	6.7975577576	6.2796098382	7.0055259632	7.0446295516	6.5268817218	7.4514102504	6.2222227168	6.0988108498	5.1560934316	5.8890227312	6.204205329	6.24505998	5.7477249692	5.2983914602	6.166162395	6.0716097882	5.5395567744	5.3513811634	5.9585775184	6.58884497	5.7069661984
ALG14	4.9794466745	5.1085748475	5.356776179	5.2449869075	5.760229854	5.8980046945	4.5753136455	5.446629007	4.875542468	5.4930271385	5.1830438155	5.480553678	5.1429111465	4.099356833	5.032580395	5.0657290675	5.250837112	4.9517851515	5.7044930775	6.165102998	6.0175933555	5.1821107235	5.0049149555	5.2774526675	5.200545141	5.413471144	5.6573465405	5.318867969	5.1710823475	4.619762391	5.5892332385	5.536549222	5.4186453455	5.256016761	5.370656081	5.4395570235	5.563971948
ALG2	6.082430561	6.433317186	6.117854731	6.332031636	6.084788701	6.394668461	6.516430998	6.0285617305	6.188699351	6.433501371	6.329671061	5.808498458	5.9056802665	5.1070870135	5.7516568065	6.081350764	6.241191031	6.371786671	6.060406824	6.256044191	6.255568826	5.875118849	5.902150638	6.097505928	5.774455603	6.330514551	6.256643576	6.162499626	6.117350206	5.990958436	6.213709221	6.185822091	6.2363024475	5.967995641	6.1081235995	5.9917932285	5.944378922
ALG3	6.75365354	8.260557377	6.884886604	7.455652656	6.038755023	6.754624292	5.587439597	7.442881449	6.843545772	6.75365354	8.323429808	6.670204402	8.877103527	5.719741587	7.038115231	7.270860827	7.897932462	6.9696019	6.308797049	6.765464612	6.037285827	7.444724182	6.720016808	7.313797254	6.681464085	6.544685574	6.568262865	8.006264913	6.422489551	6.75365354	6.654258969	6.196794417	6.037285827	8.052387413	6.920305625	5.492633766	6.75365354
ALG5	4.95378735466667	5.533042929	4.65115496166667	4.763458739	5.59772924266667	5.17225266033333	4.066096109	5.05235935466667	4.91533238366667	5.245459744	5.34767818866667	5.040995587	5.024330678	4.10528893833333	4.964800588	5.111841988	4.81429477133333	4.45147353933333	5.321237725	6.368682701	5.22811657566667	5.02702015066667	4.84928615133333	5.72890933666667	4.829730216	5.111670847	5.24199845133333	4.886404185	5.12562869466667	4.97413216133333	5.17671525766667	5.50764621	4.75545722366667	5.02184627466667	5.045018195	5.04810389466667	5.10733004733333
ALG6	7.825428096	8.066485882	8.553522714	6.772270078	7.470274221	6.951547656	4.05713269	8.133199636	6.312115391	7.25124091	6.760773886	6.661211004	7.978872032	5.70804272	7.612182463	7.552701106	8.307139704	5.578929289	7.173582736	7.15585668	4.658510361	7.996515811	6.711125321	8.120166539	7.926218144	7.271304144	7.419539343	8.190144848	6.960917233	7.885636935	7.38892539	7.112941344	5.989573594	7.709400647	7.501131003	6.086831439	7.367047292
ALG8	7.916256387	8.084529424	8.306237699	7.726688561	9.162809348	8.727739858	6.981729141	8.957036256	8.19987711	8.810673461	8.393121113	9.271202921	8.540341726	6.507033638	8.791437455	8.525097297	8.94301955	8.16658897	8.900200187	8.151203172	8.30181477	9.274134052	8.133969982	8.071475831	7.619932463	7.912276515	9.089689671	8.650221782	8.107264702	8.265994507	8.614502297	8.226080021	8.67292909	8.98271707	7.762095807	8.51405211	8.286962151
ALG9	5.894427863	6.2593156445	5.6380075625	5.285165589	6.715415575	6.5483608755	4.042748469	6.5003226555	5.7897417685	6.102797849	5.949369345	7.9719686875	5.7535598385	5.032866555	5.9065791725	6.1992827195	6.1935283425	5.287138956	7.017241709	6.3772694785	6.433752747	6.7261577975	5.385934511	6.3416273815	5.712872208	5.706695662	6.8596642975	5.9908231215	5.795391782	5.9853228705	7.023434811	6.167486493	5.738540597	6.504048185	6.088547995	6.2913202405	5.7610638335
ALK	2.596999594	2.3847211305	2.3847211305	2.3847211305	2.4597819575	2.3847211305	4.923904698	2.3847211305	2.539919708	3.235319428	2.526907758	3.6700323925	2.4597819575	2.788518951	2.516226241	2.5988340295	2.350199095	2.389570632	2.4491771745	2.3847211305	2.681956422	2.3847211305	2.4784758095	2.8782340245	2.4597819575	3.2403033695	2.4597819575	7.8649645235	2.429466402	2.4901199435	2.3847211305	3.4617771175	2.4597819575	2.7165929125	2.841469913	2.9454241465	2.4597819575
ALKBH1	4.877695997	5.138872953	4.6330166405	5.095473692	7.028879967	5.193451598	4.433041312	5.2040380895	6.2168543735	6.436889563	4.574514838	5.991981769	4.691041857	4.2087986915	5.0933957245	5.176462839	6.997849421	4.8541507895	5.2752728215	6.35382882	5.480675943	5.0480076675	5.083682204	5.0821202385	4.569982687	5.0095832065	5.52516053	5.645684684	5.380819527	4.943723044	5.2332589905	5.0078382385	4.846352244	5.904848498	5.005803974	4.9622503235	4.7258761015
ALKBH2	5.197305814	6.604783617	5.682036762	6.509078805	7.305626045	6.663403476	6.365663957	7.298277702	6.913575779	7.365534164	5.521805158	7.414229412	6.800311793	4.672173982	7.670156138	5.260769107	7.20461004	6.208328587	6.269631356	6.212533559	5.782774673	6.92557487	4.872993622	5.886224778	4.759277914	5.555437737	6.262827843	5.565232895	5.173033942	6.197002145	6.360563723	5.654018004	5.652616781	6.6882817	4.938804344	6.262698903	5.349300251
ALKBH3	7.158452186	8.050497532	7.33104986	6.633770462	7.552987834	7.527056171	4.934191638	8.378106397	5.9505528	7.544199363	8.754005813	8.281574093	8.028721928	5.716325355	8.354978538	7.951410202	8.77073126	6.408739827	7.036077791	7.643221617	7.182103905	7.911910727	6.771901704	7.685274517	6.998947778	6.571215205	7.39236038	7.887700909	7.331302739	8.143149977	7.283107974	6.74567884	7.118449202	7.418772573	7.613666143	6.656348342	7.069580464
ALKBH3-AS1	2.261387462	2.261387462	2.2786173125	2.261387462	2.261387462	2.261387462	2.261387462	2.261387462	2.261387462	2.261387462	2.261387462	2.261387462	2.261387462	2.261387462	2.261387462	2.261387462	2.261387462	2.261387462	2.261387462	2.261387462	2.261387462	2.261387462	2.261387462	2.2871623365	2.261387462	2.261387462	2.261387462	2.3207367915	2.261387462	2.261387462	2.261387462	2.261387462	2.261387462	2.261387462	2.2755587635	2.261387462	2.267212224
ALKBH4	5.127228139	6.320765154	5.127228139	6.753710743	6.960306422	5.904616419	5.532510998	6.077828178	5.713418857	6.567531218	4.597635325	6.019814694	6.07043812	5.643370968	5.287539137	5.34075715	5.280978801	5.749501794	6.676367089	6.282821472	7.043466271	5.493358309	5.271953745	5.602266483	5.591752299	5.838643766	6.127500966	5.854819207	5.623462222	6.301526084	6.657839973	6.029961124	6.391190919	5.766744995	5.329266219	6.187911733	5.375891673
ALKBH5	5.99458285366667	6.40668868233333	5.80912734966667	6.17854073966667	6.536669323	6.14060957733333	4.460164229	5.978913789	6.15433537733333	6.31202069	6.368998575	6.254692432	5.515467939	5.23951716133333	5.375641674	5.74503143966667	6.264498221	5.85461159133333	6.50233538833333	6.35394301866667	6.55258376533333	5.78336850433333	5.898354234	5.70358164033333	6.15307768766667	6.203321406	6.56203250833333	6.338429309	6.36305253966667	6.20421354533333	6.41810520733333	6.52302040833333	6.52675141633333	6.442202364	5.98772815666667	5.73391490666667	5.60653536833333
ALKBH6	6.205291424	6.721167666	7.003810542	6.956874354	6.76437692	6.049140401	8.087026616	6.141147288	7.53945401	7.311756771	6.79959686	6.920226487	7.509281819	6.717262997	7.184163721	6.786230909	8.035876448	7.960307521	6.976699473	6.674200781	6.497790111	6.191687249	5.565766692	6.210702099	6.187114081	6.089898143	6.989948912	7.057749555	6.52394553	6.130869193	6.191293139	6.557808492	6.923315287	7.925963116	6.30269029	7.20126144	5.998439228
ALKBH7	5.700262485	6.004233523	5.365162743	6.54502305225	6.24846814425	6.00549785575	4.797402425	5.678228915	5.59110516425	6.5965850195	5.60144629925	6.9192419145	5.6773036655	5.3763287495	5.5719470815	5.635099015	5.5460077005	4.70843174275	5.9582134805	6.40019493625	6.4957990205	5.75508442475	5.81316917575	5.70055092775	5.2381195875	5.8645892105	6.09248962075	5.71182976375	5.84636576325	5.99545994825	6.052606489	5.90957472325	5.61893294325	6.59139359025	5.92438991275	5.66623614125	5.84524382575
ALKBH8	6.6283140025	5.9836417315	6.7059794125	5.6061305695	6.631200318	5.6979882625	5.9231009955	6.098966969	5.7547604865	6.373637253	6.663181968	6.298350494	6.59054635	5.646194474	6.3483160165	6.627300575	6.589472042	5.7064728455	6.6776456365	6.1466539545	7.1765990755	7.612139937	6.3733936905	7.285455875	6.6984541285	6.142718539	6.582487409	5.818256009	6.0019970165	6.477907366	7.2418433265	6.4239399815	6.4199533255	5.1450680625	6.842084693	6.3470013385	6.135036735
ALLC	2.261387462	2.261387462	2.261387462	2.261387462	2.261387462	2.261387462	2.261387462	2.261387462	2.261387462	2.319423204	2.261387462	2.261387462	2.261387462	2.261387462	2.271680057	2.261387462	2.261387462	2.261387462	2.261387462	2.263938907	2.261387462	2.261387462	2.261387462	2.261387462	2.261387462	2.261387462	2.261387462	2.261387462	2.261387462	2.261387462	2.261387462	2.261387462	2.295304485	2.261387462	2.261387462	2.261387462	2.261387462
ALMS1	6.50480697633333	6.49001845866667	6.41039209566667	6.32883768766667	6.86493037333333	5.89487818833333	7.251553148	6.638292696	6.80258177233333	6.23193322	6.56947018166667	5.79560207066667	5.70013544033333	7.337680903	6.50010253466667	6.041913534	6.23478829666667	6.19195053666667	7.332236185	5.38275496066667	6.64262836166667	5.97990966333333	6.317592759	6.45118483	6.81992155033333	6.28432173766667	6.73832547566667	6.45242644433333	6.67934240366667	6.45800830066667	6.73444752333333	6.70383677633333	6.173623461	6.34650136066667	6.22796471	7.652574651	6.09308148233333
ALMS1-IT1	2.783875677	2.994200995	3.716917276	2.994200995	2.994200995	2.783817785	2.783875677	2.994200995	3.322253957	2.795519003	4.658616166	4.538625496	6.261099526	2.783875677	4.811915481	3.239514319	4.018393079	2.790989655	2.729106953	2.64156791	2.898305835	3.711191687	3.446079081	3.217955954	5.253158971	2.783875677	2.63643402	4.050101918	3.024870362	3.043920147	2.994200995	2.783875677	2.630880276	2.994200995	2.994200995	2.994200995	3.135107051
ALMS1P	2.261739803	2.261739803	2.261739803	2.261739803	2.261739803	2.261739803	2.261739803	2.26861375	2.261739803	2.261739803	2.261739803	2.261739803	2.261739803	2.262157084	2.261739803	2.261739803	2.261739803	2.484257308	2.261739803	2.261739803	2.261739803	2.261739803	2.261739803	2.261739803	2.261739803	2.261739803	2.261739803	2.261739803	2.261739803	2.261739803	2.261739803	2.261739803	2.261739803	2.261739803	2.261739803	2.307770544	2.261739803
ALOX12	2.261387462	2.264808385	2.261387462	2.261387462	2.263036913	2.261387462	2.261387462	2.261387462	2.261387462	2.261387462	2.261387462	2.261387462	2.261387462	2.28136088	2.404515665	2.261387462	2.261387462	2.261387462	2.261387462	2.261387462	2.261387462	2.261387462	2.261387462	2.261387462	2.261387462	2.261387462	2.261387462	2.261387462	4.381721686	2.266910471	2.261387462	2.261387462	2.261387462	2.261387462	2.297847997	2.261387462	2.261387462
ALOX12B	2.261387462	2.261387462	2.261387462	2.261387462	2.595384137	2.261387462	2.261387462	2.261387462	2.261387462	2.588608517	2.261387462	2.261387462	2.261387462	2.261387462	2.261387462	2.261387462	2.261387462	2.261387462	3.375213953	2.261387462	2.261387462	2.261387462	2.261387462	2.261387462	2.261387462	2.261387462	2.261387462	2.261387462	3.355867893	2.261387462	2.261387462	2.261387462	2.261387462	2.261387462	2.261387462	2.274109657	2.261387462
ALOX12P2	2.261387462	2.261387462	2.261387462	2.261387462	2.261387462	2.261387462	3.764624788	2.261387462	2.261387462	2.261387462	2.261387462	2.261387462	2.261387462	2.263330144	2.261387462	2.261387462	2.261387462	2.261387462	2.477863602	2.261387462	2.261387462	2.261387462	2.261387462	2.261387462	2.261387462	2.274021285	2.261387462	2.261387462	2.261387462	2.261387462	2.261387462	2.261387462	2.261387462	2.261387462	2.382639271	2.261387462	2.261387462
ALOX15	2.261387462	2.261387462	2.261387462	2.261387462	2.261387462	2.261387462	2.261387462	2.261387462	2.261387462	2.261387462	2.261387462	2.261387462	2.261387462	2.261387462	2.261387462	2.261387462	2.261387462	2.261387462	2.261387462	2.261387462	2.261387462	2.261387462	2.261387462	2.261387462	2.510718225	2.261387462	2.261387462	2.261387462	2.261387462	2.266578839	2.261387462	2.261387462	2.261387462	2.261387462	2.261387462	2.261387462	2.261387462
ALOX15B	6.021630448	5.9402414185	2.267756528	2.267756528	2.347611181	2.9718791045	3.453898397	2.267756528	2.267756528	2.4400032285	2.267756528	5.976781168	2.267756528	7.9623224125	2.339350742	3.8425544505	2.267756528	3.3053237385	2.4516259065	2.267756528	2.32411855	2.339350742	2.267756528	2.281787983	6.8067673975	5.340839924	2.267756528	2.267756528	5.6877615885	3.9069347235	2.682183219	5.347973076	2.267756528	2.347611181	6.3251682495	2.267756528	4.341749999
ALOX5	4.93829776725	4.98750436625	5.57865041375	2.848726274	2.8836919405	3.4652673845	4.699563697	4.719073674	2.6503498535	4.41418959175	3.742042295	5.617003353	3.33135939375	4.96033129775	3.60695676975	4.282090242	4.64125185875	3.06056318725	2.6620717775	3.07974760275	2.41682387825	4.27073062975	3.88274051825	4.78212383375	4.25985232075	6.149932259	3.1262987455	4.9741842015	5.31003955825	4.09966473925	3.43338847575	5.69626858925	3.456700172	3.73791956425	5.86991595575	2.7776473495	5.43039317925
ALOX5AP	10.04406356	12.20652663	9.805702838	3.046537383	5.307956299	7.803828557	2.337666154	11.40539513	6.098772412	4.037399897	8.809542849	7.249775351	6.997121359	8.048392833	5.418093128	9.35322685	8.314600466	3.848176517	4.235154022	5.215144584	3.230021608	9.094927673	8.376649418	10.45225837	9.625270033	10.11650498	5.054263066	10.20067015	10.86175216	8.810937501	6.47042661	7.745550006	6.070031312	7.149391407	11.20484909	3.990680289	11.1562764
ALOXE3	2.261387462	2.261387462	2.261387462	2.261387462	2.261387462	2.261387462	2.261387462	2.261387462	2.2617024955	2.261387462	2.3755557245	2.261387462	2.261387462	2.261387462	2.261387462	2.261387462	2.261387462	2.261387462	2.261387462	2.261387462	2.261387462	2.261387462	2.2779061235	2.276588287	2.261387462	2.261387462	2.261387462	2.261387462	2.261387462	2.261387462	2.261387462	2.2648297765	2.2880990745	2.261387462	2.261387462	2.261387462	2.261387462
ALPI	2.261387462	2.261387462	2.261387462	2.261387462	2.261387462	2.261387462	2.261387462	2.261387462	2.261387462	2.261387462	2.261387462	2.261387462	2.263275915	2.261387462	2.261387462	2.261387462	2.261387462	2.6011253545	2.261387462	2.261387462	2.261387462	2.261387462	2.261387462	2.261387462	2.261387462	2.261387462	2.261387462	2.261387462	2.261387462	2.2629042265	2.261387462	2.261387462	2.261387462	2.261387462	2.261387462	2.261387462	2.261387462
ALPK1	4.6592621295	5.2665644555	4.757354358	4.2865758395	5.2550581825	4.1064805325	7.71247851325	4.851303038	4.21214984325	4.3880349585	4.76779896475	3.82384533725	3.713295398	5.93808794775	4.95950498125	5.041284454	4.909075613	5.00117192575	4.49703484625	4.29723955175	4.6852290495	3.89908902325	4.23304498575	4.37622314425	4.21942119275	4.1653062135	4.5787338485	4.4094129065	4.60745569325	4.55475252825	4.3803955065	4.29369931075	3.6891389955	4.32313374175	4.41883141875	4.512011063	4.5061494695
ALPK2	3.287469709	2.732413066	3.439004393	2.263133929	2.261387462	2.501225842	2.263151552	2.261387462	2.262377625	2.261387462	2.773903846	2.262377625	2.263151552	2.281266174	2.499757253	2.2668005	2.745656981	2.717841623	2.262377625	2.261387462	2.263133929	2.263151552	2.263151552	2.626443681	2.399362825	2.4779664	2.263133929	2.983460913	8.265672067	2.277991722	2.263151552	2.263133929	2.263133929	2.263133929	4.511928867	2.263133929	4.914911894
ALPK3	4.757260132	2.752614507	3.2833644115	2.765508401	3.5131732355	5.264898887	3.477266318	5.1939860555	3.4224719945	5.672191017	3.4482168315	3.227157639	2.698119773	2.4690444	2.7723889205	2.684566979	2.837458248	4.3771847655	6.099546391	4.7423167265	3.471393711	2.98397211	3.2464686675	3.458897721	3.279531833	4.3202958965	3.690859808	2.965971197	5.216848544	2.4900892285	4.065397941	3.6082906935	3.330964707	5.95215603	3.6032737985	4.030576769	3.666464339
ALPL	2.762876642	3.0418139545	2.8294297815	4.830957544	2.768688241	2.793488426	2.8672254385	2.9501515995	2.786540742	2.7692197445	2.680081554	3.093163093	3.278635808	3.8294648985	3.2706443445	2.794058336	4.9191407485	2.9355499425	2.665863512	2.768688241	2.785115488	2.835871064	2.8162201305	2.771223404	2.785115488	3.84341424	2.796033656	2.663808702	2.770964627	2.836179352	2.768688241	2.7532846385	2.901847238	2.791726794	2.913390387	3.257803595	3.541318346
ALPP	2.261387462	2.261387462	2.261387462	2.261387462	2.261387462	2.261387462	2.261387462	2.261387462	2.261387462	2.261387462	2.261387462	2.261387462	2.261387462	2.261387462	2.261387462	2.261387462	2.261387462	2.261387462	2.261387462	2.261387462	2.261387462	2.261387462	2.261387462	2.261387462	2.261387462	2.261387462	2.261387462	2.261387462	5.97600603	2.261387462	2.261387462	2.261387462	2.261387462	2.261387462	2.261387462	2.261387462	2.261387462
ALPPL2	2.4636495185	2.4641791775	2.4636495185	3.2399698295	2.4657106625	2.4637987555	2.7222788465	2.480557816	2.4823752755	2.4636495185	2.457001231	2.8978076615	2.466867107	2.617360199	2.540306143	2.4681344495	2.4653130115	2.4636495185	2.4636495185	2.4357185865	2.774990769	2.4636495185	2.4636495185	2.4636495185	2.742867463	2.611971325	2.4636495185	2.4636495185	2.4636495185	2.4636495185	2.4636495185	2.4636495185	2.5012630005	2.479631014	2.4636495185	2.4636495185	2.4636495185
ALS2	4.58731929466667	4.63345000033333	4.591193657	4.39965463266667	4.608651033	5.186440274	4.23585302	4.34069893933333	5.40083226966667	4.64065933433333	4.901180628	4.75041247966667	4.167322621	4.14238980566667	5.22353039666667	4.085001698	5.052333518	4.58443710066667	4.465085099	5.23743723166667	5.19857399266667	6.398121937	4.42165097033333	4.69363162233333	4.56097671466667	4.52826567566667	4.41053442166667	5.11999004633333	4.21154358533333	4.518902452	4.71677595533333	4.27734693566667	4.59788883833333	4.42868713966667	4.78594624066667	4.086173247	4.53340724066667
ALS2CL	5.904612844	5.664258938	5.075217637	4.964589891	6.065884211	4.937798255	7.669645752	4.431415612	4.83770287633333	6.32316458033333	6.80740346766667	5.73969393166667	5.88276576833333	7.192049167	4.87658341333333	5.843313237	4.15957310233333	4.73562768833333	5.99760346833333	7.62835450466667	5.31505675233333	4.45026180233333	5.16051983433333	4.81352494066667	5.34192355266667	5.34264000966667	5.34159700733333	4.17402173233333	6.04293371366667	5.16105048	5.25606793966667	5.43113551933333	5.19484951833333	4.83707297433333	5.04747373533333	5.496098256	4.70504904466667
ALS2CR11	2.261387462	2.261387462	2.261387462	2.261387462	2.261387462	2.261387462	2.30022068683333	2.43772236233333	2.261387462	2.90336319966667	2.261387462	2.261387462	2.261387462	2.73502518116667	2.34077964516667	2.261387462	3.3549217095	2.27093788216667	2.38883310683333	2.26210041516667	2.261387462	2.261387462	2.261387462	2.261387462	2.269614342	2.26176978466667	2.261387462	2.274585336	2.261387462	2.261387462	2.261387462	2.261387462	2.26159504716667	2.2759752695	2.261387462	2.27276907533333	2.26473564616667
ALS2CR12	2.766765864	2.9899801015	2.7960448995	2.9811828495	2.877144936	2.7587377095	3.305843343	2.811801512	2.812547565	2.8715978255	2.816129325	2.9186418645	2.8047480175	6.150958225	2.774090191	2.9024852955	2.7139492335	2.973074342	2.922117416	2.774090191	2.7890539995	2.800435307	2.8843558055	2.827028061	2.816129325	2.8047480175	2.9888674245	2.7587377095	2.816129325	2.806194746	2.816129325	2.917615472	2.823105612	2.800435307	2.94174078	2.816129325	3.1214941555
ALX1	2.261387462	2.261387462	2.261387462	2.261387462	2.261387462	2.261387462	2.261387462	2.261387462	4.445371038	2.261387462	2.261387462	2.261387462	2.3917026	2.261387462	2.261387462	2.261387462	2.261387462	2.261387462	2.261387462	2.261387462	2.261387462	2.261387462	2.261387462	2.261387462	2.261387462	2.279467873	2.261387462	2.261387462	2.261387462	2.261387462	2.261387462	2.261387462	2.261387462	6.412061969	2.261387462	2.261387462	2.261387462
ALX3	2.370652248	2.370652248	2.347558938	2.370652248	2.370652248	2.370652248	3.276213725	2.370652248	2.370652248	2.370652248	2.370652248	2.370652248	2.370652248	2.370652248	2.370652248	2.370652248	2.370652248	2.370652248	2.370652248	2.370652248	2.370652248	2.370652248	2.370652248	2.370652248	2.378492028	2.370652248	2.370652248	2.370652248	2.370652248	2.372136774	2.370652248	2.370652248	2.370652248	2.370652248	2.370652248	2.370652248	2.395428897
ALX4	2.261387462	2.261387462	2.261387462	2.261387462	2.261387462	2.261387462	2.320033707	2.261387462	2.261387462	2.261387462	2.261387462	2.261387462	2.261387462	2.261387462	2.261387462	2.261387462	2.261387462	2.261387462	2.261387462	2.261387462	2.261387462	2.261387462	2.261387462	2.261387462	2.261387462	2.261387462	2.261387462	2.261387462	2.261387462	2.261387462	2.261387462	2.261387462	2.261387462	2.261387462	2.261387462	2.261387462	2.261387462
ALYREF	9.422247915	9.3759141085	10.348074236	7.73371268	8.678371631	8.939924774	4.1338127055	9.9939550215	8.9485081115	9.509725103	9.9016848485	9.3085835385	9.2847727465	8.0513032425	9.5149331795	9.5781710925	9.0986262015	7.5863888	8.406873939	9.0277722955	8.326094557	9.5860155175	8.9905785655	9.646031968	9.168983716	8.8862866555	8.3148368385	10.903996585	8.909626301	8.9496342165	8.5990360005	8.9166754	8.8814180295	9.904524184	8.8884864695	6.992901004	8.9088983615
AMACR	2.73229730766667	2.54782235133333	2.51000548766667	2.54782235133333	2.54782235133333	2.51000548766667	2.94683066033333	2.69032663366667	2.56588588166667	2.54782235133333	2.55831801433333	2.86743836033333	2.60917488233333	2.54681520733333	2.554611421	2.55357874266667	2.54950533166667	2.548034872	2.48333702833333	2.59599679233333	3.250895528	2.71418815166667	2.551295123	2.65390998866667	2.706452125	2.51000548766667	2.552369175	2.564700858	2.54782235133333	2.56694334366667	2.52370516833333	2.519118796	2.70374127666667	2.595781427	2.98106584233333	2.54782235133333	2.62251510533333
AMBN	2.261387462	2.261387462	2.261387462	2.261387462	2.261387462	2.261387462	2.261387462	2.261387462	2.261387462	2.261387462	2.261387462	2.261387462	2.261387462	2.261387462	2.267379807	2.261387462	2.261387462	2.261387462	2.261387462	2.261387462	2.261387462	2.261387462	2.305908853	2.324362213	2.261387462	2.261387462	2.261387462	2.261387462	2.261387462	2.261387462	2.261387462	2.261387462	2.261387462	2.261387462	2.261387462	2.261387462	2.383072527
AMBP	2.273277159	2.273277159	2.273277159	2.273277159	2.273277159	2.273277159	2.273277159	2.273277159	2.273277159	2.2771292705	2.273277159	2.273277159	2.273277159	2.273277159	2.3049998885	2.273277159	2.273277159	2.278596221	2.273277159	2.273277159	2.273277159	2.273277159	2.272609685	2.273277159	2.273277159	2.273277159	2.273277159	2.273277159	2.273277159	2.273277159	2.273277159	2.273277159	2.5931594695	2.273277159	2.273277159	2.273277159	2.273277159
AMBRA1	4.56409397575	4.5681390045	4.60687204725	4.521625682	4.869902436	4.57328844375	4.641806899	4.4794843435	4.32527315	4.92370275875	4.31176667625	4.71165669025	4.3417186175	4.5673437395	4.52834174775	4.53425657075	4.22497359575	5.01952874475	5.17463283225	4.63910344125	4.923589297	4.748497205	4.69969503825	4.78810854625	4.67380071725	4.837374817	4.80508759775	4.59056344475	4.7747456895	4.641115699	4.96929180425	5.02182580575	4.86715737225	5.220371097	4.7444140515	5.06465362625	4.91506631775
AMD1	8.72091989	8.957792873	9.1009464255	7.898804113	8.797677898	8.6022229425	8.669719069	9.4510920245	9.2502618695	8.204945188	8.5196256225	8.407133871	9.7255187455	7.4222821955	9.888865078	9.352751592	9.975063527	8.2995198415	8.8154877755	9.716179886	8.669696224	10.2702582205	9.6684145295	8.5093254285	8.921020541	8.7030773445	8.759380462	8.899487137	8.671439671	8.6718957765	8.760325863	8.7407694355	9.495908953	8.556846714	8.4632447015	9.0440081915	8.2535672015
AMDHD1	2.264539977	2.264539977	2.566002756	2.29796313	2.852200054	2.947207159	2.593742532	2.29796313	2.29796313	2.294925222	2.261387462	3.43972355	2.264539977	2.29796313	2.29796313	2.312110465	4.31644737	2.294925222	2.29796313	2.29796313	2.29796313	2.294925222	2.264539977	2.294925222	2.29796313	2.313418049	2.467917217	2.902975339	2.29796313	2.306482566	2.789022656	2.261387462	2.916951517	8.485909926	2.264539977	2.29796313	2.384991647
AMELX	2.261387462	2.261387462	2.261387462	2.261387462	2.261387462	2.261387462	2.261387462	2.261387462	2.261387462	2.261387462	2.261387462	2.261387462	2.261387462	2.261387462	2.261387462	2.261387462	2.261387462	2.261387462	2.261387462	2.261387462	2.261387462	2.261387462	2.261387462	2.261387462	2.261387462	2.261387462	2.261387462	2.262459187	2.261387462	2.261387462	2.261387462	2.261387462	2.261387462	2.261387462	2.261387462	2.261387462	2.261387462
AMELY	2.268195033	2.268195033	2.268195033	2.371475746	2.262238106	2.268195033	2.268195033	2.285820311	2.268195033	2.268195033	2.268195033	2.268195033	2.268195033	2.268195033	2.268195033	2.575979321	2.268195033	2.268195033	2.268195033	2.261387462	2.268195033	2.312944268	2.268195033	2.268195033	2.29014619	2.268195033	2.268195033	2.268195033	2.268195033	2.268195033	2.268195033	2.268195033	2.268195033	2.268195033	2.530056721	2.268195033	2.268195033
AMER1	2.521595956	2.521595956	2.521595956	2.521595956	2.521595956	2.655801538	2.521595956	2.521595956	2.600534772	2.521595956	2.521595956	2.521595956	2.521595956	2.521595956	2.521595956	2.521595956	2.533221148	2.521595956	2.746553276	2.521595956	2.521595956	2.521595956	2.521595956	2.521595956	2.67718919	2.727790276	2.521595956	2.521595956	2.521595956	2.521595956	2.586443023	2.97174217	2.521595956	2.521595956	2.521595956	2.367786928	2.596733283
AMER2	2.29284622866667	2.261387462	2.29284622866667	2.29284622866667	2.292359226	3.487295712	3.46439580333333	2.261387462	4.575897881	2.29284622866667	2.331737611	2.29284622866667	2.29284622866667	2.293071222	2.29284622866667	2.29284622866667	2.29284622866667	4.92111398666667	2.29284622866667	2.29284622866667	2.29284622866667	2.29284622866667	2.41072700766667	2.29284622866667	2.30637225733333	2.29284622866667	2.29284622866667	2.34329394966667	2.29284622866667	2.29284622866667	2.29284622866667	2.29197175533333	2.30544363666667	2.37313289233333	2.29284622866667	2.33900691366667	2.29284622866667
AMER3	2.261387462	2.26186659566667	2.261387462	2.261387462	2.261387462	2.261387462	2.268681383	2.261387462	2.261387462	2.261387462	2.261387462	2.261387462	2.261387462	2.261387462	2.261387462	2.261387462	2.261387462	2.263976309	2.261387462	2.261387462	2.261387462	2.261387462	2.261387462	2.261387462	2.261387462	2.261387462	2.261387462	2.261387462	2.261387462	2.261387462	2.261387462	2.261387462	2.261387462	2.28023442133333	2.261387462	2.261387462	2.261387462
AMFR	7.333164524	8.2030848595	7.7409434175	9.502918863	8.406123346	7.9076261235	6.04755521	7.983565264	7.8802771245	8.3111254565	7.0417783235	7.2264295745	7.04324363	5.0354256685	7.199682119	6.689528244	7.001610836	6.420161225	7.9628493135	8.2389108265	7.3492258395	7.8837019765	7.560651535	7.9161559665	7.8954370195	7.807987352	8.45235025	7.5443752105	7.7393988025	7.306112199	8.1885046575	7.682637139	7.4117076755	6.9357298315	7.0398143225	8.1948112315	7.3030537535
AMHR2	2.261387462	2.261387462	2.261387462	2.261387462	2.261387462	2.261387462	2.261387462	2.261387462	2.261387462	2.261387462	2.261387462	2.261387462	2.261387462	2.261387462	2.261387462	2.261387462	2.261387462	2.261387462	2.261387462	2.261387462	2.261387462	2.261387462	2.261387462	2.261387462	2.261387462	2.261387462	2.261387462	2.261387462	2.261387462	2.261387462	2.261387462	2.261387462	2.261387462	2.261387462	2.261387462	2.261387462	2.261387462
AMICA1	7.567286632	8.068876625	8.664856887	4.835753895	4.857124948	5.487629004	6.142062184	6.304746332	3.699253129	6.034884101	6.887434096	4.978158239	4.526056346	9.251694472	6.246429096	5.932942282	7.403455054	4.218035482	3.944052513	3.826377241	4.343850142	5.494215269	5.84293906	7.314401769	6.860870336	7.172074031	4.607802361	5.706194158	6.791414801	5.208974105	4.853669465	4.768769904	4.247219824	7.323078769	7.416998649	4.209440669	7.201885493
AMIGO1	2.836098254	2.914491468	2.894405895	5.335716512	6.669403407	5.934200304	5.12606807	2.911452525	3.383084461	5.861419605	2.765765407	5.180222449	3.441465834	4.625392306	3.262566016	3.26453146	3.308465446	5.397695658	6.736244184	5.268329475	6.473391371	3.26747439	4.096639189	2.826710124	3.169106219	4.959861309	7.646389257	4.179571591	5.881052884	3.702507436	6.400780675	6.707916673	5.524312517	3.753029336	3.477897027	6.58326576	3.341312935
AMIGO2	11.88622694	9.776795582	9.30069999	6.528667322	9.328439417	8.073389884	11.57835624	8.732207206	7.70666787	12.38271584	11.5883675	11.58965619	11.71192775	8.264991164	7.271597249	11.0549149	11.18286425	6.245374827	10.5772597	5.916682922	5.785272141	13.43627563	9.816067579	13.01506357	11.61583779	10.70137576	7.148694362	8.803707336	10.34002743	11.70585886	10.60643226	11.69621818	6.522051378	6.828658268	11.5583446	10.30748458	10.0805073
AMMECR1	5.407566049	5.1541197375	5.04610186925	4.10383492175	4.56473389225	4.99670329175	3.77873409775	5.2547981195	5.12259953875	4.7510153325	6.19578810025	4.41720363225	5.20515898275	4.08234979925	5.20710125925	5.231263788	5.14401745025	4.9169752375	5.002713821	4.62931813	4.8279655115	5.0981693975	5.4400775395	5.78748533725	5.8687074865	5.1519639085	4.48014560525	5.5761309915	4.38219728675	5.56955277275	4.8010756205	4.76291659025	5.22024596525	4.48312913725	5.286925821	4.306488689	5.00018725775
AMMECR1L	9.173623916	9.112280111	8.701886963	8.224835013	8.43304779	8.561765628	7.451172913	8.847007381	8.767079542	8.5922764	9.029273523	8.44651858	9.272048273	8.346032478	8.648139716	8.609659723	8.657984003	8.906547285	8.315568738	8.084373086	7.966025478	9.130966079	8.258035214	8.824627827	9.037401366	8.41990289	8.618731668	8.082326351	8.685346982	8.888295825	8.804745062	8.457842337	8.338381495	9.792788591	8.530105245	8.184269625	8.174300537
AMN	3.053124996	3.03502882266667	2.97522330466667	3.412537528	2.898906245	2.97522330466667	3.50258221866667	3.079698095	2.951744423	3.00571926466667	2.900877405	2.97522330466667	3.08698411933333	3.03420412133333	2.988981166	3.20880638466667	2.89900585666667	3.33334540533333	2.96275637033333	2.97522330466667	3.41066821133333	3.0283133	2.898906245	2.91707499533333	2.97522330466667	3.010780726	3.083773219	2.898906245	2.79463606033333	2.97522330466667	2.84734050466667	2.898906245	2.77495562733333	2.97522330466667	2.99242913266667	3.04796849233333	2.83634074033333
AMN1	3.01063776	3.775572927	5.117311237	4.450369087	6.444683224	5.73650143	5.710648786	4.517066513	6.096536459	6.112978915	4.401185174	6.649724715	3.775827308	3.669339354	5.402095332	4.231947098	5.832899487	3.782212116	6.660194877	6.982159523	6.08526681	6.41542487	4.372040119	4.586062078	3.727011306	5.303546675	6.961781293	5.504833206	4.973927812	5.429044433	6.494153135	6.662113819	5.751607346	5.272681866	3.652400667	6.73481062	5.165090509
AMOT	2.261387462	2.261387462	2.261387462	2.261387462	2.261387462	2.261387462	2.261387462	2.261387462	2.261387462	2.330890977	2.261387462	4.549509829	2.261387462	2.261387462	2.261387462	2.261387462	2.261387462	2.261387462	2.261499745	2.261387462	2.261387462	2.261387462	2.261387462	2.261387462	2.412376872	2.261387462	2.261387462	2.261387462	2.261387462	2.261387462	2.261387462	2.308343684	2.261387462	2.261387462	2.261387462	2.271535271	2.261387462
AMOTL1	5.5138120985	5.71283403325	4.52769741775	4.24297531375	3.99649646025	4.53901041375	4.13426750975	4.75496268675	4.35995668075	4.510921574	6.4773715595	4.3191717495	5.39950602075	4.77753796775	5.149825663	5.5654423765	4.64660738675	4.2332282695	4.38715191375	3.9055568055	4.09899170425	5.0407301065	4.55112970425	5.6948762685	5.79573938975	5.3191443075	4.2566367135	4.17565150925	4.4299044105	6.2321880025	4.3747464955	4.65537214875	4.52582805575	3.5091993045	5.7478352505	3.9162673405	4.925812365
AMOTL2	9.559150464	9.484669177	8.949342532	10.35775451	10.55941582	9.042246189	9.325375399	6.51016435	10.31092918	8.920732401	9.810872652	10.52688479	8.172959848	9.238081411	8.273373988	9.57352293	9.191613662	9.540806287	9.925688108	8.699452518	8.922488689	8.631434908	9.733596337	9.370246612	9.621492877	9.883606169	9.922190134	7.682826068	8.844600245	9.514469129	10.51931308	9.459306045	9.143269263	7.998826769	9.315496512	9.935218678	10.22171939
AMPD1	2.261387462	2.261387462	2.261387462	2.261387462	2.261387462	2.261387462	2.261387462	2.261387462	2.261387462	2.261387462	2.261387462	2.261387462	2.261387462	2.261387462	2.261387462	2.269167577	2.261387462	2.261387462	2.261387462	2.261387462	2.261387462	2.261387462	2.269479029	2.261387462	2.261387462	2.261387462	2.261387462	2.261387462	3.577944895	2.261387462	2.261387462	2.261387462	2.261387462	2.261387462	2.261387462	2.261387462	2.261387462
AMPD2	6.618720864	7.249657401	7.247071219	8.574911821	6.190312232	6.017279067	6.08006544	7.87808921	5.83390394	5.820570401	6.608328685	5.572510605	8.297027334	7.592065947	7.154718491	7.19512632	8.195251503	6.095234378	5.746322714	5.310216781	5.116222546	7.798297119	5.987455225	6.162045115	7.003469047	6.384157491	6.017279067	7.144214512	6.59165241	5.87748395	5.959529877	6.231538006	5.966124938	6.017279067	6.600115275	6.311099483	6.789189642
AMPD3	7.331935027	8.368915795	8.381128558	4.40432354	6.447691272	6.415928883	7.157026115	7.555306742	2.685692344	6.792228303	8.401815733	6.395169049	5.458709865	7.334749408	6.612985431	7.599502383	8.343037227	6.033449923	6.620161687	3.839022418	6.295285304	8.576586037	6.440513036	7.282599307	7.203548397	7.110910305	7.257555998	7.698355895	7.898625931	6.142786237	5.954735302	7.245397301	6.553375187	5.344159585	7.945026953	6.725186849	6.856958366
AMPH	2.351337565	2.784873165	3.471684304	2.287897554	2.261387462	2.603840932	2.655826111	4.543495146	2.261387462	2.356118144	2.287155547	2.300445716	2.293616197	2.339022443	2.293616197	4.431724434	3.575600065	2.359921491	2.261387462	2.261387462	2.298813704	2.351337565	2.351337565	4.011908824	2.605410999	3.943046713	2.261387462	7.48387611	3.483597956	2.283121747	2.287155547	2.283121747	2.302800024	2.293616197	3.52692607	2.261387462	5.967141611
AMT	4.737527866	3.484140343	3.883875524	4.662900224	5.255154384	3.81911655	6.85326544	4.133221068	5.344138476	5.077491431	4.053240718	5.230776911	4.835322547	6.280427824	6.099923473	4.863902505	5.181554888	5.394260015	4.312829593	4.866012308	3.807046312	3.692906298	4.296641372	3.627281104	3.756800672	4.309246163	4.289569417	3.137489863	5.102408621	3.692906298	3.681081547	3.363233276	3.155634558	3.773603956	3.676722433	5.080109596	3.692906298
AMZ1	2.3154098835	2.526420297	2.3843747315	2.3154098835	2.2618714595	2.269817203	2.906078908	2.3154098835	2.3154098835	2.3154098835	2.4724412175	2.3154098835	2.3154098835	2.311294757	2.3154098835	2.318830465	2.280411882	2.3154098835	2.3154098835	2.311294757	2.3154098835	2.3154098835	2.3703210555	2.3154098835	2.7060097625	2.3154098835	2.3154098835	2.315669603	2.3154098835	2.3754588005	2.3154098835	2.3154098835	2.3154098835	2.418079658	2.450857049	2.3154098835	2.3154098835
AMZ2	9.338455404	9.400682197	9.420865529	8.984476483	9.702345487	9.414738655	8.115997657	9.525735935	9.63569204	9.77337157	9.02744724	10.42083363	9.596835614	9.222782003	8.736694304	9.752315637	10.04048569	8.656528046	9.239420123	9.631600535	10.01344534	9.004344206	9.140657308	9.62187674	8.431321565	9.12542317	9.62492189	9.502333202	9.323597956	9.425815195	9.439262763	9.305822612	10.03315655	9.28954255	9.682544533	8.693525936	9.338437545
AMZ2P1	6.147206567	6.543290625	6.219615734	5.531997027	7.302648488	7.263081484	4.213473747	6.875604986	7.178223442	6.975451049	5.76125424	7.946861951	6.482147306	6.46239798	5.091781632	6.710695201	6.435165533	4.273554425	5.755804447	6.625719011	8.404912022	6.265733333	6.705560482	6.697585048	4.729908849	5.935117013	6.112575362	6.683415345	6.891150311	6.375533906	6.088269908	6.571461163	7.056750587	7.550484315	7.042893088	4.2347708	6.602626495
ANAPC10	5.976930144	6.061770401	5.84113744	6.0757854125	7.1720227365	6.378399937	4.5403122955	6.626886696	6.530453056	6.8418707725	6.376059588	5.662678691	5.515980308	3.372611165	6.211359058	6.081444606	6.075104384	5.405647887	6.4935920425	7.5035722445	6.894136706	6.018941703	6.0815560305	7.1312370105	5.574287379	5.965284865	6.0316855995	6.384005208	6.897063382	6.0804916535	6.3783509105	6.634469242	6.184989294	6.068335638	6.4295172005	6.075803272	6.379402712
ANAPC11	6.863882861	6.809262346	7.025183281	6.568615971	6.878557831	6.852013286	5.777589302	7.341438723	6.771916706	7.044948606	6.9872555475	7.38957433	6.816271526	6.673818655	7.006382376	7.023008201	6.640412961	6.661020966	6.843121936	7.202698541	7.092326646	6.84413695	6.745813446	7.039911646	6.536384466	6.851420631	6.906176866	7.4315519315	6.783509186	6.996139326	6.915166691	6.725623781	7.020233186	7.127086926	6.968090346	6.728265241	7.229524996
ANAPC13	6.354478176	6.389852261	6.258763041	7.3428467475	6.709660231	6.698817761	6.3039625545	6.198741661	6.886211241	7.035637536	6.545757236	6.871452021	6.471453386	5.885675458	6.561957686	6.603543676	6.603955141	6.586847286	6.765766771	6.973781894	6.975432906	5.7119210365	6.407816686	6.568367566	6.476353406	6.631967831	7.044406326	6.599428585	6.610831526	6.247039596	6.860099851	6.750529351	6.818893026	6.149835211	6.684960411	6.464639466	6.585770521
ANAPC15	7.749992296	7.976493363	7.657609789	7.553263519	7.982368623	7.277133445	7.36372173	7.717584477	5.824695281	8.340834993	7.887114229	8.80240654	6.955715536	6.394026062	8.272918817	6.848891631	7.43104986	6.52723226	8.311692286	8.431401255	7.963248999	8.335074146	7.00029518	7.747594238	7.282151002	7.135951292	8.244347123	8.385594791	6.749048589	7.573570469	7.668564539	7.476695678	7.843842285	6.268819799	7.265296071	8.223868553	7.294728179
ANAPC16	9.4550815465	9.69100646325	9.00214046375	10.30804384375	10.3269808565	9.89784458175	9.403843302	9.65068538975	9.923581593	9.8634640055	10.0251293385	9.826928886	9.277830341	9.591760892	9.40157734925	9.23394557775	9.2498762205	9.83360945075	9.807558019	10.11918437975	10.204014236	8.589734392	9.84047966875	9.59182221425	9.261296255	9.32562257925	10.091521354	9.3965461155	9.629540693	9.59493335425	9.91469723775	9.84790188525	9.72443044325	8.87295607725	9.0828861415	9.97662583375	9.249483504
ANAPC2	6.032819139	6.190647127	6.008732525	6.428353042	6.134011506	6.550400166	6.510331681	5.605438196	6.308076909	6.032819139	6.559197518	5.53665414	6.032819139	6.087570209	6.032819139	5.797577816	5.908184329	6.088199706	6.421655321	6.29387946	5.970748391	5.014762371	5.253193957	5.367451106	6.032819139	5.804460218	6.237939428	6.032819139	5.844759996	6.199278852	6.061110304	6.032819139	6.032819139	6.032819139	5.820694986	6.271012587	5.932743887
ANAPC4	8.3357596655	8.28370498	9.127499366	7.5575159625	8.3490022125	7.8389401545	9.1784597905	8.5499244225	8.341114407	8.387071664	7.929132047	7.2298900315	8.753451769	8.4103321905	8.8392725195	8.0531508435	9.178626814	8.2066772895	8.354275821	8.883121842	7.9475582665	8.1473568685	7.3627110115	8.0450595095	7.7863511055	7.8316961235	8.301830876	8.229410275	7.751540703	7.699642137	7.3920466165	7.8743423605	7.279167453	8.434371437	7.891127047	8.891658729	7.859326162
ANAPC5	6.86381666283333	7.13021242283333	6.674346363	6.79605734033333	7.66688191283333	6.93367632166666	6.12872152033333	6.76970482366667	6.80994083416667	6.95410261283333	6.96883534766667	6.7051901325	7.88023538066667	6.87698158533333	7.44901125516667	6.66917118233333	6.91667460216667	6.5040603965	6.6594293025	7.210402242	6.3538223795	6.44427400516667	6.176892528	6.41184323816667	6.80151704066667	6.1410036655	6.78166750466667	6.33398660433333	6.32822292783333	6.449435564	6.264124295	6.20555985616667	5.758388459	6.7338917105	6.11896284133333	6.19116086533333	6.00384443466667
ANAPC7	6.241983139	6.348267239	6.8001952355	6.2786627125	7.4091114005	7.7869440845	7.1504585825	6.1107533375	6.920653323	7.2024527595	5.842304713	7.57027097	6.2769588815	5.8613711525	7.376677622	6.44452519	6.675558229	7.4799368915	7.0563607785	7.942362779	7.0315595585	6.4066870185	6.18703496	6.44578461	6.323923651	6.732118925	7.3436948305	6.894667224	6.9859896935	5.598623419	6.7646678585	7.0803536855	6.7536653895	7.7658037035	5.965766649	7.16374699	6.691807677
ANG	5.672612262	7.682383273	5.359142673	5.805077854	6.428404509	4.351305313	3.868025726	6.36473688	6.934265563	6.297822571	4.469957607	7.330366784	4.821724107	5.874757084	5.261943089	5.164483313	5.797191315	3.626892746	6.836152314	5.254157625	8.105627388	5.639855901	5.760278471	4.806276677	5.477384065	5.237378019	4.886944677	5.753775369	6.09950541	6.361566501	5.749139917	5.235215247	4.356344021	6.672151349	6.153605315	6.462045645	5.639549256
ANGEL1	4.49758876666667	4.36935284933333	4.59833883933333	4.348844705	5.30171161566667	4.41339523666667	4.128944279	5.02897975966667	5.34959322266667	5.207374272	4.089055549	5.23574076866667	4.737204729	4.47526058166667	4.47781284266667	4.44404591733333	5.62932863	4.623476008	4.611762036	4.64029180833333	5.38213614333333	4.912383415	4.53241218633333	4.6447532	4.303365129	4.465603415	4.90069163	4.85567287566667	4.48496601266667	4.66260837433333	4.643031973	4.71602146766667	4.96173737	4.96209043033333	4.55167224566667	4.717379385	4.44749370466667
ANGEL2	5.17625298	5.32083524166667	5.36392715266667	5.25101157166667	5.48672083433333	4.957532783	5.51959184866667	5.268015809	6.110678474	6.07132900333333	4.88285667533333	6.545632164	4.937916028	5.87356083666667	5.60038385066667	5.738701182	6.04259043333333	5.01770596633333	5.351303946	6.579298915	5.16179042366667	4.667042743	4.75072733633333	4.980668504	4.646104674	5.144097773	5.30306004766667	4.74812197133333	5.686652989	5.62467024066667	5.18357571633333	5.14168503266667	6.22351176733333	5.292321183	4.98794428033333	5.28610539133333	5.43868983133333
ANGPT1	4.79632488966667	2.56988835566667	3.30306630033333	2.78698147	3.82317942266667	5.037640284	2.85048256333333	5.69124677966667	2.821150272	2.94343485833333	2.711099405	2.738524871	2.955350925	3.245482384	3.85480817333333	3.004582437	4.18307481833333	4.69256927166667	3.40041281066667	5.47211421166667	3.174755588	2.56268492533333	3.96941566433333	3.12700214733333	3.51674119166667	3.190201249	3.00851844866667	5.229332197	3.87736600833333	3.488000648	3.31323929066667	5.67230949233333	3.17338643966667	3.34498391466667	3.22760044266667	3.53829243966667	3.23894315666667
ANGPT2	5.92037379275	7.0650362035	6.58263803925	6.9535021435	5.16393263	6.9554826035	5.09431689925	6.992484422	7.635127415	4.7702401325	6.221570211	6.2503659515	7.5020426525	5.0721594605	4.90912072525	6.95736116825	4.42013427725	8.35167988425	8.371202699	7.60269063375	6.47921532225	6.03905526325	5.6137002065	6.5935443305	6.003270703	5.23499905525	7.593914269	6.1892704895	4.1608271195	3.789802666	8.1284821485	5.73446072625	7.6484424345	5.62426890325	5.690401442	7.28148796175	6.10885877275
ANGPT4	2.261387462	2.261387462	2.261387462	2.261387462	2.261387462	2.261387462	2.261387462	2.261387462	2.261387462	2.294772584	2.261387462	2.261387462	2.261387462	2.261387462	2.261387462	2.261387462	2.281812242	2.261501387	2.261387462	2.261387462	2.261387462	2.261387462	2.261387462	2.261387462	2.261387462	2.261387462	2.261387462	2.261387462	2.46445055	2.261387462	2.261387462	2.261387462	2.261387462	2.261387462	2.261387462	2.261387462	2.261387462
ANGPTL1	2.68634678333333	3.30243333366667	3.13814802633333	3.520321392	5.63539352366667	7.584882758	4.92657049333333	4.754730458	8.186017454	3.30753785866667	3.16577787766667	3.44618402	3.03906270666667	3.24875044266667	3.48300685066667	4.36453484033333	3.55944453	7.33996822	5.80145688966667	8.42930192533333	4.68939847233333	4.62681416433333	7.17326277466667	3.04406665933333	3.281332289	4.215074853	4.94113761966667	4.95687876566667	3.04250586666667	3.565548006	6.34475477166667	5.016702313	3.82830274133333	3.362541505	3.44794002066667	4.26219409	3.63870775833333
ANGPTL2	6.73778084333333	7.746329881	7.35623357566667	3.94250476	3.974037975	5.89122670666667	3.30833016666667	8.40771004566667	5.582843658	4.678735578	6.438000076	5.76079965866667	6.25909646266667	4.335921332	5.763072746	8.126849058	6.23672900333333	5.72499148833333	5.88452318766667	4.97496666866667	3.94401454533333	6.401125847	6.06453313166667	8.53115762866667	6.98366640933333	6.19298486733333	5.47826963433333	8.60305378766667	8.67678256633333	5.986107125	5.899407563	4.765039932	5.21794881766667	4.263408921	8.710097548	4.52348800266667	8.30820583566667
ANGPTL3	2.261387462	2.261387462	2.362532468	2.261387462	2.261387462	2.261387462	2.34471926133333	2.261387462	2.261387462	2.261387462	2.261387462	2.261387462	2.261387462	2.26155708633333	2.261387462	2.261387462	2.262876776	2.27259301266667	2.261387462	2.261387462	2.31083577233333	2.32659064933333	2.261387462	2.261387462	2.261387462	2.261387462	2.261387462	2.261387462	2.261387462	2.261387462	2.261387462	2.261387462	2.261387462	2.261387462	2.261387462	2.261387462	2.261387462
ANGPTL4	7.0237847745	11.956699865	9.549196301	7.615757374	4.528435385	7.642346334	4.8570895715	9.7821308625	5.5229967465	4.4545574225	8.126282771	4.6783065035	7.8768506835	5.619507283	6.640688777	6.283516524	6.2084432745	6.56059966	4.2382739705	4.3221248855	4.183451597	9.1934921915	6.226147143	4.774266302	5.697317539	7.175102659	4.2665674575	4.8359953485	4.69355217	3.7941077945	5.764141359	8.5431794845	4.7396824025	7.6758835685	6.8030961415	4.327615708	5.908562591
ANGPTL6	2.261387462	2.261387462	2.261387462	2.261387462	2.261387462	2.261387462	2.261387462	2.261387462	2.261387462	2.261387462	2.261387462	2.261387462	2.261387462	2.261387462	2.261387462	2.593167528	2.295521062	2.261387462	2.261387462	2.261387462	2.261387462	2.261387462	2.261387462	2.261387462	2.261387462	2.435788765	2.261387462	2.281169115	2.261387462	2.261387462	2.261387462	2.261387462	2.261387462	2.261387462	2.261387462	2.261387462	2.261387462
ANGPTL7	2.261387462	2.261387462	2.261387462	2.261387462	2.261387462	2.261387462	2.261387462	2.261387462	2.261387462	2.261387462	2.261387462	2.261387462	2.261387462	2.261387462	2.261387462	2.261387462	2.261387462	2.261387462	2.261387462	2.261387462	2.261387462	2.261387462	2.261387462	2.261387462	2.261387462	2.261387462	2.261387462	2.261387462	2.261387462	2.261387462	2.261387462	2.261387462	2.261387462	2.261387462	2.261387462	2.261387462	2.261387462
ANHX	2.332792846	2.332792846	2.332792846	2.332792846	2.3101344955	2.2854766	2.5732762915	2.448571763	2.332792846	2.308664058	2.3853913155	2.332792846	2.332792846	2.5316359485	2.332792846	2.332792846	2.332792846	2.33283205	2.306824791	2.306824791	2.332792846	2.332792846	2.332792846	2.332792846	2.5603929285	2.4818379875	2.308664058	2.332792846	2.333110252	2.332792846	2.332792846	2.306824791	2.332792846	2.332792846	2.455146651	2.653388955	2.355335588
ANK1	2.41025769514286	2.74337983828571	2.39868376871429	2.399336524	2.399395207	2.41022354514286	2.54506814028571	2.75826767242857	2.39737869028571	2.44564466157143	2.413570512	2.39883744085714	2.39883744085714	2.54673567614286	2.39883744085714	2.40805027742857	2.38622421485714	2.42232714342857	2.43696896428571	2.39978205971429	2.39883744085714	2.405123493	2.43556592942857	2.39883744085714	2.42723385328571	2.39883744085714	2.39174723042857	2.38726468128571	2.46565363728571	2.39883744085714	2.39883744085714	2.39868376871429	2.401474695	2.39883744085714	2.57019857342857	2.532698555	2.39883744085714
ANK2	2.63646612125	2.6983554535	3.22574355325	3.34877779775	3.3875222625	4.03306534175	2.6135207625	2.87272591625	4.087482291	3.089173181	2.869697782	2.685570968	2.5815774325	3.05424334575	3.70882892475	3.06171037375	3.197296956	4.3408519055	2.7768394375	3.81899689975	3.302591444	3.65997604175	3.550228313	2.8404023995	2.6219186115	3.3019519715	3.022921048	3.2893371345	2.96101386025	3.298045562	2.90457591225	3.0437732	3.39189074025	3.38431716825	3.0776352185	2.3957578025	3.20782598025
ANK3	5.0859731736	3.9711899576	5.4683604248	4.8127114554	5.723741134	5.181485305	6.5917080904	4.5678925468	7.6602823646	4.9685200978	5.506394661	4.9265893594	3.366535579	6.6083959558	8.1342118264	4.8188090286	4.5171799516	7.916219307	7.124397132	6.1809731284	5.740296519	4.827416077	5.4971994166	4.7843442344	4.8013119862	5.4497273738	5.853491273	4.4872765954	4.4595763326	6.2936417606	6.177118298	7.4028068988	5.4888010108	4.7181916142	4.450902705	5.9019037324	5.207113505
ANKAR	2.261387462	2.261387462	2.261387462	2.261387462	2.261387462	2.261387462	2.8315868875	2.261387462	2.261387462	2.261387462	2.261387462	2.261387462	2.261387462	2.3155745165	2.2658385455	2.261387462	2.261387462	2.261387462	2.261387462	2.261387462	2.261387462	2.261387462	2.261387462	2.261387462	2.261387462	2.261387462	2.261387462	2.261387462	2.261387462	2.261387462	2.261387462	2.261387462	2.261387462	2.261387462	2.261387462	2.32392677	2.261387462
ANKDD1A	4.04694587	4.2447602535	3.879727633	3.449731684	3.0708762605	3.696525178	3.1208980875	3.9918727245	3.496332426	2.90006713	3.847651842	3.1942168055	4.7981648735	3.7762322115	3.835675404	4.253619115	3.545305701	4.0378292965	3.33421044	4.1365526355	3.7002660265	3.7257101515	3.9808238505	3.7589207525	4.332315725	3.499855794	3.461743673	4.7317454755	5.463813367	4.113844889	2.6060807505	3.9947135445	4.9580170465	4.15919026	3.864383774	3.6289067885	3.4689911565
ANKEF1	4.299507111	3.8843237525	4.132451481	5.0607378285	3.9911361865	4.677069792	4.409302017	3.1679114715	4.662243963	4.270656077	4.421962191	4.73417772	4.208656561	3.827150837	3.1759825305	4.318202713	4.6700436535	4.8659763205	4.176845764	4.9242443015	4.523496677	3.077610602	3.6896280035	4.4237538015	3.659839158	4.1143990665	4.5369136665	4.225339692	3.754557915	3.6717834295	4.6340315955	4.1525094785	5.489134869	3.8711635055	4.179901016	4.304724514	3.8637617895
ANKFN1	2.261387462	2.261387462	2.261387462	2.645253227	2.261387462	2.261387462	2.2985680685	2.261387462	2.261387462	2.261387462	2.261387462	2.261387462	2.261387462	2.261387462	2.261387462	2.261387462	2.261387462	2.368108235	2.261387462	2.261387462	2.261387462	2.261387462	2.261387462	2.261387462	2.261387462	2.270973377	2.261387462	2.261387462	2.261387462	2.261387462	2.261387462	2.261387462	2.261387462	2.261387462	2.261387462	2.261387462	2.261387462
ANKFY1	3.94596038925	3.7090820965	3.67856423	3.32827813975	3.9177369425	3.69711766575	3.93113439225	3.772291184	3.861102748	4.219124003	3.99264828575	4.13393097525	3.46933056275	4.458277307	3.97438391375	4.0985732285	3.8645388135	3.80691689175	4.10529700075	3.66201402125	4.1167349875	3.67518029375	3.7287314945	3.633987735	3.99012530375	4.0910906535	4.02894483875	4.016115356	3.97317743825	3.916463133	3.92153898475	4.10957092875	3.79821954125	4.03035431625	3.8465660655	3.70211469875	3.804466204
ANKH	5.61935684457143	4.45097566814286	5.64348468014286	3.99536739957143	5.438849213	5.09858553657143	3.86381638042857	4.96732438914286	4.23540102285714	4.16197052042857	3.91779632357143	4.13406151242857	4.10738230728571	4.10382824085714	4.10701861528571	4.82245956785714	5.673767325	3.82806823314286	4.21730633114286	3.45571423	4.26791665757143	4.411811818	4.41867889414286	5.26704321371429	6.13257400357143	5.82248248628571	4.38735536185714	4.05491546242857	4.91233451457143	7.69788410471429	4.33578569928571	4.96764683885714	4.72300602157143	3.26681042357143	5.54046871542857	4.41042174542857	5.70900704057143
ANKHD1	3.340194903	4.222152168	3.006489151	3.648486508	3.634210513	3.144164259	6.065776556	4.34284175	3.466177077	3.201456749	3.799621979	3.144164259	3.377855213	5.388802471	3.865501611	3.695377541	3.340194903	4.324220656	4.57710663	4.151596249	3.009018862	2.989782831	3.296238264	2.261387462	3.170704167	2.514348267	3.344991417	3.170704167	3.144164259	2.78533712	3.166962464	2.800961647	2.403057328	2.657641021	2.993875441	4.545199476	2.906853671
ANKIB1	7.39378415266667	7.35649245166667	7.36089683033333	6.70694645533333	6.86157532133333	7.85776165366667	5.87563451733333	7.42296847766667	7.25780956766667	7.105739447	7.56973364466667	6.801997506	7.59965136633333	5.91134366366667	7.07156110266667	7.58626438966667	8.08691195166667	7.04610058766667	6.855154685	7.58699282833333	7.04398084333333	7.13299690566667	7.14792414866667	7.24481546866667	7.345537645	7.105972175	7.103425331	8.65378546233333	7.44819601933333	8.118994748	6.897275562	7.08951096233333	7.160441736	7.60705177466667	7.66961199933333	6.341797741	7.64498167433333
ANKLE1	2.286260329	2.286260329	2.286260329	2.286260329	2.286260329	2.286260329	2.286260329	2.82825778	3.196675357	2.286260329	2.542152807	2.286260329	5.439702524	2.286260329	2.286260329	2.286260329	2.286260329	2.286260329	2.286260329	2.286260329	2.286260329	2.333592014	2.286260329	2.361268315	2.286260329	2.286260329	2.286260329	2.286260329	2.286260329	2.286260329	2.286260329	2.286260329	2.286260329	5.295753645	2.286260329	2.367888326	2.286260329
ANKLE2	5.93856353433333	6.169253486	5.893548441	4.88261618533333	5.56587608866667	5.180960746	3.66430097766667	5.104688649	4.93488770066667	5.131241949	6.04227690233333	4.78847157833333	5.65638663866667	4.396496641	5.15851007733333	4.681216468	4.937101912	4.87116807633333	5.10093650566667	5.15091087733333	4.564617911	5.604660217	4.67350964433333	5.58396264233333	5.89559193966667	5.14732424633333	4.86335046333333	4.77478683966667	5.321537785	5.043077051	4.869729029	5.361973562	4.52712767266667	5.203773621	5.40188511533333	4.59848299633333	4.763815944
ANKMY1	2.85221969333333	2.84364360833333	2.71434024966667	2.979012175	2.95476215166667	2.687762721	2.91199210033333	2.809367154	3.10569640933333	3.117708709	2.809367154	3.06843324966667	2.79680768333333	2.95517604533333	2.791759882	2.879875263	2.67032013266667	3.16985987666667	2.91437617833333	2.96002266133333	3.279377592	2.67032013266667	2.71434024966667	2.84143759933333	2.72791629533333	2.83167234966667	3.185588926	2.71434024966667	2.81499067233333	2.899619326	3.33453219533333	2.80757244166667	2.71434024966667	2.68207199933333	2.901434078	2.84771610266667	2.789798928
ANKMY2	8.725134132	8.414309979	8.549003033	9.757548688	10.3548623	10.12049863	8.090718153	8.970775501	9.875929683	10.2959167	8.25134145	10.25520706	8.158126613	8.571734395	9.830062865	8.824674344	9.120311293	8.692103021	9.967253747	10.34911911	10.2605468	8.825051098	8.72384642	7.883077605	7.896579601	9.062313725	9.560482881	10.49750023	8.998761488	9.309737853	9.383861515	9.635358823	9.866648935	10.65036945	8.735765795	8.336984894	9.264660568
ANKRA2	8.037979931	7.292280331	7.881361431	7.873279548	9.713474446	9.16401212	10.11603587	7.365187732	9.495119221	9.359244212	7.441438228	8.896740115	7.452261442	7.741608875	8.238930069	8.136292279	9.480481404	8.255719935	9.224111269	10.60898646	9.942521905	7.527919316	8.020903207	7.62213189	6.669852018	8.047224207	9.30150032	7.124540669	9.096749182	7.505312254	9.112359935	8.64650842	8.175952303	7.34242381	8.183013378	10.07985438	7.634050145
ANKRD1	2.337838604	2.262801968	2.261387462	2.32254499	2.261387462	2.261387462	2.261387462	2.261387462	2.261387462	2.261387462	2.303201891	2.261387462	2.261387462	2.261387462	2.261387462	2.981562944	8.108489796	2.261387462	2.261387462	2.261387462	2.261387462	2.261387462	2.261387462	2.261387462	2.27691033	2.261387462	2.261387462	2.639046333	2.261387462	2.470839788	2.261387462	2.261387462	2.261387462	2.359845393	2.261387462	2.261387462	2.261387462
ANKRD10	5.5907439485	5.28304442375	5.55424083275	4.29756454325	5.337470478	4.96881711825	5.72037083125	4.84299607	4.61741617675	4.4588095975	6.4409106465	4.84546356375	5.818085335	5.09403493975	5.211316923	5.457680869	5.26566791775	4.681297465	5.30291833025	5.2339124765	4.990344088	4.77837266575	4.66967212925	4.839207968	5.329606367	4.864983802	5.3344053425	4.8549420205	6.72330966625	4.97055918225	4.6408565485	4.92247225175	4.184072305	5.078095832	4.8470959245	5.31362945225	4.71658836825
ANKRD10-IT1	5.05850895	5.179187391	4.886745976	4.5290233785	4.8317926695	4.822665687	5.6937390985	5.0683594055	4.31902404	4.262668149	6.5060881625	3.7661206965	5.869164654	5.0606378955	5.1761298395	5.3625812955	4.569634205	4.7638534475	4.6682146375	4.726036918	4.3145481895	3.8825491445	4.528783604	4.1145462015	4.135983936	4.017325318	4.8416520235	4.06797862	5.8536665835	4.525109895	3.986251725	4.118043568	2.5890376115	4.3854504805	3.348776837	4.629776974	3.6923136935
ANKRD11	7.83518039083333	8.41923903066667	7.49676880133333	8.41702385833333	7.61910657333333	7.358019369	7.860843705	7.92529780283333	8.06669072083333	7.24891613733333	8.24539333066667	6.56809154033333	7.963193176	7.91443711466667	7.62188572716667	7.41584415633333	7.004234092	8.5310392515	8.358315119	7.13172068116667	7.15734095266667	8.266786613	7.184758445	7.50526854583333	7.64141229316667	7.5821087925	8.12628448783333	7.4101630225	7.30239127366667	8.06909796516667	7.92053553883333	7.85277897433333	6.89317168666667	7.66306628016667	7.30805993583333	7.65738001016667	6.63287640116667
ANKRD12	7.83348602225	8.1120232395	7.80498731925	8.31796976225	8.113116358	8.52495405875	8.181445749	7.405316261	8.377201643	7.745004063	7.773338129	7.6191791875	7.244096624	7.95348842175	8.354491872	8.062135888	8.113789531	7.679259523	8.3595484185	8.42754105975	8.947424452	7.40987761725	7.94586671375	7.529860901	7.86009612475	7.3852782925	8.13521867625	8.27443938175	7.747844348	7.47773412325	8.216368521	8.16594069875	8.443925329	7.929642413	7.568915324	8.34045153975	7.3148091145
ANKRD13A	7.1603647345	7.21607152	7.1613243855	9.3058542715	8.8869476095	8.396223534	8.786211989	7.073915084	8.323342166	6.7629658295	6.9590228825	7.3854795025	6.368909473	10.780453485	8.5520615805	7.0261740745	6.6388492205	7.2947920855	8.6216613935	7.383572751	7.258466891	6.0299226465	7.273123065	6.4275859135	6.668197127	6.8238474555	7.9856512785	6.8672866865	6.894810519	7.1882378755	7.4291564675	7.7983383015	6.2893249265	6.2441921035	6.687911006	8.0910254995	7.2125185615
ANKRD13B	3.769542841	3.872353998	3.175619057	3.073263713	2.979697927	2.966580672	4.325587548	4.294240003	3.386656854	2.894743905	2.972160478	3.149647934	4.732993732	4.801031919	3.862419617	3.750290587	4.600839034	4.373645923	2.966580672	2.854739921	2.966580672	4.496372149	2.906702668	3.188768254	3.91029246	3.088502782	2.811395808	3.221126684	2.966580672	3.23829502	2.966580672	2.966580672	2.966580672	4.961475885	3.866213961	3.193866111	3.464186141
ANKRD13C	5.0107244876	4.9692865226	6.0305134314	4.9535659948	5.6307913544	5.365017094	3.6789935804	5.190923017	4.5374666686	5.509457054	4.9070750136	4.3181710862	5.0487281494	3.9818147158	5.0712401064	4.8135984654	6.1696896798	4.5734473536	5.1730135212	6.076435415	5.4465309858	6.1231964366	4.9443910454	5.5822334626	5.0771197308	5.3608733954	5.105292491	5.507470345	5.3004848374	4.8886799232	5.3156730132	5.5130172132	4.4762933856	5.1171950512	5.2245494672	5.007425341	5.3265204732
ANKRD13D	4.52037434933333	4.73444786733333	4.11117928266667	3.92559247266667	3.76462704566667	3.69964123066667	5.16712439066667	5.308691921	3.486401947	3.935270025	5.29182398466667	3.69757681366667	5.381283841	6.979529389	5.211739346	4.69958554866667	4.45863483066667	4.48383108633333	3.805139818	3.82378756166667	3.87256807433333	4.00441170233333	4.30689757633333	3.85138862933333	4.63234368366667	3.612249733	3.54088508733333	3.97142601466667	4.276723059	4.50663794966667	3.49292223333333	3.61046490266667	3.49601721133333	3.94369348866667	3.65944005433333	4.03319963733333	3.78912040066667
ANKRD16	4.229028298	4.1608958085	4.190154219	5.308566286	5.30379882	4.143575043	3.917284164	4.043298074	5.85338519	5.8539289835	3.248895464	6.118239499	4.6287705705	4.170813739	3.944791177	4.4919919325	4.231531086	3.9103263725	4.4113215735	4.0891177355	4.199146104	4.130682813	3.8901437445	3.9949095785	3.5670008815	4.22335995	4.0059516455	4.1539056275	4.3097904585	5.166623237	3.982997477	4.1116907445	3.9403749045	5.2717405585	3.9096076065	3.7585590225	4.1670426385
ANKRD17	9.5698920135	9.0324930105	9.1977406185	9.819732717	9.272485245	8.806494776	8.9172908295	9.2675428845	9.5445390335	9.240373964	8.785706354	7.9823271785	8.1757089755	9.1262551865	8.6575176805	9.0099838235	8.0448244395	9.4615010195	9.359400697	8.4363679635	9.14553018	8.8068272465	8.9403127005	8.985750148	9.1193636345	9.454814262	9.1080195885	9.0792537925	9.022583181	9.551832837	9.198377776	9.37582854	9.136537585	9.3174602255	8.9896016555	8.687979435	9.1534233355
ANKRD18A	2.3961005065	2.4177742815	2.4177742815	2.4177742815	3.454167183	2.444771303	2.930806959	2.3626162045	3.0043050805	3.1100765165	2.764854433	2.3321529535	2.5436154745	4.2404022645	2.3862885595	2.420911831	2.357345675	2.4177742815	3.290931774	3.5833061535	3.049118362	2.384430384	2.311722663	2.4177742815	2.384430384	2.357345675	3.6715327815	2.387462924	2.3839636095	2.384430384	2.4177742815	2.4177742815	2.4177742815	2.392732514	2.4177742815	3.8242314085	2.357345675
ANKRD18B	2.261387462	2.261387462	2.261387462	2.417099429	2.261387462	2.261387462	2.261387462	2.261387462	2.261387462	2.261387462	2.261387462	2.261387462	2.30243281	2.261983897	2.261387462	2.261387462	2.261387462	2.261387462	2.261387462	2.261387462	2.261387462	2.261387462	2.261387462	2.261387462	2.261387462	2.261387462	2.261387462	2.261387462	2.261387462	2.261387462	2.261387462	2.261387462	2.261387462	2.337064317	2.261387462	2.261387462	2.261387462
ANKRD19P	3.047893228	3.044779117	3.044779117	3.273898034	3.044779117	2.495769961	4.398485857	3.044779117	3.036413986	3.036413986	3.044779117	3.044779117	3.044779117	4.200815874	3.099927629	3.044779117	3.044779117	3.234635461	3.044779117	3.044779117	3.044779117	3.044779117	3.044779117	2.859169847	3.044779117	3.044779117	3.044779117	2.998835741	3.079302434	3.044779117	3.058654768	3.044779117	3.044779117	2.867516183	3.044779117	3.887279568	3.044779117
ANKRD2	2.771071247	2.831465661	2.695432772	3.034277848	2.694350378	2.694350378	2.751202802	2.695432772	2.711782717	2.692338871	2.694350378	3.707298087	3.122101838	2.695432772	3.577813652	2.695432772	2.691534538	2.700574656	2.691534538	2.691534538	3.042563445	2.694350378	2.589912128	2.832354505	2.694350378	2.695432772	2.922854119	2.695432772	2.695432772	2.695432772	2.694350378	2.694350378	2.695432772	2.802070431	2.770962826	2.695432772	2.694350378
ANKRD20A11P	4.799266048	3.984614739	4.351660064	5.159943986	5.364890994	4.791270869	7.081886117	3.647202498	5.680356808	5.124595123	4.799266048	4.631276765	6.401615327	7.481662583	4.799266048	5.385550657	4.532849037	6.33415922	4.800136427	3.772645275	3.524179954	4.798395668	4.704383713	4.323543271	4.569250644	4.657433035	5.122091822	4.758955872	4.799266048	4.799266048	4.927482003	3.46838312	5.07703125	4.799266048	2.356464726	6.403761392	3.92902991
ANKRD20A12P	2.2790653825	2.2847635015	2.2790653825	2.4971890365	2.311229779	2.2790786735	3.608209528	2.2790653825	2.3109105805	2.2829561185	2.287487604	2.4085441225	2.2719517515	3.27633555	2.287487604	2.2776967045	2.7664329785	3.5339114485	2.286996027	5.0485670295	2.2719517515	2.3437373315	2.2790653825	2.2719517515	2.289982952	2.2872964745	2.288988127	2.286996027	2.367585515	2.287487604	2.472585768	2.287487604	2.2719517515	2.5007448285	2.3567277835	2.293678983	2.2790653825
ANKRD22	5.8464776035	5.697987066	7.8945265985	2.8923348525	3.12149665	4.560097818	3.5100024305	5.8756964715	2.8923348525	8.055319278	5.492856985	8.7236000155	3.8997333965	5.8188017585	6.0490377715	6.3532546145	8.3549364865	2.8253495455	2.9794200615	2.9789295455	8.811050027	4.820528402	5.037484866	6.193232027	6.393778194	6.5289918565	3.3290056575	7.751968299	8.6325396965	4.206119129	4.1538265075	5.9067080595	3.140525644	8.3481907675	7.5966618735	3.3295463215	6.0028551065
ANKRD23	2.513836407	2.261387462	2.376141697	2.513836407	2.972363122	2.377117943	5.232629511	2.483287012	3.773606257	2.98269098	2.513836407	2.483287012	2.513836407	3.546473236	2.381398011	2.513836407	2.513836407	3.613492782	4.173683462	3.008932775	2.976974528	2.513836407	2.483287012	2.483287012	2.465599342	2.483287012	3.119082091	2.376141697	2.483287012	2.476048792	2.483287012	2.483287012	2.425557071	2.513836407	2.513836407	3.373647497	2.261387462
ANKRD24	2.261387462	2.27039791233333	2.261387462	2.29700329533333	2.261387462	2.261387462	2.26157232	2.261387462	2.261387462	2.261387462	2.261387462	2.261387462	2.261387462	2.26309203666667	2.262970843	2.261387462	2.261387462	2.261387462	2.261387462	2.272435298	2.261387462	2.27371583566667	2.261387462	2.261387462	2.261387462	2.261387462	2.261387462	2.261387462	2.261387462	2.261387462	2.26908817433333	2.261387462	2.261387462	2.341422283	2.261387462	2.261387462	2.29457884366667
ANKRD26	3.332148307	3.069284672	3.3157043685	3.222708651	2.931197931	3.34469196	3.2742904895	3.6820159555	3.0416641805	3.0155524285	2.944232014	3.3072783425	3.373445973	3.030738658	4.2679318085	3.1686764045	4.41905381	2.8090055855	3.3478295535	2.964182516	3.4026390015	3.689174878	3.0155524285	3.007294225	3.000352393	3.034118435	3.0185341305	4.4036286035	3.026077051	3.0414084955	2.755438156	3.0140424615	3.4622728485	4.5372390635	3.2558249725	2.8724392855	2.924582007
ANKRD26P3	2.261387462	2.261387462	2.261387462	2.261387462	2.261387462	2.261387462	2.261387462	2.261387462	2.261387462	2.261387462	2.261387462	2.261387462	2.261387462	2.272640977	2.261387462	2.261387462	2.261387462	2.261387462	2.261387462	2.261387462	2.261387462	2.261387462	2.261387462	2.261387462	2.261387462	2.261387462	2.261387462	2.261387462	2.261387462	2.261387462	2.261387462	2.261387462	2.261387462	2.261387462	2.261387462	2.261387462	2.261387462
ANKRD27	8.845876829	9.180362017	8.360162761	8.805350201	8.349556183	7.993318752	9.253081809	9.27942842	8.844109291	9.592293079	9.368969176	8.427959148	10.37758786	8.210366747	9.311350619	9.185132724	9.716647269	9.895437604	8.615454202	9.033985464	8.214768353	8.990926884	8.466177463	8.769247296	8.595519607	8.320816336	8.564567757	8.652919892	8.723574472	8.768707235	8.891883293	8.594749284	9.141852955	9.603266582	8.408428448	8.528541603	8.237835917
ANKRD28	6.8506852645	6.29139530225	7.364237483	5.95696546	6.1976409405	7.30862508425	6.23328629175	7.09538608025	6.695212236	6.36792163925	6.83205523725	6.4963956935	6.09922127225	6.725029991	8.1585115175	6.076052098	7.997140672	6.2378499975	6.38914563825	5.84838079025	6.38853545725	7.6502287605	6.4609780905	5.74029375	6.47769983825	6.081094018	6.3954976085	6.0588471405	6.246297974	6.38358988525	6.51552318075	6.47265438225	5.647817514	5.73376638025	5.612013237	6.43883914475	6.303676583
ANKRD29	2.4789199645	2.481876538	3.4602657275	2.498690975	2.478238455	3.1173109895	2.4797542235	2.476014893	2.5174605465	2.4789199645	2.9677973365	2.931342023	6.5894359525	2.4964082905	3.249571982	4.144857361	4.6453597285	2.478238455	2.335412707	2.4789199645	2.4797542235	5.298285109	2.6311012205	2.5174605465	2.5195221095	2.5156411785	2.478238455	5.9395804655	2.633909944	2.4824142005	2.478238455	2.4789199645	2.5195221095	5.7499732985	3.7504373275	2.520019414	3.239299703
ANKRD30A	2.261387462	2.261387462	2.261387462	2.261387462	2.261387462	2.261387462	2.261387462	2.261387462	2.261387462	2.261387462	2.261387462	2.261387462	2.261387462	2.261387462	2.261387462	2.261387462	2.261387462	2.261387462	2.261387462	2.261387462	2.261387462	2.261387462	2.261387462	2.261387462	2.261387462	2.261387462	2.261387462	2.261387462	2.261387462	2.261387462	2.261387462	2.261387462	2.261387462	2.261387462	2.261387462	2.261387462	2.261387462
ANKRD30B	2.282548806	2.270990762	2.270990762	2.323576676	2.270990762	2.2711132515	2.358290135	2.27398481	2.29159988	2.270990762	2.270990762	2.270990762	2.270990762	2.456347414	2.3094137025	2.270990762	2.270990762	2.3523332115	2.4018571205	2.344001351	2.519299572	2.2733239585	2.270990762	2.270990762	2.364402016	2.426471792	2.270990762	4.151993816	2.270990762	2.2776158375	2.261387462	2.302380214	2.270990762	2.270990762	2.270990762	2.2880618275	2.270990762
ANKRD30BP2	2.261387462	2.261387462	2.261387462	2.261387462	2.261387462	2.261387462	2.261387462	2.261387462	2.261387462	2.261387462	2.522508459	2.261387462	2.261387462	2.261387462	2.261387462	2.261387462	2.261387462	2.261387462	2.261387462	2.261387462	2.261387462	2.261387462	2.261387462	2.261387462	2.261387462	2.261387462	2.261387462	2.268169174	2.261387462	2.261387462	2.261387462	2.261387462	2.261387462	2.325864252	2.261387462	2.261387462	2.261387462
ANKRD30BP3	2.26280705966667	2.261387462	2.261387462	2.261387462	2.261387462	2.261387462	2.26624151733333	2.26179752166667	2.261387462	2.261387462	2.261387462	2.261387462	2.261387462	2.26487783866667	2.261387462	2.261387462	2.261387462	2.261387462	2.261387462	2.261387462	2.261387462	2.261387462	2.261387462	2.261387462	2.409643201	2.261387462	2.261387462	2.261387462	2.261387462	2.261387462	2.261387462	2.261387462	2.261387462	2.261387462	2.261387462	2.261387462	2.261387462
ANKRD31	2.429782121	2.261387462	2.261387462	2.261387462	2.261387462	2.261387462	3.287796316	2.261387462	2.289569978	2.265511766	2.261387462	2.261387462	2.261387462	2.566622699	2.261387462	2.261387462	2.261387462	2.261387462	2.261387462	2.261387462	2.328184969	2.261387462	2.261387462	2.261387462	2.261387462	2.261387462	2.261387462	2.261387462	2.261387462	2.261387462	2.261387462	2.261387462	2.261387462	2.261387462	2.261387462	2.261387462	2.261387462
ANKRD32	4.6063135245	4.527308776	4.70528332	4.4977442815	4.2502120885	4.208991464	3.7367872285	5.112297864	4.461555212	4.396294522	4.693819313	4.6657520965	4.6916981855	3.7087694875	5.063938238	4.7327754935	5.31569267	4.410901886	4.389091347	4.0695391905	3.6398732205	4.9115626075	4.1586098295	4.163733306	4.0735833905	4.15136609	4.124350881	5.576768402	4.457805411	5.0036823945	4.1491705265	4.1643480455	3.7827127565	7.507432019	4.6265432685	4.125164021	4.2973017985
ANKRD33	2.261387462	2.297636703	2.635065246	2.261387462	2.261387462	2.261387462	2.529527235	2.261387462	2.261500652	2.261387462	2.263153078	2.294977047	2.287915926	2.445987862	2.261387462	2.261387462	2.261387462	2.412576551	2.261387462	2.261387462	2.261387462	2.261387462	2.320196092	2.261387462	2.261387462	2.261387462	2.261387462	2.261387462	2.357655263	2.261387462	2.261387462	2.261387462	2.261387462	6.040563375	2.261387462	2.261387462	2.261387462
ANKRD33B	2.313700836	3.063960141	4.053318043	2.436079682	2.335634254	5.245909997	2.308380234	3.160090747	4.809634713	3.221154012	2.606075098	2.308380234	2.308380234	2.335634254	2.308380234	2.356537948	2.309242416	2.357337732	2.308380234	2.349458855	2.335634254	5.658423022	2.356537948	2.308380234	2.335634254	2.379126018	2.458395477	2.357337732	3.044658034	3.098128452	2.709208038	2.310036284	3.644903697	2.335634254	2.598192095	2.356537948	2.687679276
ANKRD34A	2.261387462	2.261387462	2.261387462	2.355177719	2.261387462	2.261387462	2.772285223	2.261387462	2.261387462	2.261387462	2.261387462	2.261387462	2.261387462	2.261387462	2.261387462	2.261387462	4.000313075	2.41365678	2.261387462	2.263776994	2.261387462	2.261387462	2.261387462	2.261387462	2.261387462	2.261387462	2.261387462	2.53259836	2.261387462	2.261387462	2.261387462	2.261387462	2.261387462	4.380890592	2.261387462	2.261387462	2.261387462
ANKRD34C	2.261387462	2.261387462	2.261387462	2.261387462	2.261387462	2.261387462	2.261387462	2.26309663	2.261387462	2.261387462	2.261387462	2.261387462	2.261387462	2.261387462	2.261387462	2.261387462	2.261387462	2.261387462	2.261387462	2.261387462	2.261387462	2.261387462	2.261387462	2.261387462	2.261387462	2.261387462	2.261387462	2.261387462	2.261387462	2.261387462	2.2671293	2.261387462	2.261387462	2.261387462	2.261387462	2.284439874	2.261387462
ANKRD35	4.057320373	4.544088173	4.842341892	2.869782661	2.792220761	4.797925582	4.870311741	5.206853608	3.440957632	3.047105127	3.479357839	3.109028544	3.392168219	3.760055123	4.152349425	5.426201013	4.447292385	2.601531765	2.792220761	2.885970388	3.479357839	4.589558502	5.102751692	4.536187795	3.479357839	3.597284168	2.80521134	3.612094467	5.578171737	4.65533968	2.792220761	2.708726002	3.615655839	4.085429534	5.698844524	3.479357839	5.470992117
ANKRD36	5.2471831575	4.635026847	4.638846257	5.3662304845	4.847620553	4.2578160125	5.990992465	4.7971494675	4.629569028	5.066582313	5.4079030435	3.9217773495	5.497814396	6.81904052	5.3285063695	5.1428976	4.869228849	5.0103478205	4.579008748	3.963811105	4.131031806	4.869990331	5.2348206885	4.3392868115	5.565588316	3.914449798	4.438729873	4.303438287	4.4494977025	4.633981842	4.563662079	4.2271746745	3.376293129	4.5851516565	3.7241812715	4.5052436095	4.1323356935
ANKRD36B	9.550667261	9.771029093	8.496500884	10.45602596	8.161992066	7.126784811	12.64968259	8.915876321	9.699213895	8.676764178	9.378213035	6.838724757	9.099090609	13.3123689	9.920271163	9.269687628	9.061943558	10.42670791	9.101935394	8.566752761	8.588953064	7.6096674	8.492714878	6.98477393	8.753296235	7.048929369	8.800588808	7.567946598	8.308973917	8.994354729	8.100860325	6.637401562	6.011433999	8.158462931	6.019008209	9.175083217	6.449370687
ANKRD36BP2	3.29203132633333	2.26188988066667	2.271392323	2.261387462	2.261387462	2.261387462	2.41446956566667	2.26266578233333	2.28420236366667	2.261387462	2.26223389466667	2.261387462	2.547741515	2.26186665166667	2.99485342233333	5.265886457	2.49923612733333	2.261657916	2.261387462	2.261387462	2.280217325	2.82156061366667	2.742909205	2.261387462	2.261387462	2.261387462	2.261387462	2.50403801933333	2.31196938633333	2.261387462	2.261387462	2.261387462	2.261387462	3.200778309	2.261387462	2.261387462	2.271437426
ANKRD36C	2.261387462	2.282403813	2.261387462	2.261387462	2.311944431	2.261387462	2.761184539	2.261387462	2.887301497	2.261387462	2.261387462	2.261387462	2.261387462	3.923891251	2.67655298	2.3151445	2.399962456	2.347162775	2.261387462	2.261387462	2.261387462	2.261387462	2.261387462	2.261387462	2.261387462	2.261387462	2.261387462	2.261387462	2.261387462	2.261387462	2.261387462	2.261387462	2.261387462	2.261387462	2.261387462	2.261387462	2.261387462
ANKRD37	5.257840428	5.3291657925	5.012819452	5.801258431	5.2060242945	5.738554673	4.788208632	5.3213464705	4.8383658305	4.873074324	5.6963225975	3.9339844535	4.230982267	3.928562968	4.7885209355	4.780367762	5.273364061	4.9103317155	4.9147777215	5.198088173	4.765102976	5.061963388	5.5277624005	4.9550683675	4.5362956375	4.4768745355	4.4362009775	5.073628079	5.5420315805	4.693688783	5.179546694	5.42585688	5.5531661435	5.873812051	5.307422385	4.946781773	4.6112861
ANKRD39	6.233001842	5.909794457	5.993385085	5.794881215	5.857689923	5.855453477	5.345510033	6.419303902	5.794881215	6.193954952	5.860616165	7.101855786	6.036656929	5.733332393	5.300455045	5.794881215	5.97637032	5.411409279	6.458673144	6.493752018	6.160874186	6.221493073	5.794881215	5.794881215	5.794881215	5.320959302	5.850346531	6.877490281	5.520242452	5.104963035	5.319317244	6.220947553	5.851565142	7.642230003	6.07925722	5.794881215	5.601457107
ANKRD40	5.07101797066667	4.86361074	5.46011901733333	4.51326050633333	5.060324048	5.16743525933333	4.300540731	5.22773130166667	5.24159071633333	4.70449909333333	4.770273032	5.40499342933333	4.92631429266667	5.26488680233333	5.040305295	5.180856518	4.833277959	5.10626014666667	5.16501240933333	5.178480025	5.19906056166667	5.27367326066667	4.87725403233333	5.21392492166667	4.529726953	4.95393322833333	5.068726878	5.26500041333333	4.95739085666667	5.33592648133333	5.22377767033333	5.080160368	5.318983652	5.599853241	5.10273576066667	5.06169459766667	5.32798738566667
ANKRD44	4.2662696882	3.9574731778	4.8195894568	3.5231287174	3.564556764	3.8599200706	3.7216473348	3.888100447	3.7414512676	3.1931007234	4.0161359664	4.3794044862	3.2416598386	4.2309582122	4.2028070602	4.7715104198	5.02378002	3.732943911	3.535243935	3.3692015406	4.4711518126	3.9304226044	4.6834118374	4.57291837	4.1649301176	4.5887613966	3.7461551782	5.831966248	5.0547186672	4.2832902456	3.7593209604	3.9536873348	3.7835830902	4.60768137	4.7912469992	4.033231261	4.6084659308
ANKRD44-IT1	2.261387462	2.261387462	2.261387462	2.261387462	2.261387462	2.261387462	2.460977277	2.261387462	2.261387462	2.261387462	2.261387462	2.261387462	2.317861776	2.261387462	2.261387462	2.261387462	2.261387462	2.261387462	2.261387462	2.261387462	2.261387462	2.261387462	2.261387462	2.261387462	2.261387462	2.261387462	2.261387462	2.261387462	2.271012369	2.261387462	2.261387462	2.261387462	2.261387462	2.261387462	2.261387462	2.288720291	2.261387462
ANKRD45	2.335754369	2.304207866	2.335754369	2.335754369	2.304207866	2.304207866	3.800336467	2.334719945	4.243141326	3.16774769	2.304207866	5.41838321	2.335754369	3.024779008	2.335754369	2.304207866	6.067847297	3.662446548	2.304207866	5.60198977	2.304207866	2.335754369	2.304207866	2.300568371	2.335754369	2.335754369	2.335754369	2.443059749	2.261387462	2.706234927	2.261387462	2.375364021	3.709100623	2.495696872	3.714891458	2.335754369	2.304207866
[truncated: 20,824 more rows]
