# Supplementary material for: Comprehensive bioinformatics analysis unveils THEMIS2 as a carcinogenic indicator related to immune infiltration and prognosis of thyroid cancer
Source: Sci Rep. 2024 Apr 8;14:8156. doi: 10.1038/s41598-024-58943-6 (PMC11001958; doi:10.1038/s41598-024-58943-6)
Supplement: Supplementary file 1 — Supplementary Information. [file 41598_2024_58943_MOESM1_ESM.zip › Raw data/Raw data/1.GEO&TCGA-THCA/GSE82208.txt]

geneNames	GSM2186533	GSM2186534	GSM2186535	GSM2186536	GSM2186537	GSM2186538	GSM2186539	GSM2186540	GSM2186541	GSM2186542	GSM2186543	GSM2186544	GSM2186545	GSM2186546	GSM2186547	GSM2186548	GSM2186549	GSM2186550	GSM2186551	GSM2186552	GSM2186553	GSM2186554	GSM2186555	GSM2186556	GSM2186557	GSM2186558	GSM2186559	GSM2186560	GSM2186561	GSM2186562	GSM2186563	GSM2186564	GSM2186565	GSM2186566	GSM2186567	GSM2186568	GSM2186569	GSM2186570	GSM2186571	GSM2186572	GSM2186573	GSM2186574	GSM2186575	GSM2186576	GSM2186577	GSM2186578	GSM2186579	GSM2186580	GSM2186581
A1BG	3.448851761	3.270417261	2.646647274	4.18750986	2.979016362	2.646647274	2.646647274	2.581120736	2.646647274	2.646647274	2.697291556	2.646647274	2.774073534	3.544403631	2.475655366	2.646647274	2.646647274	2.257472913	2.646647274	2.646647274	2.782214766	2.646647274	3.042513729	2.740376894	2.257472913	3.585373919	2.646647274	3.58029558	2.646647274	2.753272287	2.921252772	4.258172826	2.646647274	2.646647274	4.20579484	2.257472913	2.646647274	2.257472913	2.257472913	3.423626706	3.082695747	2.646647274	2.257472913	2.646647274	3.37835645	2.646647274	2.646647274	2.805260241	2.646647274
A1BG-AS1	2.257472913	2.257472913	2.257472913	2.257472913	2.257472913	2.257472913	2.257472913	2.257472913	2.868036311	2.257472913	2.257472913	2.257472913	2.257472913	2.257472913	2.257472913	2.257472913	2.257472913	2.257472913	2.564785012	2.675386706	2.257472913	2.257472913	3.304627025	2.257472913	2.268187396	2.257472913	2.257472913	2.257472913	3.058522909	2.257472913	2.334649043	2.257472913	3.930417656	2.257472913	2.50755197	2.257472913	2.257472913	2.257472913	2.293121924	2.257472913	2.57655079	2.257472913	2.257472913	2.257472913	2.721140251	3.314881143	2.257472913	2.257472913	2.257472913
A1CF	2.310969928	2.257472913	2.257472913	2.257472913	2.257472913	2.971710882	2.312711603	2.2629176175	2.4280906695	3.1171951205	2.2815171625	2.257472913	2.257472913	2.257472913	2.257472913	2.257472913	2.257472913	2.2731131595	2.329225651	2.364086185	2.257472913	2.2591173545	2.2597052935	2.257472913	2.257472913	2.257472913	2.257472913	2.257472913	2.920627272	2.370076254	2.257472913	2.257472913	2.516817668	2.3204621555	2.257472913	2.6719819925	2.257472913	2.5965783165	2.5210653875	2.471936898	2.257472913	2.3396633565	2.840614727	2.257472913	2.257472913	2.6238536775	2.257472913	2.257472913	2.257472913
A2M	6.3071154765	6.5453350915	6.096228948	5.7523422465	6.1591092115	5.806322131	6.6969601905	6.0559130345	6.0345513375	6.6591087065	6.5572941515	6.4686747235	6.5760016515	6.0372337205	6.6604797615	6.0960928885	6.2537952025	6.8848943175	7.1410920215	6.5857744715	6.6768045265	6.8539384615	6.6409187365	6.5338570715	6.7492840715	6.8471931865	6.5834288565	6.4169105915	6.8686870265	7.3272213565	7.0916502765	6.5315608465	6.9172218535	6.7320598115	6.0797052545	6.0049442865	6.4784198765	6.2459187165	6.4830570115	6.5615695665	7.0577534015	6.4601306835	6.4887343865	7.0841189815	6.8382769915	6.8070484115	6.824300012	6.7659442615	7.1917066065
A2M-AS1	3.884621929	4.393651986	2.257472913	3.929451754	3.692807979	2.604101974	2.854855784	2.489607256	2.698400232	4.45166738	2.257472913	2.403437218	2.324482842	2.408643172	2.414393156	2.448629258	2.324482842	2.901558016	3.194465719	3.089376375	2.408643172	2.79752658	3.176543135	3.598173485	2.415811805	2.408643172	2.549254683	2.408643172	2.408643172	2.414393156	2.414393156	2.257472913	2.267223409	2.35536568	2.257472913	2.257472913	2.740947963	2.324482842	2.408643172	4.529110549	2.324482842	2.408643172	2.414393156	2.408643172	2.326397298	2.414393156	3.261659266	2.839217343	2.514766369
A2ML1	2.295245911	2.5223953145	2.295245911	2.295245911	2.295245911	3.1013879015	2.295245911	2.302983859	2.295245911	2.4403880235	2.295245911	2.295245911	2.295245911	2.298206963	2.295245911	2.295245911	2.295245911	2.295245911	2.295245911	2.52345535	2.295245911	2.295245911	2.295245911	2.295245911	2.295245911	2.5794564935	2.295245911	2.295245911	2.460215628	2.295245911	2.806592916	2.295245911	2.295245911	2.295245911	2.8772040975	2.295245911	2.295245911	2.620526604	2.3085494425	2.3382004345	2.295245911	2.304823152	2.656099466	2.3036407275	2.2958950115	2.295245911	2.295245911	2.3053059355	2.3256359475
A2MP1	2.257472913	2.257472913	2.257472913	2.257472913	2.257472913	2.257472913	2.257472913	2.257472913	2.257472913	2.257472913	2.257472913	2.257472913	2.257472913	2.257472913	2.257472913	2.257472913	2.257472913	2.257472913	2.277969888	2.257472913	2.257472913	2.257472913	2.257472913	2.257472913	2.257472913	2.257472913	2.257472913	2.257472913	2.257472913	2.257472913	2.257472913	2.257472913	2.257472913	2.257472913	2.257472913	2.257472913	2.257472913	2.257472913	2.257472913	2.257472913	2.257472913	2.257472913	2.257472913	2.257472913	2.257472913	2.257472913	2.257472913	2.257472913	2.257472913
A4GALT	2.264271526	2.264271526	2.264271526	2.264271526	2.264271526	2.264271526	2.257472913	2.264271526	2.691216642	2.597404973	2.264271526	2.264271526	2.292678884	2.264271526	2.264271526	2.264271526	2.264271526	2.264271526	2.264271526	2.618113734	2.264271526	2.264271526	2.264271526	2.264271526	2.858732087	2.264271526	2.264271526	2.524711052	3.461980783	2.264271526	2.264271526	2.264271526	2.264271526	2.594105129	2.264271526	2.858369445	2.264271526	2.264271526	2.264271526	2.264271526	2.264271526	2.264271526	2.503526315	2.264271526	2.264271526	2.610242761	2.264271526	2.264271526	2.264271526
A4GNT	2.257472913	2.257472913	2.257472913	2.257472913	2.257472913	2.378371078	2.257472913	2.257472913	2.257472913	2.257472913	2.257472913	2.257472913	2.257472913	2.257472913	2.257472913	2.257472913	2.257472913	2.257472913	2.257472913	2.464312089	2.257472913	2.257472913	2.257472913	2.257472913	2.257472913	2.257472913	2.257472913	2.257472913	2.257472913	2.257472913	2.257472913	2.257472913	2.257472913	2.257472913	2.257472913	2.257472913	2.257472913	2.257472913	2.257472913	2.257472913	2.257472913	2.466385292	2.257472913	2.257472913	2.257472913	2.257472913	2.257472913	2.257472913	2.257472913
AA06	2.293296037	2.293296037	2.293296037	2.257472913	2.302601084	2.431441057	2.293296037	2.293296037	2.89662541	2.852191224	2.357388572	2.293296037	2.348751148	2.293296037	2.379208266	2.293296037	2.979173516	2.423837419	2.298338671	2.303236603	2.293296037	2.265597002	2.293296037	2.257472913	2.293296037	2.702899941	2.293588098	2.293296037	3.053379362	2.293296037	2.763803989	2.293296037	2.753538289	2.509800265	2.293296037	2.704236098	2.293296037	2.791940535	2.544153019	2.293296037	2.293296037	2.296232646	3.089186559	2.314638026	2.293296037	2.774464876	2.411330151	2.293296037	2.293296037
AAAS	4.539937695	5.507331355	5.884442728	5.737202874	5.691959037	4.298418782	5.152751236	5.817686428	6.195999727	4.633694723	4.978866237	5.334296844	5.339323688	5.849879031	5.754570606	6.234399454	4.732549401	6.353054508	6.627102759	5.407122331	6.154983179	6.537281477	6.511644676	6.971776448	6.912954755	5.437724261	6.066198724	5.916209509	5.946959096	5.351933616	5.55312108	5.867024361	5.992463936	5.709387834	5.504636341	5.985921174	6.017313466	4.72001004	5.086080142	5.249142716	5.608348129	5.948424556	7.144765428	6.028320968	5.570424241	5.807105035	6.243175431	6.757963846	6.185175176
AACS	7.474166949	7.702459733	7.412205454	8.080730313	8.568078757	7.581029593	7.138891729	6.952742878	8.413361685	6.956751106	7.424598895	7.013885911	7.237788082	8.36128341	8.632751528	8.253663927	6.73465725	9.029008607	7.336615019	7.754189553	8.604574123	9.077589046	8.681430974	8.991748688	8.658632207	7.852214149	8.780158209	8.260066905	8.437894751	8.974100684	8.299430883	9.021195533	8.155259419	8.682076455	7.95802427	8.47444947	8.90003545	7.372529113	7.951099933	7.899343231	7.666218484	7.88861538	7.674607707	8.163970579	7.583391797	8.136851669	8.307559	7.908231775	8.235872587
AACSP1	2.257472913	2.257472913	2.257472913	2.257472913	2.257472913	2.257472913	2.257472913	2.257472913	2.333160158	2.257472913	2.257472913	2.257472913	2.257472913	2.257472913	2.257472913	2.257472913	2.257472913	2.257472913	2.257472913	2.257472913	2.257472913	2.257472913	2.257472913	2.257472913	2.257472913	2.257472913	2.257472913	2.257472913	2.257472913	2.257472913	2.257472913	2.262637876	2.257472913	2.257472913	2.343650591	2.519487381	2.257472913	2.257472913	2.257472913	2.257472913	2.257472913	2.257472913	2.257472913	2.257472913	2.257472913	2.257472913	2.257472913	2.257472913	2.257472913
AADAC	2.257472913	2.257472913	2.257472913	2.257472913	2.257472913	2.257472913	2.257472913	2.257472913	2.257472913	2.257472913	2.257472913	2.257472913	2.257472913	2.257472913	2.257472913	2.257472913	2.257472913	2.257472913	2.257472913	2.257472913	2.257472913	2.257472913	2.257472913	2.257472913	2.257472913	2.257472913	2.257472913	2.257472913	2.257472913	2.257472913	2.257472913	2.257472913	2.257472913	2.257472913	2.257472913	2.257472913	2.257472913	2.257472913	2.257472913	2.257472913	2.257472913	2.257472913	2.257472913	2.257472913	2.257472913	2.346964464	2.257472913	2.257472913	2.257529614
AADACL2	2.257472913	2.257472913	2.293549756	2.257472913	2.257472913	2.257472913	2.257472913	2.257472913	2.257472913	2.257472913	2.257472913	2.257472913	2.257472913	2.275797533	2.257472913	2.257472913	2.257472913	2.257472913	2.257472913	2.257472913	2.257472913	2.257472913	2.257472913	2.257472913	2.257472913	2.257472913	2.257472913	2.257472913	2.257472913	2.257472913	2.257472913	2.257472913	2.257472913	2.257472913	2.257472913	2.257472913	2.257472913	2.257472913	2.257472913	2.257472913	2.257472913	2.257472913	2.257472913	2.278674797	2.257472913	2.257472913	2.257472913	2.257472913	2.257472913
AADACP1	2.257472913	2.257472913	2.257472913	6.363785166	2.257472913	2.257472913	2.911501559	2.257472913	2.257472913	3.407440574	2.257472913	2.257472913	2.257472913	2.257472913	2.257472913	2.806656973	2.257472913	2.257472913	2.257472913	2.257472913	2.257472913	2.257472913	2.257472913	2.257472913	2.257472913	2.257472913	2.257472913	3.10622779	2.257472913	2.257472913	2.257472913	2.257472913	2.257472913	2.257472913	2.257472913	2.257472913	2.257472913	2.257472913	2.257472913	2.357791736	2.257472913	2.257472913	2.257472913	2.257472913	2.257472913	2.257472913	2.257472913	2.257472913	2.257472913
AADAT	5.859183386	4.010118456	5.148387402	4.483203984	4.8986439	3.98158946	4.048277541	4.56496745	5.672482532	4.017866893	4.389453279	4.536558199	3.704913945	5.19876689	4.010118456	4.184596864	3.98158946	4.109940553	4.010118456	4.010118456	3.40594658	4.184596864	7.159011806	5.914418424	4.184596864	3.98158946	3.965787857	5.358277093	3.98158946	4.184596864	3.98158946	3.40594658	3.98158946	5.968401699	4.010118456	3.98158946	4.692725435	5.814901703	4.948370971	5.393668101	4.625356391	4.010118456	6.18232517	4.184596864	5.143182322	3.98158946	5.018852733	4.224762841	4.566684686
AAED1	8.56149942	7.075099295	8.94643927	8.532652483	7.550472115	9.022721687	8.051457992	7.761324115	7.604092831	8.787479008	7.102817477	7.024786112	6.971539291	7.206847461	7.86433133	9.709677352	7.205889076	7.242352456	6.116481349	7.554865436	7.903185947	7.351128065	8.688285098	7.909017908	7.059625086	7.812097673	7.061800118	8.275059411	6.630834066	6.508027534	7.210195401	6.865986527	6.551423611	6.763158921	7.482648878	5.290314534	7.060742764	6.777305533	6.747021723	8.966066594	8.246017422	8.618843225	6.162934047	8.317151017	7.488555312	8.372268779	7.530419855	7.384325052	7.774151843
AAGAB	5.63237613866667	4.69303976366667	5.113752008	5.42846657466667	4.98841820666667	4.807796081	4.87168451833333	4.72324884433333	4.90245051266667	4.478402458	4.36630980666667	4.32858211866667	4.57547377966667	4.89268541533333	5.00217359266667	5.04225275866667	4.57391215066667	5.616605966	4.04791604233333	4.76849834533333	5.17345352	4.76673098533333	4.82952638766667	4.982373654	4.339683179	4.894632402	5.151997219	5.16410407566667	4.104692669	5.03161522633333	4.875560607	4.803004059	4.647271403	4.78746670366667	5.90758075066667	4.30131129933333	5.44608841533333	4.35793703166667	4.69715024766667	5.04101523866667	5.23367122	5.94822560166667	4.67148883866667	5.28584467466667	5.70351541533333	4.67165025333333	5.26840438133333	4.94606189633333	5.19602844266667
AAK1	4.46691222757143	4.40414159642857	4.11167552514286	4.62322465042857	4.78540424871429	3.98563663185714	4.76321181457143	4.64712052442857	4.50169870257143	4.33998727885714	4.40684751542857	4.35396890357143	4.30301494457143	4.47126106585714	5.36356625528571	4.517394043	4.41712167657143	4.88176213085714	4.51535298757143	4.50371503585714	4.41497236657143	4.83780171671429	4.41357256214286	4.808644116	4.44924432985714	4.630258378	4.73891021128571	4.61289233585714	4.46525091942857	5.25134728214286	4.65017532285714	4.48726866471429	4.33403057085714	4.54403863671429	4.87222304228571	4.43592507814286	5.488202207	4.61149369971429	4.57472472928571	4.42428546885714	4.81601645957143	4.36374673671429	4.51691987671429	5.130154476	4.81318203714286	4.54474153671429	5.26035858285714	4.69807605171429	4.92888084585714
AAMDC	5.70791967366667	5.194880585	6.07790691766667	6.720345682	5.917259257	5.79408082733333	6.05634955133333	6.41311577466667	5.530922992	5.777015336	5.44296164266667	5.43256741433333	5.54468380533333	5.86513823466667	6.19889228433333	6.09262722433333	5.45590989366667	5.764523242	4.949767479	6.33498999433333	6.39721545466667	6.24980329033333	5.85517601433333	5.89603186033333	6.072662634	5.63130841966667	5.59408816866667	6.69210031966667	5.59442605966667	5.949010198	6.10261041833333	6.01622936466667	6.10219009866667	5.37343490266667	6.17656471933333	5.70633526633333	6.09952776066667	6.184814987	5.08198698466667	6.649545874	5.54833413866667	6.277863145	5.87484966066667	5.857485108	5.43169172033333	5.65918470966667	6.243319049	5.53878724133333	6.30807656333333
AAMP	7.470444381	7.544832285	8.320730312	8.258688366	8.183373065	6.320196598	7.114245277	7.900779318	7.849768018	6.911863162	7.708508688	7.178937503	7.822063614	8.224860758	8.185373747	8.645495793	5.960329365	8.604383335	7.052183624	8.313467456	8.208793031	8.289527159	8.774710706	8.659852192	7.849663109	8.019821075	7.963903877	9.240469838	7.097221737	8.133296708	8.339932921	7.461420435	5.939585945	8.297138329	8.688238081	6.091390093	8.266723554	5.172373263	7.409148377	8.631590234	7.667427139	8.261824183	6.481302583	8.704419816	8.173430487	7.999331112	8.233812732	8.598936579	8.488751296
AANAT	2.257472913	2.257472913	2.257472913	2.257472913	2.257472913	2.257472913	2.257472913	2.257472913	2.257472913	2.257472913	2.257472913	2.257472913	2.257472913	2.257472913	2.257472913	2.257472913	2.257472913	2.257472913	2.257472913	2.257472913	2.257472913	2.257472913	2.257472913	2.257472913	2.257472913	2.382096338	2.257472913	2.257472913	2.257472913	2.257472913	2.257472913	2.257472913	2.257472913	2.257472913	2.257472913	2.257472913	2.257472913	2.257472913	2.257472913	2.257472913	2.257472913	2.257472913	2.257472913	2.257472913	2.257472913	2.257472913	2.257472913	2.257472913	2.257472913
AAR2	6.630067916	7.340982902	8.197327935	7.093731032	6.799124285	7.290696888	7.526834885	6.905233815	7.392774969	6.731303455	6.862109316	6.008477239	6.656455992	7.028067151	7.389826349	7.952179401	7.430079008	8.086901738	6.832973811	6.902755277	7.643326476	7.156047154	7.390063242	7.453052845	6.792097499	6.891963569	7.047137359	7.595833931	5.852862751	7.244793754	7.004168212	7.283084625	6.855435822	6.939568959	7.483334109	7.532047561	7.097496353	6.294093712	6.922997227	7.346148678	7.043436873	7.083186785	7.568783119	7.095721738	6.566171467	7.09744551	7.101054063	6.960980281	7.51161915
AARS	8.114630009	8.687846769	10.02505167	8.788494386	9.615770253	9.302998915	8.751884173	9.264224668	6.885893158	8.326098731	9.165983975	9.268094801	9.35555321	9.995093497	10.09514631	9.249311774	9.630793856	9.428860539	9.57126723	8.97486462	9.86784289	9.968001274	9.798654959	10.00329453	9.829997828	10.61577784	10.04236345	9.557504357	9.729034266	10.10929096	9.677016483	9.908133957	8.593751257	9.954199125	9.597626994	11.61560264	9.913423435	9.587015547	9.587015547	8.566424476	8.293005602	9.970221754	10.8410064	10.02182286	9.999891157	9.478718057	10.24283237	10.48980164	10.77754511
AARS2	4.8118024375	5.24261901	5.1208231755	4.6052799685	5.313747713	5.1595248855	4.330697698	5.5739613385	4.8004730235	4.941229096	5.1396696805	5.1473254625	5.3670034885	5.2381502585	5.069059138	6.0841201835	4.20122786	4.9381653595	5.0318168495	4.1799401375	4.320299798	4.884114	4.9178754965	5.4946626815	5.232045808	5.0912127465	5.087187122	5.433394596	5.3030354295	5.13748112	4.9329084775	4.860008944	5.5530002425	5.350757389	5.248531321	5.7022078625	5.524405051	6.381719572	5.3558373795	4.9315530915	5.113931692	4.173854666	6.19008981	5.176570028	4.9783693415	5.5493805225	5.3124302895	5.771457543	5.7562622585
AASDH	7.998789793	6.7632556325	6.325215265	7.8312315365	6.625338951	7.6359153665	7.617980169	7.369322353	5.9454388955	7.7115441755	6.5972828525	5.817998968	6.125330255	6.408628418	6.1972472865	6.666769005	5.5868510625	5.8805807985	5.7076908195	7.044732801	6.7825462825	6.9552067805	7.050721031	6.4856686705	6.6974121395	5.623319294	6.6418800305	6.995548748	5.1204388705	5.5736287185	6.46478791	5.704211764	5.003472884	6.6155500925	6.6318454485	5.8580927905	6.4629209995	6.3405584665	5.6936880005	6.8858316205	6.79259318	6.283414393	5.9651718385	6.5912611635	6.0444948365	6.3390452905	6.759089059	6.4825493215	7.4118593235
AASDHPPT	7.092743074	6.837931322	6.74352298633333	6.80309701833333	6.790644458	6.31034989133333	7.04655678433333	6.62626504933333	6.46344127066667	7.174749383	6.743675719	6.76799623166667	6.56165665766667	6.792467986	6.59630071333333	6.46394450366667	6.104176271	6.30139506333333	6.346950854	6.63703250033333	6.67494700466667	6.57581609133333	6.921173796	6.80598462033333	6.278519691	6.46135285833333	6.39249349	7.02581538366667	5.815566002	6.415558639	6.56258152266667	6.79304983033333	6.085402021	7.03757453333333	6.16735782066667	5.929129601	6.57271069633333	5.75936823666667	6.82863928133333	7.162152727	6.57501861766667	6.502891927	5.975075816	6.55900176066667	6.82650187733333	6.42671127466667	6.83914408366667	6.80325809233333	6.54519223966667
AASS	3.687718413	2.6994137105	2.6743900225	3.0498198155	3.5184334935	2.7876570755	3.365525455	2.938722048	2.650493119	2.9325870915	2.8349133985	3.233204705	2.7876570755	3.5756190125	2.8385941645	3.056910584	2.7930153665	2.936264039	2.832710632	2.628084769	4.014308309	4.3222249845	2.81359799	2.9702451915	3.93684111	2.759653938	2.626761763	3.074351057	2.9325870915	2.881914374	2.895467192	3.2421726715	2.6963399035	3.21268022	2.61333552	2.8332358735	3.3660146475	3.3163316535	2.6963399035	3.1577878015	3.7052305905	2.650493119	3.084656614	2.996799805	3.023352208	2.650493119	3.25502769	3.2275344175	3.4210774085
AATF	5.453789995	8.437223734	8.09117393	7.306826326	8.660332267	5.664056136	7.035346787	8.896012619	8.158659224	5.890093733	7.616809624	7.846563949	7.965472872	7.855613403	7.945742685	8.559024845	8.934628096	8.466758422	7.438414731	7.979212107	7.954898342	7.854450049	7.633789622	8.186269127	7.679978424	7.941005113	8.70791681	8.114782896	8.324672519	8.057301484	7.989962232	7.84403418	8.107632684	8.476089318	7.558081494	8.867703585	7.933172682	8.11440181	8.206600619	6.807913794	7.280996932	8.223336624	8.030528689	7.993638784	7.983864304	7.968097632	7.499504735	8.061899857	7.888540716
AATK	4.500749329	4.710917519	4.60578984	4.169095883	4.797849241	4.757975749	4.394344979	5.500066714	6.367994724	4.523306334	4.523306334	4.502616536	4.523306334	5.199867301	4.523306334	4.821066342	4.620196009	4.523306334	4.547542407	4.610728155	4.589283848	4.151387328	4.596422109	4.419992015	4.603077488	5.002856777	4.478520279	4.536317985	6.821929768	4.582184817	5.686069492	4.433846289	6.073019984	6.127325639	5.40880935	7.285933943	4.538661595	5.661873145	6.020686732	4.523306334	4.906994697	5.164696765	6.327889045	4.523306334	4.643969811	5.428119157	4.799048552	5.016713952	5.206969304
AB488780	3.986782382	3.971159311	3.224673083	3.550367138	5.515851682	3.655716192	4.243497089	5.140584804	4.523468415	4.210141001	4.251717874	4.951306138	3.960167545	5.019763916	4.599656202	3.039016167	4.251717874	4.243497089	3.699426423	4.210141001	4.08293296	4.388315834	3.637906584	4.657033021	4.352257759	4.447060772	4.500490959	4.23803692	4.251717874	4.224246687	5.062601169	3.968486051	4.251717874	4.417439216	3.010621512	4.237535145	4.590139506	4.251717874	4.365240108	3.682633388	3.811387105	4.210141001	4.243497089	4.307848168	4.866674403	4.251717874	4.686883738	4.869402218	4.861305534
ABAT	6.99574783266667	7.20992385	7.41543257733333	8.93998134066667	9.36709126533333	4.78197284633333	7.98217711666667	9.06239923333333	5.19169095733333	7.31287011133333	7.66564340533333	7.881902788	7.57829600833333	8.80845073733333	6.890920577	9.54635572033333	5.75110250133333	7.82183894533333	6.918586387	9.424439018	7.15731916966667	6.17677557366667	8.23442350466667	7.80350695966667	5.35265454133333	6.78637125866667	7.03700673233333	9.07022177433333	5.03611809966667	7.80676355666667	9.24303507966667	9.07946789166667	5.55938520533333	7.59823283233333	6.01470959633333	3.57634855633333	8.077488826	3.68278614466667	6.93653746766667	7.49113149833333	8.40038582066667	10.8175326806667	4.72574940366667	7.525476964	10.5105479056667	8.52762266033333	8.02935305566667	7.74474791333333	8.30536982166667
ABCA1	6.07392651875	5.2673837375	5.82972428425	5.607681973	5.87668763125	6.318894517	5.62269727175	5.2112864625	5.5619815545	5.48125745575	5.202977154	5.2461895515	4.9864327075	5.284978455	5.35545149475	5.9821005965	5.22515263125	5.60827470725	5.47258329425	5.47956040175	5.27321227275	5.3386661075	5.3234603145	5.74235939125	5.27643395175	5.0865977275	5.256055037	5.259729052	5.06192745	5.30877449725	5.5808939755	5.1083066495	4.456290265	5.61457221775	5.7876849825	4.20939507825	5.2646101235	3.931959596	5.443934953	5.3281334595	5.7469866905	6.36631172	4.40911237625	5.1498999365	5.4056395205	5.5754438495	4.96440145725	5.1884258335	5.089676815
ABCA11P	5.457806077	5.07492767	5.032088959	5.867830483	5.718452556	4.901504483	5.458496289	4.923889294	5.175140973	5.476573522	4.455819022	5.729401531	4.747074414	5.955587899	4.936084486	4.151106082	5.479986706	4.833990982	4.907080534	5.544586866	5.226105884	5.504993692	5.063191001	5.685509378	4.665451495	5.467336246	5.710031066	5.371739104	4.16501102	3.464356311	4.907080534	4.844839932	3.615975881	5.028909336	4.937745903	4.935591088	4.850065331	4.907080534	4.397187539	4.907080534	5.89497882	4.541531664	4.907080534	5.38094665	5.046726596	5.041523676	5.579087531	5.387645853	5.457924801
ABCA12	2.282086118	2.257472913	5.060272842	2.257472913	2.257472913	2.257472913	2.257472913	2.257472913	2.257472913	2.257472913	2.266559146	2.257472913	2.257472913	2.257472913	2.257472913	2.257472913	2.257472913	2.257472913	2.257472913	2.257472913	2.257472913	2.257472913	2.257472913	2.257472913	2.262298993	2.290854704	2.257472913	2.257472913	2.368655575	2.257472913	2.257472913	2.763729198	2.719913719	2.257472913	2.257472913	2.257472913	2.257472913	2.257472913	2.407923697	2.257472913	2.257472913	2.257472913	2.257472913	2.257472913	2.257472913	2.257472913	2.257472913	2.257472913	2.348729427
ABCA13	6.461937984	2.27407532866667	5.14386526133333	5.511884802	6.758075153	2.28644853933333	3.648536416	2.61088007266667	2.257472913	2.369893471	2.27407532866667	2.28644853933333	2.277171477	7.56806721366667	2.28644853933333	5.46131749266667	2.25811923633333	2.297927306	2.28644853933333	6.00524054466667	4.079687954	2.277171477	3.36662684033333	2.437497212	2.97315515266667	2.27407532866667	2.27407532866667	4.509437074	2.257472913	2.41651641366667	2.63667108666667	3.30518962933333	2.80173792933333	2.323700623	2.25811923633333	2.26056906133333	3.03862484533333	2.25811923633333	2.40442423033333	2.43971009266667	2.25831190433333	2.257472913	2.274721652	2.277171477	2.25842439066667	2.257472913	2.26056906133333	2.347285361	2.274721652
ABCA17P	3.381890977	2.74072429	6.281320786	4.758568674	3.437164499	3.774676058	4.192538909	5.15384658	4.784102833	4.679680934	3.531209931	2.530071005	3.774676058	3.351814645	3.323445428	8.684034612	3.774676058	4.179041423	2.257472913	3.616388957	4.083215538	3.774676058	4.795663938	4.860015516	3.514196085	3.709554602	4.608884069	4.56694814	3.774676058	4.965762788	3.991243664	3.582377204	4.437625479	4.177295136	9.020673032	3.774676058	4.484896567	3.774676058	3.709554602	4.209603427	2.530071005	3.680907517	3.774676058	3.709554602	3.224811415	3.973123718	3.774676058	3.116596549	3.774676058
ABCA2	3.48954848166667	3.56974234433333	3.49720122966667	3.39928841666667	4.486514436	3.568495867	3.58898343366667	3.66462466733333	3.859638747	3.37249697766667	4.13268828533333	5.075688289	3.75665009066667	4.020633683	3.77435507133333	3.506708084	3.506708084	4.21271645866667	3.562053441	3.62053941933333	5.00693873366667	5.03689432266667	3.79434216533333	4.750180256	5.27778598633333	3.92715234933333	3.62114571166667	3.658392257	3.628028585	3.94507839033333	4.71365692133333	3.47324355133333	3.49720122966667	3.98930920566667	3.49720122966667	3.74372495766667	4.52544879	3.49720122966667	3.75480650733333	3.728684085	3.41347479533333	3.870880728	4.08636405633333	4.27521926233333	3.90018558	3.88583470833333	5.11684786566667	4.02365217433333	5.95686567533333
ABCA3	6.689698164	7.068118521	8.064673717	6.967923672	8.483472394	6.546026111	7.024595024	8.157474935	8.026890096	6.034610521	7.238099468	6.679185337	7.06439603	7.184377848	6.958729907	7.699628032	6.122227508	7.018849602	7.1086716	7.253674054	8.154424895	8.886448622	7.020099778	8.342223195	7.336884519	6.922554797	8.234985242	7.238099468	8.21919101	7.555876622	8.005545154	7.611809034	7.336884519	7.154185553	6.865742392	7.04946473	7.871116162	7.032459745	7.176796791	7.477227725	8.692923928	8.107090602	7.336884519	6.250587651	7.359043917	8.864775763	7.435900412	7.30345354	8.649783073
ABCA4	2.257472913	2.257472913	2.257472913	2.270399137	2.257472913	2.257472913	2.257472913	2.257472913	2.257472913	2.257472913	2.262717937	2.257472913	2.257472913	2.257472913	2.257472913	2.257472913	2.257472913	2.257472913	2.257472913	2.257472913	2.257472913	2.257472913	2.257472913	2.257472913	2.345415259	2.257472913	2.257472913	2.257472913	2.257472913	2.257472913	2.257472913	2.3609163975	2.257472913	2.257472913	2.2828890015	2.257472913	2.257472913	2.257472913	2.257472913	2.257472913	2.257472913	2.257472913	2.257472913	2.257472913	2.257472913	2.257472913	2.257472913	2.257472913	2.257472913
ABCA5	6.4541741315	4.134032683	4.2451260095	5.5119062425	6.5829006465	5.6179935505	6.059550488	5.1419646575	4.025162298	5.116348677	4.3348015275	4.995544102	4.652846516	5.4260456325	4.662247983	4.1752270455	3.7152516355	4.2405619545	4.2734032715	5.786287576	4.669222455	4.7092242	4.620696796	4.4570560165	6.3601768575	3.802922813	4.664410962	4.9740595565	2.995610102	4.20465787	4.515157879	6.58205166	3.0907070285	3.6747514335	3.613469853	3.681878717	4.642508568	4.0906033095	3.8768548915	4.676632157	5.511452004	3.651524188	4.810700741	4.928774807	6.22441568	4.3616320125	5.065189619	4.798379318	4.827778589
ABCA6	3.051907611	3.243295993	2.300456053	2.873023218	2.960650194	2.586690936	5.855670027	3.051907611	2.758855758	5.072126526	2.86870349	3.051907611	3.017464595	3.051907611	2.257472913	2.300456053	3.051907611	2.392153321	3.973618962	2.387373932	2.300456053	2.257472913	2.539396261	2.387373932	2.845263531	2.641602409	2.666691418	2.257472913	2.638427996	2.387373932	3.051907611	4.192894072	3.051907611	2.300456053	2.37439477	3.051907611	2.586690936	2.592163225	2.807540384	3.57619882	2.565459629	2.586690936	2.646343034	3.051907611	2.956986223	3.217044689	4.108456871	4.54363206	3.051907611
ABCA7	2.841017954	4.401001682	3.601445192	2.860330394	4.227874773	3.098241028	2.824672422	4.089933949	2.967583075	4.043862168	3.301603975	3.057313443	3.098241028	2.983016106	3.665947227	3.976521669	4.089076169	3.390855077	3.098241028	3.198025045	2.836960881	3.291236894	3.191720892	3.609921325	2.846513574	3.184410145	3.463389736	3.913476197	3.098241028	3.550785274	4.330203523	3.648938513	3.57005223	3.889137304	4.272519642	3.098241028	3.43505462	3.415004409	3.098241028	2.841017954	3.150524722	3.098241028	3.404448504	3.89268395	2.922875196	3.578108613	3.695333895	4.557563713	3.434996907
ABCA8	4.25288633166667	3.640849289	3.15722927833333	3.67366153266667	4.10955166833333	3.84705419966667	5.00862286533333	4.09636206366667	2.921504167	5.039880922	3.37440146466667	3.93358301733333	3.46888649533333	2.73360329133333	2.73574020166667	2.35543429433333	2.57601285266667	3.36883404666667	4.12553446766667	4.99577855633333	4.684093367	4.62907218033333	3.82671985333333	3.641228121	3.76387310666667	3.875919582	4.045221918	3.75625290333333	2.38480465166667	3.51457946066667	4.68766812666667	3.94985292366667	3.03166141333333	2.71711717133333	3.420392619	2.57952999533333	3.78295531666667	2.45991850266667	2.30964765266667	4.88897336866667	3.77814490733333	3.657198285	3.432322346	4.242620259	3.34284441733333	2.30964765266667	4.877841533	4.517478853	3.93649446333333
ABCA9	2.49216675566667	2.49710314066667	2.64551159333333	2.58589570766667	2.63595951866667	2.57200336666667	3.277325098	2.536697014	2.63669861366667	3.37665441166667	2.668536685	2.76925252433333	2.70671265666667	2.58561044366667	2.48174389266667	2.75575610233333	2.89024717233333	2.79801877866667	2.691202286	2.59389283266667	2.563877928	2.558919801	2.500387234	2.391592247	2.61279057833333	2.63407145966667	2.69608538866667	2.61957226766667	2.63013644366667	2.480946724	2.64095481266667	4.12596177366667	2.551892564	2.640053729	2.63649275866667	2.551892564	2.56934033133333	2.643261947	2.63669861366667	3.149344361	2.63493151566667	2.71292183766667	2.658168759	2.66206641033333	2.552295171	2.63079229933333	3.12418893366667	3.37785952566667	3.00002431333333
ABCB1	2.7936055895	3.9376954555	2.612296454	2.640163278	2.612296454	2.612296454	3.211418386	2.612296454	2.612296454	2.628804413	2.666941674	2.9983828605	2.628804413	2.626711647	3.0301090475	2.610040144	2.612296454	3.6633321515	3.712309853	3.2666041895	2.511826557	3.0937566045	2.900944165	2.626548103	2.625312807	2.7770836795	2.628804413	2.635720246	2.7159344305	3.433712163	3.6039243715	2.626711647	2.628804413	2.388887338	2.610040144	2.612296454	2.610040144	2.612296454	2.626711647	2.9546998245	2.6332172635	2.612296454	2.640163278	3.8115913905	2.391053082	2.612296454	2.6656412125	3.559306618	2.8659335655
ABCB10	9.103408146	7.603786785	8.220614331	8.303321712	5.710058299	8.407640575	8.395614068	7.503479066	7.344535304	8.694728758	6.921758582	7.029122671	6.589976393	7.689186645	8.258362597	8.320957752	6.883420331	5.957654679	7.010058661	6.892411609	7.888973044	7.227909168	9.23817376	8.388298204	6.645693015	7.470714342	7.603878688	7.307592022	5.428771839	7.566676701	6.641018671	7.029002664	5.628972363	7.721462148	6.953660632	6.178481223	7.478298323	5.140021621	6.72727592	7.992606893	7.966333848	7.432539493	6.202001566	7.706107547	7.185712709	7.000456456	7.496184083	7.171541868	6.851063334
ABCB11	2.353963052	2.2595110815	2.257472913	2.257472913	2.2613121185	2.257472913	2.347309861	2.257472913	2.257472913	2.257472913	2.257472913	2.257472913	2.257472913	2.257472913	2.257472913	2.257472913	2.4708715805	2.257472913	2.257472913	2.268779373	2.257472913	2.257472913	2.257472913	2.257472913	2.257472913	2.411443472	2.257472913	2.257472913	2.257472913	2.257472913	2.257472913	2.257472913	2.257472913	2.257472913	2.257472913	2.257472913	2.257472913	2.257472913	2.257472913	2.257472913	2.257472913	2.257472913	2.257472913	2.257472913	2.257472913	2.257472913	2.257472913	2.257472913	2.3294530415
ABCB4	2.257472913	4.370694371	2.257472913	2.257472913	2.257472913	2.257472913	2.257472913	2.259325807	2.257472913	2.257472913	2.257472913	2.257472913	2.257472913	2.257472913	2.257472913	2.257472913	2.257472913	2.257472913	2.257472913	2.257472913	2.257472913	2.257472913	2.257472913	2.257472913	2.257472913	2.257472913	2.2612500745	2.257472913	2.4224275715	2.257472913	2.257472913	4.5250096875	2.257472913	2.257472913	2.257472913	2.257472913	2.257472913	2.257472913	2.257472913	2.257472913	2.257472913	2.257472913	2.257472913	2.257472913	2.257472913	2.257472913	2.257472913	2.856163686	2.257472913
ABCB5	2.257472913	2.258935843	2.257472913	2.257472913	2.257472913	2.57514569125	2.257472913	2.257472913	2.257472913	2.257472913	2.257472913	2.257472913	2.257472913	2.257472913	2.257472913	2.257472913	2.257472913	2.257472913	2.257472913	2.257472913	2.257472913	2.257472913	2.257472913	2.257472913	2.257472913	2.257472913	2.257472913	2.257472913	2.257472913	2.257472913	2.257472913	2.257472913	2.257472913	2.257472913	2.257472913	2.257472913	2.257472913	2.257472913	2.264716038	2.257472913	2.257472913	2.25947605625	2.257472913	2.257472913	2.257472913	2.264686553	2.257472913	2.257472913	2.28414961325
ABCB6	3.555662461	3.182977652	4.407692196	4.112722367	3.5527173105	3.7838247085	3.5528821955	3.7735217895	4.418662694	3.822794293	2.634534048	3.5528821955	3.0933656835	3.5528821955	3.5278021025	5.40869826	3.87100442	4.4595021175	3.91921511	3.555662461	4.0340640735	3.903295184	3.7188979075	4.5095529255	3.937901225	3.6952289295	3.703809327	3.629158562	3.6936844525	3.8407672545	3.966423022	3.739586127	3.873160492	4.120723585	5.2132762575	3.32345227	4.0277491725	3.7821788355	3.2171007295	4.1839847615	3.0188421885	3.555662461	3.8241290975	4.0026079455	3.548517493	3.7649407555	4.148601504	3.796879864	4.276765536
ABCB7	8.07966596	7.800656676	8.609374055	7.928908259	7.744035987	8.11012982	7.500537643	7.486869253	7.809299316	7.30209843	7.413226663	7.39282308	7.068035014	7.748344345	6.581327303	7.808292952	6.953235303	7.755173718	5.526578962	7.307763353	6.926785312	7.283631631	7.137582889	7.0843035	6.816481192	7.267112394	6.181843826	7.694478756	7.892131564	5.84038942	6.162908996	8.170466328	8.238715143	7.214186747	7.544490414	8.079075985	6.827494875	8.047637527	8.073491346	7.497067801	7.966152763	7.962019474	8.66295113	7.045983848	7.736744766	7.33367601	7.150219851	7.743358397	7.063126086
ABCB8	3.8671289195	3.5702102585	4.2250134595	3.864652224	3.751977644	3.8671289195	3.4864157055	3.6496982285	4.341246083	4.209958008	3.741075682	3.421827194	3.8159221205	3.8519535935	4.0392042355	4.179529835	3.9337000285	4.5326397095	3.884609748	3.7576548805	4.732008467	4.3253897295	4.8354828515	4.8729910145	4.422677977	4.1533241775	4.1199494935	4.0933037845	3.952821533	3.9355718525	3.8671289195	3.989074839	3.930239813	3.942843008	4.361458362	3.8671289195	4.5341670055	3.8671289195	3.8671289195	4.5273578985	3.8671289195	3.6315280645	5.0934389215	3.8671289195	3.7869358365	3.8671289195	3.959209095	3.7835844385	4.4799131635
ABCB9	3.31818022133333	3.388329079	3.520298185	3.12959547133333	3.59775906	3.53110431033333	3.33308334366667	3.36350578766667	3.63273072466667	3.34716120133333	3.62886972766667	3.45002450766667	3.325193135	3.325193135	3.382655974	3.63704442466667	3.325193135	3.581379192	3.54068680533333	3.325193135	3.26541693533333	3.50252073233333	3.30562322133333	3.14519082366667	3.51248707433333	3.325193135	3.30284865866667	3.31177114433333	3.570910691	3.330614276	3.50748222733333	3.35558031166667	3.68015350366667	3.89343266066667	3.371403107	3.325193135	3.325193135	4.087095311	3.862355474	3.29005445733333	4.01014484266667	3.38238171666667	3.46426285366667	3.330265717	3.34290055166667	3.325193135	3.325193135	3.35702502533333	3.32990249
ABCC1	5.663550718	6.570995493	6.239506005	5.9951769395	6.1129768485	6.328628605	5.197184165	6.9375434095	6.8724837795	5.9923769225	6.259183919	6.039692271	6.406707859	7.1014255245	5.815955231	7.855284117	5.840028581	6.9809657395	6.263207378	5.2265889125	5.9841848025	6.873296422	5.697407992	7.2457708145	7.14385558	6.3743350265	6.45098257	6.5094233325	5.9862566415	6.390379605	6.428944801	7.189972703	6.406259203	5.8888059715	8.185392639	6.793520323	6.2256176185	5.6952950165	6.3355113765	5.612055956	7.4039158555	8.7104952025	8.2514296105	6.876775574	6.38431105	7.488107376	6.5330660985	7.100054644	7.8666592345
ABCC10	4.3068373565	5.69886105	4.9797693185	4.389705245	5.376018662	3.429035625	4.671315382	5.666037991	4.718835444	3.951944599	5.9265687105	5.316941825	5.531279136	5.1097526285	4.8610023525	6.4343183475	4.1476459065	4.5867014185	5.620732224	4.569667904	4.1426318395	5.0843971685	4.6964803375	5.3024762675	4.41442353	5.6580938315	5.577709632	4.7370145905	4.53276834	5.685280316	6.1473224115	4.861873854	3.8248690965	5.4336914625	5.965260649	4.019207972	5.0946890525	5.1177139605	5.3257262335	4.6259438735	8.811996113	6.009186092	4.4981644025	5.833161022	5.279459702	5.7706847285	5.764678636	6.3956927525	6.419053113
ABCC11	2.315392445	2.2654177475	2.257472913	2.257472913	2.257472913	2.257472913	2.257472913	2.257472913	2.3522418265	2.447719857	2.257472913	2.257472913	2.257472913	2.5252525415	2.257472913	2.26582458	2.257472913	2.257472913	2.257472913	3.0372745935	2.257472913	2.257472913	2.257472913	2.257472913	2.257472913	2.278964421	2.257472913	2.257472913	2.6655922005	2.257472913	2.342275149	2.257472913	2.257472913	2.257472913	2.257472913	2.511787284	2.257472913	2.257472913	2.257472913	2.257472913	2.257472913	2.2696653325	2.257472913	2.257472913	2.3058984175	2.257472913	2.257472913	2.257472913	2.257472913
ABCC12	2.257472913	2.2637262095	2.257472913	2.257472913	2.257472913	2.257472913	2.257472913	2.257472913	2.257472913	2.257472913	2.257472913	2.257472913	2.257472913	2.257472913	2.257472913	2.2962539655	2.257472913	2.257472913	2.257472913	2.257472913	2.257472913	2.257472913	2.257472913	2.257472913	2.257472913	2.257472913	2.257472913	2.257472913	2.257472913	2.257472913	2.257472913	2.257472913	2.257472913	2.257472913	2.257472913	2.257472913	2.257472913	2.257472913	2.257472913	2.257472913	2.257472913	2.257472913	2.257472913	2.257472913	2.257472913	2.257472913	2.257472913	2.257472913	2.257472913
ABCC13	2.356016777	2.257472913	2.257472913	2.25846808625	2.30893400275	2.4505362955	2.268229744	2.257472913	2.29299349125	2.9020840175	2.36078918	2.257472913	2.257472913	2.3465527275	2.257472913	2.26534936225	2.257472913	2.25821045675	2.2679826175	2.27390531125	2.257472913	2.257472913	2.257472913	2.258480033	2.257472913	2.257472913	2.257472913	2.257472913	2.257472913	2.257472913	2.2589254795	2.257472913	2.83292879	2.257472913	2.26936194875	2.257472913	2.31310268675	2.257472913	2.257472913	2.260318205	2.257472913	2.257472913	2.3494747405	2.258081624	2.257472913	2.270208646	2.257472913	2.257472913	2.257472913
ABCC2	2.257472913	2.257472913	2.257472913	2.257472913	2.257472913	2.257472913	2.257472913	2.257472913	2.257472913	2.257472913	2.257472913	2.257472913	2.257472913	2.257472913	2.257472913	2.257472913	2.257472913	2.257472913	2.257472913	2.32476855	2.257472913	2.257472913	2.257472913	2.257472913	2.257472913	2.257472913	2.257472913	2.257472913	2.257472913	2.257472913	2.257472913	2.257472913	2.257472913	2.257472913	2.257472913	2.257472913	2.257472913	2.257472913	2.257472913	2.257472913	2.257472913	2.257472913	2.257472913	2.257472913	2.257472913	2.257472913	2.257472913	2.257472913	2.257472913
ABCC3	3.1169678204	3.4975259782	2.4989656658	2.625235627	3.7768387432	2.6943412016	2.5150001466	4.1371665452	2.9623157418	2.625840772	4.778356098	5.2109493166	4.093543861	4.3576666156	2.6434815654	2.5748350018	2.5519657842	2.6503594248	4.3645546256	3.439132012	2.604790755	2.6444320238	2.3963221332	2.582253614	2.725399913	2.5525709292	2.6242858614	3.8179490474	2.7424201652	3.4390571354	4.5740901266	2.618192929	3.3112209168	2.6660969014	6.223917299	2.6362274394	2.6772609164	2.9552126226	3.9542036976	2.6325449258	2.6349438328	4.938916852	2.6809033116	2.624449762	3.2110906786	3.1863800154	2.6565309498	3.180037421	2.935894324
ABCC4	4.24995889675	3.7876920195	5.5894797115	3.854200937	3.62708143325	5.3194639585	3.9605863915	3.791036742	3.69200825425	3.762614041	3.2740335815	3.0732714145	3.22084138125	3.4499262165	5.450607275	4.25646384575	6.914463377	3.5627246195	3.7872755395	3.6015850075	3.85458777425	3.7100101355	3.89543757325	4.5139668925	6.341461543	7.46267127975	4.60629952	3.25776590375	6.60294352125	4.54084147425	3.42623202125	3.91103833225	5.161153189	4.68500767225	2.86213226725	4.44509950625	3.776547919	4.32798169525	4.248265109	3.9395579005	3.05565761425	3.02776390275	3.70860955575	4.705458019	2.986195492	3.92293414725	4.153973194	4.92345231775	3.3891688175
ABCC5	2.519098104	2.576713222	3.03600521666667	2.66536664066667	2.60800140733333	2.576713222	2.45594957166667	2.492340759	2.78760997733333	2.576713222	2.576713222	2.557845108	2.62717704566667	2.519098104	2.576713222	3.15071949433333	2.576713222	2.44627966866667	2.95631238733333	2.50049979533333	2.54635604766667	2.48509264166667	2.576713222	2.66181101133333	2.504421831	2.576713222	2.535985611	3.989078061	2.576713222	2.803379816	2.520302751	5.05213169566667	2.63092426333333	2.576713222	4.47470162466667	2.569757502	2.519098104	2.520302751	2.519098104	2.519098104	7.845895384	2.520302751	2.648731368	2.758481752	2.520302751	2.854437917	3.15599232533333	3.46422359033333	3.573364823
ABCC6P1	4.345786978	2.260146904	2.257472913	2.257472913	4.042044488	2.257472913	2.257472913	3.669126274	2.871959915	2.257472913	2.257472913	2.257472913	2.921936621	2.279267844	2.257472913	2.257472913	2.257472913	2.257472913	2.257472913	2.257472913	2.257472913	2.257472913	2.257472913	2.257472913	2.257472913	2.257472913	2.257472913	2.257472913	2.440200577	2.257472913	2.257472913	2.257472913	2.257472913	2.257472913	2.264880879	2.257472913	2.257472913	2.257472913	2.807860368	2.257472913	2.685163771	2.269590893	2.877080955	2.257472913	2.268679059	2.257472913	2.257472913	2.257472913	2.257472913
ABCC8	2.2726596525	2.2726596525	2.727638481	2.384813507	3.9095612385	2.2726596525	2.2726596525	4.6275432555	2.2885268615	2.2726596525	2.278105681	2.2726596525	2.2726596525	2.2726596525	2.2726596525	2.257472913	3.5125785035	2.9298099735	2.2726596525	2.8303795805	2.2726596525	2.3772259605	2.257472913	2.530952681	2.2726596525	2.2726596525	2.257472913	3.651413161	2.2726596525	2.2726596525	3.9897853165	2.302076636	2.2726596525	2.2726596525	2.2726596525	2.2726596525	2.2726596525	3.556722391	2.2726596525	2.2726596525	2.2726596525	2.3183229425	2.8276664925	2.2726596525	2.526104261	2.33289981	2.734183085	2.2726596525	2.2728146135
ABCC9	2.5487478212	2.4415312094	2.4393508288	2.4386491526	2.6617031614	2.4408295332	2.6360960758	2.5314690054	2.440637314	2.4415312094	2.376243101	2.4393508288	2.4348609162	2.4305256518	2.339034597	2.4305256518	2.366449612	2.4407735752	2.4418182716	2.4550984312	2.561696338	3.2154265418	2.4415312094	2.4927771724	2.4415312094	2.440637314	2.4427914898	2.5354058914	2.5985599996	2.4386491526	2.583457201	2.4318024464	2.6351245446	2.4345630248	2.3983907042	2.662405382	2.4518855084	2.657200823	2.419463049	2.4862297056	2.8355724046	3.9768359716	2.4415312094	2.7501356784	2.3991669482	2.440071899	2.8147067276	2.4415312094	2.4418883886
ABCD1	2.94157163	4.401622233	4.83403183	2.851568344	3.529574756	4.52158768	3.021490952	3.398366211	5.861987534	3.398366211	3.965664172	3.398366211	3.693725783	3.003140209	3.28881407	5.639789022	5.240136046	4.948610502	5.154509988	3.398366211	2.927156137	3.207939247	3.259609917	6.005986383	4.394571885	3.705764615	2.94492137	3.207939247	5.35541624	3.327696731	4.131715928	3.788133842	5.839228537	4.721174388	4.725843388	4.437156513	3.79123077	5.120821778	3.765091896	3.398366211	3.398366211	5.117225412	5.292671116	3.398366211	2.927156137	4.49791907	3.459299855	3.428129574	3.652714467
ABCD2	2.257472913	2.350118662	2.257472913	2.257472913	2.257472913	2.257472913	2.257472913	2.257472913	2.257472913	2.257472913	2.257472913	2.257472913	2.257472913	2.257472913	2.257472913	2.257472913	2.257472913	2.257472913	2.257472913	2.257472913	2.257472913	2.257472913	2.257472913	2.257472913	2.257472913	2.279043858	2.257472913	2.257472913	2.257472913	2.257472913	2.257472913	2.257472913	2.257472913	2.257472913	2.257472913	2.257472913	2.257472913	2.257472913	2.257472913	2.257472913	2.257472913	2.257472913	2.311136951	2.257472913	2.257472913	2.257472913	2.257472913	2.257472913	2.257472913
ABCD3	8.4082111615	8.0438657115	8.554725963	8.656358613	7.229607603	7.983712922	9.6154377885	6.678189336	6.7774806225	8.032003574	8.164209244	8.233815591	8.114730657	8.9248405015	9.7572054	7.6726748505	7.71592294	7.3374316595	7.155383738	8.9360787695	8.4660339615	8.2449649375	9.449044818	9.14224748	8.825993704	8.257732071	8.8985805985	8.324055739	6.575218552	7.9599209355	8.4691741645	7.7102414055	7.651203256	7.778960068	9.2480965945	6.874607025	8.4559241855	5.354746732	7.259612751	7.5818836965	9.3939034915	8.610680244	7.2108210585	8.8154126965	8.744473797	8.121818205	8.7889289775	7.471498202	8.2370039745
ABCD4	4.434481762	4.489355317	4.508243452	4.790695803	4.870402936	4.8435331835	4.2473081705	4.256077006	4.113941595	4.4388873375	4.4349905305	4.848391971	4.578124071	4.6017362595	4.564075791	4.98776029	3.3871772135	4.6087523875	4.363421713	4.381662102	4.4472872045	4.8089528045	5.0335353335	4.7042345895	4.6194095615	4.3756174525	4.3458835295	4.8309165685	3.8039498755	4.453332573	4.2888577375	4.986236515	4.113941595	4.029937512	4.3517636225	3.71631457	4.192952429	4.1530671995	4.149442087	4.432597999	5.027527017	5.320410683	4.254281403	4.8099689705	4.6849940895	4.453332573	4.7009798085	4.3809483495	5.232564365
ABCE1	9.258353151	9.1083640785	8.771797734	8.960574566	8.2159843145	8.761488021	8.994563764	8.822572741	8.759901502	8.6982431845	8.6619195375	8.473635638	8.377664125	8.5328714655	8.2978666115	9.073026965	8.335985259	7.803470207	8.4805923395	8.5251213295	8.603751226	8.4948400865	8.946121872	8.7632001915	8.601534406	9.054353988	8.653816951	8.8762253665	7.484401228	8.2434929775	8.1885761805	8.0577391195	8.1652927145	8.5941804525	8.5047715325	8.013130617	8.3091190595	8.168025996	8.1695184565	8.63367893	8.114048414	7.9742284055	8.8408884865	8.468928806	8.420428683	8.689755891	8.400372711	8.5310661865	8.6028441375
ABCF1	7.128893278	8.302276705	8.211851383	7.712377503	8.269308773	7.089197515	7.0358372	8.25896957	8.178227673	6.787286944	8.147551856	7.68685985	7.98248052	8.109904496	8.501302142	9.055137156	7.581066683	8.066876729	7.664376793	8.015116844	7.775757457	8.569636741	8.287233072	8.834385702	8.249718658	8.690575137	9.117012364	8.415591135	8.244134638	8.598334088	8.540377587	8.266249937	8.658010151	8.718824281	9.745537927	7.96120809	8.930210812	7.432565646	8.240061442	7.846724811	9.353638647	8.776108728	9.182586369	8.584685408	8.274909989	8.462432696	8.12581685	8.88223388	8.850908362
ABCF2	3.188701232	4.49106725	5.0871905954	4.1893302414	4.1037729356	3.884632697	3.9725732306	4.5274574072	4.7953767158	3.7356734126	4.4589640896	4.3439151578	4.4388249844	4.4072183268	4.4739191386	5.226262727	4.4858839206	4.892750862	4.085896554	4.0946514648	4.8902625884	4.8945141452	4.5841287464	4.6635761664	4.7233923862	4.5319372328	4.7491427304	4.5170070334	4.4531003126	4.477707792	4.5393054166	5.1579770614	4.4928230876	4.5423750964	4.9180263122	4.8166954226	4.8484686498	3.7387859246	4.3968292154	4.2775915842	4.779214447	4.5500341472	4.6053440342	4.4382923554	4.389770512	4.5123864568	4.3967559794	4.5291051006	4.5258437712
ABCF3	5.015816814	5.767921693	5.891167768	6.320536782	6.606809282	4.051202288	4.809005104	7.153974704	6.754952308	4.851745812	6.070389316	5.472251892	5.763653982	6.484099283	6.704586381	6.879246034	5.435284569	5.595188341	5.214722523	6.021554937	6.285622807	6.577894228	6.087055296	6.65217427	6.414217778	6.416969552	6.182664695	6.693817945	5.533767001	6.291333972	6.846018552	5.833094513	6.927563982	6.255871469	7.14624575	5.508990268	6.54280227	5.047017949	5.558975519	6.162238764	6.835242208	6.103883963	6.085584101	6.489283516	6.160840581	6.578452755	6.198700252	6.444684622	6.742930649
ABCG1	5.7598052275	5.894883864	6.2097645945	5.24100163125	6.343530749	5.44463567225	5.02109685275	6.42654717475	5.9071712055	5.170518304	4.15734282325	4.065628253	4.20104962425	4.4377625295	5.80785932675	6.125062387	7.4139002495	5.68775917825	4.97652076075	5.25797484275	5.51527989675	6.45533147325	5.6878663095	5.3126765575	5.73889164575	4.788652925	6.2283151955	5.23598868725	6.47036893175	5.497537924	5.55059901325	5.71526615625	6.40059891075	5.82615150975	4.19416097775	5.45054062875	4.3571206245	6.070820036	5.8225631205	5.015572361	6.14129392075	3.80122765	5.46659630125	5.46413487275	5.05021288625	5.32710331975	4.71699437375	5.054389565	5.320142718
ABCG2	7.762277132	4.402498169	4.924686275	5.054222252	5.015988292	4.811235282	6.039507654	4.047057949	4.912123551	4.402498169	4.239419678	4.33194247	4.57155008	4.919795734	6.797509912	5.170144402	4.811235282	7.03430424	6.205545355	7.499127583	6.624547205	6.274302254	7.435506072	5.134940096	8.528268943	4.911304463	3.899363452	5.495312754	4.545719482	6.564373186	7.186401015	4.402498169	4.959114624	4.811235282	4.402498169	4.345778377	5.69622431	3.881934858	3.585227119	6.1630215	6.052202552	3.748030838	5.817645616	5.927056431	4.479659513	6.312229341	4.811235282	5.534733364	6.721044108
ABCG4	2.257472913	2.257472913	2.480649567	2.259222768	2.257472913	2.257472913	2.257472913	2.279048919	2.651708138	2.257472913	2.28161463	2.516626231	2.265161611	2.305497647	2.257472913	2.257472913	3.266473823	2.257472913	2.462068714	2.257472913	2.257472913	2.257472913	2.257472913	2.257472913	2.257472913	2.257472913	2.257472913	2.257472913	2.655603038	2.257472913	2.257472913	2.420120682	2.776310369	2.257472913	2.257472913	2.257472913	2.257472913	3.044747466	2.257472913	2.257472913	2.257472913	2.459927141	3.421504951	2.257472913	2.265494737	3.489968544	2.257472913	2.257472913	2.257472913
ABCG5	2.257472913	2.257472913	2.257472913	2.257472913	2.257472913	2.257472913	2.257472913	2.257472913	2.257472913	3.064239111	2.257472913	2.257472913	2.257472913	2.257472913	2.257472913	2.257472913	2.257472913	2.257472913	2.257472913	2.257472913	2.257472913	2.257472913	2.257472913	2.257472913	2.257472913	2.257472913	2.257472913	2.257472913	2.257472913	2.257472913	2.257472913	2.257472913	2.257472913	2.257472913	2.257472913	2.257472913	2.257472913	2.257472913	2.257472913	2.489725246	2.257472913	2.257472913	2.257472913	2.257472913	2.257472913	2.257472913	2.257472913	2.257472913	2.257472913
ABCG8	2.257472913	2.257472913	2.257472913	2.257472913	2.257472913	2.257472913	2.257472913	2.257472913	2.257472913	2.257472913	2.257472913	2.257472913	2.257472913	2.257472913	2.257472913	2.257472913	2.257472913	2.257472913	2.257472913	2.257472913	2.257472913	2.257472913	2.257472913	2.257472913	2.257472913	2.257472913	2.257472913	2.257472913	2.257472913	2.257472913	2.257472913	2.257472913	2.496348736	2.257472913	2.257472913	2.257472913	2.257472913	2.55007341	2.257472913	2.257472913	2.257472913	2.257472913	2.257472913	2.257472913	2.257472913	2.257472913	2.257472913	2.257472913	2.257472913
ABHD1	2.46061502066667	2.46061502066667	2.461995654	2.747385684	2.484033972	3.235782044	2.46061502066667	2.50387413166667	2.668174205	2.60174553033333	2.46061502066667	2.46061502066667	2.46061502066667	2.46061502066667	2.48610051033333	2.671430566	2.85436392366667	2.54038226066667	2.46717096966667	2.46061502066667	2.46061502066667	2.44776376666667	2.70633049866667	2.257472913	2.64163066666667	2.487746162	2.46061502066667	2.46061502066667	2.46061502066667	2.46061502066667	2.46987435866667	2.46061502066667	2.46061502066667	3.088954255	2.511379398	2.46061502066667	2.46061502066667	2.71286901166667	2.46061502066667	2.579451016	2.46061502066667	2.50576523733333	2.46061502066667	2.46061502066667	2.46061502066667	2.61919237166667	2.46061502066667	2.46061502066667	2.46061502066667
ABHD10	10.37117492	8.324347397	9.136757158	9.628123595	8.2954295205	9.1835660805	9.356763696	9.6896366005	9.0857917095	9.711420688	8.38747335	8.43963622	8.270433794	8.708275282	9.3496223665	8.8649328375	9.409906743	8.933265548	7.726874815	9.548067469	9.34847869	9.2426645975	9.7358525395	9.094744477	9.0931314035	9.6422849755	8.9320246775	9.701174243	9.1116504185	8.6060716865	8.8364101385	8.3611303025	9.5304330585	8.2628760445	8.61809415	8.7449640085	8.7681033435	6.886309578	8.4760187465	9.8392131255	8.4866227675	8.08002076	9.0367663235	9.064659022	8.734841784	8.7331524105	9.404742848	9.213830897	8.977076751
ABHD11	3.648106363	4.043434062	5.874668072	4.54319564266667	4.48933284766667	5.309739474	3.70522716233333	4.451359718	4.73203605433333	4.21112522	4.46437176933333	4.305026206	4.44995621433333	4.57507586733333	4.65716519933333	4.66259264366667	5.18074551766667	4.68606151033333	3.608384664	4.37648675466667	5.43517318533333	5.17700018033333	4.555528057	4.52232852666667	5.09952220933333	4.58859708266667	4.57735142366667	4.46875556666667	4.85262994333333	4.518809624	4.39499351133333	5.85909092633333	4.85953058966667	4.73370688233333	4.38118836433333	5.11103677133333	4.501609144	4.960552488	4.37048712066667	4.75677758733333	5.253415993	4.84358249266667	5.65002836333333	4.386574558	4.53632223133333	4.76056387966667	4.59106642433333	4.415356522	4.776624778
ABHD12	6.93173836266667	7.31080089833333	10.8272584033333	8.891037592	8.43912594866667	9.19263684633333	8.01553946633333	8.937883939	8.65028543233333	8.178764261	8.57892507966667	8.16351802633333	8.60936806566667	8.502657015	9.228283219	8.42321051633333	9.91235089533333	10.446939261	7.69889250433333	7.48960749966667	9.896517975	8.564277539	9.35392441466667	9.06743934866667	8.39071067433333	8.65025727166667	8.318228021	8.83930868866667	8.597158544	8.41891617433333	7.57298456033333	10.024231169	7.38205557	8.28342620433333	8.49951707966667	8.313791316	8.605781482	7.62399222733333	8.43076843766667	9.29219713266667	6.74093854766667	9.61346848433333	8.50167430133333	9.06273803766667	8.37520312566667	9.58511111166667	9.20079898533333	8.745648565	9.747955565
ABHD13	8.3829625745	6.798573274	6.1360388645	7.8930596365	5.8467124135	7.8199077745	8.0761969625	6.0820306645	4.913692358	7.8699440935	5.9619830465	6.099170079	5.56498783	6.50027962	6.13157357	6.1257204095	5.262692551	6.77480698	5.702303208	5.851032913	6.868983767	5.9881679395	7.381235329	7.044486023	5.953583615	6.042009318	6.127964583	7.014527908	4.185629471	5.694131835	5.627662252	6.180805329	3.8333521505	5.5631272735	4.459236734	4.2254736195	6.3510847735	3.567481029	5.401210922	7.184300082	6.3940570305	5.3240911055	3.779675397	6.412430498	5.7946670845	5.95324142	5.8944855925	6.1601057465	5.399962151
ABHD14B	8.602684426	8.551284164	8.312709218	8.114881406	10.45245627	8.020518238	9.029861069	9.235755977	10.01371351	9.171583075	8.609903065	9.351890255	8.432075945	8.780576483	9.356881877	8.504855677	8.675964834	9.077459703	7.235834397	9.372048792	8.652137007	8.484584251	10.22967054	9.746342744	9.563769761	9.473060986	8.139322131	8.668081333	10.65198696	9.632542764	9.496177554	7.455030229	10.50677427	9.602161903	8.247362342	10.10100006	8.116771146	9.988246397	9.29421799	9.188700766	8.051607882	8.874400918	9.916551214	9.101992721	9.929750371	9.336645843	8.716407791	8.71243052	8.646163525
ABHD15	5.034731186	6.394168368	5.745046924	5.804536288	6.212270408	5.827326334	4.862012249	5.013504775	5.398287611	4.133529804	4.97069946	5.186809066	5.575303346	5.525054879	5.607296744	7.857185941	6.232908741	6.80285055	5.076164467	5.186809066	5.988107753	6.742345203	6.826038191	6.927716253	6.418071864	5.214530424	6.200527531	5.723790923	4.327776307	5.916546714	5.855336631	5.024251078	4.639412432	5.863142402	6.654965021	4.629559322	5.098843967	4.160680767	4.627342033	5.625827425	4.723526074	6.613831565	4.639412432	5.186809066	5.61215471	4.445162493	5.996708175	5.399248229	6.416877929
ABHD16A	4.603506936	4.9438498445	5.1504140065	5.6046104965	4.998928402	5.3655971255	4.9992554875	5.2744102965	4.623737208	4.704616244	5.3183470895	5.072955034	5.1570310195	5.2175015015	5.095481301	5.517203573	4.9808676775	5.335487461	5.2885276725	5.282917535	5.472744107	5.133650593	5.6954984155	5.4078680955	5.3861270515	5.311437691	5.2412346215	5.428537841	4.8914463445	5.0570741125	5.5487075955	5.029988386	4.526442204	5.030499016	5.619860846	5.5207874295	4.895539567	5.090011164	4.555024635	5.1931681245	5.4407120815	5.509156667	5.130882676	5.068102041	5.3531099225	4.9971503895	5.2225230035	4.9970705785	5.273356795
ABHD16B	2.257472913	2.257472913	2.257472913	2.257472913	2.257472913	2.257472913	2.257472913	2.257472913	2.257472913	2.257472913	2.257472913	2.257472913	2.257472913	2.257472913	2.257472913	2.257472913	2.257472913	2.257472913	2.257472913	2.257472913	2.257472913	2.257472913	2.257472913	2.257472913	2.257472913	2.257472913	2.257472913	2.257472913	2.257472913	2.257472913	2.257472913	2.257472913	2.257472913	2.257472913	2.257472913	2.257472913	2.257472913	2.257472913	2.257472913	2.257472913	2.257472913	2.257472913	2.257472913	2.257472913	2.257472913	2.257472913	2.257472913	2.257472913	2.257472913
ABHD17A	9.316883559	10.30718529	10.21102524	9.621846784	10.11862612	9.922985784	9.83269152	9.539109312	9.831332561	9.736727597	9.618389319	9.309485405	9.45885208	9.502870589	10.01129234	10.35633895	10.17512098	10.21783199	9.190061514	9.792464954	10.16248634	9.92204429	10.46635387	10.24904681	10.4033602	9.460839465	10.3785996	10.26825541	9.899669846	9.926760685	10.22136299	9.588059054	9.872179162	10.22899389	9.914293221	10.26262645	9.644046566	9.357977592	9.648391562	10.65617267	9.98089831	8.951279551	10.55380886	9.79617608	10.13258078	10.33691709	10.12761814	10.17872967	9.697829415
ABHD17B	4.84141575466667	5.14920031733333	4.93962504366667	5.10671308266667	4.810088701	4.891201908	5.81322265566667	4.85985390133333	4.61052683833333	5.46568758333333	4.57554269	4.248560946	4.51693002366667	5.113366921	5.25255614066667	5.79013283866667	4.88002734666667	5.68005039833333	4.47574823666667	5.26103886966667	5.540828118	5.89641965866667	5.94076325966667	5.66570853533333	5.542745526	4.62774576633333	5.026940457	5.44831284766667	4.10117278066667	4.903692606	4.937491907	5.126695974	4.05287408033333	5.26535142933333	5.20821203566667	4.462812983	5.00315031766667	3.93654765966667	4.50965195833333	5.46263116633333	5.91706415366667	5.47349847566667	4.62534088033333	5.30174409066667	5.100700496	4.726726606	5.28302700166667	5.321333517	5.12803387933333
ABHD17C	7.520157467	8.761223713	7.669089084	6.040534926	8.324728156	6.654201383	6.038239215	7.47281896	7.769795195	5.882746593	6.885377951	6.624872439	7.931715192	7.296948639	6.862187027	7.217009098	5.882746593	5.4890391	5.882746593	8.409019648	5.91150969	6.966029026	5.975991135	7.183598815	5.474329968	6.385591496	5.882746593	7.92092846	4.335849707	7.157618172	8.273611609	6.409966437	7.548928974	6.382038581	8.778766851	5.360166509	6.42073363	5.882746593	7.537478973	5.882746593	8.093367257	6.702265929	6.970223638	5.974207923	8.860586119	8.10252504	5.725340901	5.921982979	6.706122617
ABHD2	4.30104754283333	5.39379553233333	4.92457898683333	4.290862755	5.77384069083333	3.5422110095	4.282992747	5.373757509	5.22518122816667	3.65389329	6.3308714115	5.62808823583333	5.34976011116667	5.465190844	5.84364079216667	6.075014513	4.89907027883333	6.25367162766667	5.78985935416667	4.72216514333333	5.3806740535	5.384020981	5.61560314266667	6.08564257316667	5.5752447115	4.93590748216667	4.88894153683333	5.11046482733333	5.31063684766667	5.7369669385	5.56638187383333	5.45403040666667	4.4548020705	6.147695289	5.73893134583333	4.44152314883333	5.80391477266667	4.46655380333333	5.0497271505	4.432848501	5.00776900333333	5.33012602366667	4.991794014	6.119553382	5.9915968335	5.61559914566667	5.698025394	5.60900272516667	5.256642903
ABHD3	8.569239727	8.443515873	9.322187628	9.56581745	8.081741951	11.57398298	8.701143725	9.859148217	8.457526853	9.125706943	9.848154679	9.472310454	9.790532278	9.310962198	9.501930232	9.195799905	12.12918873	7.596140312	9.39715128	8.238006251	9.019876821	8.194403678	8.866736115	7.430643181	9.171952309	10.83597612	8.813033535	8.675800014	7.965911358	9.099380841	8.319266942	8.445021099	9.324921338	8.489732868	9.779114452	9.643126531	7.121346239	8.701143725	8.636141401	8.2731407	8.826743404	10.60276544	7.520728332	9.353752186	10.07316919	10.79641222	8.870124717	9.361754533	9.323070884
ABHD4	3.613661658	4.347983651	4.35164903	4.070184439	4.3691654475	4.251392381	3.8385975825	5.335604231	5.0994936065	3.957176056	4.4174219685	4.302753779	4.488394431	4.226306554	4.5294897985	5.970930203	4.24843881	5.038806733	4.167876756	4.0920385565	4.160958029	4.8199787985	4.3844191715	4.2647119625	4.5756411725	4.485900763	4.268526408	5.114366279	4.2503424035	4.149493178	4.4279412915	5.4379767635	4.8391764675	4.3935275315	5.4221585565	4.111267325	4.233887693	3.8385975825	4.247005319	4.1689484605	4.421035762	6.0636836855	4.3131095675	4.605431089	4.4463976025	4.8264299585	4.526999018	4.8091156285	4.708956965
ABHD5	6.287922283	4.70582022	6.049964796	6.2277465325	4.69168985425	5.7318447885	5.80221103475	5.1062685045	5.97027289975	5.64822571725	5.09747610825	5.3011547455	5.3334101195	5.45901840125	5.94927334925	4.52435046725	5.4881274055	4.95938473025	4.3564869045	5.369956909	5.4360230455	5.69484780325	5.68625779	5.49928634825	5.05816898625	6.50230157025	4.81379939625	5.625253526	5.32608936625	5.99924377125	4.94421599	5.14112257675	5.40533919425	5.122668387	5.3955756015	5.08014352375	5.53064943	4.817624466	4.859588889	5.65191913125	5.337830513	4.82967858625	3.97459640025	5.81044035725	4.90005109075	6.2811934595	5.6845842445	5.480767442	4.99974874775
ABHD6	4.4771767485	4.62079293525	5.962330798	5.1066652505	4.1566711015	4.88361623725	5.1268097375	4.54495352275	4.962995545	5.11590395875	3.8701133285	4.1420702585	4.13124834325	3.63788633275	5.71368223325	5.1862726445	4.7793580105	5.33610141625	4.5000636865	4.13311320175	5.53702375475	4.54325111075	6.249325	5.260969096	4.83745573175	5.9617624365	4.691362713	4.97164650325	5.17961137925	5.46593389	5.03491944625	5.01872298075	5.77742308475	4.650635457	2.9416455575	4.96979610375	4.80036435425	4.7392911195	3.71856462775	5.11239038375	4.738922297	6.42017031925	4.463402588	5.44143985375	4.033374784	4.70654881375	5.0358282845	4.963787361	5.47168527875
ABHD8	5.388363478	6.059298718	5.999221805	5.406524578	5.626003137	4.875756754	5.14046396	5.388363478	6.998767087	5.388363478	5.373753645	5.388363478	4.811644243	5.388363478	5.388363478	5.483430153	5.388363478	5.576422107	4.724068741	5.388363478	5.388363478	5.388363478	5.527683296	5.388363478	5.388363478	5.388363478	5.388363478	5.388363478	5.050958099	5.388363478	5.388363478	4.597004046	5.833626133	6.208948661	5.388363478	5.388363478	5.388363478	5.388363478	5.388363478	5.578123954	4.70383587	5.388363478	7.239778405	5.350579652	5.388363478	5.388363478	5.032164951	5.388363478	5.388363478
ABI1	7.33270800366667	7.67257651766667	6.91361304866667	7.254144139	7.14497026633333	6.77326569466667	7.21412700866667	6.71724514866667	6.55236699533333	7.12871454	7.39059547566667	7.30399430933333	7.39655390266667	7.14802598233333	7.04829501266667	6.477062595	6.94927004633333	6.75133630233333	7.62463240233333	6.84715749366667	6.978567917	6.97916975333333	7.577717869	7.295125112	6.787483051	6.98635752766667	7.328123303	7.23523594166667	6.06214873633333	6.955111306	6.84600684033333	7.01652095	5.75134388	6.595769966	6.299951177	6.344122015	6.79061458933333	5.896423621	6.979327638	7.31521428966667	6.70235695233333	6.986539845	5.802171655	7.220775488	7.32229479233333	6.924369936	7.23703232233333	7.29792331066667	6.859129146
ABI2	7.02739285971429	6.70189140042857	6.71717115242857	7.33044908214286	8.00023217571428	6.32726439157143	7.27943832185714	7.61098230385714	6.99431629842857	6.73533498085714	7.67760896285714	7.99603472085714	7.37411672028571	8.03146421442857	6.89966149242857	6.95359120185714	6.57776879514286	7.15247334357143	6.41927434942857	7.53257589885714	7.318072553	7.37244964971429	7.187086281	7.76065697114286	7.48507368128571	7.15544491328571	6.65694456314286	7.233777336	5.79576484542857	7.43996136342857	7.54118940971429	6.278282001	5.660150872	7.38049994771429	7.59010978314286	5.95011314085714	8.14477994642857	6.19249708357143	7.55086169357143	7.068024383	7.374037965	6.99709975785714	6.34623672528571	7.060548985	7.98131495214286	6.96037757142857	7.27858073857143	7.00718732671429	7.23371489085714
ABI3	4.205247451	5.620013434	4.459105679	3.428023255	4.071590641	4.459105679	4.36152052	3.954753783	5.393075703	4.274231888	4.41768779	4.252985053	4.459105679	4.584680357	4.636036278	4.192183161	4.927042947	4.775500997	6.078095324	4.236047571	5.216777491	4.015473351	5.309153624	3.926244193	4.459105679	5.406342018	4.459105679	3.931686501	6.213310389	4.747220649	4.877566084	4.090159155	6.771689178	4.7684846	3.863357973	5.438999363	4.092917037	5.90439312	5.706234417	4.817997162	4.231864085	4.522238385	6.026050518	4.309935811	4.459105679	5.449430125	4.459105679	6.421050283	4.774880778
ABI3BP	4.537038527	4.55295763766667	3.942568684	5.01816973766667	5.36178405933333	3.86898673833333	5.806950345	3.96411597933333	4.55081165666667	6.16269203433333	4.39774156533333	4.18365603066667	4.34079107	4.14312748766667	2.77431113533333	3.19017136333333	3.93780620066667	3.293314049	4.69886829066667	4.29190786133333	4.424232018	4.28552444233333	4.00702227366667	3.56965663566667	3.540284763	4.513567309	4.37776840366667	3.80341750366667	4.557815497	3.173272555	3.99010580266667	6.02579895333333	3.836176454	6.60100632966667	2.742619531	2.91508469833333	3.566074058	2.812429049	4.51513321066667	5.97952220366667	4.07059282333333	3.67711253766667	4.61083592766667	4.43996425466667	4.73704635733333	3.830059672	5.679107124	5.13664268	4.425202886
ABL1	5.862463829	8.314692959	7.665673209	7.128874859	9.113249925	5.959947942	6.799353376	8.75151514	8.949313911	6.088596834	8.841031207	8.560620384	8.600135666	8.332782573	8.202293444	9.540112123	6.357383712	9.09505258	7.647223768	7.760316289	7.863311562	9.142318929	8.097766882	9.117840324	9.036928812	9.174669388	8.399909429	8.480944569	7.47581842	7.875028777	8.806769947	8.183129202	6.916270077	8.632280725	9.230196662	6.767932951	9.047823385	5.637234909	8.228706825	7.421312985	9.51128681	8.296435952	7.74633235	8.653097097	9.069853789	9.079196338	8.786394164	8.705448492	9.627796297
ABL2	4.30602793933333	4.634115104	4.28083483966667	4.365286091	5.09230117466667	4.27129293866667	4.47928647533333	5.620445372	5.02184770133333	3.78980904266667	5.03820888333333	4.94821513833333	5.25600874	4.57062571166667	4.25079392833333	4.50980328	4.24753736266667	4.01262295333333	4.45254475266667	4.219809215	4.46016843566667	4.69201122866667	4.01983249966667	4.95008617533333	4.56170359366667	4.331989626	4.75136914766667	4.52179802566667	4.51498870566667	5.08479589233333	3.833678248	4.36834893466667	3.860467097	4.838536866	5.09807667566667	4.05600353766667	4.73864301433333	4.209320036	5.196579026	4.29626969066667	5.15417564066667	4.89864550966667	4.035978877	4.78827260533333	5.139004849	4.833563476	4.690667051	4.60864242433333	4.84907899666667
ABLIM1	7.055785171	7.6669140415	7.8221219835	8.7923183225	8.717570362	7.7530944225	7.346117005	8.8925428945	8.583587904	6.3203632685	9.393089544	9.0392292865	7.9398333855	9.996439696	8.050375705	7.8596731615	9.8286247385	9.5316479845	6.4636276255	7.849457696	7.7572469615	8.327648421	7.738522887	8.503633337	8.895444418	8.678686437	7.72696069	8.262147604	9.0623060995	8.7476621245	7.3143565685	7.8691969445	7.963676962	7.709753574	7.765144793	9.16163192	7.2371261995	8.73177486	8.384857047	7.1401283305	7.930767476	8.76347204	9.353906607	8.497378397	8.352878354	10.308215249	8.3641183925	8.8536468335	9.4566757
ABLIM2	3.9245608328	3.4402914108	3.5757722956	4.006708888	3.87280797	3.5343720862	3.3056016508	4.3027797246	3.6291205208	3.9476271762	3.4329529712	3.357103298	3.426897788	4.0019021374	3.7033128128	3.7767711814	3.8106730808	3.4996160734	3.6903469184	4.3013181766	3.5298424584	4.0773295318	3.6803757322	4.2871802408	3.5621312888	3.46130272	3.890566937	4.0043816346	3.873418526	3.5251278744	3.8590478766	4.132927279	4.0659683314	3.8736893478	3.3270966264	3.8563340922	3.7880841688	4.2334007126	3.4888063822	3.5316831402	3.923498978	4.9449477616	3.9769140872	3.8115961844	3.2287114582	3.6005588728	3.882844513	3.3235304752	3.8118799424
ABLIM3	4.25344277	5.286585621	4.869180777	4.222305839	4.602769651	4.947632766	4.992521765	4.602769651	6.365783937	5.513627971	4.616639923	4.602769651	4.949795595	4.222305839	4.609291736	4.384820575	8.114273227	4.884047273	4.884047273	4.384820575	4.602769651	4.970552696	4.722880126	4.154416689	4.63642182	5.047976374	4.617390144	4.465027868	7.513324214	5.318082829	4.87698773	7.98491103	8.284254438	5.170746897	3.72089362	7.940265651	4.693344277	7.832136866	4.949795595	5.856085035	4.950322978	4.628488947	8.092045716	4.949795595	4.527216272	4.949795595	5.066752018	5.51513706	4.884517497
ABO	3.3962635435	3.4144553925	3.9426119675	3.378020058	3.924656342	3.542476573	3.140107493	3.455840311	4.1070091265	3.4144553925	3.43745355	3.6372238165	3.456867623	3.456867623	4.278538992	3.405233717	5.017181712	3.6418977345	3.4644013565	3.4068185885	3.3716243235	3.528520801	4.84177527	3.971667082	3.5664482715	3.9212607565	3.456867623	3.466624469	4.0873357995	3.3983092785	3.5646142725	4.4937390255	5.5225774025	3.4705954135	2.8442065175	4.4184128845	3.456867623	4.6270985455	4.278744614	3.633599713	3.438675774	3.4751272505	4.3838987845	3.737422013	4.3294506765	4.6033631405	3.456867623	3.3983092785	3.505329271
ABR	4.0412325935	6.663020063	5.895392363	4.61077348	5.58278347	5.545832271	4.0118751185	5.8097683325	7.1554358425	4.661496729	6.725365911	6.1811783445	7.1477120355	6.5592679365	6.700081819	6.2278352885	6.4739452065	6.3145422875	5.6546978365	5.4710099255	5.6655045805	4.9622591335	5.5453539275	5.8003100885	4.915195647	5.579526692	7.1086589175	5.1604384755	6.915500719	7.441250968	6.811957685	7.416999225	7.31929661	5.9801402405	7.1075193185	6.059549619	5.398376948	5.398376948	5.836368201	3.915781436	4.8869554285	6.1569133185	7.572676798	5.5458344345	6.646098545	6.4724302885	5.1786527665	5.6756928055	5.5087300185
ABRA	2.257472913	2.257472913	2.596097066	2.257472913	2.257472913	2.257472913	2.415619103	2.257472913	2.257472913	2.4676096265	2.257472913	2.257472913	2.257472913	2.257472913	2.257472913	2.257472913	2.3752962075	2.257472913	2.257472913	2.257472913	2.257472913	2.257472913	2.257472913	2.257472913	2.257472913	2.257472913	2.257472913	2.257472913	2.257472913	2.257472913	2.257472913	2.257472913	2.257472913	2.257472913	2.26038438	2.257472913	2.257472913	2.257472913	2.257472913	2.257472913	2.257472913	2.257472913	2.257472913	2.257472913	2.257472913	2.257472913	2.257472913	2.257472913	2.257472913
ABRACL	8.819482828	10.41897048	10.48835302	9.847227531	8.707792087	10.19704878	9.350888557	9.383399542	8.42417896	9.578763339	9.692220744	9.274786835	9.405662012	9.248433769	10.3983849	11.3610571	9.088490312	8.999649931	9.634210262	9.163197711	10.50803164	9.704284894	10.46909672	9.901909131	8.546522481	9.630862162	10.24416775	8.927933279	9.321565871	9.770914494	8.823796258	9.657486226	7.713354351	9.030534472	9.569960782	9.505914827	8.997654165	8.431720431	9.034211119	8.823549241	8.257207083	8.403358803	8.230099381	9.677896832	9.640442368	8.771117816	8.954509442	9.117465705	8.414772007
ABT1	6.798457399	7.049867205	6.656198957	6.448514919	5.679134058	5.821082634	5.950469294	5.522751702	4.042241807	5.390237238	5.714188881	5.390237238	6.017205239	5.978210301	5.591201202	6.868952385	5.657334536	5.410877452	5.81458345	6.514132695	6.182641468	5.91658176	7.025882609	6.263783806	5.172599632	5.868253788	6.063783171	6.821992671	4.695159865	5.657334536	6.206671066	4.697606292	6.553279126	5.653078987	6.658948539	5.593132757	5.412282021	5.657334536	5.811296968	7.388710148	6.796559585	5.743205716	5.543663164	6.030660554	5.390237238	5.657334536	5.862012848	6.918451797	5.994485669
ABTB1	2.9680406666	2.8931385012	2.7226715342	2.6867599194	2.8751114834	2.8123522096	2.7362287888	2.8148836212	2.960242313	2.6881310718	2.8017859046	2.883113187	2.7753949048	2.6881310718	2.6894880446	2.7433857178	2.6438935844	2.6176025574	2.9813179908	2.6894880446	2.6475290792	2.612274051	2.8349778832	2.6881310718	2.6881310718	2.6890933554	2.689959009	2.8174352734	2.918579546	2.7023679788	2.7347935022	2.443684439	3.1391838292	2.689959009	2.6881327456	2.600530985	2.5817132982	2.9016476144	2.9121446976	2.7833198652	2.7021973486	2.6937127054	2.736021555	2.7177405812	2.7693645752	2.7784050928	2.689959009	3.1401669462	2.7409427048
ABTB2	2.344148396	2.6820923225	3.934559664	2.35933692	2.3144227655	2.8739556745	2.3463370655	2.3463370655	3.69468244	2.3144227655	4.030362549	3.945370734	2.9945756215	2.3463370655	2.485633555	2.497740997	2.3428810475	2.347496408	2.344148396	2.3463370655	3.3742626195	2.315001966	2.371168728	2.3144227655	2.3463370655	2.344148396	2.2955439345	2.3371192935	3.3754699095	2.569485334	2.3463370655	2.9311131785	3.889197339	2.6652290025	2.685655464	3.1812242365	2.3371192935	2.9064569175	3.0830661745	2.3463370655	2.3463370655	2.3144227655	3.6181312395	2.374035048	2.3144227655	2.6797469875	2.273280895	2.351768886	2.3144227655
AC000111.3	2.257472913	2.266370927	2.261537755	2.257472913	2.257472913	2.257472913	2.257472913	2.257472913	2.257472913	2.257472913	2.257472913	2.257472913	2.257472913	2.257472913	2.378685597	3.150048142	2.257472913	2.257472913	2.257472913	2.257472913	2.261869072	2.257472913	2.257472913	2.257472913	2.257472913	2.257472913	2.257472913	2.257472913	2.257472913	2.257472913	2.257472913	2.261296695	2.257472913	2.257472913	2.257472913	2.257472913	2.266186796	2.257472913	2.299932827	2.257472913	2.257472913	2.257472913	2.257472913	2.257472913	2.257472913	2.257472913	2.38529148	2.306344914	2.257472913
AC002059.10	2.485809184	2.485809184	2.485809184	2.425866306	2.485809184	3.577831432	2.485809184	2.485809184	3.460560436	2.921871336	2.556956704	2.499148257	2.487590825	2.485809184	2.485809184	2.485809184	3.260339119	2.485809184	4.246181363	2.485809184	2.485809184	2.485809184	2.485809184	2.485809184	2.485809184	2.485809184	2.459570075	2.485809184	2.66650335	2.485809184	2.486342731	3.057537823	2.485809184	2.485809184	2.485809184	3.55636927	2.425866306	4.397558863	2.508636108	2.485809184	2.485809184	3.32775502	3.130026766	2.485809184	2.485809184	2.485809184	2.572383297	2.485809184	2.485809184
AC002064.5	2.257472913	2.257472913	2.257472913	2.257472913	2.257472913	2.257472913	2.257472913	2.257472913	2.257472913	2.257472913	2.257472913	2.266135221	2.257472913	2.257472913	2.257472913	2.257472913	2.257472913	2.257472913	2.257472913	2.257472913	2.257472913	2.257472913	2.257472913	2.257472913	2.257472913	2.257472913	2.257472913	2.257472913	2.257472913	2.257472913	2.257472913	2.257472913	2.257472913	2.257472913	2.257472913	2.257472913	2.257472913	2.257472913	2.257472913	2.257472913	2.257472913	2.257472913	2.257472913	2.257472913	2.257472913	2.257472913	2.257472913	2.257472913	2.257472913
AC003973.4	2.257472913	2.257472913	2.257472913	2.257472913	2.257472913	2.257472913	2.257472913	2.257472913	2.257472913	2.257472913	2.257472913	2.257472913	2.257472913	2.257472913	2.346329835	2.257472913	2.257472913	2.257472913	2.257472913	2.338136411	2.257472913	2.257472913	2.257472913	2.257472913	2.257472913	2.257472913	2.330462385	2.257472913	2.257472913	2.257472913	2.257472913	2.257472913	2.257472913	2.257472913	2.257472913	2.257472913	2.257472913	2.257472913	2.257472913	2.264105947	2.257472913	2.257472913	2.257472913	2.257472913	2.257472913	2.257472913	2.257472913	2.257472913	2.257472913
AC003989.4	2.257472913	2.257472913	2.257472913	2.267972612	2.257472913	2.257472913	2.604099925	2.257472913	2.257472913	2.257472913	2.257472913	2.257472913	2.257472913	2.257472913	2.257472913	2.594644433	2.257472913	2.26169917	2.257472913	2.460089356	2.279881378	2.257472913	2.257472913	2.257472913	2.257472913	2.257472913	2.257472913	2.257472913	2.257472913	2.257472913	2.639831479	2.257472913	2.257472913	2.474442012	2.257472913	2.257472913	2.257472913	2.257472913	2.257472913	2.257472913	2.257472913	2.528826134	2.257472913	2.264294015	2.257472913	2.257472913	2.257472913	2.257472913	2.29534965
AC004692.5	6.328567537	6.798758933	6.63462218	7.021824106	5.500616843	6.856792497	6.652873327	6.493274088	6.63462218	6.63462218	6.63462218	5.648963552	6.466618064	6.63462218	7.041566446	7.194714418	6.63462218	6.842344133	6.746305885	6.71418388	7.307433403	6.547663769	7.770348478	7.260182802	5.966793804	6.637929926	7.096838189	6.63462218	6.34978276	7.585809764	6.473937116	5.922095879	6.63462218	6.597862135	7.200651099	6.63462218	6.915277285	6.63462218	6.63462218	7.373624816	6.245925155	6.392112638	5.843038276	6.657644945	6.411167267	6.63462218	6.63462218	6.556049702	6.241732817
AC004941.5	5.654469309	5.946674039	6.215789938	5.847325813	6.961757248	5.667305892	4.919594017	6.342126637	5.654469309	4.181780858	5.992193689	6.257634766	5.677661731	5.847325813	5.05953983	6.836398573	5.847325813	5.621780259	5.673432132	6.337327487	6.073702643	5.95180086	5.847325813	6.468602738	6.811575705	5.76686602	5.847325813	5.847325813	4.59558628	5.654469309	6.147167448	5.654469309	4.335384779	6.255345445	6.875081894	5.402917898	6.165383079	5.756667709	5.625219282	4.679584671	5.720388067	6.15637531	5.654469309	5.787501393	6.509924596	5.423636783	5.847325813	5.847325813	5.847325813
AC005162.4	2.257472913	2.416399255	2.424034091	2.257472913	2.257472913	2.570366386	2.257472913	2.257472913	3.424971014	2.257472913	2.257472913	2.270312539	2.258748569	2.257472913	2.318522585	2.257472913	2.257472913	2.257472913	2.355003401	2.257472913	2.257472913	2.434232225	2.257472913	2.257472913	2.257472913	2.257472913	2.257472913	2.257472913	2.452612676	2.257472913	2.257472913	2.257472913	2.257472913	2.257472913	2.275833957	3.375492046	2.257472913	2.257472913	3.048903005	2.257472913	2.257472913	2.257472913	4.061598251	2.257472913	2.257472913	2.971057099	2.257472913	2.257472913	2.331143707
AC005224.2	2.270630008	2.270630008	2.270630008	2.270630008	2.270630008	2.270630008	2.574759296	2.290022232	2.270630008	2.270630008	2.270630008	2.270630008	2.270630008	2.270630008	2.375857974	2.270630008	2.270630008	2.270630008	2.270630008	2.270630008	2.270630008	2.565918091	2.275825109	2.270630008	2.272490475	2.270630008	2.270630008	2.270630008	2.270630008	2.296076704	2.270630008	2.326791663	2.270630008	2.270630008	2.272434569	2.270630008	2.360445142	2.572432883	2.270630008	2.257472913	2.280488528	2.270630008	3.517841831	2.270630008	2.275346957	2.270630008	2.304899276	2.270630008	2.584191567
AC005256.1	2.477540419	2.302288996	2.302288996	2.289114829	2.289114829	3.309511167	2.302288996	2.302288996	2.302288996	3.026976895	2.302288996	2.29252123	2.302288996	2.299915425	2.316921001	2.302288996	3.074581824	2.302288996	3.746229398	2.302288996	2.302288996	2.302288996	2.302126216	2.289114829	2.611192326	2.302288996	2.302288996	2.302288996	2.302288996	2.302288996	2.302288996	2.257472913	3.779881984	2.304653526	2.302288996	2.302288996	2.302288996	2.302288996	2.302288996	2.426911363	2.302288996	2.308758457	2.302288996	2.302288996	2.497994622	2.679509308	2.302288996	2.302288996	2.257472913
AC005306.3	2.441583977	2.441583977	2.600472538	2.441583977	2.441583977	3.38247997	2.441583977	2.42990624	2.503909586	2.441583977	2.967830117	2.441583977	2.431585696	2.351408748	2.42990624	2.42990624	2.565584762	2.441583977	2.919979779	2.441583977	2.341749864	2.624409772	2.630292775	2.441583977	2.441583977	2.42990624	2.441583977	2.441583977	3.400745636	2.716500464	2.565644319	2.37467074	4.11950439	2.730564944	2.42990624	3.123304648	2.42990624	4.227068499	2.463757176	2.441583977	2.441583977	2.453485791	4.166682582	2.441583977	3.230344164	4.150780547	2.445622402	3.087414942	2.441583977
AC005498.3	3.305565698	3.027399605	4.957745241	3.464597995	3.872330163	3.027399605	3.048578976	3.198925629	3.027399605	3.27835212	3.019430712	3.027399605	3.029644158	2.950069427	3.027399605	3.055720963	3.027399605	3.033210261	3.027399605	3.027399605	3.027399605	2.902191916	2.902191916	3.027399605	3.027399605	3.027399605	2.902725649	3.38089429	4.322013413	3.019430712	3.027399605	3.332907805	4.611892145	3.027399605	3.850553029	3.705981267	3.142692035	3.409575275	3.12765148	4.426940667	2.902191916	3.034640737	3.951129932	3.027399605	3.019430712	3.989477007	3.027399605	3.122198393	3.057070978
AC005523.2	2.265679219	2.483900564	2.589441068	2.475931257	2.475931257	2.475931257	2.358423314	3.1296047	2.475931257	2.265679219	2.475931257	2.47277878	2.475931257	2.265679219	2.323373691	3.675486998	3.024613043	2.475931257	2.265679219	2.475931257	2.563112312	2.475931257	2.475931257	2.475931257	2.579347002	3.81561394	2.541535967	3.964637319	2.638947639	2.407692801	2.912865718	2.475931257	2.882303009	2.498960641	2.94266321	3.151311735	2.475931257	2.475931257	2.475931257	2.475931257	2.475931257	2.265679219	2.679145182	2.47277878	2.377165699	2.515475558	2.47277878	3.461358793	2.654580538
AC005523.3	2.264220072	2.264220072	2.27033385	2.264220072	2.264220072	2.416121975	2.264220072	2.264220072	2.264220072	3.075106944	2.264220072	2.264220072	2.264220072	2.264220072	2.386921267	2.264220072	2.797334829	2.264220072	2.824792025	2.264220072	2.264220072	2.264220072	2.264220072	2.264220072	2.264220072	2.264220072	2.264220072	2.264220072	2.537559193	2.264220072	2.281893652	2.264220072	2.264220072	2.264220072	2.264220072	2.816578308	2.264220072	3.589829239	2.264220072	2.633515632	2.264220072	2.28181829	3.400224164	2.264220072	2.264220072	2.264220072	2.264220072	2.264220072	2.649703056
AC005537.2	2.257472913	2.257472913	2.257472913	2.257472913	2.257472913	2.257472913	2.257472913	2.257472913	2.257472913	2.257472913	2.257472913	2.257472913	2.257472913	2.257472913	2.257472913	2.257472913	2.257472913	2.257472913	2.257472913	2.257472913	2.257472913	2.257472913	2.257472913	2.257472913	2.257472913	2.257472913	2.257472913	2.327639932	2.257472913	2.257472913	2.257472913	2.282426973	2.257472913	2.257472913	2.257472913	2.257472913	2.263659037	2.257472913	2.257472913	2.257472913	2.257472913	2.257472913	2.257472913	2.257472913	2.257472913	2.257472913	2.257472913	2.257472913	2.257472913
AC005592.3	2.257472913	2.257472913	2.257472913	2.257472913	3.620368102	2.257472913	2.524639888	2.257472913	2.257472913	2.257472913	2.257472913	2.257472913	2.257472913	2.257472913	2.983959567	2.257472913	2.257472913	2.257472913	2.257472913	2.257472913	2.299135297	2.269045928	2.257472913	2.257472913	5.358424287	2.257472913	3.752609778	2.257472913	2.257472913	2.257472913	2.257472913	2.257472913	2.257472913	2.257472913	2.991683025	2.257472913	3.249123557	2.257472913	2.257472913	2.257472913	2.257472913	2.257472913	2.257472913	2.360572895	2.408556488	2.257472913	2.257476038	2.257472913	2.257472913
AC005606.14	2.257472913	2.257472913	2.257472913	2.257472913	2.257472913	2.257472913	2.257472913	2.257472913	2.257472913	2.257472913	2.257472913	2.257472913	2.257472913	2.257472913	2.257472913	2.257472913	2.257472913	2.257472913	2.257472913	2.257472913	2.257472913	2.257472913	2.257472913	2.257472913	2.257472913	2.257472913	2.257472913	2.257472913	2.257472913	2.259460008	2.257472913	2.257472913	2.257472913	2.257472913	2.257472913	2.257472913	2.257472913	2.257472913	2.257472913	2.257472913	2.257472913	2.257472913	2.257472913	2.257472913	2.257472913	2.257472913	2.257472913	2.257472913	2.257472913
AC005785.2	2.269580548	2.269580548	2.269580548	2.269580548	2.269580548	2.951427332	2.277399889	2.269580548	2.939346201	2.269580548	2.269580548	2.269580548	2.269580548	2.654175416	2.269580548	2.269580548	2.740875034	2.269580548	2.269580548	2.335683644	2.269580548	2.269580548	2.269580548	2.269580548	2.269580548	2.269580548	2.269580548	2.520102552	3.423014286	2.269580548	2.269580548	2.317730963	4.055946602	2.269580548	2.269580548	3.968660043	2.269580548	3.633702499	2.380800195	2.269580548	2.269580548	2.269580548	3.873167449	2.269580548	2.269580548	2.716023872	2.269580548	2.269580548	2.269580548
AC005838.2	2.257472913	2.2615632	2.257472913	2.257472913	2.257472913	2.257472913	2.257472913	2.257472913	2.257472913	2.257472913	2.257472913	2.257472913	2.257472913	2.257472913	2.257472913	2.257472913	2.257472913	2.257472913	2.257472913	2.257472913	2.257472913	2.257472913	2.257472913	2.257472913	2.257472913	2.257472913	2.257472913	2.257472913	2.257472913	2.257472913	2.257472913	2.257472913	2.257472913	2.257472913	2.257472913	2.257472913	2.257472913	2.257472913	2.257472913	2.257472913	2.257472913	2.257472913	2.257472913	2.257472913	2.257472913	2.257472913	2.257472913	2.257472913	2.257472913
AC006026.13	2.295033667	2.295033667	2.295033667	2.701775534	3.420821232	2.295033667	2.295033667	2.465799688	2.295033667	2.295033667	2.295033667	2.295033667	2.2892101	2.619498148	2.295033667	3.716715682	2.295033667	2.295033667	2.295033667	2.295033667	2.818531855	4.625290576	2.295033667	2.295033667	2.295033667	2.295033667	2.295033667	2.295033667	2.295033667	2.295033667	2.295033667	2.295033667	2.295033667	3.239773038	2.295033667	2.295033667	2.295033667	2.295033667	2.295033667	2.295033667	2.35332744	2.295033667	2.295033667	2.295033667	3.227193395	2.295033667	2.295033667	2.257729407	2.295033667
AC006129.2	2.257472913	2.420350466	2.257472913	2.257472913	2.257472913	2.257472913	2.257472913	2.257472913	2.257472913	2.257472913	2.257472913	2.257472913	2.470590411	2.257472913	2.257472913	2.257472913	2.257472913	2.257472913	4.31517375	2.257472913	2.257472913	2.257472913	2.257472913	2.257472913	2.257472913	2.279771915	2.257472913	2.257472913	2.257472913	2.257472913	2.257472913	2.257472913	2.257472913	2.257472913	2.257472913	2.257472913	2.257472913	2.257472913	2.257472913	2.257472913	2.257472913	2.257472913	2.257472913	2.257472913	2.257472913	2.257472913	2.257472913	5.071190234	2.257472913
AC006538.1	2.257472913	2.257472913	2.257472913	2.257472913	2.257472913	2.257472913	2.257472913	2.257472913	2.412758144	2.830276335	2.257472913	2.257472913	2.257472913	2.257472913	2.257472913	2.257472913	2.972848313	2.260925243	2.257472913	2.257472913	2.257472913	2.261718219	2.257472913	2.257472913	2.287165149	2.257472913	2.257472913	2.257472913	2.637912813	2.257472913	2.464631265	2.257472913	2.257472913	2.257472913	2.257472913	2.257472913	2.257472913	2.257472913	2.304864789	2.28000298	2.257472913	2.320534964	2.257472913	2.257472913	2.257472913	2.709710653	2.257472913	2.257472913	2.257472913
AC007292.3	2.638726137	2.591394275	2.671760966	2.597981833	2.57983789	2.639725822	2.638726137	2.57983789	2.638726137	2.639725822	2.639725822	2.657138305	2.639725822	2.57983789	2.855555534	2.410380156	2.639725822	2.643284804	2.832318878	2.639725822	2.639725822	2.639725822	2.638726137	2.639725822	2.652768311	2.639725822	2.639725822	2.639725822	2.639725822	2.642008902	2.639725822	2.855303004	2.639725822	2.639725822	2.639725822	2.639725822	2.639725822	2.950909091	2.639725822	2.639725822	2.638726137	2.648923518	2.639725822	2.639725822	2.638726137	2.639725822	2.639725822	2.639725822	2.771945596
AC007349.5	2.257472913	2.257472913	2.403536697	2.257472913	2.257472913	2.257472913	2.257472913	2.257472913	2.257472913	2.257472913	2.257472913	2.257472913	2.257472913	2.257472913	2.257472913	2.257472913	2.257472913	2.257472913	2.257472913	2.296329519	2.257472913	2.257472913	2.257472913	2.257472913	2.257472913	2.257472913	2.257472913	2.257472913	2.257472913	2.257472913	2.257472913	2.257472913	2.257472913	2.257472913	2.257472913	2.257472913	2.257472913	2.257472913	2.31499819	2.257472913	2.257472913	2.282265815	2.257472913	2.257472913	2.257472913	2.257472913	2.257472913	2.257472913	2.257472913
AC007362.3	2.257472913	2.257472913	2.257472913	2.26445666633333	2.257472913	2.40427977333333	2.25833562733333	2.257472913	2.257472913	2.333328097	2.257472913	2.257472913	2.257472913	2.257472913	2.267942325	2.257472913	2.420480926	2.257472913	2.257472913	2.257472913	2.257472913	2.25924995733333	2.257472913	2.257472913	2.257472913	2.257472913	2.257472913	2.257472913	2.44921788833333	2.257472913	2.34552594766667	2.257472913	2.36826148466667	2.262230003	2.257472913	2.257472913	2.257472913	2.257472913	2.257472913	2.257472913	2.257472913	2.257472913	2.257472913	2.257472913	2.257472913	2.257472913	2.257472913	2.257472913	2.257472913
AC007365.3	3.06171845	3.029343673	3.045531062	4.160867107	3.06171845	4.041101931	3.362328813	3.029343673	5.122411086	3.06171845	3.087797045	2.984831864	3.06171845	3.107407833	3.190854562	3.467802867	4.409169898	3.653684855	3.217031371	3.06171845	2.70097912	2.843931264	3.21688156	3.065992968	3.046182228	3.468103493	3.065992968	3.190687918	3.559210242	3.045531062	3.180268695	3.127162416	4.73122415	3.06171845	3.521201384	3.888618908	4.047519498	4.8757497	4.307502439	3.717020384	3.101812912	3.215582958	3.239365145	3.037240278	3.06171845	3.131945526	3.065992968	3.06171845	3.802835413
AC007389.3	2.57641575	2.57641575	2.616083638	2.57641575	2.57641575	2.57641575	2.57641575	2.57641575	3.430309984	3.052265167	2.66794488	2.785544778	2.823470121	2.54253083	2.831330345	2.865411212	4.850374399	2.57641575	3.592203544	2.592577811	2.57641575	2.57641575	2.57641575	2.513544111	2.57641575	3.618351159	2.513908215	2.57641575	4.757804432	2.858290019	2.57641575	2.57641575	4.485066439	3.108104336	2.57641575	5.490274594	2.565409685	5.319354721	4.020744188	2.513544111	2.705043392	2.638466324	4.086078059	2.57641575	2.549880286	3.862802425	2.57641575	2.671038797	2.645848946
AC007401.2	2.257472913	2.257472913	2.257472913	2.257472913	2.343056757	2.257472913	2.257472913	2.257472913	2.257472913	2.257472913	2.257472913	2.257472913	2.257472913	2.257472913	2.257472913	2.257472913	2.257472913	2.257472913	2.908902382	2.257472913	2.257472913	2.257472913	2.372598414	2.257472913	2.257472913	2.257472913	2.257472913	2.257472913	2.257472913	2.259225801	2.257472913	2.257472913	2.257472913	2.257472913	2.257472913	2.257472913	2.833018381	2.257472913	2.278081793	2.257472913	2.257472913	2.257472913	2.257472913	2.257472913	2.303232162	2.257472913	2.257472913	2.257472913	2.257472913
AC007680.2	2.257472913	2.257472913	2.257472913	2.257472913	2.257472913	2.257472913	2.292504558	2.257472913	2.257472913	2.257472913	2.257472913	2.257472913	2.257472913	2.257472913	2.257472913	2.257472913	2.257472913	2.257472913	2.257472913	2.263540422	2.257472913	2.257472913	2.257472913	2.257472913	2.257472913	2.257472913	2.257472913	2.257472913	2.257472913	2.257472913	2.257472913	2.257472913	2.435950996	2.257472913	2.257472913	2.257472913	2.257472913	2.257472913	2.257472913	2.644573903	2.257472913	2.257472913	2.257472913	2.257472913	2.257472913	2.257472913	2.257472913	2.257472913	2.257472913
AC007787.2	2.257472913	2.257472913	2.257472913	2.257472913	2.257472913	2.257472913	2.257472913	2.257472913	2.257472913	2.257472913	2.257472913	2.257472913	2.257472913	2.257472913	2.257472913	2.257472913	2.257472913	2.257472913	2.257472913	2.257472913	2.257472913	2.257472913	2.257472913	2.257472913	2.257472913	2.257472913	2.257472913	2.257472913	2.257472913	2.257472913	2.257472913	2.257472913	2.257472913	2.257472913	2.257472913	2.257472913	2.257472913	2.459851949	2.257472913	2.257472913	2.257472913	2.257472913	2.55322084	2.257472913	2.257472913	2.257472913	2.257472913	2.257472913	2.257472913
AC008088.4	2.265178332	2.265178332	2.308261233	2.257472913	2.265178332	2.265178332	2.264436877	2.265178332	2.265178332	2.265178332	2.265178332	2.274039798	2.265178332	2.265178332	2.265178332	2.305120207	2.672556315	2.369777789	2.265178332	2.265178332	2.265178332	2.265178332	2.265178332	2.265178332	2.265178332	2.265178332	2.264436877	2.265178332	2.265178332	2.265178332	2.265178332	2.265178332	2.265178332	2.265178332	2.265178332	2.265178332	2.257472913	2.265178332	2.264436877	2.265178332	2.265178332	2.291459348	2.265178332	2.265178332	2.459779705	2.265178332	2.265178332	2.265178332	2.759974742
AC008746.12	2.257472913	2.257472913	2.257472913	2.257472913	2.347387172	2.257472913	2.257472913	2.257472913	2.257472913	2.257472913	3.205471608	2.306681622	2.569060999	3.224421609	2.257472913	2.257472913	2.638078931	2.257472913	2.257472913	2.257472913	2.257472913	2.257472913	2.257472913	2.257472913	2.257472913	2.257472913	2.257472913	2.257472913	2.257472913	2.301823284	2.257472913	2.257472913	2.257472913	2.257472913	2.262724101	2.257472913	2.260183544	2.257472913	2.257472913	2.257472913	2.273018301	2.257472913	3.193006113	2.257472913	2.258902828	2.257472913	2.5345718	3.126705919	3.196983342
AC008753.4	2.800033194	2.800033194	2.800033194	2.800033194	2.800033194	4.301752877	2.800033194	2.800033194	3.782107099	2.800033194	2.800033194	2.800033194	2.814249903	2.635492209	2.800033194	2.800033194	2.870777561	3.600669806	3.214504168	2.800033194	2.800033194	2.800033194	2.800033194	2.800033194	2.800530904	2.800033194	2.800033194	3.000279804	4.256971965	2.800033194	2.800033194	2.800033194	2.903174939	2.978093729	2.763169039	5.159849612	2.800033194	5.324682232	2.800033194	2.842693401	2.800033194	2.800033194	4.114103703	2.800033194	2.800033194	2.800033194	2.800033194	2.800033194	2.800033194
AC009120.6	3.269855851	2.914999434	2.513453221	3.269855851	5.329271222	3.093681293	3.269855851	4.637697885	3.627303089	2.853691698	3.269855851	3.755379481	3.269855851	4.753789438	3.31222898	3.021717239	2.508846591	3.269855851	3.909940492	3.269855851	3.461232076	2.692043597	3.269855851	3.269855851	3.269855851	3.269855851	3.631097522	2.9791354	2.508846591	3.276863827	3.585271129	3.269855851	2.511773316	2.511773316	3.007404948	2.511773316	3.269855851	3.007404948	2.55266979	2.521944655	2.646703127	6.431451522	3.269855851	3.3138192	3.860419914	3.269855851	5.213239912	4.218688556	5.465153595
AC009133.15	2.501784717	2.520588634	2.277035869	2.475278239	2.277035869	2.820621097	2.277035869	2.277035869	2.484112539	2.277035869	2.277035869	2.277035869	2.298384071	2.277035869	2.277035869	2.685649215	2.277035869	2.327493981	2.3472433	3.216512209	2.277035869	2.306824632	2.277035869	2.257472913	2.277035869	2.741018297	2.304720687	2.518373721	2.277035869	2.319416247	2.277035869	2.277035869	2.277035869	2.655283924	2.277035869	4.420765289	2.257472913	2.92840568	2.277035869	2.277035869	2.273325166	2.277035869	2.277035869	2.277035869	2.277035869	2.37077869	2.277035869	2.27703727	2.277035869
AC009502.4	2.257472913	2.257472913	2.257472913	2.257472913	2.257472913	2.257472913	2.257472913	2.257472913	2.257472913	2.257472913	2.257472913	2.257472913	2.257472913	2.257472913	2.257472913	2.257472913	2.257472913	2.257472913	2.257472913	2.257472913	2.257472913	2.257472913	2.257472913	2.257472913	2.257472913	2.257472913	2.257472913	2.257472913	2.257472913	2.257472913	2.257472913	2.257472913	2.257472913	2.257472913	2.257472913	2.257472913	2.257472913	2.257472913	2.257472913	2.257472913	2.257472913	2.257472913	2.257472913	2.257472913	2.257472913	2.257472913	2.257472913	2.257472913	2.257472913
AC010145.4	2.257472913	2.257472913	2.257472913	2.257472913	2.257472913	2.257472913	2.257472913	2.257472913	2.267381807	2.257472913	2.257472913	2.257472913	2.257472913	2.257472913	2.257472913	2.257472913	2.257472913	2.257472913	2.257472913	2.257472913	2.257472913	2.257472913	2.257472913	2.257472913	2.257472913	2.257472913	2.257472913	2.257472913	2.611360644	2.257472913	2.257472913	2.257472913	2.257472913	2.257472913	2.257472913	2.257472913	2.257472913	2.257472913	2.257472913	2.257472913	2.257472913	2.257472913	2.257472913	2.257472913	2.257472913	2.257472913	2.257472913	2.257472913	2.257472913
AC010524.4	2.2696665445	2.2696665445	2.2696665445	2.2862370825	2.2696665445	2.2696665445	2.2696665445	2.2696665445	3.2146971305	2.2696665445	2.2696665445	2.338450765	2.2696665445	2.2696665445	2.5063145375	2.2696665445	2.2696665445	2.406163238	2.257472913	2.2734428885	2.2696665445	2.2696665445	2.2696665445	2.2696665445	2.34750835	2.2696665445	2.2696665445	2.2696665445	2.5757512315	2.8043086625	2.2696665445	2.275703677	3.6911201345	2.2848276675	2.2696665445	3.715268383	2.367669892	3.580875178	2.4974685655	2.2696665445	2.2696665445	2.2750675785	2.503847326	2.2696665445	2.2696665445	2.7625464695	2.2696665445	2.2696665445	2.269680924
AC012065.7	3.993803524	3.993803524	3.993803524	3.972580612	3.993803524	4.527635268	3.993803524	3.993803524	3.993803524	3.993803524	3.919807147	3.984488202	3.993803524	3.993803524	4.218850545	3.993803524	3.993803524	4.307917002	4.280254177	4.003482784	4.122111895	3.993803524	3.993803524	3.993803524	4.359344742	3.993803524	3.993803524	3.993803524	3.887613741	4.429756606	3.993803524	3.747114956	3.993803524	3.993803524	4.040148913	3.993803524	4.13168861	3.993803524	3.993803524	4.056911135	3.993803524	3.993803524	4.066637593	4.030808389	3.887613741	3.993803524	4.397105006	4.339043328	3.993803524
AC012360.6	2.257472913	2.257472913	2.257472913	2.257472913	2.257472913	3.503412116	2.257472913	2.257472913	2.257472913	2.257472913	2.257472913	2.257472913	2.257472913	2.257472913	2.257472913	2.311364882	2.397143953	2.257472913	2.257472913	2.313631368	2.257472913	2.257472913	2.257472913	2.257472913	2.257472913	2.257472913	2.257472913	2.257472913	2.257472913	2.257472913	2.257472913	2.257472913	2.257472913	2.257472913	2.257472913	2.257472913	2.257472913	3.319627448	2.350118662	2.257472913	2.257472913	2.257472913	2.257472913	2.257472913	2.257472913	2.257472913	2.257472913	2.257472913	2.257472913
AC012499.1	2.257472913	2.339352068	2.257472913	2.257472913	2.257472913	2.908326998	2.257472913	2.588350709	2.257472913	2.257472913	2.257472913	2.257472913	2.257472913	2.257472913	2.257472913	2.257472913	2.257472913	2.257472913	2.257472913	2.257472913	2.257472913	2.257472913	2.257472913	2.257472913	2.257472913	2.257472913	2.257472913	2.257472913	3.515561555	2.257472913	2.257472913	2.257472913	2.451329111	2.257472913	2.257472913	2.796890078	2.257472913	2.895722503	2.257472913	2.257472913	2.257472913	2.257472913	2.257472913	2.257472913	2.257472913	2.257472913	2.257472913	2.257472913	2.257472913
AC012531.25	2.257472913	2.257472913	2.257472913	2.257472913	2.257472913	2.257472913	2.257472913	2.257472913	2.257472913	2.257472913	2.257472913	2.257472913	2.257472913	2.257472913	2.257472913	2.257472913	2.449845876	2.257472913	2.257472913	2.384651227	2.257472913	2.257472913	2.257472913	2.257472913	2.257472913	2.257472913	2.257472913	2.257472913	2.257472913	2.257472913	2.257472913	2.257472913	2.257472913	2.257472913	2.257472913	2.257472913	2.257472913	2.257472913	2.257472913	2.257472913	2.257472913	2.257472913	2.346557219	2.257472913	2.257472913	2.257472913	2.257472913	2.257472913	2.257472913
AC013463.2	2.257472913	2.257472913	2.257472913	2.257472913	2.257472913	2.257472913	2.257472913	2.257472913	2.257472913	2.257472913	2.257472913	2.257472913	2.257472913	2.257472913	2.257472913	2.257472913	2.257472913	2.257472913	2.257472913	2.257472913	2.365747397	2.257472913	2.257472913	2.257472913	2.257472913	2.257472913	2.257472913	2.257472913	2.45717822	2.257472913	2.257472913	2.257472913	2.493981926	2.257472913	2.257472913	2.839346741	2.257472913	2.672806861	2.257472913	2.257472913	2.257472913	2.332979615	2.986152096	2.257472913	2.257472913	2.257472913	2.257472913	2.257472913	2.257472913
AC013733.4	2.257472913	2.257472913	2.257472913	2.260919893	2.257472913	2.257472913	2.257472913	2.257472913	2.257472913	2.257472913	2.257472913	2.257472913	2.257472913	2.257472913	2.257472913	2.257472913	2.257472913	2.257472913	2.271867523	2.257472913	2.257472913	2.257472913	2.257472913	2.257472913	2.257472913	2.257472913	2.257472913	2.257472913	2.257472913	2.257472913	2.257472913	2.257472913	2.257472913	2.257472913	2.257472913	2.5898801135	2.257472913	2.257472913	2.257472913	2.257472913	2.257472913	2.257472913	2.257472913	2.257472913	2.257472913	2.257472913	2.257472913	2.257472913	2.257472913
AC016831.7	2.693168835	2.784706186	2.513883912	2.907409094	2.921112006	3.538125895	2.969661292	2.693168835	3.188429419	2.969661292	2.969661292	4.282818789	2.752598667	2.977482281	5.992165553	2.724213	2.927963463	3.112096073	2.969661292	2.969661292	7.070676011	3.595473576	2.969661292	2.969661292	4.833026447	3.343909132	3.114346411	2.693168835	4.330191399	3.958089492	2.969661292	2.927963463	2.762856417	4.211994469	5.520425386	2.969661292	4.141816842	2.969661292	3.52040487	2.90518162	7.011898048	2.620130668	3.368242272	2.969661292	6.022715805	2.921112006	4.573523176	2.927963463	2.921112006
AC016999.2	2.257472913	2.257472913	2.257472913	2.257472913	2.257472913	2.796596261	2.257472913	2.257472913	2.318811766	2.257472913	2.257472913	2.257472913	2.666963432	2.257472913	2.257472913	2.257472913	2.359680371	2.257472913	2.504892706	2.257472913	2.257472913	2.257472913	2.257472913	2.305701793	2.257472913	2.453002092	2.257472913	2.398569168	4.705051639	2.257472913	2.257472913	2.259511091	4.059374188	2.434327536	2.257472913	2.688109797	2.257472913	2.257472913	2.701717115	2.257472913	2.257472913	2.257472913	2.473986479	2.257472913	2.257472913	2.631065388	2.257472913	2.287327506	2.257472913
AC017002.2	2.553084944	2.553084944	2.553084944	3.442958304	2.553084944	2.553084944	2.553084944	2.553084944	2.553084944	2.553084944	2.615241722	2.932181307	2.553084944	2.359012041	2.525592029	2.553084944	2.553084944	3.500634316	2.553084944	2.429755796	2.553084944	2.257472913	2.553084944	2.553084944	2.553084944	2.553084944	2.859656083	5.57481746	2.553084944	4.837982472	2.658991487	2.553084944	2.553084944	2.829698724	6.685047794	2.670569301	3.139990312	2.871524879	2.585520436	2.613383859	3.089276755	2.553084944	2.553084944	5.303332356	3.238119759	3.041285492	2.553084944	2.553115158	2.553084944
AC017104.6	4.241476425	4.46718635	4.429340973	4.429340973	4.429340973	4.429340973	4.429340973	4.390409401	4.429340973	4.429340973	4.59197208	4.960516011	4.698234141	4.429340973	4.429340973	4.627300065	4.756913247	4.429340973	4.429340973	4.505470805	4.390409401	4.390409401	4.427260835	4.429340973	4.439285039	4.748892776	4.429340973	4.443147909	4.429340973	4.429340973	4.448590151	4.429340973	4.487334012	4.429340973	4.439976621	4.429340973	4.429340973	4.429340973	4.639994258	4.429340973	4.429340973	4.429340973	4.429340973	4.429340973	4.429340973	4.547683071	4.429340973	4.429340973	4.429340973
AC018755.16	4.536069391	4.16637536	6.869206515	5.464266027	5.596721006	5.550589688	4.442681764	4.798162509	5.078915186	4.536069391	4.315747784	4.258745346	4.226475918	4.904018177	5.02673491	6.480236086	6.185653683	5.230346061	3.871681668	4.137951229	5.007001721	4.629480271	5.392298496	5.063935919	5.146507869	4.768145311	5.525585128	5.105134146	4.727263452	4.939129399	4.54915452	3.889316191	5.321981637	5.137585924	4.769543339	6.307106758	5.11206897	5.791512127	4.327909119	4.880203263	4.347634682	5.231036044	5.584212575	4.328560499	4.536069391	4.536069391	4.182032879	4.014752654	4.137951229
AC018755.17	2.257472913	2.257472913	2.257472913	2.257472913	2.257472913	2.257472913	2.257472913	2.257472913	2.257472913	2.257472913	2.257472913	2.257472913	2.257472913	2.257472913	2.257472913	2.257472913	2.257472913	2.257472913	2.257472913	2.257472913	2.257472913	2.257472913	2.257472913	2.257472913	2.257472913	2.257472913	2.257472913	2.257472913	2.257472913	2.257472913	2.257472913	2.257472913	2.257472913	2.257472913	2.257472913	2.257472913	2.257472913	2.257472913	2.257472913	2.257472913	2.257472913	2.257472913	2.257472913	2.257472913	2.257472913	2.257472913	2.257472913	2.257472913	2.257472913
AC018766.6	2.257472913	2.257472913	2.261769964	2.257472913	2.257472913	2.257472913	2.257472913	2.257472913	2.257472913	2.257472913	2.257472913	2.257472913	2.257472913	2.257472913	2.355118176	2.257472913	2.608375438	2.257472913	2.257472913	2.257472913	2.257472913	2.257472913	2.257472913	2.257472913	2.258190154	2.257472913	2.257472913	2.257472913	2.56395046	2.257472913	2.257472913	2.257472913	2.755043576	2.257472913	2.257472913	2.257472913	2.257472913	2.84472628	2.286613477	2.257472913	2.257472913	2.257472913	3.761790393	2.257472913	2.257472913	2.257472913	2.257472913	2.257472913	2.257472913
AC018816.3	2.780997733	3.367257173	5.080745569	2.654377642	3.382612684	4.38277967	3.018825032	3.241165061	2.91617125	2.743770745	2.719721316	3.836250144	3.254514688	3.085254349	2.822784344	2.659680548	3.010250133	2.852645201	3.467249597	2.659680548	3.824571112	2.398529843	2.659680548	2.654377642	2.659680548	2.659680548	2.652700603	2.654377642	2.659680548	3.395286125	2.654377642	2.659680548	2.692806109	2.608424208	3.511713631	2.659680548	2.659680548	3.069775299	2.929689917	2.398529843	2.654377642	2.659680548	2.659680548	2.659680548	2.756745508	2.654377642	2.659680548	2.659680548	2.659680548
AC024560.2	2.468681533	2.578604704	2.540292382	2.540292382	2.649851874	3.565955082	2.470066783	2.840729091	2.540292382	2.893688754	3.3951554	4.076126462	2.540292382	2.540292382	2.540292382	2.540292382	2.563378999	2.540292382	2.540292382	2.560828295	2.468681533	2.540292382	2.540292382	2.468681533	2.257472913	2.540292382	2.540292382	2.470565328	4.009846729	2.352732965	2.540292382	2.567998178	2.949661041	2.540292382	2.540292382	2.785233402	2.540292382	3.135173482	3.188727591	2.59924625	2.468681533	3.966402342	2.540292382	2.540292382	2.638258443	2.540292382	3.471583816	3.011870349	3.550724555
AC025442.3	2.501621026	2.501621026	2.6692108265	2.501621026	2.5329338195	3.0367714235	2.553024201	2.501621026	2.501621026	2.9283218715	2.501621026	2.5008618135	2.5008618135	2.501621026	2.5008618135	2.5005423315	2.5341847785	2.501621026	2.509339349	2.535158523	2.5005423315	2.501621026	2.520402125	2.501621026	2.501621026	2.548227736	2.663665821	2.501621026	3.343269656	2.510692799	2.7956811305	2.501621026	3.4652368345	2.501621026	2.569107734	2.8022348845	2.501621026	3.326845883	2.501621026	2.6313922205	2.5008618135	2.6543975195	3.0867536955	2.501621026	2.5008618135	2.6906827085	2.501621026	2.501621026	2.672077518
AC064852.4	2.257472913	2.257472913	2.257472913	2.257472913	2.729071488	2.257472913	2.257472913	2.257472913	2.257472913	2.257472913	2.257472913	2.257472913	2.257472913	2.257472913	2.276913653	2.257472913	2.257472913	2.257472913	2.257472913	2.273337521	2.257472913	2.257472913	2.257472913	2.257472913	2.257472913	2.257472913	2.257472913	2.257472913	2.257472913	2.257472913	2.257472913	2.257472913	2.257472913	2.272245606	2.257472913	2.257472913	2.257472913	2.257472913	2.257472913	2.257472913	2.257472913	2.257472913	2.257472913	2.257472913	2.257472913	2.257472913	2.257472913	2.257472913	2.257472913
AC067956.1	2.269337924	2.257472913	2.257472913	2.257472913	2.257472913	2.257472913	2.257472913	2.257472913	2.257472913	2.257472913	2.257472913	2.257472913	2.257472913	2.257472913	2.257472913	2.257472913	2.257472913	2.257472913	2.257472913	2.257472913	2.257472913	2.257472913	2.257472913	2.257472913	2.257472913	2.257472913	2.257472913	2.257472913	2.257472913	2.257472913	2.257472913	2.257472913	2.257472913	2.257472913	2.257472913	2.257472913	2.257472913	2.257472913	2.257472913	2.257472913	2.257472913	2.257472913	2.257472913	2.257472913	2.257472913	2.257472913	2.257472913	2.257472913	2.257472913
AC068039.4	2.257472913	2.257472913	2.257472913	2.257472913	2.257472913	2.257472913	2.258274663	2.257472913	2.258274663	2.257472913	2.714188657	2.904463691	2.258274663	2.295598482	2.258274663	2.257472913	2.257472913	2.411232459	2.519607449	2.551902226	2.258274663	2.917649672	2.258274663	2.257472913	3.314622565	2.258274663	2.603172565	2.257472913	2.258274663	2.258274663	2.258274663	2.258274663	2.257472913	2.258274663	3.333588943	2.258274663	2.267849423	2.258274663	2.258274663	2.257472913	2.529505028	2.258274663	2.257472913	2.258274663	2.258274663	2.257472913	2.748145263	2.257472913	2.606841784
AC068138.1	2.257472913	2.257472913	2.257472913	2.257472913	2.257472913	2.257472913	2.257472913	2.257472913	2.257472913	2.257472913	2.257472913	2.257472913	2.257472913	2.257472913	2.257472913	2.257472913	2.257472913	2.257472913	2.257472913	2.257472913	2.257472913	2.257472913	2.257472913	2.257472913	2.257472913	2.257472913	2.257472913	2.257472913	2.373904418	2.257472913	2.257472913	2.257472913	2.257472913	2.257472913	2.257472913	2.257472913	2.257472913	2.257472913	2.257472913	2.257472913	2.257472913	2.257472913	2.257472913	2.257472913	2.257472913	2.257472913	2.257472913	2.257472913	2.258795447
AC068831.3	3.264751331	3.264751331	3.264751331	3.264751331	3.264751331	3.733847707	3.264751331	3.264751331	3.91788332	3.264751331	3.527370516	3.264751331	3.264751331	3.264751331	3.628643191	3.264751331	3.532900273	3.264751331	3.264751331	3.264751331	3.264751331	3.264751331	3.264751331	3.264751331	3.264751331	3.264751331	3.264751331	3.264751331	3.684574947	3.268442959	3.264751331	3.264751331	3.54973342	3.458847742	3.304762809	3.264751331	3.154236584	3.690473735	3.941162208	3.264751331	3.232157405	3.602509426	4.21622323	3.264751331	3.264751331	3.264751331	3.264751331	3.264751331	3.264751331
AC073283.7	2.257472913	2.257472913	2.257472913	2.257472913	2.257472913	2.257472913	2.257472913	2.257472913	2.257472913	2.257472913	2.257472913	2.257472913	2.257472913	2.257472913	2.257472913	2.316626511	2.257472913	2.257472913	2.49995281	2.257472913	2.257472913	2.257472913	2.257472913	2.257472913	2.257472913	2.257472913	2.257472913	2.257472913	2.257472913	2.280209232	2.257472913	2.257472913	2.257472913	2.257472913	2.290779787	2.257472913	2.292518266	2.257472913	2.257472913	2.257472913	2.257472913	2.257472913	2.257472913	2.257472913	2.257472913	2.257472913	2.257472913	2.257472913	2.257472913
AC073321.4	2.257472913	2.257472913	2.626674775	2.257472913	2.257472913	2.257472913	2.257472913	2.259374236	2.257472913	2.257472913	2.257472913	2.257472913	2.257472913	2.257472913	2.257472913	2.257472913	2.257472913	2.257472913	2.257472913	2.453557732	2.257472913	2.257472913	2.257472913	2.257472913	2.257472913	2.257472913	2.258369994	2.257472913	2.257472913	2.257472913	2.257472913	2.257472913	2.257472913	2.257472913	2.257472913	2.257472913	2.257472913	2.257472913	2.257472913	2.257472913	2.278134427	2.257472913	2.257472913	2.257472913	2.257472913	2.257472913	2.257472913	2.257472913	2.257472913
AC074212.6	2.2817171965	2.2817171965	2.2817171965	2.2817171965	2.304318993	2.2817171965	2.2817171965	2.2817171965	2.315554635	2.8912496625	2.2880888515	2.2817171965	2.2817171965	2.2817171965	2.2817171965	2.6191224305	2.2817171965	2.2817171965	2.2817171965	2.2817171965	2.2817171965	2.2817171965	2.2817171965	2.2817171965	2.2817171965	2.2817171965	2.2817171965	2.2817171965	2.940937017	2.2817171965	2.8012839275	2.2817171965	3.143344588	2.363249919	2.2817171965	2.2817171965	2.2817171965	2.5366380795	2.400466185	2.292990544	2.2817171965	2.2817171965	2.9334889895	2.2817171965	2.2817171965	2.432789023	2.2817171965	2.2817171965	2.2817171965
AC079305.10	4.945335349	2.257472913	2.300138077	3.971364822	2.300138077	2.300138077	2.306542422	2.322438698	5.783833779	2.300138077	2.300138077	2.300138077	2.300138077	2.300138077	2.449188067	3.415307899	2.774232309	2.300138077	2.300138077	2.553537507	2.300138077	4.317316877	3.567308304	2.6870526	2.276162863	2.300138077	2.300138077	2.358112942	2.300138077	2.300138077	2.300138077	2.300138077	2.300138077	2.300138077	2.300138077	2.300138077	2.300138077	2.300138077	2.300138077	3.06489609	2.300138077	2.536754044	2.300138077	2.300138077	2.273877887	2.300138077	3.122493878	2.300138077	2.300138077
AC079741.2	2.784791344	2.257472913	2.257472913	2.257472913	2.257472913	2.410874968	2.257472913	2.459299863	2.257472913	2.257472913	2.257472913	2.257472913	2.257472913	2.257472913	2.257472913	2.257472913	2.257472913	2.257472913	2.378624754	2.299360654	2.257472913	2.257472913	2.257472913	2.257472913	2.257472913	2.257472913	2.257472913	2.257472913	2.257472913	2.257472913	2.257472913	2.257472913	2.257472913	2.257472913	2.257472913	2.461800095	2.418047214	2.257472913	2.257472913	2.257472913	2.257472913	2.257472913	2.257472913	2.257472913	2.257472913	2.257472913	2.257472913	2.257472913	2.257472913
AC079767.4	2.257472913	7.113363365	2.417434212	2.257472913	2.257472913	2.257472913	2.257472913	2.257472913	2.257472913	2.257472913	2.257472913	2.257472913	2.257472913	2.257472913	2.257472913	2.257472913	2.257472913	2.257472913	4.038042296	2.257472913	2.257472913	2.257472913	2.257472913	2.257472913	2.257472913	3.190634383	3.391692849	2.257472913	2.941975891	2.379925807	2.370196501	2.257472913	2.257472913	2.257472913	2.72468808	2.257472913	2.379791044	2.257472913	2.257472913	2.257472913	2.257472913	2.271165962	2.257472913	2.257472913	2.257472913	2.913580678	2.257472913	2.835837891	2.257472913
AC079807.4	2.257472913	2.257472913	2.257472913	2.257472913	2.257472913	2.257472913	2.257472913	2.257472913	2.257472913	2.257472913	2.257472913	2.257472913	2.257472913	2.257472913	2.257472913	2.257472913	2.257472913	2.257472913	2.257472913	2.257472913	2.257472913	2.257472913	2.257472913	2.257472913	2.257472913	2.257472913	2.257472913	2.257472913	2.257472913	2.257472913	2.257472913	2.257472913	2.257472913	2.257472913	2.257472913	2.257472913	2.257472913	2.257472913	2.257472913	2.257472913	2.257472913	2.257472913	2.257472913	2.257472913	2.257472913	2.257472913	2.257472913	2.257472913	2.25760925
AC083843.1	3.063991671	2.8063824785	2.590496489	3.075137841	4.35256262	2.897986496	4.4413284425	2.7356162445	3.7635447005	2.662889982	3.122090275	4.627702518	3.8552667535	3.646728414	3.5274288995	2.42007006	2.590496489	3.2467435275	3.115820127	2.686547272	2.743296236	2.590496489	2.466450763	3.1251822245	2.664049772	3.522707589	3.013294666	2.5261722715	2.662889982	2.7520835545	2.504654676	2.866418651	2.590496489	2.6992025885	3.148353307	2.662889982	2.718744813	2.7451549905	3.293669131	2.6565261895	5.1476435035	4.472320106	3.075930751	4.169930756	3.443580448	3.461717337	3.3156184915	3.0656418835	4.044368695
AC083949.1	2.266871029	2.496861422	2.266871029	2.266871029	2.266871029	2.266871029	2.266871029	2.287840639	2.266871029	2.266871029	2.266871029	2.266871029	2.435725489	2.266871029	2.266871029	2.257472913	2.266871029	2.266871029	2.386585464	3.591251465	2.266871029	2.266871029	2.266871029	2.266871029	2.266871029	2.266871029	2.266871029	2.266871029	2.266871029	2.266871029	3.374080743	2.266871029	2.266871029	2.990567229	2.852557287	2.266871029	2.290032874	2.584075545	2.266871029	2.313186826	2.266871029	2.942509531	2.266871029	2.266871029	2.266871029	2.266871029	2.266900444	2.276471748	2.266871029
AC084219.3	2.288583998	2.257472913	2.257472913	2.257472913	2.257472913	2.257472913	2.257472913	2.257472913	2.422072049	2.257472913	2.257472913	2.257472913	2.257472913	2.257472913	2.490556086	2.257472913	2.257472913	2.257472913	2.279916789	2.257472913	2.257472913	2.257472913	2.257472913	2.263353049	2.257472913	2.278578054	2.257472913	2.257472913	2.963550006	2.259126026	2.257472913	2.26379404	2.257472913	2.257472913	2.257472913	2.257472913	2.257472913	2.257472913	2.257472913	2.257472913	2.257472913	2.257472913	2.257472913	2.257472913	2.257472913	2.257472913	2.257472913	2.257472913	2.257472913
AC087501.1	2.257472913	2.257472913	2.257472913	2.257472913	2.257472913	3.412067623	2.257472913	2.257472913	2.257472913	2.257472913	2.257472913	2.295293182	2.505141593	2.257472913	2.257472913	2.257472913	2.454379137	2.257472913	2.257472913	2.257472913	2.257472913	2.257472913	2.257472913	2.257472913	2.257472913	2.307899697	2.257472913	2.257472913	2.554453726	2.387730153	2.294007978	2.257472913	4.355328708	2.270373507	2.257472913	3.690301658	2.257472913	2.854019295	2.366798968	2.257472913	2.257472913	2.257472913	2.257472913	2.257472913	2.257472913	2.257472913	2.257472913	2.257611259	2.527385649
AC090627.1	2.257472913	2.257472913	2.257472913	2.257472913	2.523842583	2.257472913	2.257472913	2.257472913	2.354295527	5.570650457	2.257472913	2.257472913	2.27283248	2.257472913	2.257472913	2.257472913	2.257472913	2.31891557	2.257472913	2.266986767	2.257472913	2.257472913	2.257472913	2.257472913	2.257472913	2.257472913	2.257472913	2.257472913	2.257472913	2.257472913	2.556366829	2.257472913	2.496176022	2.257472913	2.257472913	3.075236407	2.257472913	2.257472913	2.257472913	2.266592227	2.257472913	2.285423542	2.304284967	2.257472913	2.257472913	2.583576224	2.257472913	2.257472913	2.257472913
AC091133.1	6.727653391	6.799708874	6.348716556	7.689889689	7.806522468	6.310835647	6.757194585	6.996079279	6.451278459	5.815832673	6.417034896	7.038495541	6.880157733	7.365052665	7.809459046	7.099751156	7.719293793	8.737545262	6.741079164	6.90084265	7.997369079	7.901988714	6.588473238	7.447882635	6.718348922	6.816487321	8.093339129	7.349032066	5.331850506	7.129695239	6.661819217	6.3783266	4.852819703	6.458533405	7.934803559	5.885640916	8.005522269	5.885640916	6.087652095	6.772563931	6.284019483	6.479479056	5.885640916	7.311585702	6.546400306	6.548031043	7.237021327	6.458946226	7.779771649
AC091633.3	2.937318993	2.712998437	2.260000215	2.373135297	2.323888303	2.537311306	2.260000215	2.260000215	2.260000215	2.260000215	2.260000215	2.259092488	2.260000215	2.463028805	2.260000215	2.271955489	2.259092488	2.260000215	2.260000215	2.27685862	2.260000215	2.407599995	2.260000215	2.501710683	2.260000215	2.260000215	2.260000215	2.478837868	2.260000215	2.259092488	2.260000215	2.291692822	2.260000215	2.279022603	2.260000215	2.260000215	2.288128409	2.259092488	2.258307734	2.260000215	2.468094874	2.260000215	2.376302721	2.260000215	2.260000215	2.260000215	2.260000215	2.260000215	2.260000215
AC092192.1	2.257472913	2.257472913	2.257472913	2.257472913	2.257472913	2.257472913	2.257472913	2.257472913	2.257472913	2.257472913	2.257472913	2.257472913	2.257472913	2.257472913	2.257472913	2.257472913	2.257472913	2.257472913	2.257472913	2.257472913	2.257472913	2.257472913	2.257472913	2.257472913	2.257472913	2.257472913	2.257472913	2.257472913	2.257472913	2.257472913	2.257472913	2.257472913	2.257472913	2.315198163	2.257472913	2.257472913	2.257472913	2.257472913	2.257472913	2.257472913	2.257472913	2.257472913	2.257472913	2.257472913	2.257472913	2.257472913	2.257472913	2.257472913	2.257472913
AC092620.2	4.803462891	2.995800012	2.369782559	2.257472913	2.600531048	2.259830282	3.473384709	2.407044811	2.369782559	2.369782559	2.535797315	2.492861354	2.369782559	2.513538055	2.407044811	2.259830282	2.369782559	2.412480673	2.407044811	2.407044811	2.407044811	4.307430701	2.369782559	2.407044811	2.477014206	2.787786929	2.369782559	2.407044811	2.259830282	2.407044811	2.407044811	2.470255551	2.407044811	2.405713004	3.254234235	2.407044811	3.862902114	2.407044811	2.407044811	2.388098819	2.369782559	2.369782559	2.369782559	2.407044811	2.407044811	2.407044811	2.503645583	2.407044811	2.407044811
AC092660.1	2.257472913	2.257472913	2.257472913	2.257472913	2.257472913	2.257472913	2.257472913	2.307137889	2.257472913	2.257472913	2.257472913	2.257472913	2.257472913	2.257472913	2.257472913	2.257472913	2.257472913	2.257472913	2.257472913	2.257472913	2.272850726	2.257472913	2.257472913	2.257472913	2.257472913	2.257472913	2.257472913	2.257472913	2.257472913	2.257472913	2.257472913	2.257472913	2.257472913	2.257472913	2.257472913	2.257472913	2.873447169	2.257472913	2.257472913	2.257472913	2.257472913	2.393288609	2.257472913	2.257472913	2.257472913	2.257472913	2.257472913	2.257472913	2.259803885
AC092667.2	2.257472913	2.257472913	2.257472913	2.257472913	2.257472913	2.257472913	2.257472913	2.257472913	2.463182665	2.580068754	2.364343117	2.320224174	2.257472913	2.270293463	2.257472913	2.257472913	2.257472913	2.257472913	2.257472913	2.257472913	2.257472913	2.257472913	2.257472913	2.257472913	2.257472913	2.257472913	2.257472913	2.257472913	2.257472913	2.257472913	2.257472913	2.257472913	3.007925052	2.443278051	2.257472913	2.257472913	2.257472913	2.257472913	2.356879987	2.257472913	2.257472913	2.257472913	2.257472913	2.257472913	2.257472913	2.257472913	2.257472913	2.257472913	2.73722293
AC100830.4	2.257593284	2.257593284	2.257593284	2.257593284	2.257593284	2.257593284	2.257593284	2.257593284	2.837870771	2.257593284	2.257593284	2.269472707	2.39095317	2.257593284	2.546572693	2.257593284	2.257593284	2.257593284	2.886169642	2.257593284	2.257593284	2.257593284	2.257593284	2.257593284	2.40964681	2.664468031	2.257593284	2.257593284	2.257593284	2.288801079	2.257593284	2.257593284	3.17189377	2.257593284	2.257593284	2.257593284	2.257593284	3.315660112	2.257593284	2.257593284	2.257593284	2.257593284	2.257593284	2.26046817	2.257472913	2.257593284	2.257593284	2.257593284	2.257593284
AC104667.3	2.257472913	2.257472913	2.323340516	2.257472913	2.257472913	2.257472913	2.257472913	2.257472913	2.257472913	2.257472913	2.257472913	2.257472913	2.257472913	2.257472913	2.257472913	2.257472913	2.257472913	2.257472913	2.257472913	2.257472913	2.257472913	2.257472913	2.257472913	2.257472913	2.257472913	2.257472913	2.257472913	2.28238952	2.257472913	2.257472913	2.257472913	2.257472913	2.257472913	2.257472913	2.257472913	2.257472913	2.257472913	2.257472913	2.257472913	3.302969588	2.257472913	2.257472913	2.257472913	2.257472913	2.257472913	2.257472913	2.257472913	2.257472913	2.257472913
AC106801.1	2.27178637	2.257472913	2.257472913	2.257472913	2.257472913	2.814014542	2.260652113	2.257472913	2.861125665	2.257472913	2.257472913	2.257472913	2.257472913	2.257472913	2.345638902	2.257472913	2.445299045	2.257472913	2.257472913	2.475960336	2.257472913	2.257472913	2.257472913	2.257472913	2.257472913	2.273559192	2.257472913	2.257472913	2.523030389	2.507516043	2.362964701	2.263686385	2.257472913	2.257472913	2.257472913	3.352571097	2.257472913	4.095989538	2.257472913	2.257472913	2.257472913	2.257472913	2.322133801	2.257472913	2.257472913	2.374697621	2.257472913	2.257472913	2.257472913
AC108056.1	2.257472913	2.257472913	2.257472913	2.257472913	2.257472913	2.257472913	2.257472913	2.257472913	2.257472913	2.257472913	2.257472913	2.257472913	2.257472913	2.257472913	2.257472913	2.257472913	2.257472913	2.257472913	2.257472913	2.257472913	2.257472913	2.257472913	2.257472913	2.257472913	2.257472913	2.257472913	2.257472913	2.257472913	2.257472913	2.257472913	2.257472913	2.257472913	2.257472913	2.257472913	2.257472913	2.257472913	2.257472913	2.257472913	2.257472913	2.257472913	2.257472913	2.257472913	2.257472913	2.257472913	2.257472913	2.257472913	2.257472913	2.257472913	2.257472913
AC112198.1	2.266720584	2.257472913	2.257472913	2.257472913	2.269233566	2.257472913	2.257472913	2.257472913	2.679371226	2.257472913	2.257472913	2.257472913	2.257472913	2.257472913	2.395261688	2.257472913	2.257472913	2.257472913	2.309971183	2.311021568	2.257472913	2.257472913	2.257472913	2.257472913	2.257472913	2.257472913	2.257472913	2.257472913	2.257472913	2.257472913	2.377763487	3.111000904	2.257472913	2.257472913	2.257472913	2.257472913	2.257472913	2.257472913	2.257472913	2.257472913	2.257472913	2.362482676	2.332070319	2.257472913	2.257472913	2.257472913	2.257472913	2.257472913	2.257472913
AC114730.11	2.380447764	2.257472913	2.257472913	2.537410228	2.257472913	3.628940469	2.257472913	2.259779555	2.257472913	2.257472913	2.257472913	2.257472913	2.257472913	2.257472913	2.257472913	2.257472913	2.257472913	2.257472913	2.257472913	2.257472913	2.25812812	2.257472913	2.257472913	2.257472913	2.257472913	2.276612738	2.257472913	2.257472913	2.257472913	2.257472913	2.257472913	2.257472913	2.500651114	2.257472913	2.257472913	2.454350076	2.257472913	2.257472913	2.257472913	2.257472913	2.257472913	2.257472913	2.257472913	2.257472913	2.257472913	2.257472913	2.257472913	2.268383628	2.257472913
AC114752.3	2.257472913	2.257472913	2.257472913	2.257472913	2.505509523	2.648253866	2.912496032	2.257472913	2.470331819	2.257472913	2.257472913	2.257472913	2.257472913	2.257472913	2.257472913	2.257472913	2.938301458	2.26491418	2.257472913	2.447423247	2.257472913	2.257472913	2.257472913	2.257472913	2.257472913	2.257472913	2.257472913	2.257472913	2.685304208	2.258874807	2.257472913	2.257472913	2.257472913	2.257472913	2.263130258	2.257472913	2.257472913	2.257472913	2.257472913	2.257472913	2.257472913	2.257472913	2.257472913	2.257472913	2.257472913	2.257472913	2.257472913	2.257472913	2.257472913
AC124997.1	2.264254892	2.257472913	2.257472913	2.314904437	2.257472913	2.257472913	2.257472913	2.263890773	2.257472913	2.257472913	2.257472913	2.257472913	2.257472913	2.257472913	2.257472913	2.257472913	2.257472913	2.257472913	2.257472913	2.257472913	2.257472913	2.257472913	2.257472913	2.257472913	2.257472913	2.257472913	2.257472913	2.257472913	2.257472913	2.257472913	2.270118078	2.257472913	2.257472913	2.257472913	2.257472913	2.257472913	2.257472913	2.257472913	2.257472913	2.257472913	2.257472913	2.389253223	2.257472913	2.257472913	2.257472913	2.257472913	2.257472913	2.257472913	2.257472913
AC136289.1	2.257472913	2.424904357	2.257472913	2.355972743	2.310479482	2.257472913	2.257472913	2.257472913	2.257472913	2.257472913	2.257472913	2.260388252	2.257472913	2.257472913	2.278124543	2.257472913	2.867911294	2.257472913	2.257472913	2.257472913	2.27430941	2.28221836	2.308992497	2.257472913	2.257472913	2.257472913	2.257472913	2.715279631	2.689758355	2.257472913	2.257472913	2.352765077	3.472713697	2.382639524	2.257472913	2.257472913	2.257472913	2.257472913	2.802573265	2.257472913	2.257472913	2.257472913	2.257472913	2.259085722	2.352544771	2.257472913	2.261487549	2.257472913	2.257472913
AC139100.3	2.257472913	2.257472913	2.257472913	2.257472913	2.257472913	2.257472913	2.257472913	2.257472913	2.605057892	2.257472913	2.257472913	2.257472913	2.257472913	2.257472913	2.257472913	2.257472913	2.364297078	2.257472913	2.257472913	2.257472913	2.257472913	2.257472913	2.257472913	2.257472913	2.257472913	2.257472913	2.257472913	2.257472913	2.257472913	2.257472913	2.257472913	2.257472913	2.257472913	2.466029147	2.257472913	2.908812159	2.257472913	2.257472913	2.257472913	2.257472913	2.266475051	2.257472913	2.817002986	2.257472913	2.257472913	2.316424676	2.257472913	2.257472913	2.257472913
AC141928.1	2.25759833	2.25759833	2.363229811	2.257472913	2.25759833	2.25759833	2.25759833	2.272380923	2.25759833	2.432910233	2.25759833	2.25759833	2.25759833	2.2698036305	2.25759833	2.6934891435	2.25759833	2.25759833	2.2726694505	2.25759833	2.2620856585	2.25759833	2.2666635625	2.25759833	2.25759833	2.25759833	2.25759833	2.25759833	2.25759833	2.25759833	2.633176061	2.25759833	2.25759833	2.25759833	2.2914169445	2.25759833	2.25759833	2.25759833	2.25759833	2.7716888285	2.25759833	2.262807908	2.25759833	2.25759833	2.25759833	2.25759833	2.25759833	2.25759833	2.25759833
AC144652.1	2.257472913	2.549868256	2.257472913	2.257472913	2.257472913	2.257472913	2.257472913	2.257472913	2.257472913	2.257472913	2.257472913	2.257472913	2.257472913	2.257472913	2.257472913	2.307222734	2.257472913	2.257472913	2.385525806	2.257472913	2.257472913	2.257472913	2.257472913	2.257472913	2.257472913	2.257472913	2.257472913	2.257472913	2.257472913	2.257472913	2.257472913	2.260290346	2.257472913	2.257472913	2.257472913	2.257472913	2.257472913	2.257472913	2.257472913	2.257472913	2.257472913	2.257472913	2.257472913	2.257472913	2.257472913	2.257472913	2.257472913	2.257472913	2.257760379
AC145343.2	2.679554412	2.261924795	5.174069584	2.261924795	2.497379193	2.504268825	2.261924795	2.261924795	3.97770123	2.261924795	2.261924795	2.261924795	2.261924795	2.261924795	2.261924795	2.360136364	2.261924795	2.3961094	2.321939491	2.261924795	2.403052698	2.507365747	3.135278815	2.261924795	2.261924795	2.87275039	2.261924795	2.261924795	2.482363446	2.686345716	2.640027621	2.261924795	2.261924795	2.261924795	2.679776569	2.445669691	2.30317268	2.261924795	2.261924795	2.369650589	2.261924795	2.261924795	2.410195529	2.261924795	2.261924795	3.201146748	2.261924795	2.383948043	2.261924795
ACAA1	8.2906109195	7.8363857205	8.2339614485	8.6665294685	8.394174197	6.553276202	7.560594	8.0038399015	7.594427477	7.6440730925	7.675506668	7.4910049905	7.741257076	8.0173870665	7.4688973835	7.4372152925	6.659134362	7.4235028585	7.2123171355	9.271384466	8.335433695	7.7019720995	8.0759831155	7.9054761065	6.633389924	7.3870456805	7.628461329	8.814396969	8.4024456465	7.916052593	8.542352802	7.451854212	8.448990971	8.5966922645	6.7904360355	6.5474305235	7.8205633105	6.527843087	6.9594344305	8.464845237	7.924789046	10.492707967	7.210713753	7.4537462695	8.1867152895	8.3058492195	8.0495168725	8.1513951555	8.204638987
ACAA2	6.24875403966667	5.61063697933333	6.15701132333333	6.67638420833333	5.48025307766667	6.70755539666667	6.138041686	5.878737655	7.84640711866667	6.24414276066667	6.773213332	6.11655519433333	6.680743936	5.70844667833333	7.361252312	5.637071617	5.92500549966667	6.776908364	6.231505538	6.62170691366667	6.500406347	4.05591149933333	6.61846279266667	6.682436641	6.478255255	6.33147765833333	5.745038543	6.595684261	6.02526630966667	6.76328892866667	6.93313727633333	5.316378828	6.63179669166667	6.566242747	7.09884094066667	6.99257088266667	5.069799207	6.386659225	5.69603472566667	6.274204398	5.81712466733333	7.02058232766667	7.088817114	6.49871886133333	6.51077231	5.39356658233333	6.27529433	6.04381926	6.76151836933333
ACACA	4.5660653365	4.9789462655	5.725300396	5.1251883305	5.464928907	5.0824616395	4.6045410655	6.0604688305	6.058371786	4.6770526805	5.151169256	5.151381545	5.3540026085	5.1832996915	6.1581496885	5.4459802225	6.618711396	5.9693629345	4.8663529065	5.031370524	5.3464274245	5.4789482375	5.167047508	5.929888622	5.326906619	5.7699800645	5.217861652	5.3681337695	5.2098735075	5.507148135	5.6948882995	6.1115494665	6.1273161985	5.1286135405	5.6654664655	5.845005559	5.492452203	5.300345994	5.6050278255	4.2226699195	5.903067898	5.750691457	6.0686084435	5.3531169315	5.946195464	5.7733195995	5.2412406135	5.045920254	6.1276962585
ACACB	4.7606421555	4.45906225283333	4.38601602433333	4.603808662	5.04054498116667	4.48885038566667	4.61367959666667	4.80103441033333	6.39623223166667	4.98446976566667	4.038880473	4.49042709416667	4.01497892783333	5.11752391083333	5.09750433733333	4.29648822716667	4.176154587	5.95154284133333	4.31669964016667	4.51536225133333	5.44230316783333	5.60621534066667	4.7244463125	5.35453004983333	5.45081259083333	5.26830950566667	5.145661705	4.679382052	5.362252688	5.2359316145	4.988899308	7.0715450935	4.94190628316667	5.08953665833333	5.08851840116667	5.10106652116667	5.11899906366667	5.75917081366667	4.71368956633333	4.75467708833333	5.43141008533333	6.06284947083333	7.0711109745	5.72212167866667	4.853854261	4.92400256733333	6.016554472	5.30527737333333	6.743650087
ACAD10	2.99741526075	3.08060129325	3.13469553425	3.194185817	3.3767737605	3.23845147	2.864318689	3.0065684545	3.540813691	2.6900178985	3.06298148025	3.1989507335	3.1584026665	3.270611526	4.2629067845	3.146974273	3.15909125075	3.64186450425	3.060234266	3.36490555975	3.89892230525	3.94649093475	3.2267522385	3.54809952175	3.71129064375	3.24079601125	3.66199377425	3.3087838015	3.92656323525	3.27053572475	3.390090477	3.15822055575	3.72266030175	3.3109051625	3.263908064	3.1584026665	3.3292484075	4.0861023	3.380122882	2.9963497985	3.16090353075	3.483176262	3.529591532	3.3148470575	3.60356582625	3.32789713175	4.06072662025	3.39430927725	3.83696083725
ACAD8	7.905872598	5.883770306	9.458240821	8.775913532	8.610733241	8.542239048	8.078941634	9.4633585	8.517314204	7.322047676	8.340346922	8.860006471	9.134368536	9.413806861	10.12404917	8.877672162	9.22428594	9.148476955	7.415051363	8.960739954	9.822859593	10.273396	10.17711646	9.662314339	10.63600496	10.04975031	9.56745165	9.967982223	9.671602773	9.380117815	9.511942716	9.792912935	9.24639661	8.556603822	8.41175512	8.535658455	8.785059879	8.008607172	8.787238669	8.72591793	10.76723859	8.397919468	7.697067853	9.741911	10.73338488	10.4983584	9.503754197	9.476008516	10.57282669
ACAD9	5.955929983	7.286032297	8.09470718	7.406982364	7.521793117	5.792985344	6.39479225	8.76087753	7.301394796	5.899200447	7.5518705	7.163891849	7.161093285	7.56639125	7.637782795	8.830430463	6.39717463	5.948345273	5.816208423	7.674379389	7.366328397	7.465508907	7.800739368	7.836024215	7.401131021	7.452018765	7.526541454	8.009302858	8.400831494	7.545995199	7.956027588	7.559175974	8.245121021	8.160922389	8.40057194	7.171076506	7.547622003	6.964813178	7.81205943	7.622958248	7.815332722	7.392087301	7.747311865	7.837906938	8.078029417	7.941099721	7.648359942	7.364850639	7.933317573
ACADL	8.95424301	3.6334634865	4.9539758935	7.983521125	7.801118426	5.339949941	7.3507742715	7.868870505	9.4157489155	6.6696423305	7.555760776	7.316131874	6.721799259	8.205350962	2.617591214	6.1009264925	4.1971437765	6.2822851865	3.421831606	6.3673325815	6.6366499345	4.8521923005	6.824742091	5.844918641	5.238664435	8.2791191815	5.1515932755	5.5645780765	2.514852374	7.211729113	6.039073507	6.2436717435	6.4401070795	7.480572707	2.682040921	6.64844083	4.440677633	5.5302671445	8.577234487	7.3734828375	2.3999400935	2.683231946	8.1888459	5.150029984	5.018124221	9.934219701	7.9823936615	8.1227079425	5.9405473775
ACADM	11.52586496	10.10185226	10.1994308	11.16263349	9.400315508	10.53525014	11.58009247	8.462366227	10.92879955	11.60617596	9.887240132	10.29449205	9.51314431	10.40640841	10.91276883	10.08281205	9.222583886	8.959244772	10.01261137	9.828280551	10.67401302	9.915629744	11.21939918	10.68625717	9.467510444	10.78011256	10.70139664	9.843149247	9.971953267	10.40321814	9.667255419	10.92806322	10.19359772	10.20682662	10.35799128	9.389286017	10.34157587	9.468718454	9.839368256	10.18289831	11.81756433	11.3381696	10.39981947	10.48544294	10.64625794	10.77394674	11.10440059	10.28696076	9.123842103
ACADS	5.444768873	5.153719148	6.185297639	6.560385365	5.561117619	5.444768873	5.524134108	4.979440563	6.300806521	4.549092546	5.182681212	5.411251721	4.667464306	5.411251721	6.237980683	6.93368998	5.411251721	5.586558451	5.411251721	5.411251721	5.891465655	5.444768873	6.630132981	6.540358423	5.556972069	5.411251721	5.499389453	6.550208686	5.444768873	5.465823756	6.1995416	5.15750533	6.433269469	5.711131051	6.519043184	5.444768873	5.411251721	6.299241717	5.816315336	6.558191397	5.878165987	7.915649103	5.444768873	5.444768873	5.516957146	5.444768873	5.677785384	4.812652628	4.962385054
ACADSB	7.3812854515	6.116636322	6.2523428095	7.172800982	6.136348874	6.6378387335	7.074593344	6.459670324	7.4897056495	7.190112397	6.0155239335	5.9151953755	5.2247186455	6.9960439335	6.833443524	6.075341783	7.259021836	6.5708988245	5.3485136695	6.1501668255	6.2712719115	6.4994799155	6.776777039	6.2987982015	6.443632913	6.886858511	6.65749078	5.882896924	7.241034285	6.609821673	6.5400228315	7.261070229	6.8422329695	6.361228054	4.8834406535	7.150673515	5.3600018395	7.2476414635	6.124454767	7.00963406	5.9561415115	5.9656129935	8.2281684855	6.7996571895	6.4504069355	6.740835557	6.8846418815	6.6719280965	6.221874453
ACADVL	7.619628572	8.923956459	9.445900673	8.759297814	9.357864642	8.274418856	8.458546649	8.9759252	10.60442959	8.148833253	9.891322495	9.687865426	10.19995138	8.968475183	9.557288583	9.228589733	8.648588926	9.912011303	7.773039764	9.963236857	9.344758831	9.617505254	8.713291568	9.782892922	10.47433161	9.568311012	10.4163607	9.372603863	10.32820007	9.922171569	10.5739765	9.300330991	10.68915645	10.37312201	10.11165848	9.480548701	9.267670445	10.94740072	9.884004827	9.523921631	10.45040917	11.15982386	11.38472219	10.05111222	11.17005137	10.00101047	10.42342788	10.04558111	10.81502256
ACAN	3.11240335325	3.2894526405	3.516958516	3.24233441825	3.298143699	3.260087602	3.287398249	3.17433979925	3.298143699	4.02377304	3.3215462585	3.57701259525	3.2559797765	3.25986517225	3.38014222025	3.65606568275	3.28445304575	3.260087602	3.96874358625	3.2119826515	3.29997337225	3.21139130675	3.30625821025	3.68034201025	3.2684662965	3.3690285805	3.294892315	3.33442141575	4.00249429925	3.6261524365	3.472997584	3.298143699	3.830088667	4.09532755575	4.7663962125	3.5138301345	3.260087602	4.18829053575	3.7016137275	3.353737902	6.02755022925	4.5428902655	3.4507003995	3.298143699	4.00091865825	3.85015386175	3.30094225	3.228746721	3.7752812755
ACAP1	3.064618155	5.30596272166667	3.957062477	3.373659504	3.53507098633333	4.42745381333333	3.396400488	3.47832634566667	4.227432111	3.12666654033333	3.27305547433333	3.55319593366667	3.49173409333333	3.35093886033333	3.64116602666667	3.794753152	4.87167146166667	4.28576678166667	4.53950872333333	3.68568152666667	3.132693917	3.63764329466667	3.850725031	3.386852479	3.676000143	3.962321431	3.64360130066667	3.60960367633333	4.88316075633333	3.36303997633333	3.298751927	3.37858982	5.203240535	3.79165569633333	3.23789240633333	5.79356049333333	3.305338369	4.9766774	4.16905182233333	3.68900879633333	3.207548333	3.639150116	4.39100656366667	3.467340493	3.32920221566667	4.12700405166667	3.316302729	5.24472655666667	3.93556034933333
ACAP2	5.94810770466667	6.13575744666667	6.830729508	5.73481733066667	5.967280734	5.79396351333333	6.02200078566667	5.93220466366667	5.56752908566667	5.68004442066667	5.89824248066667	5.88545525	5.56172896133333	5.978315793	5.65427699133333	6.65854089633333	5.515440882	5.18530650333333	5.342848812	5.73962008033333	5.75111866233333	5.42904418766667	5.95933921633333	6.01180112666667	5.648100108	5.760811299	5.42539155	5.79442826166667	4.97281878733333	5.06797836733333	5.55683932033333	5.34366869633333	5.326018376	5.21459477566667	5.86770119233333	4.655822495	5.34191534666667	4.60001554633333	5.821199131	5.59521522866667	5.80574484166667	5.31889067433333	4.370962141	5.79360813033333	6.238422139	5.51918622466667	5.88586838933333	5.69730223566667	5.33577557433333
ACAP3	2.511979574	3.0442847065	3.5218169745	2.911142312	2.911142312	2.5644309345	2.5644309345	2.5824115145	2.5915170815	2.6672659595	3.0431194685	3.2848599945	3.4147829385	2.609034575	2.5741138725	3.413895841	2.5994684315	2.911142312	2.911142312	2.911142312	3.028117613	2.9317258015	3.1868000645	2.91650315	3.204126465	2.4764623755	2.738484239	2.911142312	3.0182468375	2.82333973	3.3375106405	2.8774009625	3.071896453	2.911142312	2.911142312	2.919838361	2.8314552155	2.955416686	2.5940352875	2.5733838655	3.7278842065	2.911142312	3.10421378	3.1406534285	3.4348484755	3.375687472	3.2036427655	3.13033629	3.776516962
ACAT1	5.49626534966667	4.605181615	5.29526591	4.962008674	4.408480768	5.27622520333333	5.19949901	5.06497228866667	5.970392842	5.11579244966667	4.875878327	4.72450370233333	4.84422100166667	4.82272934566667	5.56164953433333	4.712587084	5.10241260666667	4.739259667	4.70653887733333	5.69518595	5.30006793533333	5.15569601333333	4.987657246	4.993664917	4.98375969366667	5.842640712	5.03362077366667	5.06664685	5.75320600266667	4.93684801033333	5.01556271966667	5.42733559333333	6.70783306133333	5.19444809	4.628904215	5.813862739	4.68197763933333	5.452469156	5.08206681566667	5.14000574666667	5.489568173	4.97197493866667	6.49536891733333	4.94298276766667	5.474430894	5.17607706333333	6.269372642	5.02721666366667	5.056855928
ACAT2	7.791930671	7.79191912	7.797209378	7.833013622	6.996097996	7.186416906	6.841438441	7.20015659	6.199723597	6.469904582	7.011053091	5.892516053	6.809352719	6.481905635	6.760794837	7.230090742	6.728758344	4.928184962	6.287640006	6.791058939	7.095817896	6.547024329	7.412941622	6.621865809	6.469904582	7.096461406	7.061017471	7.099553321	5.228513096	6.920758351	6.289602936	6.723198963	7.137996535	6.770869739	6.601690807	7.059743526	6.786242131	6.469904582	5.960672186	7.59381271	6.377143952	6.43115283	5.497761075	6.469904582	6.472199361	6.045529008	6.832710455	6.819130863	5.728115289
ACBD3	8.847238343	8.487754903	8.561075781	9.633154245	9.4006878705	7.4311478575	8.738027142	9.380675097	8.0894637045	7.453821586	9.3449011005	8.7295495865	8.9061472545	9.065827678	9.4045371035	8.9385227715	7.5304152735	7.7852891095	8.9089958	9.3737995965	8.8486173435	9.088148366	9.599305732	9.037549937	8.7747421385	8.5785972935	9.1282688455	9.8226876665	8.1150739445	8.7412939485	8.8009361135	8.6380639265	7.4400765345	8.466513418	9.5047717055	6.721794272	9.3915627545	6.654540307	8.2125431155	8.7154477105	9.066435266	10.128263976	5.575652068	9.7061736995	9.1958038045	8.4298647805	8.995089337	9.1878964455	8.9465349245
ACBD4	5.568781523	5.352932765	5.460156173	5.89722607	6.428968694	4.909621234	5.141654662	5.664442106	6.510537205	4.830223556	5.408168507	5.460156173	5.124011118	6.442387157	5.554237904	5.224073957	5.95316151	6.613829286	5.460156173	5.35016468	5.549527111	6.013889272	6.037804685	5.417230371	5.100145243	5.460156173	5.635610412	5.460156173	5.460156173	5.252186904	4.940624532	4.272047826	5.575327634	5.460156173	4.946428726	6.441518112	4.615772179	5.973003143	5.460156173	5.290151559	5.064191009	4.924070117	7.317920061	5.519502945	5.477711015	5.348652202	5.236179382	5.565847715	5.625355588
ACBD5	7.6571793855	7.375712463	8.461379571	8.662343228	8.635894142	6.7136425995	8.0166554505	8.183926918	8.329086212	7.3548148415	7.397602887	7.165403629	7.7412438965	7.88911013	8.7543104915	7.4118764735	8.6423919585	7.1321936655	6.6910331455	8.423987618	7.6682722365	8.669695213	8.3892189045	8.391837186	8.1275255365	8.6720000875	8.3719908785	7.918728623	8.079608773	7.71877042	8.061948002	6.4538605575	7.641437801	7.70210529	6.8792304775	8.217516688	7.5409302105	8.4588222625	7.220809266	7.788693312	6.7334237015	7.7757183535	8.308490746	7.814182323	9.8214069425	8.194325108	8.4066873595	7.9806755345	7.9786113515
ACBD6	7.234923386	7.842302109	8.809251597	7.660688528	7.559639617	7.16433905	7.281199788	9.187119993	7.747531878	6.90104247	6.748033242	6.942979333	7.086304662	7.340426407	7.265406443	8.59311742	7.281199788	7.174236883	5.213114401	7.185367523	6.689655441	7.000209404	8.061746509	7.682191543	7.631870401	7.668173346	7.321059606	8.239115327	7.451810258	7.606118041	7.257985228	6.939534106	7.602977413	8.165232964	7.42749528	7.281199788	7.388495582	7.281199788	7.281199788	7.370581027	7.693714258	7.247404228	7.271637496	7.174013242	7.478685669	7.303827507	7.259063516	7.278557143	7.071130501
ACCS	2.311011237	2.257690739	3.40471299	2.398886146	3.107204428	2.257472913	2.257690739	3.063677606	2.604261401	2.257472913	2.270077692	2.324874819	2.324874819	2.324874819	2.311011237	2.324874819	2.311011237	2.287676825	2.257690739	2.257472913	2.903320544	2.270077692	2.991773706	2.68305879	2.311011237	3.083471507	2.315832385	2.739171176	2.324874819	2.671639109	2.324874819	2.529401313	2.266435616	2.370934009	2.324874819	2.257690739	2.324874819	2.311011237	2.525226648	2.646307453	2.316001585	3.487525444	2.257472913	2.650407911	2.433962714	2.654075221	3.812514775	2.401713238	4.084610423
ACD	4.855489714	7.227925464	6.399824859	6.297699905	6.375017764	3.814136666	5.077546081	6.656573215	5.676074335	6.258273611	6.474723886	6.304800886	6.291515864	7.11960163	5.513619083	7.513403163	5.630455359	6.465870212	5.711692694	5.492146784	6.452607772	5.551966668	7.221610105	6.934880809	5.920923461	5.466459374	6.304800886	6.633161668	5.786339996	6.253653775	6.490280891	4.877233115	5.588686136	6.304800886	4.15125	6.304800886	6.304800886	5.742646711	5.331596858	6.144713927	5.074906704	5.870356502	6.304800886	6.994184032	6.124329504	6.81526125	6.2560042	6.304823546	6.327531294
ACE	2.966124139	3.063750722	3.0426532345	2.785750391	3.1188945125	3.1357455695	3.788843686	2.9084215555	3.1984283475	3.744198217	2.7328112385	3.089819529	2.927314615	3.072302912	4.1457611315	3.1932891805	3.0318347585	3.8591070495	2.861136424	4.016906467	2.959506183	4.8863366985	4.26121486	4.2479796645	3.467527897	3.0313887975	3.402535871	3.4787541945	4.573111553	3.9744818575	4.219978716	2.692411962	3.0852710965	3.235424874	2.7037857305	3.04273953	3.129736816	3.060996111	3.8152530745	3.325462506	2.806079317	3.156138974	3.04273953	3.498088624	3.0948655235	3.783013721	3.465352815	3.412291764	5.2191241025
ACE2	4.2021017545	2.6007140975	2.794038151	2.86552597	2.6022453485	2.61231815	2.9011974595	2.612859403	2.597158809	2.597158809	2.601514967	2.5237999865	2.6930317325	2.568274555	2.5835229185	2.773437056	2.5835229185	2.9482201505	2.597158809	2.6007140975	2.6007140975	2.608335384	2.8082261815	4.00753631	2.7716216535	2.6225851495	2.8966917285	3.334175577	2.5627883065	2.597158809	3.1098379055	2.8122042405	2.576424197	2.5835229185	2.5727746785	2.597158809	5.4096961035	2.587078207	2.587078207	4.598319236	2.4919937265	5.6264084805	2.6007140975	2.628242528	2.7321051515	2.597158809	2.9852405375	2.4919937265	2.707757536
ACER1	2.257472913	2.257472913	2.257472913	2.257472913	2.257472913	2.257472913	2.257472913	2.257472913	2.313725038	2.257472913	2.267814969	2.257472913	2.257472913	2.315014377	2.257472913	2.257472913	2.257472913	2.257472913	2.257472913	2.391156436	2.257472913	2.257472913	2.257472913	2.320252514	2.279743684	2.257472913	2.257472913	2.535229882	2.257472913	2.257472913	2.257472913	2.257472913	2.442591083	2.257472913	2.268184588	3.292606257	2.257472913	2.257472913	2.257472913	2.257472913	2.257472913	2.257472913	2.257472913	2.257472913	2.257472913	2.257472913	2.257472913	2.257472913	2.257472913
ACER3	4.89235845066667	5.62392450866667	6.0556384165	5.01588247216667	4.65743561266667	5.552215457	5.302060582	4.89119692383333	5.06162209816667	4.77664739566667	4.73176326733333	4.46791960116667	4.93197468083333	4.64923679483333	5.56040270666667	4.71307121316667	4.5780825915	5.0186235455	4.94956651783333	4.17105506716667	5.6265921655	4.98553785066667	5.30818353216667	4.97509389833333	4.376613826	4.7044867435	4.82034840783333	5.07397997983333	4.872362474	5.81258046783333	4.6122985775	5.43828638816667	4.56706705783333	4.93405975633333	5.23201484566667	4.50182673666667	5.45100916083333	4.40423716216667	4.61315395683333	4.92922142383333	5.40276510183333	4.94556222466667	4.6839642345	4.83588830433333	4.7960485315	4.73611858833333	4.98660415816667	4.9178692125	4.67099317016667
ACHE	2.39461610366667	2.39563463933333	2.492800501	2.39461610366667	2.39461610366667	2.87108878666667	2.39461610366667	2.39461610366667	3.000461147	2.39461610366667	2.39461610366667	2.39250369666667	2.50110044633333	2.38951144966667	2.39461610366667	2.52552096566667	2.556369205	2.78454824233333	2.66883029833333	2.537226535	2.43021249966667	2.57492461933333	2.610063655	2.394328041	2.39461610366667	2.43101085066667	2.39461610366667	2.317786186	3.232082576	2.39675667566667	2.55569175233333	2.49471887433333	3.124545658	2.63639496066667	2.39461610366667	2.95015859033333	2.39461610366667	3.00567563633333	2.80632518533333	2.39461610366667	2.39250369666667	2.87026212333333	2.76651938966667	2.39461610366667	2.39461610366667	2.609456694	2.394872814	2.40564873433333	2.49652592866667
ACIN1	5.787446105	7.477015431	6.989485167	6.658087582	8.328362602	5.980150508	6.2484457	8.097609594	7.955129605	6.418931954	8.264155866	8.164076616	8.035297062	7.256560098	7.370422732	7.613246336	6.155803557	8.150053057	7.504319427	7.016093051	6.777091185	7.914896503	7.290550288	8.118462625	8.498187761	7.443996313	8.028728522	7.41083475	7.62958177	7.594137395	7.929099242	8.306422409	7.302478968	7.639961055	8.06588472	6.253802699	7.731483928	7.193646371	7.5237314	6.491265307	8.703770836	8.900280233	8.108904241	8.060179244	8.02245226	7.926109317	7.938214891	7.77791485	8.572120041
ACKR1	2.278864247	7.122043433	2.365264911	2.690255848	2.554363135	2.262820659	2.318767462	2.262820659	2.262820659	3.089661396	3.528479485	5.094787564	3.089661396	2.262820659	2.281619302	2.281619302	2.262820659	2.281619302	5.046974459	2.281619302	2.262820659	2.262820659	3.354283892	2.414535224	2.262820659	5.232716318	4.713283065	2.281619302	5.055963849	6.099606139	2.433278782	6.195800319	3.089661396	2.278864247	2.262820659	2.278864247	2.262820659	2.262820659	4.683594386	3.698664956	2.276185098	2.278864247	2.278864247	5.981882886	4.286806383	3.179591081	3.387671208	7.319257855	2.818200689
ACKR2	2.257472913	2.257472913	2.257472913	2.257472913	2.257472913	2.672318059	2.257472913	2.258030605	2.257472913	2.257472913	2.257472913	2.27440457166667	2.257472913	2.257472913	2.257472913	2.257472913	2.43099259133333	2.257472913	2.2825696	2.263525208	2.257472913	2.257472913	2.257472913	2.257472913	2.257472913	2.257472913	2.257472913	2.257472913	2.89973736266667	2.257472913	2.257472913	2.257472913	2.35270766833333	2.257472913	2.269363461	2.257472913	2.257472913	2.340472204	2.257472913	2.257472913	2.259559442	2.257472913	2.30087114566667	2.26856965966667	2.257472913	2.257472913	2.257472913	2.25749803566667	2.279364426
ACKR3	6.2277438225	5.072461679	5.969367917	6.461613548	6.178493026	6.106772617	6.4941476355	6.022108575	5.9661379175	6.478890433	4.89395322	5.1703617645	5.063645648	6.3491451165	7.1137999555	6.1284288555	6.106772617	7.2326787385	5.0639214125	5.757215984	7.074521474	6.273610254	6.575043909	6.330308988	5.2725973045	5.831263028	6.158319476	6.0990096735	5.067967576	6.459397748	5.369353781	6.381559234	5.2126191975	6.564838109	6.919670592	5.4487859015	6.106772617	5.3816622565	5.864363655	6.443318407	6.1105355315	6.946786314	5.7760385195	6.9288213555	6.766731689	6.0969621205	6.450747239	5.647988859	6.1274292415
ACKR4	2.469746642	3.883077324	3.048975142	2.469746642	2.469746642	2.883419824	3.40546623	3.902856176	2.402400373	3.182717699	2.469746642	2.469746642	2.557289786	2.319530153	2.469746642	2.350223815	3.706795891	2.636712792	3.602054852	3.073252522	2.31545977	2.402400373	2.402400373	2.385945649	2.487585742	3.594883084	2.402400373	2.469746642	3.01284554	2.402400373	2.31545977	2.794585502	2.473237561	2.31545977	2.469746642	2.469746642	2.31545977	2.746360422	2.60934665	3.294638057	2.402400373	2.26421256	2.468923076	2.38853535	2.827290527	2.550698725	2.471367856	2.469746642	2.268514699
ACLY	7.40459592333333	8.27605253933333	8.461308657	7.758563473	7.41540546033333	8.51325596666667	7.10942178133333	7.72918454166667	8.21967425033333	6.539855411	8.170557226	7.96585385733333	8.48355314933333	7.826956014	8.62131264633333	8.850811324	8.707395998	8.38766150933333	8.49860646933333	7.697847783	8.958850957	8.65796239866667	8.47900259733333	8.73361519433333	9.13407894266667	8.71551205233333	9.33362441733333	7.886083421	8.148501897	9.188005232	8.63050715666667	8.28105789	8.07924782566667	8.47762340666667	9.18526650133333	8.528340268	8.23024706333333	7.346293515	8.483297266	7.04639022566667	8.83037537933333	8.956951968	8.78217650333333	8.76451633333333	9.07932005233334	8.64434393933333	8.58409794933333	8.68686675733333	9.491182325
ACMSD	2.257472913	2.257472913	2.257472913	2.257472913	2.257472913	2.257472913	2.257472913	2.430876886	2.257472913	2.257472913	2.257472913	2.257472913	2.257472913	2.257472913	2.257472913	2.257472913	2.365291965	2.257472913	2.257472913	2.257472913	2.257472913	2.257472913	2.257472913	2.257472913	2.41290134	2.257472913	2.257472913	2.257472913	2.257472913	2.257472913	2.257472913	2.257472913	2.257472913	2.257472913	2.257472913	2.296676127	2.257472913	2.257472913	2.257472913	2.257472913	2.257472913	2.257472913	2.257472913	2.257472913	2.257472913	2.257472913	2.257472913	2.257472913	2.257472913
ACN9	8.253860285	6.312202883	8.370601289	8.136552888	6.387141219	9.261680741	8.324962929	6.503006789	6.706910425	8.081484986	6.152807625	5.440661702	5.248180891	6.280134219	7.714186952	8.484064018	8.750320093	6.834494165	5.799183161	6.747859767	8.858518454	8.004569548	8.276398435	7.372851403	6.518023742	7.098937846	6.529664187	6.884993296	5.866442135	6.598573417	5.866442135	8.336161084	6.21705054	7.020678953	7.537907862	6.789613052	6.722491873	6.569595084	4.233807927	7.024263901	7.060203564	6.354753669	6.172175124	7.533162851	6.608869119	6.59323977	6.588070427	5.304039597	5.248776099
ACO1	5.770913098	5.7336983165	5.810913504	5.014454242	5.7648078975	8.4171793585	4.932767789	5.882670439	5.545769302	4.967420581	5.592133914	6.849006332	5.415230676	5.855888697	5.2291349825	5.474738589	5.54685395	4.996394192	4.6498800105	5.4045686485	4.919367722	5.2223099195	4.814125473	6.0050597285	5.5868086365	7.1578532445	5.0571676505	6.118810476	5.8297127025	5.2563377805	5.82334232	6.8034966615	5.87570523	6.9030553075	5.6308112015	6.0231125785	4.958893009	5.5720933105	6.210559703	6.4986159535	4.621855398	5.525383594	6.1557265165	5.0585176365	7.5844029925	5.775571656	5.2164932915	5.249228305	6.414897127
ACO2	4.405562149	5.9636645895	6.1146562315	5.3173944695	5.2883184415	4.675101465	5.089978353	6.150061055	7.805016163	5.080604414	6.117318689	5.856882281	6.140447124	5.949470084	6.670619455	6.3004673655	6.6664401415	6.6279742855	5.683826106	5.9929080675	5.9954511715	6.5822389915	6.0435724645	6.07034209	6.4134456055	6.7904664955	6.6481039345	6.043993502	7.5399321015	6.7985837635	6.075792144	6.5360576655	7.105912284	7.0772894085	7.0288725255	7.4506146395	6.3638916055	6.9484152165	6.7968059115	5.6275133805	6.726963759	6.2267015955	7.5069470095	6.41401864	6.155420183	6.7235272155	6.8068919055	6.5609221805	6.4366559705
ACOT11	4.040151408	3.62575699325	4.3584436905	3.90749831425	4.03334120775	4.34158847875	4.190924555	3.57190140075	5.2074463895	4.6442429325	4.0117596775	3.98866559725	4.19215042375	4.0079868645	4.854824781	4.57229323575	4.4969496495	4.196252096	4.03448475375	3.9343647625	4.295119634	3.889528617	3.85555287475	4.00029158725	5.2468374885	5.5111131925	4.78638517925	4.0697024195	5.78243663925	5.0618068295	4.0755682065	5.5519888775	6.101079316	5.89975315275	5.41098215775	5.7573271395	5.544977855	5.309522764	4.895057868	4.26087669325	5.1127629415	4.70172918625	5.99895115975	4.546590219	5.5325710555	5.24164363825	4.93561234125	4.21874993675	4.72994861925
ACOT12	2.350211194	2.257472913	2.257472913	2.468887766	2.257472913	2.667332114	2.257472913	2.94145556	2.257472913	2.257472913	2.257472913	2.257472913	2.257472913	2.257472913	2.257472913	2.257472913	2.614890209	2.257472913	2.257472913	2.257472913	2.265213566	2.257472913	2.257472913	2.257472913	2.257472913	2.257472913	2.257472913	2.257472913	2.257472913	2.257472913	2.257472913	2.257472913	2.257472913	2.257472913	2.257472913	2.257472913	2.257472913	2.257472913	2.257472913	2.751820268	2.407420499	2.257472913	2.410496124	2.257472913	2.257472913	2.257472913	2.257472913	2.259696747	2.257472913
ACOT13	8.487699335	8.311342339	9.112244914	8.631101906	8.109343373	9.391415846	8.56634356	9.372347675	7.124965446	8.238441797	7.919410277	7.535055592	8.265426402	7.363868104	8.489643484	9.546770224	7.745245157	7.603743065	7.145896076	8.731009888	8.909798944	8.339595915	9.048380402	8.062650802	9.142789165	7.929896013	8.608450066	8.582271989	7.685130288	7.692271265	7.86972696	8.753877639	8.801897876	8.384788266	10.61641977	8.370005609	7.270618746	9.008337737	7.485127737	8.317954534	8.12214029	7.591176536	9.241547647	7.080427903	7.596441281	8.087416405	8.186353563	7.473108382	8.127084506
ACOT4	5.2972441	4.148909548	6.407229437	5.315017256	4.726344362	4.735012782	3.288337618	5.792157116	6.461850887	3.861903509	4.616233577	3.520395576	4.258908988	4.755378035	4.950892851	6.955879983	5.27386499	3.954582796	4.121577636	3.506616174	4.148909548	2.768861931	6.103182314	4.719429859	4.146436412	5.669582734	4.974611341	5.002891879	5.266015717	4.213300781	4.798581762	5.527739317	7.766688358	4.213300781	6.632379542	4.478329516	3.047941593	5.529588798	4.4675246	5.290090569	3.794062442	7.809260842	4.555172061	4.045298622	5.113551643	4.917772104	3.636523807	4.345092398	2.773605604
ACOT6	2.257472913	2.257472913	2.257472913	2.257472913	2.257472913	2.257472913	2.257472913	2.257472913	2.257472913	2.257472913	2.257472913	2.257472913	2.257472913	2.257472913	2.257472913	2.257472913	2.257472913	2.257472913	2.257472913	2.257472913	2.257472913	2.257472913	2.257472913	2.257472913	2.257472913	2.257472913	2.257472913	2.257472913	2.257472913	2.257472913	2.257472913	2.257472913	2.257472913	2.274700938	2.257472913	2.257472913	2.257472913	2.257472913	2.257472913	2.257472913	2.257472913	2.257472913	2.257472913	2.257472913	2.257472913	2.257472913	2.257472913	2.257472913	2.257472913
ACOT7	3.236892302	4.6960276455	5.9054051325	3.4321776715	3.7992300605	3.5713942535	2.651325643	4.0873508435	4.16599903	3.385598452	4.092252892	3.6516599435	4.397227663	3.555908783	3.23952645	6.991125155	4.207305084	4.202017124	3.475950525	3.217538854	4.215338603	3.482286919	3.3757242135	3.4646994155	3.3725804665	3.7245899045	3.7815031665	4.3383615665	4.067726797	4.6917105125	3.464875218	4.470738358	3.892112251	4.7992151105	4.5251659735	4.3175232845	3.0829165825	3.3757242135	4.2624075335	3.4646994155	4.928062357	3.8460298695	3.849208441	3.48101942	3.4064214415	5.102645088	3.4739469705	4.2194875785	3.8970316145
ACOT8	4.972410771	4.8087801765	7.387847373	6.343964641	5.1856274905	5.8534765035	5.60911657	5.8488775145	6.2238104375	5.0967197755	4.6024078695	4.6273289085	4.8676766085	5.0749106885	5.590669541	5.1217326955	6.049739098	5.4369956095	4.014848065	5.6043038115	6.085671346	5.0407352045	6.140991502	5.732101089	4.9282257165	5.4494453105	4.828710606	5.5597608605	5.593549113	5.4923580385	5.29565454	5.10125097	5.9678490515	5.567050264	4.622790378	5.806711266	5.302208034	5.365514297	4.7461585235	6.0630279865	4.602303976	5.177854306	6.0346774475	4.969145599	5.3423176755	5.7455645685	5.0451105785	5.2399795605	5.6042126995
ACOT9	7.621061633	7.295248015	8.46409752	7.917388084	7.291500944	8.1503865	7.296102277	7.889028481	7.511507619	6.760704433	8.370878502	7.904201435	8.809249079	7.731231478	7.570812782	8.667955376	8.83104236	8.599984092	7.839786255	8.091795636	8.215195273	7.526045729	7.709526757	7.613237676	7.255465169	8.533045484	7.245032933	8.222309897	7.946915324	8.642722809	7.621880696	9.420901515	8.894788735	7.549739888	8.313282596	8.302053636	7.480766568	7.419137995	8.200285459	7.264815631	8.404958653	10.0653816	7.956026547	8.21789029	7.782334028	8.368943741	8.322878638	8.180569876	8.737367342
ACOX1	5.51925376	5.26296408	5.3392351566	5.53325591	6.0532051094	4.783439316	5.1392065754	5.8136363908	5.0113301608	5.1115078414	5.677903432	5.5922710076	5.550880601	5.5553902856	5.7632859352	5.8732814818	5.3233249346	5.4794150274	4.7243939838	5.6739402246	5.9005500258	6.000241835	5.6848875514	5.5475387632	5.9190877572	5.4177967584	5.959513163	5.6606764692	4.6285476262	5.4455354794	6.0883968746	5.0590251204	4.8563683042	5.4614562834	5.6552485468	4.8914550596	5.4858827116	4.5379634354	5.3557635302	5.3806560642	5.2955932294	5.8870458052	5.7256605888	5.5771906752	5.8304050908	5.4315828936	5.5292981068	5.2970183552	5.9618802634
ACOX2	7.029479162	6.843646754	6.619588541	7.953825695	8.561963585	7.029479162	7.300697509	8.79715245	7.874358515	7.110579701	7.083397674	7.22471421	7.029479162	8.013459366	8.775398107	8.199972657	6.689688239	7.794950898	6.100069449	8.034732041	7.416231543	8.351535587	8.37380822	8.617988673	8.844271676	7.029479162	7.616279228	8.708779523	7.029479162	8.250051801	7.991266647	6.481316416	7.56794059	8.200199269	7.888771149	6.793121601	7.636816884	5.492800802	6.962785186	7.782751658	10.02434502	7.601967056	8.235006112	8.649066517	7.834528677	7.693553553	8.501174925	7.276044497	7.749440604
ACOX3	5.039085273	5.0460826005	4.975036776	5.541313843	5.929810423	4.6286193465	4.806441327	5.196695222	5.5843315785	4.2596448605	5.200585411	5.3208793355	5.450222698	5.201106528	5.3519690645	5.847504397	4.388422364	4.3917687145	4.868119096	5.008588053	5.348675358	4.6442032495	6.295959819	5.5015877325	4.722395763	5.482250288	5.0460826005	6.0567228375	5.324697867	5.855888986	5.611802984	4.8234012975	5.1235695505	5.224124966	6.061585702	5.196574345	5.377597936	4.9224890795	5.8460547375	5.1013821075	5.459608922	4.8957703215	5.215561247	5.2004829195	6.056265803	5.7798918525	5.025134628	5.18757818	5.1938172695
ACOXL	2.266070532	2.266070532	2.266070532	2.268530963	2.266070532	2.690905194	2.266070532	2.266070532	2.380009521	2.266070532	2.271270053	2.3404792005	2.3667759685	2.2764611035	2.266070532	2.266070532	3.5455148095	2.3594251655	2.5127468265	2.27503848	2.2893743335	2.2770414725	2.266070532	2.266070532	2.266070532	2.6285851065	2.257472913	2.290683589	2.866566866	2.266070532	2.266070532	3.3007255825	2.898682151	2.266070532	2.266070532	2.669832754	2.266070532	2.4035531455	2.925837197	2.573314033	2.273084294	2.266070532	2.8457911645	2.280276452	2.266070532	2.5740961525	2.2693546405	2.4680300225	2.2897495795
ACP1	7.46597729625	7.12227244975	7.59561876475	7.50566616575	6.630254442	6.914281281	7.4744810485	7.02752395975	7.12915288125	6.760771624	6.99039506625	6.78234488225	7.06490538125	7.15580907325	7.4165313965	8.33779815575	6.84429035425	7.49802918875	6.695201459	7.63090365775	7.6871563955	7.22395495875	7.85773977675	7.52470646925	6.426843101	7.432807664	7.402430929	7.33136134975	6.1763770815	7.29443565325	7.1868987695	7.39446190225	6.52363366775	7.4003567705	8.019296359	6.29680183075	7.06792658325	5.9402043515	6.98659312375	7.09100435075	7.364600423	7.1775774	6.67530313575	7.262766918	7.45700450025	6.90126656875	7.33236011075	7.22008555175	7.02304610225
ACP2	5.720753566	8.040813714	7.505914883	7.052906092	7.15766335	5.738345355	6.806006997	6.803291087	7.753933684	6.01330059	7.377268796	6.623275205	7.604169866	7.312342014	7.447231668	7.145648408	7.340712428	6.827706151	8.420151308	6.851318996	7.261405751	7.686327561	7.393145436	7.485897155	7.981423046	7.168499979	7.253168021	6.987997171	8.028012585	7.187446389	7.409387565	6.552883965	8.356126159	8.145551896	6.319516211	7.854034962	7.800686716	7.150316866	7.649537392	7.10669469	8.23859892	6.900747848	7.84188714	7.368428523	7.267335629	8.044395429	7.218330758	7.225273014	7.26411784
ACP5	3.410225703	7.370567365	6.291766273	4.43485098	2.298971391	2.298971391	2.436046651	2.298971391	5.427467021	2.318099475	5.492099865	4.995778794	6.463582928	2.90794844	2.442330428	4.752718427	5.063833601	2.257472913	7.599060043	2.318099475	2.3661413	2.298971391	3.290320962	2.318099475	2.268910091	4.04988529	2.43027017	5.227826909	8.359920263	5.145596984	4.153879918	3.78114205	2.318099475	5.892774425	2.257967247	2.3661413	2.259450249	2.318099475	4.766099781	3.362085297	2.318099475	2.350619009	2.298971391	2.298971391	2.318099475	7.157037407	2.318099475	5.52217269	4.313003007
ACP6	5.15136237	5.015995852	5.186244797	5.209479469	5.025025217	4.330023978	4.6143725165	8.5465058595	4.840591901	4.701389109	6.5648455885	6.003562702	4.572387704	5.21818453	5.7010293615	5.231303564	4.9264226565	4.111180772	4.876999492	4.7404737565	5.0604342575	5.7001129205	5.2815406535	5.500607188	5.2002692395	5.080682956	5.7654311125	5.672263166	5.4999692385	4.901890395	5.242401936	5.6353715205	5.204623182	5.687822604	5.2347540625	5.0238980315	5.080477085	4.5708497685	5.2050442735	4.9532009305	7.3242102045	6.103906327	5.260149362	5.14478002	5.5294630575	5.4296156865	6.1520826125	5.424122573	6.1284004825
ACPP	2.30504278366667	2.30504278366667	2.30504278366667	3.38757298166667	2.52675760166667	2.38529115766667	2.307992669	2.77193899333333	2.372950188	2.30504278366667	2.30504278366667	2.30504278366667	2.30504278366667	2.40625206	2.30504278366667	2.30504278366667	2.30504278366667	2.30504278366667	2.30504278366667	2.353585672	2.45268368566667	2.30504278366667	2.30913849833333	3.339569247	2.27110132	2.30504278366667	2.271586717	3.47138137866667	2.30504278366667	2.310684685	2.404070345	2.94274760133333	2.30504278366667	2.30504278366667	2.43737790133333	2.30504278366667	2.419718857	2.30504278366667	2.30504278366667	2.307366354	2.29013212166667	2.30504278366667	2.40238069766667	2.30504278366667	2.91871063	2.30504278366667	2.306687061	2.291343188	2.45138600633333
ACPT	4.154397865	4.035867517	4.144175584	4.114868256	4.154397865	4.285922556	4.114868256	4.338219652	4.676776548	4.233848122	4.114868256	4.114868256	4.32130387	4.240595748	4.573352748	4.096324142	4.111968981	4.281505838	4.22202438	4.114868256	3.914257692	3.967988385	4.114868256	4.439600764	4.096324142	4.225696044	4.154397865	5.044960807	5.431027098	4.114868256	4.154397865	4.149142163	4.538281132	4.107835483	4.414154305	4.741936385	4.135712199	4.929693204	4.509906451	4.334771927	4.096324142	4.154397865	4.783541513	4.233777743	4.189023935	4.154397865	4.154397865	4.146585382	4.822928457
ACR	2.259218182	2.538567472	2.265356416	2.259218182	2.259218182	2.259218182	2.259218182	2.259218182	2.614190854	2.259218182	2.259218182	2.259218182	2.259218182	2.259218182	2.259218182	2.259218182	2.832376063	2.259218182	2.534110218	2.259218182	2.259218182	2.257472913	2.257472913	2.259218182	2.259218182	2.547569939	2.259218182	2.259218182	2.259218182	2.259218182	2.259218182	2.259218182	2.259218182	2.28981957	2.259218182	3.466705776	2.259218182	3.581716899	2.303894958	2.259218182	2.259218182	2.259218182	3.53510449	2.259218182	2.259218182	2.37066855	2.259218182	2.261794167	2.259218182
ACRBP	3.51440055366667	3.57639800866667	2.81358906833333	4.000146339	4.296548055	4.49692273133333	3.74192933766667	5.07488950266667	3.99273160366667	3.78365213766667	3.43291055866667	3.23996857166667	3.51192509	4.84966394833333	4.272029134	6.71867657866667	4.78042145133333	5.33733439233333	3.574421873	4.423061138	4.91801467833333	5.24387649	5.17613020033333	3.34319796233333	4.58761802233333	3.83837918066667	5.48277981666667	3.68127852366667	4.00889861166667	5.93994369533333	5.12029447633333	3.61247919233333	4.37205727333333	3.58408825433333	3.846640015	3.43757705433333	3.37374447	4.40434370833333	3.409627542	5.60701346966667	3.09059870166667	2.804182869	3.735152525	3.42127186566667	3.82919013666667	4.128322368	3.65067501866667	3.33574278933333	4.363790982
ACRC	3.431033989	4.140566479	4.421955267	3.392796407	6.101752475	5.028912506	3.392796407	6.723086397	3.392796407	3.164129796	3.434447941	4.046913058	5.685943328	6.090489079	3.392796407	3.392796407	3.392796407	3.392796407	4.240872013	6.176667807	3.392796407	3.281088215	3.392796407	3.392796407	4.557569681	3.356429139	3.392796407	3.511194757	3.392796407	3.392796407	3.609501082	2.57613548	3.392796407	3.146341404	3.392796407	2.968668195	3.392796407	3.392796407	2.868157446	2.86058404	3.392796407	3.642483853	3.392796407	3.392796407	3.647582351	3.392796407	3.830231158	3.998984462	5.740305931
ACRV1	2.257472913	2.257472913	2.26151853933333	2.257472913	2.257472913	2.35678758966667	2.257472913	2.257472913	2.257472913	2.275005676	2.257472913	2.257472913	2.257472913	2.25880988366667	2.257472913	2.257472913	2.3086719525	2.257472913	2.31504233483333	2.257472913	2.2589428075	2.257472913	2.257472913	2.257472913	2.257472913	2.2740323255	2.257472913	2.257472913	2.4382157465	2.257472913	2.257472913	2.3105580485	2.29615802416667	2.31900425416667	2.25798006683333	2.44510342733333	2.257472913	2.5305710895	2.2709988865	2.2668908685	2.257472913	2.257472913	2.3595112005	2.257472913	2.257472913	2.31011128733333	2.257472913	2.2724448685	2.3434798525
ACSBG1	2.437277065	2.437277065	2.5730804765	2.437277065	2.4509223635	2.567912043	2.437277065	2.437277065	2.437277065	2.437277065	2.437277065	2.437277065	2.437277065	2.5318138055	2.437277065	2.437277065	2.437277065	2.437277065	2.437277065	2.437277065	2.437277065	2.437277065	2.437277065	2.437277065	2.437277065	2.437277065	2.437277065	2.437277065	3.0507811505	2.257472913	2.437277065	2.437277065	2.7757164665	2.437277065	2.437277065	2.9848357795	2.437277065	2.9329046195	3.077614158	2.5270281055	2.437277065	2.4422750895	2.437277065	2.437277065	2.437277065	2.495183037	2.437277065	2.437277065	2.4373230755
ACSBG2	2.257472913	2.257472913	2.257472913	2.527823216	2.257472913	2.257472913	2.257472913	2.257472913	2.257472913	2.257472913	2.257472913	2.257472913	2.257472913	2.257472913	2.257472913	2.257472913	2.257472913	2.257472913	2.290448971	2.26836497	2.257472913	2.257472913	2.257472913	2.257472913	2.257472913	2.257472913	2.257472913	2.291378072	2.257472913	2.257472913	2.257472913	2.257472913	2.257472913	2.276581836	2.257472913	2.257472913	2.257472913	2.257472913	2.282952308	2.257472913	2.257472913	2.257472913	2.257472913	2.257472913	2.257472913	2.257472913	2.257472913	2.257472913	2.257472913
ACSF2	7.175250848	5.367423568	8.035540792	8.046669687	7.30613191	7.591197671	7.896122442	7.802808095	7.044966995	7.50647053	6.234520421	5.541516051	6.225441313	7.146245997	7.842568305	8.561171048	8.022878233	7.862330319	3.947322101	6.847642526	7.289422087	8.006192973	8.128997906	7.850008918	7.907511549	7.128465815	8.005851587	8.127085947	6.859396024	6.446021724	7.780285757	7.315560218	8.087230128	6.360939143	8.202561881	7.252434901	7.367721273	6.588700051	7.426709837	7.896955658	7.329583655	8.496680583	8.837340494	8.328010077	8.041527738	7.362546737	7.798002029	7.25944873	8.36668661
ACSF3	3.258290615	3.265757473	3.265757473	3.384199478	4.030561592	3.73880001466667	3.23127726333333	3.29585401966667	3.437160282	3.25216437733333	3.323362749	3.25274500533333	3.24055050966667	3.476592327	3.265757473	3.51889071233333	3.26151631866667	3.36226461	3.742400802	3.61800882333333	3.50819496533333	3.98457625866667	3.07584232533333	3.07584232533333	3.55590562733333	3.25307988133333	3.265757473	3.38647655066667	3.410100933	3.42889448933333	3.556097794	3.26688389433333	3.26151631866667	3.303653892	3.274288837	3.44390463866667	3.36786513666667	3.33542024833333	3.394461161	3.287985724	3.26554402633333	4.64647335433333	3.38410861766667	3.265757473	3.36848941233333	3.265757473	3.28105065466667	3.16628329	3.59639167133333
ACSL1	9.3069606205	8.327729777	9.625013705	9.506294737	8.5963063515	9.6897924565	9.400626147	8.7461412975	9.9543534445	9.358615974	8.4994727	8.7038561505	8.552017287	9.4238196165	9.80526871	7.770086133	9.5930304155	9.2063534045	7.726239251	9.178777421	9.511883231	9.6153132965	9.487915863	10.0188627065	9.5052373155	10.2839943955	9.6121370515	9.289476256	9.658515756	9.2284166095	9.36031859	10.446061513	9.527383289	8.998557687	9.782191572	10.3947520485	9.302045252	9.0108345375	9.0662542685	8.1051742115	9.4530847325	9.7174553315	10.2528617	9.5787152395	9.8771874415	10.149164063	9.7088298115	8.996002836	9.3424259235
ACSL3	9.799664255	8.66437602	9.52249295066667	9.381451158	9.87993781033333	10.7816867533333	9.65804049833333	9.90424285133333	9.49020166733333	9.60759091833333	8.19974228633333	8.610269603	8.59484231733333	9.02128139133333	9.56711237466667	9.53382353266667	10.7282617033333	10.0938571943333	7.603672015	9.33714132233333	9.410457926	9.31694645933333	8.86169844066667	9.39954931	8.79112419533333	9.86730540933333	9.23454289233333	9.49782747366667	8.59623525433333	8.99777325033333	9.37565065266667	10.9230495	9.03077343733333	8.99340707966667	9.959911639	9.835350739	8.93088670133333	9.950082988	8.736410802	8.90769337666667	9.12323317666667	10.6138274933333	10.0680146763333	9.233077999	9.73618441566667	8.87912636	9.088016223	8.45962689	9.18836043433333
ACSL4	4.37105498933333	5.00922878933333	4.930810635	4.61748960266667	4.651706948	5.64485578433333	5.063626487	4.55046208333333	4.78516780833333	4.76237191533333	5.38611837866667	6.153655171	5.243138151	4.34232597833333	4.65935674566667	4.45549710166667	5.29416438733333	5.98028332033333	6.36871944133333	4.39645511933333	5.369075144	4.383947124	4.375166553	4.318025745	5.611430196	4.56793285933333	4.85993522366667	4.11314263933333	5.05767014366667	6.40549713166667	4.702933733	5.53221640766667	4.952381081	4.822667994	4.48286733766667	5.68698936866667	5.32860031	6.281609999	5.40480706633333	4.44364782866667	5.499655207	4.98092598	5.237343273	4.575859063	5.01340240533333	4.39577292633333	4.52281811633333	4.35129609733333	4.01124239733333
ACSL5	4.6212803365	7.7169573265	7.245032975	4.0850650415	6.2343077625	4.025744805	4.5737458675	5.000877221	4.336857935	4.7562805685	5.9690711895	6.5213402245	7.923108231	5.043214786	3.958036879	5.291055262	3.8904640455	3.100493095	7.5348509445	4.1285130725	4.7437378045	4.141553833	4.7602728425	4.000409237	4.9478417805	5.08524426	5.098157917	3.756665098	5.271217981	5.6727476875	5.035571627	5.1227550245	4.5915853645	4.05751951	2.953007595	3.76129359	3.3703368945	4.0877520295	5.5926036335	3.4220762565	4.3119956285	3.8470289775	4.1022644095	4.9280634185	4.430244181	4.97664651	5.8029807585	7.290779165	5.3302441765
ACSL6	2.4072904022	3.2614006182	2.257472913	2.3163803746	2.2576756532	3.1324705428	2.2589849554	2.4997043082	2.647536778	2.2630195418	2.257472913	2.257472913	2.2589126874	2.257472913	2.257472913	2.3173207236	2.8163674576	2.5286659044	2.2806181242	2.2734183798	2.3094284864	2.257472913	2.2799173482	2.2603296218	2.257472913	2.3026536886	2.3196665918	2.257472913	2.8130797928	2.4052201338	2.2701796816	2.257472913	2.7901626878	2.257472913	2.2825121418	3.5966195486	2.257472913	3.2381907434	2.3707170872	2.2637396404	2.257472913	2.2593002406	3.7410539358	2.257472913	2.257472913	2.315623064	2.2577077896	2.5167599248	2.257777345
ACSM1	2.257472913	2.257472913	2.257472913	2.257472913	2.257472913	2.5951684735	2.257472913	2.2614978165	2.257472913	2.257472913	2.3025061305	2.257472913	2.257472913	2.257472913	2.257472913	2.9964643725	2.257472913	2.257472913	2.3506953025	2.257472913	2.257472913	2.257472913	2.2639056235	2.257472913	2.2585952365	2.257472913	2.479928971	2.257472913	2.5868576035	2.257472913	2.461339182	2.257472913	2.257472913	2.440611802	2.2674926105	2.257472913	2.257472913	2.3837623265	2.257472913	2.257472913	2.257472913	2.257472913	2.257472913	2.257472913	2.257472913	2.257472913	2.257472913	2.257472913	2.257472913
ACSM2A	2.257472913	2.257472913	2.257472913	2.257472913	2.257472913	2.257472913	2.257472913	2.257472913	2.678693306	2.4396150645	2.2809059345	2.257472913	2.257472913	2.304068544	2.292729261	2.257472913	2.257472913	2.257472913	2.257472913	2.2580476435	2.26266294	2.257472913	2.257472913	2.257472913	2.257472913	2.394330324	2.257472913	2.257472913	2.5403850405	2.257472913	2.257472913	2.257472913	2.3922185765	2.257472913	2.257472913	2.7652539705	2.257472913	2.257472913	2.299282499	2.2687064205	2.257472913	2.2919287975	2.3825180955	2.257472913	2.2579265465	2.277675566	2.257472913	2.257472913	2.257472913
ACSM2B	2.257472913	2.257472913	2.257472913	2.259274496	2.257472913	2.257472913	2.257472913	2.257472913	2.257472913	2.257472913	2.257472913	2.257472913	2.257472913	2.354853887	2.274802987	2.257472913	2.444371024	2.266959739	2.257472913	2.257472913	2.257472913	2.257472913	2.257472913	2.257472913	2.257472913	2.257472913	2.257472913	2.257472913	2.257472913	2.257472913	2.257472913	2.257472913	2.257472913	2.257472913	2.257472913	2.257472913	2.257472913	2.949679758	2.257472913	2.257472913	2.257472913	2.257472913	2.257472913	2.257472913	2.257472913	2.314363411	2.257472913	2.257472913	2.257472913
ACSM3	3.3203033105	2.5310256465	2.886048325	3.728307071	3.304752542	3.726091219	2.5136163435	3.458336713	2.5409203135	2.731106048	2.499223886	2.5310256465	2.5136163435	2.5136163435	2.5136163435	6.3012179805	2.5310256465	2.530431312	2.482787623	2.9590430725	4.9065587595	2.6366728725	3.061107506	3.014968562	4.158585573	2.53065685	2.5310256465	2.6231866835	2.53065685	2.5302880535	2.5136163435	2.369553252	2.5310256465	2.5136163435	2.9311798785	2.806364801	2.5136163435	2.5136163435	2.5136163435	2.5310256465	3.8665121725	2.872628878	2.5136163435	2.5860856655	2.5136163435	2.5136163435	2.5310256465	2.6790388485	2.5136163435
ACSM5	2.67197010533333	2.91133527766667	2.77145881033333	3.38929747033333	4.26061012766667	2.81942208933333	4.104021178	2.87036774033333	2.78722230033333	3.78274295733333	2.619489287	2.777924995	2.652825271	2.57033486433333	3.629670774	4.901527126	2.77145881033333	2.87117012733333	2.852508718	2.824986662	2.83022376033333	5.132120035	4.067901513	2.83139938533333	4.234659236	2.881522307	3.73521416933333	3.07351981033333	2.85830941366667	3.08223100466667	2.61281942866667	4.61991287433333	2.85899362066667	2.838005992	5.31833549033333	2.82252264133333	2.34959595266667	2.870340345	2.802795402	3.157214242	2.550930174	6.79106427466667	2.81600707866667	4.19880900866667	2.548564413	2.87469848233333	4.218994449	2.84141929733333	2.758676701
ACSS1	2.6938943296	2.994096748	3.2022258946	3.0011329946	3.0748688944	3.1377545526	2.947283755	3.0281833342	3.0887546042	2.7232202074	2.838884474	2.9639631924	2.9899168778	2.9580836406	3.3232810432	2.9776814428	3.0482052652	3.3144492484	3.21960641	2.9370687552	3.0159689164	3.0427710548	3.0921971268	3.0241444968	2.9777602182	3.122572154	2.9956308774	3.1190983262	3.2823994618	3.1043266954	2.8901989076	3.4100286642	3.2509355852	2.6846077954	3.886690262	3.1870575798	3.4947983308	3.2749676824	3.2364180304	2.879283873	3.0430311498	3.4084106474	3.0803684046	3.3171263244	3.3954336724	3.1275687844	3.46752276	3.4765194102	3.5650348254
ACSS2	5.340968472	6.38674159	6.777162155	6.304885285	6.752012007	6.063747304	6.304378852	7.097424479	7.167923785	5.771254608	6.158976376	6.237196548	6.364537862	6.695763283	6.704571225	4.544660176	6.746387221	7.346727526	6.602623208	6.516604283	6.509567464	6.302241144	6.268014483	6.056133656	6.143866192	6.820186104	5.933286006	6.422716026	7.424783128	6.624400422	7.191693595	8.549976161	7.755800879	6.92581178	5.955950365	9.45762974	6.589624417	7.894490308	7.421845867	6.490865967	6.364537862	6.417109191	8.711266103	6.578879422	7.061304251	6.776271031	6.309888513	6.670759344	7.121804129
ACSS3	6.971143247	5.1665636405	6.6595890985	6.24765175	6.450767058	8.138007767	7.0527130095	6.248597752	7.4479011805	6.3784686985	6.743035628	6.709777553	4.720937369	5.9357560725	5.6612421735	6.977188652	6.853211669	8.0008129325	5.438462645	6.637113126	7.555773066	7.210039484	6.6479102385	5.6959329155	7.7786550095	3.3097235075	7.0290944315	4.635194386	7.1197123175	5.8019019135	6.313152606	6.6162394585	9.1605327015	7.2264695945	4.9317959205	8.1901418485	5.640515726	7.338256907	6.8777039605	5.8729143785	5.222671284	2.9014520115	9.0262610995	4.330886009	6.1775837995	7.0915901775	7.023670306	5.080105905	5.444915433
ACTA1	2.310755935	2.310755935	2.310755935	2.310755935	2.310755935	2.310755935	2.310755935	2.310755935	2.9038732	2.310755935	2.310755935	2.305891673	2.264224879	2.310755935	2.310755935	2.310755935	5.663570556	2.310755935	2.310755935	2.310755935	2.310755935	2.39168657	2.310755935	2.310755935	2.310755935	2.310755935	2.310755935	2.310755935	2.310755935	2.310755935	2.310755935	2.310755935	2.310755935	2.310755935	2.310755935	2.310755935	2.310755935	2.310755935	2.310755935	2.310755935	2.310755935	2.310755935	2.62671097	3.126048886	2.310755935	2.310755935	2.310755935	2.310755935	2.310755935
ACTA2	5.2285218695	6.6247641515	5.7884742435	5.4908198345	5.816331651	4.996575187	5.9286713645	6.220864523	4.973726841	5.187206042	6.9509509665	5.9255551295	6.4662799515	6.3903354515	6.3467895665	6.6887434015	6.648139338	6.6789877465	6.461806333	6.2961053765	6.5406932315	6.8414863265	6.5624952865	6.3930005515	6.7964127065	6.2838804265	5.948471701	6.478696684	6.7494015915	6.8507745565	6.4254763665	6.8651391065	6.3132307265	6.8471019665	6.5686226265	6.2204933165	6.0880010665	6.1810938665	6.1255891925	6.2324177915	7.7296095815	6.5969582265	6.5569884865	7.2009423765	7.0619551565	6.9022014215	6.8238117165	6.4360453515	7.5662708815
ACTA2-AS1	2.262494547	2.262453254	2.262494547	2.262494547	2.262494547	2.455183721	2.262494547	2.262494547	2.262494547	2.257472913	2.262494547	2.262494547	2.262494547	2.262494547	2.262494547	2.667605263	2.262494547	2.262494547	2.502940121	2.792265154	2.262494547	2.262494547	2.262494547	2.262494547	2.262494547	2.279043777	2.280608356	2.262453254	2.262494547	2.262494547	2.262494547	2.262494547	3.341944912	2.262494547	2.262494547	2.262494547	2.595865176	2.532922369	2.262494547	2.262494547	2.265742065	3.017159652	2.262494547	2.450451189	2.26638363	2.262494547	2.262453254	2.262494547	2.309814153
ACTB	11.6550315723333	14.40223114	14.13256166	13.3572675333333	13.5543330816667	12.6026113233333	13.1650365633333	13.7095220283333	13.891232445	12.292398966	14.0664379966667	13.97341703	14.1450383283333	13.5316784233333	13.6964408216667	14.2420597766667	13.5783743366667	13.9968277483333	14.0379694933333	12.8094987333333	13.4721524216667	13.9965924483333	13.8838569133333	14.079220505	14.1891484633333	14.053639805	13.957219595	14.005749135	14.468787905	14.2667594733333	13.8383766816667	13.8243681666667	14.3328275416667	14.0512721633333	14.163599335	14.134805145	13.80570665	13.4398305316667	14.4369668883333	13.2596317916667	14.3553534716667	14.1727310366667	14.3558640216667	14.426839415	14.2622836916667	14.4434041866667	13.993170645	14.333829435	14.4177046
ACTC1	2.932334652	3.460779384	3.24111637	2.770152969	2.932334652	2.856081421	3.083380586	3.083380586	3.080110789	2.682157561	3.110257717	2.95814434	3.098832892	3.006160134	2.849687587	3.774440191	3.840647748	3.245789144	3.083380586	3.014041902	3.083380586	3.046226232	3.083380586	3.167959256	2.932334652	3.451771324	2.770152969	3.083380586	4.059405293	4.726640487	3.083380586	3.888871227	4.426423316	3.166145616	4.07136537	4.249554255	2.849687587	3.083380586	3.083380586	3.083380586	3.364446496	3.085282528	4.230299993	4.12481343	3.159065363	3.63028623	3.083380586	3.083380586	3.284309986
ACTG2	3.132024241	3.4418182585	3.0490346305	3.8906894325	4.506041965	3.204667306	3.2690866655	3.0490346305	3.556753534	3.2338907295	3.9974556585	3.2338907295	3.5376002455	4.6118242275	4.384955062	3.9712131475	4.1215154815	3.7217245495	3.1850480055	3.4675066245	4.07385207	4.6626366885	4.4855366805	4.3763182295	4.6087993585	3.0490346305	3.2338907295	4.010355556	4.1182029325	5.560323925	3.2338907295	3.7809044455	4.1918346955	4.421516879	4.7849108925	3.6650584015	3.9073235715	3.986966707	4.4111905925	4.1846033785	5.3435857935	4.1222463895	3.910885411	5.1218832935	4.5577022695	5.120072921	4.262735551	3.950619723	5.322240992
ACTL10	3.737484293	3.916472626	3.737484293	3.737484293	3.737484293	3.320160537	3.737484293	3.737484293	3.168332043	4.56689762	3.981752899	3.737484293	3.737484293	4.321940307	3.737484293	4.064916918	4.619524748	4.576682289	3.874606304	3.737484293	3.737484293	3.737484293	4.755481776	3.743339063	3.737484293	3.737484293	3.737484293	3.737484293	3.900534918	3.737484293	4.395754605	3.624521106	3.737484293	3.860032195	4.07055705	4.550273603	3.737484293	4.538895257	2.976967207	4.626142417	2.800111186	3.737484293	3.737484293	3.794320384	3.142827097	3.555695306	3.737484293	3.737484293	3.737484293
ACTL6A	9.714385045	8.651246362	9.002941437	9.322163613	8.28764646	9.657612436	9.033512203	8.517586625	7.894112465	9.013886172	8.661035832	8.583050191	8.190295582	8.35602893	8.531409971	9.261710299	7.85761499	7.969762492	8.228885132	8.26581757	8.962599228	8.273641342	9.381965154	8.216143621	8.277301829	8.422410818	7.988142592	8.733834566	7.749417171	7.837802378	7.843510062	8.16583846	7.395674678	8.381471926	7.96997611	7.703768747	8.099416927	6.947344438	8.334711105	8.276584016	8.38668218	7.867219165	7.037234163	8.405909113	7.983765609	8.275209034	7.885362991	7.896774559	7.396775846
ACTL6B	2.257472913	2.259361907	2.257472913	2.2829151395	2.257472913	2.257472913	2.257472913	2.257472913	2.257472913	2.257472913	2.257472913	2.257472913	2.257472913	2.257472913	2.257472913	2.257472913	2.257472913	2.257472913	2.257472913	2.257472913	2.257472913	2.257472913	2.257472913	2.257472913	2.257472913	2.257472913	2.257472913	2.257472913	2.257472913	2.257472913	2.257472913	2.257472913	2.257472913	2.2670703565	2.257472913	2.257472913	2.257472913	2.257472913	2.257472913	2.363695408	2.257472913	2.257472913	2.257472913	2.257472913	2.257472913	2.257472913	2.257472913	2.257472913	2.257472913
ACTL7A	2.261252233	2.261252233	2.261252233	2.261252233	2.261252233	2.261252233	2.261252233	2.261252233	2.35883119	2.261252233	2.261252233	2.261252233	2.261252233	2.261252233	2.261252233	2.261252233	2.261252233	2.261252233	2.261252233	2.261252233	2.261252233	2.261252233	2.261252233	2.261252233	2.261252233	2.261252233	2.362748221	2.261252233	2.261252233	2.257472913	2.47482146	2.261252233	2.654237261	2.261252233	2.358978592	2.261252233	2.261252233	2.459940199	2.366527208	2.29049319	2.261252233	2.261252233	2.261252233	2.261252233	2.261252233	2.261252233	2.261252233	2.261252233	2.821717668
ACTL7B	2.257472913	2.257472913	2.257472913	2.257472913	2.257472913	2.257472913	2.257472913	2.257472913	2.257472913	2.257472913	2.257472913	2.257472913	2.257472913	2.257472913	2.257472913	2.257472913	2.257472913	2.257472913	2.257472913	2.257472913	2.257472913	2.257472913	2.257472913	2.257472913	2.257472913	2.257472913	2.257472913	2.257472913	2.257472913	2.257472913	2.257472913	2.257472913	3.035686217	2.257472913	2.257472913	2.257472913	2.257472913	2.257472913	2.257472913	2.469599396	2.257472913	2.257472913	3.045333421	2.257472913	2.257472913	2.257472913	2.257472913	2.257472913	2.257472913
ACTL8	2.257472913	2.257472913	2.264265751	2.257472913	2.257472913	3.014920208	2.257472913	2.257472913	2.407083794	2.257472913	2.257472913	2.257472913	2.257472913	2.257472913	2.257472913	2.278310477	2.257472913	3.162222326	2.595837448	2.787670734	2.257472913	2.257472913	2.257472913	2.257472913	2.257472913	2.257472913	2.257472913	2.257472913	2.257472913	2.257472913	2.257472913	2.257472913	3.973509701	2.257472913	2.257472913	2.257472913	2.257472913	2.257472913	2.341859743	2.257472913	2.257472913	2.335648083	3.736398057	2.257472913	2.257472913	2.257472913	2.257472913	2.257472913	2.257472913
ACTL9	2.28818414	2.257472913	2.257472913	2.257472913	2.257472913	2.257472913	2.257472913	2.257472913	2.257472913	2.730851154	2.257472913	2.257472913	2.257472913	2.257472913	2.257472913	2.257472913	2.257472913	2.257472913	2.257472913	2.257472913	2.257472913	2.257472913	2.257472913	2.257472913	2.257472913	2.257472913	2.257472913	2.257472913	2.257472913	2.257472913	2.257472913	2.257472913	2.899195486	2.257472913	2.257472913	2.257472913	2.257472913	2.257472913	2.257472913	2.3241608	2.257472913	2.257472913	2.257472913	2.257472913	2.257472913	2.257472913	2.257472913	2.257472913	2.258373508
ACTN1	4.3858271015	7.13295267	6.3005206085	5.4731111485	5.9424913965	4.2555813585	5.341537639	6.42524178425	6.77429858325	5.2453229945	7.505222944	6.936880176	6.95456789075	5.97008405	6.22728215775	6.6821949945	5.9637269715	5.92595649325	6.16898874875	5.46880996275	5.57769622	5.60573965625	5.87451779175	5.84633318125	6.0201936555	6.18021472175	5.85730530875	6.17493634925	7.0427080485	7.90302517225	6.217586106	6.778897267	6.139293671	6.5471062385	6.752482596	5.57015620275	5.3127408335	5.46230380225	7.16286418875	5.9033070615	6.582465982	5.92468498525	5.5880775325	6.50421941325	6.83586480725	6.59350880725	6.08469477375	6.372694978	7.080257788
ACTN2	2.2579599525	2.25874933725	2.2579599525	2.2579599525	2.2579599525	2.2579599525	2.2579599525	2.47857378575	2.2579599525	2.422029814	2.2669308465	2.2579599525	2.2579599525	2.366047737	2.2579599525	2.2579599525	2.39170442625	2.2579599525	2.32661292325	2.31010105225	2.257472913	2.25946692225	2.2579599525	2.2579599525	2.25962278525	2.2579599525	2.2579599525	2.303911624	2.3017227925	2.260296421	2.26308869575	2.2579599525	2.38352177975	2.2579599525	2.25899519325	2.2579599525	2.3150743805	2.67430518625	2.2579599525	2.26893264675	2.2579599525	2.31653568325	2.808637763	2.2579599525	2.286326236	2.2579599525	2.2584322075	2.2579599525	2.2660252975
ACTN3	2.257472913	2.257472913	2.257472913	2.257472913	2.257472913	2.257472913	2.257472913	2.257472913	2.257472913	2.302516523	2.257472913	2.257472913	2.257472913	2.257472913	2.257472913	2.257472913	2.37968651	2.257472913	2.257472913	2.257472913	2.257472913	2.257472913	2.257472913	2.257472913	2.257472913	2.257472913	2.257472913	2.567250408	2.257472913	2.257472913	2.257472913	2.257472913	2.257472913	2.257472913	2.257472913	2.257472913	2.257472913	2.257472913	2.257472913	2.27780375	2.257472913	2.257472913	2.257472913	2.257472913	2.257472913	2.319118027	2.257472913	2.257472913	2.257472913
ACTN4	6.494130647	9.009429421	9.926954333	7.541132038	10.14130317	5.874639349	7.392224743	9.390501801	8.635989973	6.732727763	9.367813971	9.503181021	9.594708427	9.012194161	8.983484417	9.643655384	8.261280634	8.581824592	7.900666718	8.715641576	8.421645514	8.911400703	8.620753897	9.553267248	9.52627421	8.943100021	9.451103743	8.467038411	7.90696101	9.82688211	8.864187197	8.55611544	9.059394391	9.037244248	10.48357482	8.40582882	9.378931375	8.025915262	9.448705306	7.683085183	9.206009824	9.697611965	8.499791707	9.414530796	9.824032464	9.792117992	9.045816426	8.782989342	9.944855407
ACTR10	11.33155876	10.45733533	11.21549618	10.98271212	10.25548926	11.39160962	11.42047709	10.39462661	10.85648525	11.37561365	10.64941353	10.7245638	10.56955987	10.96739446	10.60241421	9.603185093	9.810786751	10.53298387	9.840335582	11.06017718	10.92885155	11.33998339	11.3128187	10.98962741	11.21120617	10.9408701	10.88475179	10.9802088	9.841980477	10.60271379	10.84111419	10.80258672	10.90368422	10.69939822	10.41009775	9.466270672	10.57720887	9.670447582	10.48466126	10.97874476	10.76974781	10.89450516	10.50354278	10.44170663	10.97929826	10.9246101	10.76312659	10.68146361	10.90332419
ACTR1A	5.537667974	7.6792820475	8.3905159985	7.3099050455	7.209313946	6.759131322	6.6256130945	7.291276665	7.5959418785	6.04494581	7.4755385505	7.198946233	7.555706092	7.102266201	8.095172295	9.056971526	8.0623175915	7.6458292685	6.4261897365	7.351091667	7.7740696815	7.950390297	8.3912153775	8.281797388	8.544739913	7.432405797	7.8313743005	7.846814232	7.8553497885	7.825460967	7.849988584	7.7548030075	8.156475567	7.8273209075	7.0766886585	8.640698867	7.872541988	6.901730265	7.442420676	7.778178393	8.5691367215	7.9656107655	8.3821174785	7.7948493375	8.051888692	8.171074428	7.6469403705	7.422507143	8.031166385
ACTR1B	7.720495888	8.129684475	7.848110038	8.453280454	8.920091071	6.026211263	7.957657841	8.797753405	8.072848172	8.246404752	8.184476173	8.368888519	8.49168463	8.37089549	8.643269122	8.693527793	6.629186448	8.275169604	7.274039552	8.375940632	8.201356228	8.302396265	8.932594146	8.351483804	8.123435371	8.576218731	7.701975635	8.807308585	7.662150843	8.374679249	8.53827723	7.81524469	6.960029439	8.255350453	7.500601947	6.711696007	7.599319698	6.813311506	8.665274284	8.55376849	8.135335171	7.851718813	7.677803601	8.56731671	8.819520535	8.730550521	8.620232415	8.309195333	8.785747159
ACTR2	6.80755572528571	7.660913588	6.63890126342857	6.81935512385714	6.57531968428571	6.036823066	6.81146176328571	6.81927520842857	6.56629778014286	5.93008105857143	7.46098739071429	7.26663191	7.42493658228571	7.104790473	7.47593745214286	7.337742903	6.142309207	7.30317497928571	7.74702908057143	7.37821531271429	7.49825569085714	7.23387748314286	7.08416823771429	7.371083271	7.14745139885714	7.21506587557143	7.35966100471429	7.157504404	6.56106157242857	7.633717124	7.27424653785714	6.93081289485714	5.85051905457143	7.55624423957143	7.871292221	6.11302057042857	7.33153844957143	5.374364633	7.61821796128571	6.34425776814286	7.521250833	6.70542684771429	5.83191071228571	7.513264179	7.68340930785714	7.012745263	7.76349141628571	7.77752384271429	6.94197933457143
ACTR3	9.5568050136	10.31043372	8.7748831532	8.8177493524	8.4433471962	8.4041049088	9.2948528416	8.7184939362	8.0374441712	9.4196023216	8.7193409494	8.5160488004	8.7468101746	8.5658830198	8.6159673954	8.9270745284	7.909868914	8.0901130896	8.94253246	8.6664350494	8.9782304122	8.2258289758	9.1781712602	8.8479222782	7.6320928872	8.7829497808	8.4456850344	8.7990195714	7.66546166	9.1427520704	8.5563098712	8.3649926502	6.9389389558	8.5497692418	9.5797686326	7.1872795936	8.3916850746	6.6641528916	8.6370042992	8.9733579236	8.6325357184	8.4927878538	6.9813075166	9.060857078	8.5725980362	8.8783870708	8.5561688812	9.1761994206	8.4658856164
ACTR3B	3.496294475	3.1978659845	4.5510204735	3.3815382285	3.3656729105	3.2677948575	3.264202104	2.8752987205	3.271725717	3.082854643	3.634482695	3.3796228955	3.1287204795	3.4907459115	3.0806074195	3.5210038235	3.4040825605	3.132401026	2.701292308	3.2945480215	4.014172619	3.677514328	4.4690281165	3.316230567	3.9323776995	3.2188652325	3.4249260535	3.345756165	2.9651574285	3.3018021355	3.3018021355	4.809835142	3.0434687465	3.6063474175	3.772445744	3.0691205985	3.374494636	2.592742413	2.67299683	3.308248307	3.437789425	3.3766606155	3.52186386	3.208176051	3.0288167405	3.2945480215	3.233084439	3.2945480215	3.384880434
ACTR3BP2	2.257472913	2.264003381	2.257472913	2.257472913	2.257472913	2.257472913	2.257472913	2.512032778	2.257472913	2.257472913	2.257472913	2.257472913	2.257472913	2.261978448	2.257472913	2.257472913	2.257472913	2.257472913	2.292363731	3.205619207	2.257472913	2.257472913	2.257472913	2.257472913	2.257472913	2.257472913	2.257472913	2.257472913	2.257472913	2.257472913	2.257472913	2.257472913	2.257472913	2.257472913	2.289510457	2.257472913	2.375457422	3.285774965	2.38244428	2.257472913	2.257472913	3.521851009	2.257472913	2.257472913	2.257472913	2.257472913	2.257472913	2.257472913	2.257472913
ACTR3C	4.683324382	2.428413432	4.789033556	4.086806718	3.176502319	3.324957078	4.852371228	2.641194158	3.287276586	5.194835879	3.216998509	2.808586442	3.149543758	3.056418214	3.598903018	3.176502319	4.015166457	4.931718729	3.149543758	4.262888897	6.653613033	4.180111305	5.285002136	3.149543758	2.911272818	3.287276586	2.365064935	3.960001585	3.376087708	4.082557084	3.849273218	6.537415216	3.201953434	3.176502319	3.608056283	3.457215739	3.287276586	3.501078923	3.149543758	4.550576345	3.196555791	4.021591975	3.17716384	3.516852494	3.053923987	3.31724554	3.184820218	2.911283426	3.402649436
ACTR5	4.0840186155	4.87391556	5.2834434095	4.5525768965	4.4992058715	3.971489095	4.1211962945	4.260692621	3.9899529745	4.2141037415	4.2304702105	4.1850769905	4.221958774	4.421544654	4.2306832225	4.505666623	3.880178969	4.485593776	4.242928854	4.2816074785	4.541129422	4.0217882985	4.6346893665	4.6630161515	4.416315611	3.8247788115	4.0992518915	4.6602141345	4.2234061085	4.022638254	4.1760291035	4.988950573	4.189142145	3.8864135515	3.814704112	4.1850769905	3.747758587	4.2306832225	3.518790955	4.5098319905	4.1319780035	4.7570870295	4.446909201	4.3231660975	4.06480859	4.252852989	4.5141546235	5.6119065905	4.765030479
ACTR6	6.678689284	5.8764772285	6.0922501535	6.317864184	5.7185464615	6.948542684	6.527696841	5.5669507385	5.08909785	6.491623979	5.6735620935	5.660172941	5.7180740005	5.942278478	6.109779714	5.8059072125	5.7618609115	5.724439706	5.501895705	5.727889373	6.174758764	5.9119150565	6.249153397	5.724939645	5.752176574	5.5669507385	5.9945747205	5.8521767045	4.176340567	5.3292932255	5.4653005365	5.713162076	4.9558051355	4.9957091315	5.686012597	5.0734478865	5.3680363715	4.746957169	5.213169784	6.1369191715	5.311321661	5.809159691	4.7738905145	5.8487565535	5.9201650135	5.2769375955	5.689519381	5.5583744705	5.6756418615
ACTR8	6.228941012	5.4708732815	6.3130702495	6.8374580665	6.3416451725	5.5886637435	6.3486675325	6.1842504485	6.6694597315	4.6585554955	6.285626204	6.314376949	6.223535657	6.1098923275	6.6123828245	5.8216991865	5.937218731	6.072982919	6.06634254	6.592995591	6.4726556645	6.3980299905	6.5996082295	6.6376745695	6.254749477	6.774463096	6.125099131	6.3849849135	6.0652023605	6.776928528	6.46944491	6.3972448705	5.6987555505	6.48113608	4.663086609	5.395177546	6.8621622245	5.682073807	6.294351627	6.8326456965	6.307298079	6.275131502	5.377492401	5.882951385	6.0282935975	6.124100955	6.4442468215	6.632719499	6.0404991795
ACTRT2	2.257472913	2.257472913	2.257472913	2.257472913	2.257472913	2.750058957	2.257472913	2.257472913	2.257472913	2.257472913	2.257472913	2.288499364	2.257472913	2.257472913	2.981891659	2.257472913	2.257472913	2.257472913	2.257472913	2.257472913	2.257472913	2.257472913	2.257472913	2.257472913	2.291289828	2.299694426	2.257472913	2.257472913	2.257472913	2.258740669	2.257472913	2.257472913	2.257472913	2.257472913	2.257472913	2.257472913	2.257472913	2.257472913	2.257472913	2.487222023	2.257472913	2.257472913	2.257472913	2.257472913	2.257472913	2.257472913	2.257472913	2.257472913	2.257472913
ACTRT3	4.166187228	2.670984962	3.048138124	4.183406012	2.669445305	2.705153024	3.995841778	2.684204186	2.628278741	3.608907652	2.669445305	2.669445305	2.669445305	3.288898895	2.669445305	4.208778121	2.669445305	2.830648381	2.669445305	2.674931172	3.277719563	2.978596942	4.018977118	5.068876606	2.669445305	2.669445305	2.669445305	2.615400293	2.665384773	3.828220475	3.330705769	2.669445305	2.669445305	2.669445305	2.801445379	2.669445305	3.351136622	2.669445305	2.705153024	2.772518901	3.816696519	2.705153024	2.669445305	2.904101063	2.669445305	3.324034233	2.739573784	2.669445305	2.705153024
ACVR1	10.22241645	9.797799293	9.289900914	10.54679698	10.43288155	9.425516915	9.708807619	10.18498144	8.064845265	10.08394058	10.96664292	10.71460149	10.92557315	10.72281373	9.310569279	10.06303875	8.548979585	9.941563753	8.956542672	9.690829777	9.283022807	9.647563692	10.10375383	10.2616928	9.041820611	10.04853833	8.930915543	10.11815262	7.724536973	9.579545929	9.93323172	9.102335082	7.782425409	9.700194278	9.285102541	7.117755046	9.496540058	5.113610455	9.326046148	9.327306927	9.326836332	8.830207004	7.28818665	9.704346324	10.70399296	10.37814332	9.242513647	9.202393932	9.42867314
ACVR1B	3.2802349645	3.7072241615	3.74463039566667	3.69931183733333	4.30727823483333	3.6534444175	3.43741056366667	3.87205563933333	3.72716139833333	3.50968297233333	3.73548156916667	3.73322978116667	3.75894694	3.737147086	3.8643970075	4.57332643466667	4.51639569516667	4.633051305	3.42655439783333	3.7041106405	4.24304113	4.81928907233333	4.2600541385	4.59082941716667	4.13705947083333	3.5937930145	3.88953703616667	3.84098748666667	4.24420845466667	4.08576817933333	3.881962263	4.12925295166667	4.19712349916667	3.95432311316667	4.027986698	4.60442735283333	4.58438472016667	4.03285721633333	4.095557483	3.58479511216667	3.83432510383333	5.68586202816667	4.09536143183333	4.1623367865	4.676750237	3.6157883655	4.04837241533333	3.72670632666667	3.77366174616667
ACVR1C	2.591141752	4.318842562	2.2951553615	2.33558311	5.532221584	2.2652493045	2.2951553615	6.7971118155	2.2951553615	2.2652493045	2.2951553615	2.295783526	2.569705026	2.6334968325	2.2661544145	2.4322766565	2.29453714	2.2661544145	2.536320249	2.2951553615	2.26346316	2.3756366615	2.3029821855	2.2680876375	3.6906023015	2.2652493045	2.2687912565	3.070340889	2.264631083	2.2763409905	2.32297032	2.290555698	2.2951553615	2.2762881665	2.3064317675	2.2951553615	2.2951553615	2.611684719	2.2661544145	2.277571234	2.302992039	2.5049865885	2.2951553615	2.264631083	2.2951553615	2.5262437105	2.2652493045	2.382210219	2.29453714
ACVR2A	8.2798612905	6.954330073	6.398706098	7.5764847675	7.7976393625	7.157222658	8.0965146475	5.3313297715	6.622152547	8.2026171835	6.1687911675	6.607922003	6.92563919	7.22354947	6.3420406375	5.3206834125	7.1339944425	7.3724058495	5.464228792	7.2493002975	7.0234544045	7.0555246465	7.107469884	7.284996086	5.6202019395	5.7948045755	6.468557452	6.95042489	5.1707228175	6.0616047605	6.5090631385	7.3629633575	5.6478823755	6.5440634165	6.333269399	5.8253964295	6.7557297005	4.430929468	6.703345695	7.4698929215	7.352397234	6.178364226	6.4836399295	6.995530659	7.0485721345	6.33219308	6.8377584445	6.771231735	6.3731779465
ACVR2B	4.86525693733333	4.548649623	4.57939392833333	4.46455048433333	5.75860110533333	4.14861906733333	4.84648694233333	4.71127798166667	4.50792437166667	4.511121953	5.07053846933333	5.025732614	5.103605283	5.055047644	4.627703268	4.16347375833333	3.766356146	4.746417132	4.39674934166667	4.64412915866667	4.839675909	4.90476351333333	4.252420423	5.17872257333333	4.17210208066667	4.30063077366667	4.357752994	5.22877264166667	4.55100897466667	4.635946689	4.47805320566667	4.301257964	4.574425907	4.386580818	4.24047917366667	4.50512151366667	4.83080432766667	4.511121953	4.962693431	4.910925536	5.9690253	5.33536940466667	4.13110135566667	4.557376938	4.85107359233333	4.86433126866667	4.71015433833333	4.52936074933333	4.462931644
ACVR2B-AS1	2.808880354	2.287795946	4.489718746	3.100732659	3.289645949	2.808880354	2.808880354	2.882218684	4.059035322	2.808880354	2.808880354	2.784372977	2.784372977	2.808880354	2.935885765	3.571460362	3.00909704	3.181928249	2.808880354	2.808880354	2.789403186	2.784372977	2.856687242	2.808880354	2.808880354	2.808880354	2.784372977	2.808880354	3.360619072	2.784372977	2.808880354	2.790741643	3.530715584	2.784372977	2.784372977	3.264328922	2.784372977	3.937841319	2.808880354	3.198955268	2.784372977	2.808880354	2.808880354	2.808880354	2.808880354	2.808880354	2.784372977	2.784372977	2.784372977
ACVRL1	4.2751817125	4.8500218915	4.3542896725	4.5178611095	4.450050621	3.8211436505	5.194195751	4.2718178915	4.276480341	5.479736123	4.2805068175	4.3685208535	3.9579547165	3.6094281335	5.3326340445	4.272079003	4.3259860825	5.3099825845	4.1457652965	4.865239859	5.31075678	5.8264762205	5.825831535	5.2685544375	5.5783206575	5.0189155475	5.1206870235	4.8666410915	5.254539461	5.9097691495	5.202199389	4.3063485275	4.796353661	4.697841179	3.962709164	4.086540432	4.9429906355	4.3542896725	4.3530944255	5.354069192	5.1060017275	4.527180148	4.0769940885	5.474234929	4.042142625	5.0295965855	5.8648237195	5.031971914	6.001692296
ACY1	2.257472913	2.257472913	2.263748284	2.257472913	2.257472913	2.919907089	2.257472913	2.257472913	2.257472913	2.257472913	2.257472913	2.257472913	2.257472913	2.257472913	2.257472913	2.257472913	2.257472913	2.257472913	2.257472913	2.257472913	2.257472913	2.258728246	2.257472913	2.257472913	2.257472913	2.257472913	2.257472913	2.257472913	2.257472913	2.257472913	2.257472913	2.257472913	2.257472913	2.298751019	2.257472913	2.257472913	2.257472913	2.257472913	2.257472913	2.257472913	2.257472913	2.257472913	2.257472913	2.257472913	2.257472913	2.257472913	2.257472913	2.257472913	2.257472913
ACY3	2.562312192	3.3769673925	2.301638107	2.301638107	2.301638107	3.318123588	2.301638107	2.301638107	2.3884943045	2.496198032	2.3480797945	2.301638107	2.309378764	2.301638107	2.356110303	2.301638107	2.4212655015	2.301638107	2.3437189935	2.3217293015	2.301638107	2.3020659575	2.2985286155	2.580482085	2.3023293245	2.8402663955	2.350409962	2.461047415	2.301638107	2.301638107	2.391489271	2.318965563	2.9441933955	2.3807530485	2.8212112915	2.5840931435	2.301638107	3.855014973	2.301638107	2.304747598	2.301638107	2.328635442	2.89255213	2.352826494	2.301638107	2.3882490775	2.301638107	2.605098025	2.2883273735
ACYP1	9.423359223	6.598256515	7.663203154	8.587909464	6.536142446	8.38351353	7.921757139	7.345840601	8.041536854	7.87419459	6.829526944	6.765229562	6.830979096	7.292137528	7.735721797	6.54187132	7.781565276	6.829526944	5.443497338	7.202931669	7.670874966	8.465274408	7.917480472	7.513725692	7.236497373	7.01943934	8.230388378	7.295976404	5.336906576	6.851580358	6.533097665	6.648105454	6.975473256	5.412442393	7.246515865	6.13999082	6.998490554	6.829526944	6.690781589	7.372510305	7.417850715	7.999686816	5.832178858	7.545204782	7.306610636	7.168019582	8.341614477	7.658897135	8.659348131
ADA	3.10519996	5.9735273565	3.689174524	3.1056773155	2.5843479415	3.10519996	3.104722604	3.10519996	3.10519996	3.10519996	3.1144758235	3.066265188	3.3531626005	3.10519996	3.532786232	5.9459274125	3.10519996	3.037138854	4.8120021955	3.10519996	3.10519996	3.045579327	3.546066159	3.10519996	2.6694431205	3.10519996	3.4837542025	3.10519996	3.10519996	4.299223132	3.1125139505	3.10519996	3.084290174	3.224506273	4.4710865055	3.10519996	2.7374877555	3.10519996	3.4594060655	3.10519996	3.997514964	3.10519996	3.10519996	3.10519996	3.10519996	4.7416888485	3.10519996	4.925264859	3.2020855535
ADAD1	2.396753942	2.396753942	2.396753942	2.396753942	2.396753942	2.396753942	2.396753942	2.396753942	2.396753942	2.396753942	2.5143291175	2.396753942	2.396753942	2.503228105	2.396753942	2.396753942	2.469288755	2.396753942	3.1534585015	2.5796504035	2.2652014705	2.396753942	2.396753942	2.396753942	2.396753942	2.5083973235	2.257472913	2.396753942	2.396753942	2.396753942	2.396753942	2.396753942	2.846296416	2.401703474	2.396753942	2.5877180065	2.396753942	2.836872941	2.7950573235	2.396753942	2.396753942	2.396753942	2.508791375	2.396753942	2.396753942	2.396753942	2.396753942	2.396753942	2.396753942
ADAD2	3.143525867	3.006133838	3.125634627	3.147368111	3.235777643	4.001997478	3.143525867	3.102767785	3.635630895	3.143525867	3.155765673	3.143525867	3.143525867	3.143525867	3.583846179	3.143525867	3.143525867	3.246503134	3.143525867	3.147163951	3.393604923	3.125634627	3.143525867	2.818061575	3.141609769	3.630677158	3.219223708	3.162499893	4.490005604	2.754940591	3.162637281	3.143525867	3.555787039	3.350792599	3.182978675	4.340380785	2.916062407	3.559443111	4.604050809	3.532533931	3.216872843	3.143525867	3.143525867	3.143525867	2.929641873	3.761266189	3.132460876	3.282462434	3.143525867
ADAL	5.697293055	3.116096617	3.95746332133333	5.40158605466667	4.16824234633333	3.51550360866667	4.49277645633333	4.52409938266667	5.409980848	4.34441494833333	3.23416875766667	3.80966900633333	3.19214287833333	4.09037001066667	4.37829706766667	4.50732661533333	4.24232886733333	4.571879616	3.403896706	4.86442688766667	4.22852038333333	4.29882936166667	4.85767891933333	4.23068081933333	3.68590886566667	3.94619142	4.004715174	4.54747683166667	4.01518974566667	5.17704114966667	3.85251873333333	3.170179362	4.83153413133333	4.67224887966667	3.18615521933333	3.92507492833333	4.57497482366667	5.17863548366667	3.93646881333333	4.607719472	4.37101399133333	3.734375004	5.08663363266667	4.416589252	3.60854544433333	4.164823746	4.66867283933333	4.37156418266667	4.32958750633333
ADAM10	9.004201149	8.218030016	8.20757761233333	9.158327534	7.30284260966667	7.43340233966667	8.670225599	8.26769514133333	6.844847903	8.46264994033333	8.338973883	8.02767935466667	8.50488729733333	7.95119823033333	8.26032749633333	8.00174705733333	6.60580465533333	8.204061757	8.38749098166667	7.757620994	8.484816509	8.262016074	8.52717329433333	9.252884653	7.31286079833333	7.63529996	8.36399465166667	8.46167439366667	5.871738813	8.20956572566667	7.900412029	7.58175736733333	5.96700449533333	7.56141819833333	8.025322878	5.06643555266667	8.235805271	4.947157714	7.90855928466667	8.29534666166666	8.237673564	8.78193203233333	5.84106816766667	8.81397577	8.194171415	8.15754070833333	8.77890617033333	8.38358632466667	8.49327569233333
ADAM11	2.2821912035	2.2659253475	2.2659253475	2.35085457	2.2659253475	2.2659253475	2.2659253475	2.2659253475	2.9441467095	2.2659253475	2.317867938	2.2659253475	2.269343477	2.2830708065	2.3968640705	2.2659253475	2.763387127	2.2659253475	2.3921364405	2.349075821	2.2659253475	2.2659253475	2.2659253475	2.269637185	2.2659253475	2.3297963825	2.2659253475	2.3630040745	2.9494551385	2.2659253475	2.2659253475	2.2659253475	2.8283448875	2.2659253475	2.2659253475	3.413070512	2.2659253475	3.527453033	2.266447294	2.3532016135	2.2726755195	2.26992073	2.4772669695	2.2659253475	2.2659253475	2.2901985	2.2659253475	2.4908776375	2.2659253475
ADAM12	2.257472913	3.6497573326	2.4531270276	2.33136802	2.336035502	2.4912867138	2.33136802	2.33136802	2.33136802	2.6087345942	4.9026280464	2.33136802	2.9382511908	2.33136802	2.3515528882	3.0118800074	2.5778420738	2.33136802	2.869381285	2.3770871144	2.39274686	2.3334989004	2.33136802	2.33136802	2.4321125088	2.3769447892	2.3388604494	2.3593945548	3.0113976974	3.1875008226	2.3408257794	2.3464176796	2.33136802	2.4235576684	3.198559295	2.33136802	2.3364855942	2.353268123	2.4560139904	2.3393335022	3.3148482698	2.5405803562	2.4264225836	2.3726572644	2.9870275848	2.4765249884	2.341372914	2.4714738236	2.3321389164
ADAM15	3.805979077	4.616897721	4.959232717	3.688987098	3.8879034795	3.8879034795	3.508000222	4.626084344	4.4514081435	3.8879034795	4.2499460365	4.110379515	4.3991257595	4.0740509255	4.259868633	4.5878450795	4.1200545175	4.2827150635	4.297993841	4.0468763925	4.7234037	5.131644583	4.992369662	4.2079510865	4.3345216195	4.4757451705	4.4476291035	4.4131645295	4.9890321375	4.491014282	4.355962986	4.558819284	4.4801051645	4.5444647425	4.4782318785	4.848654737	3.604019678	3.907488609	4.5153184675	4.3845177985	4.1440796325	3.5779138465	4.447555993	4.1921196885	4.054570352	4.045292037	4.2255255145	4.4481722145	4.397942832
ADAM17	7.050768708	7.43849790533333	7.53077452266667	7.18686543766667	7.011406657	6.17943552066667	7.16204891966667	6.01888911866667	6.540051645	6.83102450833333	7.27275081566667	7.49052023966667	7.363069424	7.13674466433333	6.45984362366667	6.778158271	6.15063877833333	6.38961780266667	6.74805992	7.10044656566667	6.672673949	6.933804375	7.060609607	7.688676527	6.66581739266667	7.062015886	6.36660503333333	7.05259899966667	6.11024045333333	7.34554189433333	7.09367336433333	7.31776844266667	5.954345838	7.17268428566667	7.14008655933333	5.93838236866667	7.19494647666667	6.08091579966667	6.65152750233333	7.03412572866667	7.46677596033333	6.741111537	5.894034096	7.09743688933333	7.52148691833333	6.77542413866667	6.75844456666667	6.582046746	7.279773816
ADAM18	2.257472913	2.3088390665	2.257472913	2.257472913	2.257472913	2.257472913	2.257472913	2.257472913	2.257472913	2.257472913	2.257472913	2.257472913	2.257472913	2.257472913	2.257472913	2.257472913	2.503868413	2.3680665395	2.257472913	2.257472913	2.257472913	2.257472913	2.257472913	2.257472913	2.257472913	2.3633107985	2.257472913	2.257472913	2.257472913	2.257472913	2.257472913	2.257472913	2.257472913	2.257472913	2.257472913	2.257472913	2.257472913	2.257472913	2.2732598185	2.3682957135	2.257472913	2.257472913	2.3025358075	2.257472913	2.257472913	2.257472913	2.257472913	2.257472913	2.257472913
ADAM19	2.6061089485	4.3468309635	2.7770536265	2.52150266	2.6454823115	2.7770536265	2.6272655045	2.7760150025	3.2164933295	2.6312365575	3.298641037	2.554009311	3.4871340325	2.5205743715	3.313015392	2.5205743715	2.951807832	2.7770536265	4.132240902	2.594997473	2.640811807	2.7050383935	2.5205743715	2.5205743715	2.6594256	3.0040160165	3.1591372605	2.5205743715	3.708658521	3.676227824	2.470435208	3.2920408425	3.007554689	2.713613603	3.151243948	3.1621155675	2.5272711265	3.2835451945	3.7712889065	2.594374016	3.0438738185	2.7770536265	2.797606305	2.6797309975	2.794760197	3.3101939175	2.6284414125	3.7191238065	2.910777769
ADAM2	2.257472913	2.257472913	2.257472913	2.2861733	2.257472913	2.541364063	2.257472913	2.257472913	2.257472913	2.257472913	2.257472913	2.257472913	2.257472913	2.257472913	2.257472913	2.257472913	2.432095774	2.257472913	2.257472913	2.257472913	2.257472913	2.257472913	2.257472913	2.257472913	2.257472913	2.257472913	2.257472913	2.257472913	2.257472913	2.257472913	2.257472913	2.257472913	2.257472913	2.257472913	2.257472913	2.257472913	2.257472913	2.48613936	2.257472913	2.257472913	2.257472913	2.257472913	2.257472913	2.257472913	2.257472913	2.257472913	2.257472913	2.257472913	2.258733602
ADAM20	2.257472913	2.257472913	2.257472913	2.257472913	2.257472913	2.7334079445	2.257472913	2.257472913	2.257472913	2.257472913	2.257472913	2.257472913	2.257472913	2.257472913	2.3138201215	2.257472913	2.312530134	2.2866772775	2.3871494095	2.257472913	2.257472913	2.257472913	2.257472913	2.257472913	2.257472913	2.257472913	2.257472913	2.2681339005	2.570372645	2.283645639	2.4194106705	2.257472913	2.4303432215	2.257472913	2.257472913	2.257472913	2.257472913	2.7338047	2.257472913	2.257472913	2.257472913	2.430813509	2.257472913	2.257472913	2.257472913	2.412929232	2.257472913	2.257472913	2.257472913
ADAM21	2.257472913	2.257472913	2.257472913	2.257472913	2.257472913	2.527479243	2.2582696985	2.257472913	2.257472913	2.257472913	2.257472913	2.257472913	2.257472913	2.257472913	2.257472913	2.257472913	2.257472913	2.257472913	2.257472913	2.257472913	2.257472913	2.257472913	2.257472913	2.257472913	2.257472913	2.257472913	2.257472913	2.257472913	2.257472913	2.2610037885	2.257472913	2.257472913	2.257472913	2.257472913	2.57869917	2.257472913	2.257472913	2.4246179775	2.257472913	2.257472913	2.257472913	2.257472913	2.257472913	2.257472913	2.257472913	2.257472913	2.257472913	2.257472913	2.257472913
ADAM22	2.73761849925	2.339955693875	2.35991362175	2.874479329	2.705215827375	2.690999489875	2.838300614625	2.674053673125	2.483421939	2.90441282975	2.339109619125	2.37686399425	2.339955693875	2.509489974625	2.44576537925	2.330970199375	2.999243007	2.734819904625	2.373476071	2.370903800625	2.378024288125	2.901133996125	2.54427498125	2.644284019625	3.21983057675	2.3766188355	2.37834873275	2.402953155125	2.396834135375	2.37777572075	2.36428584125	4.31369218875	2.565418891375	2.42384974575	2.3364297385	2.402544880875	2.37686399425	2.37686399425	2.34155484075	2.8412017265	2.33763043	3.46566406275	2.7281894565	2.65179138675	2.339955693875	2.348428598	2.755099693	2.56860297825	2.96298865375
ADAM23	2.257472913	2.257472913	2.257472913	2.2635353985	2.257472913	2.257472913	2.257472913	2.257472913	2.257472913	2.257472913	2.257472913	2.257472913	2.257472913	2.257472913	2.257472913	2.257472913	2.458392758	2.26735470775	2.257472913	2.257472913	2.257472913	2.257472913	2.257472913	2.257472913	2.257472913	2.32589712875	2.257472913	2.257472913	2.257472913	2.39783985175	2.257472913	2.258460024	2.44891141725	2.257472913	2.4459179	2.3166767705	2.257472913	2.257472913	2.257472913	2.2742601715	2.31223147025	2.257472913	2.32734798275	2.257472913	2.257472913	2.30952690525	2.257472913	2.27959212725	2.257535438
ADAM28	2.43465119925	4.5791361695	2.4484215245	2.59460729625	2.6355138405	2.45314643525	2.45314643525	2.525439253	2.580107657	2.46240037975	2.48197853	2.8652257795	3.257983145	2.4484215245	2.44959676675	2.44959676675	2.658209041	2.5273367795	5.08271737725	2.47024279125	2.32210187125	2.4484215245	2.4045527625	2.257472913	2.4484215245	2.98843834725	3.02982480325	2.46062424475	2.596359732	2.80047626625	3.023941346	3.05211420775	2.57155927325	2.546700269	2.4484215245	2.456246691	2.4484215245	2.6543213205	3.156337783	2.44959676675	2.67349801375	2.46240037975	2.613497287	2.4484215245	2.45314643525	2.45314643525	2.4496457835	5.01616726075	2.54496009475
ADAM30	2.257472913	2.257472913	2.257472913	2.257472913	2.257472913	2.257472913	2.257472913	2.257472913	2.257472913	2.257472913	2.257472913	2.2870767035	2.257472913	2.257472913	2.2795977735	2.392788731	2.257472913	2.257472913	2.257472913	2.257472913	2.257472913	2.257472913	2.257472913	2.257472913	2.257472913	2.257472913	2.257472913	2.257472913	2.3210506625	2.257472913	2.257472913	2.257472913	2.3865061885	2.257472913	2.257472913	2.257472913	2.257472913	2.257472913	2.257472913	2.2684758025	2.257472913	2.286859588	2.419421621	2.257472913	2.257472913	2.257472913	2.257472913	2.257472913	2.257472913
ADAM32	2.257472913	2.257472913	2.257472913	2.257472913	2.257472913	2.257472913	2.266480715	2.257472913	2.257472913	2.71058933	2.297266284	2.258718865	2.257472913	2.257472913	2.257472913	2.345522355	2.257472913	2.257472913	2.257472913	2.257472913	2.257472913	2.257472913	2.257472913	2.257472913	2.257472913	2.257472913	2.257472913	2.257472913	2.257472913	2.257472913	2.257472913	2.257472913	2.257472913	2.295713978	2.36991585	2.257472913	2.257472913	2.257472913	2.257472913	2.257472913	2.261361186	2.257472913	2.257472913	2.257472913	2.257472913	2.257472913	2.257472913	2.257472913	2.257472913
ADAM33	3.2478827535	3.5266146545	3.3719153155	3.3107681755	3.4200062275	3.0749293425	3.760967703	3.586287481	3.2882796835	3.760967703	3.9918069025	3.760967703	3.7538753375	3.819825828	3.6476973575	2.7791339375	3.3524903235	3.7368322355	3.7934175785	3.78059059	3.625173595	3.756506504	3.3885503505	3.3668255975	3.7538753375	3.7648181785	3.7522228415	3.638260789	3.9316032445	4.1649004905	3.6780820895	3.916203991	3.604181491	3.812601377	5.0781774395	3.760967703	4.0228221075	4.1077935105	3.9805539795	3.533698092	3.755527833	3.4653145455	3.820997049	3.836260619	3.7024365385	3.863563456	4.5979825415	3.7983606275	3.760967703
ADAM3A	2.683133807	2.28185602	2.28185602	2.28185602	2.333001325	3.465857241	2.28185602	2.28185602	2.398981325	2.944439098	2.339036769	2.257472913	2.28185602	2.259807446	2.46948333	2.28185602	2.28185602	2.328052106	2.93691989	2.28185602	2.28185602	2.28185602	2.28185602	2.28185602	2.259807446	2.28185602	2.28185602	2.28185602	2.440413499	2.28185602	2.28185602	2.28185602	2.28185602	2.359170856	2.28185602	3.810092044	2.28185602	3.229227922	2.747849265	2.973612003	2.460637506	2.28185602	3.675157949	2.28185602	2.28185602	2.28185602	2.259831842	2.28185602	2.28185602
ADAM5	2.257472913	2.257472913	2.2896621065	2.257472913	2.257472913	2.257472913	2.257472913	2.265016507	2.530038797	2.257472913	2.257472913	2.257472913	2.257472913	2.257472913	2.257472913	2.257472913	2.477423228	2.257472913	2.264904152	2.257472913	2.257472913	2.257472913	2.257472913	2.257472913	2.257472913	2.257472913	2.257472913	2.257472913	2.257472913	2.257472913	2.257472913	2.257472913	2.257472913	2.257472913	2.257472913	3.5134876915	2.263288862	2.257472913	2.257472913	2.257472913	2.257472913	2.390522375	2.4738528985	2.257472913	2.257472913	2.257472913	2.2691319985	2.257472913	2.257472913
ADAM6	2.257472913	2.257472913	2.257472913	2.257472913	2.257472913	2.384445793	2.257472913	2.257472913	2.890481448	2.257472913	2.257472913	2.257472913	2.257472913	2.257472913	2.257472913	2.257472913	2.39202608	2.261273257	2.257472913	2.257472913	2.257472913	2.257472913	2.257472913	2.257472913	2.257472913	2.257472913	2.257472913	2.257472913	2.649314533	2.257472913	2.257472913	2.257472913	3.659163094	2.257472913	2.257472913	3.037827859	2.257472913	2.257472913	2.257472913	2.257472913	2.257472913	2.257472913	2.51774415	2.257472913	2.257472913	2.257472913	2.257472913	2.257472913	2.257472913
ADAM7	2.257472913	2.257472913	2.26303936366667	2.257472913	2.257472913	2.64571737066667	2.257472913	2.257472913	2.257472913	2.257472913	2.257472913	2.257472913	2.257472913	2.257472913	2.257472913	2.257472913	2.257472913	2.257472913	2.26222355133333	2.257472913	2.257472913	2.257472913	2.257472913	2.257472913	2.257472913	2.257472913	2.257472913	2.257472913	2.257472913	2.257472913	2.257472913	2.257472913	2.257472913	2.257472913	2.257472913	2.257472913	2.257472913	2.257472913	2.257472913	2.280479521	2.257472913	2.257472913	2.257472913	2.257472913	2.257472913	2.257472913	2.257472913	2.257472913	2.257502787
ADAM8	2.3253374925	2.8588627185	2.3146010495	2.3146010495	2.3146010495	2.3146010495	2.3146010495	2.3781901105	2.427693169	2.7315658005	2.337777028	2.3146010495	2.315748439	2.3146010495	2.3254096205	2.3712486145	2.403408646	2.4026273715	2.394759795	2.3146010495	2.2650157065	2.3146010495	2.3146010495	2.257472913	2.3156576775	2.458709669	2.6875741455	2.3146010495	2.632061538	2.3833592205	2.3146010495	2.3146010495	2.72023721	2.3146010495	2.3146010495	3.055475363	2.3146010495	3.188664358	2.8770985945	2.3146010495	2.3146010495	2.3307235565	2.3146010495	2.39392125	2.3146010495	2.335980256	2.3146010495	2.8558083955	2.3146010495
ADAM9	7.27800182266667	6.19673787333333	6.83303933466667	7.257051789	6.103219888	6.74663699966667	7.10396510233333	6.00076200266667	5.82138000366667	6.427019948	6.79631352866667	6.51527010833333	6.89550204233333	7.12378216466667	6.69914730633333	6.27862801566667	6.31764269433333	6.37283349266667	6.41309931233333	6.78848262133333	7.20782465533333	6.844080381	7.38119813566667	6.618635819	6.21498407	7.05129583433333	7.16052048	6.859773647	5.679112111	6.761382518	6.963421207	6.900605843	4.88380733366667	7.07849105533333	7.143962469	5.53875000166667	5.833235383	4.55060235466667	6.877893326	6.04269588033333	7.25858403	7.51697191466667	6.430667557	6.83981662033333	7.40495980866667	7.18898935766667	7.11857919566667	6.277123916	7.162112491
ADAMDEC1	2.550327422	8.773130068	5.52466534	2.361041322	2.361041322	2.555180189	2.361041322	2.271822427	3.157935824	2.361041322	2.361041322	2.257472913	3.675599382	2.257472913	2.292667707	2.924661519	2.862265158	2.361041322	10.69388303	2.361041322	2.30818013	2.257472913	2.361041322	2.361041322	2.361041322	4.796575984	5.952584504	2.636418413	2.673816831	2.454770942	2.361041322	2.361041322	2.512740207	2.257472913	2.361041322	2.361041322	2.361041322	2.257472913	2.361041322	2.361041322	2.266086703	3.839335507	2.361041322	2.257472913	2.319933633	2.361041322	2.257472913	7.512807307	2.373418922
ADAMTS1	4.7725740355	5.712906954	5.7561093225	6.6358242775	4.94362305	3.695423366	7.6404286435	5.5933866155	5.872901247	6.2405019185	7.541565438	8.7747068235	7.6151479295	5.6035431675	5.0732360085	7.0312565735	4.4939119515	6.958962469	6.686012432	4.5571509725	6.5625797455	6.464546386	6.785679939	5.538849404	7.274966278	6.1708947935	6.071451786	5.860018	4.4553102665	7.9676779665	5.696215732	5.888383502	3.9453146265	8.591329302	5.494677001	3.9102252115	5.7200476015	5.885247558	7.1876822905	5.877019711	6.56719335	3.9962624905	5.418114723	9.414455385	8.667715995	8.6510831575	7.3606696485	7.841798609	8.030089046
ADAMTS10	3.3216027555	3.3399950665	3.365060358	3.270441313	3.3216027555	3.985001739	3.2994169785	3.3216027555	3.63998093	3.326729674	3.6202254115	3.4352422715	3.553459778	3.3099743915	3.348801769	3.3216027555	3.8383355925	3.4178825225	3.6766345655	3.529102753	3.291557638	3.457033737	3.0066253165	3.200771046	3.6655190355	3.9620211805	3.451144483	3.3143164735	5.2503417745	3.3399950665	3.5994140955	3.3952235295	4.4678213425	3.623044532	3.304283213	4.5868721405	2.784898582	5.467098472	3.869535137	3.326729674	3.3338587295	3.4700903215	4.622887882	3.3399950665	3.3216027555	3.936717008	3.3399950665	3.79289504	3.7542198365
ADAMTS12	2.3083182325	2.277425446	2.4101439095	2.325929988	2.299846292	2.291532449	2.3380270415	2.2828538285	2.2733142415	2.909486433	3.036683021	2.269316031	2.3019854085	2.295382053	2.268526954	2.271500926	2.291532449	2.329937895	2.4423745795	2.4550868725	2.297029635	2.291532449	2.291532449	2.476951763	2.3302658495	3.730718934	2.269315708	2.413772534	2.4693182475	2.539132824	2.271500926	3.643562192	2.2733142415	2.3089348185	2.2733142415	3.063591091	2.2733142415	2.34971992	2.291532449	2.291532449	3.608581758	2.418014167	2.3838660655	2.2765878925	2.288661919	2.7518220185	2.824164289	2.3486170245	2.8159947395
ADAMTS13	2.3394738105	2.3394738105	2.37762775	2.3942830815	2.3394738105	2.3394738105	2.3394738105	2.3394738105	2.3394738105	2.3394738105	2.647116497	2.3394738105	2.3394738105	2.615762628	2.3394738105	2.4595358385	2.4783379035	2.3584503505	2.50801866	2.6527973645	2.3394738105	2.501595152	2.3394738105	2.3394738105	2.3394738105	2.3394738105	2.3394738105	2.3394738105	2.3394738105	2.3394738105	2.3559020325	2.344745328	2.3394738105	2.459332404	2.3394738105	2.3394738105	2.3394738105	2.4420280755	2.3394738105	2.3451123235	2.3394738105	2.3394738105	2.3394738105	2.3394738105	2.3394738105	2.3394738105	2.3394738105	2.339691855	2.44123207
ADAMTS14	2.257472913	2.257472913	2.257472913	2.257472913	2.257472913	2.257472913	2.257472913	2.257472913	2.257472913	3.56966118	2.63601616	2.257472913	2.44949634	2.257472913	2.710644058	2.607003264	2.257472913	2.257472913	3.130461712	2.270081337	2.257472913	2.257472913	2.257472913	2.257472913	2.257472913	2.257472913	2.257472913	2.257472913	3.139867924	2.360990332	2.257472913	2.257472913	2.952899888	2.257472913	2.257472913	2.854750507	2.257472913	3.526927468	2.257472913	2.257472913	2.257472913	2.257472913	2.257472913	2.257472913	2.257472913	2.408545774	2.257472913	2.257472913	2.257472913
ADAMTS15	3.0534059475	2.2825390995	2.787875126	3.510167426	3.051543516	3.09545322	3.051543516	2.7953531775	4.495516292	3.2288352435	3.754406465	3.676565024	2.931397586	4.610009335	3.1728131215	2.760070927	3.6282391575	3.599047466	3.0534059475	2.6982156425	2.9543230105	3.144012941	3.452344165	4.048546829	3.09545322	4.4534538755	2.7045822425	3.171002481	3.208363805	3.0534059475	2.9739978095	3.0525600605	2.6006596005	3.120142742	2.6982156425	3.474903724	3.7308314485	3.490227999	4.3658268735	3.1179995035	2.4169381275	3.233052712	3.657935707	3.6348408515	2.4784960395	4.409197594	3.0304269715	3.459608713	4.037288592
ADAMTS16	2.257472913	2.257472913	2.257472913	2.257472913	2.257472913	2.257472913	2.257472913	2.257472913	2.257472913	2.257472913	2.257472913	2.257472913	2.257472913	2.257472913	2.257472913	2.257472913	2.257472913	2.257472913	2.257472913	2.257472913	2.257472913	2.257472913	2.257472913	2.257472913	2.257472913	2.257472913	2.257472913	2.257472913	2.257472913	2.257472913	2.257472913	2.257472913	2.257472913	2.257472913	2.257472913	2.98424886	2.257472913	2.257472913	2.257472913	2.257472913	2.257472913	2.290026198	2.257472913	2.257472913	2.257472913	2.257472913	2.257472913	2.257472913	2.413553699
ADAMTS17	2.259445524	2.26242707233333	2.30466907266667	2.259445524	2.27786462033333	2.563880289	2.25778392466667	2.31755772066667	2.259445524	2.57546760933333	2.56815063233333	2.263514796	2.26243380433333	2.259445524	2.259445524	2.369528364	2.259445524	2.27120272066667	2.25778392466667	2.665054181	2.259445524	2.25778392466667	2.371133555	2.259445524	2.25966103333333	2.259445524	2.259445524	2.259445524	2.259445524	2.259445524	2.296398165	2.258920813	2.820194883	2.259445524	2.42354841666667	2.52396696633333	2.258920813	2.47846094133333	2.27669721566667	2.26849948766667	2.257472913	2.259445524	2.92801294266667	2.41818229833333	2.32613518633333	2.33792308566667	2.26234358166667	2.30527666333333	2.257472913
ADAMTS18	2.257472913	2.3074110995	2.6060138385	2.257472913	2.315144408	2.4072547035	2.257472913	2.3827428925	2.257472913	2.510858133	2.257472913	2.3608922455	2.257472913	2.257472913	2.257472913	2.257472913	2.8094417315	2.58776628	2.257472913	2.2759841945	2.257472913	2.257472913	2.257472913	2.257472913	2.257472913	2.257472913	2.257472913	2.257472913	2.257472913	2.257472913	2.257472913	2.2679693815	2.257472913	4.1064172865	2.279577949	2.257472913	2.9006189785	2.391308836	2.257472913	2.257472913	2.340196742	3.895721192	2.257472913	2.257472913	2.2740590935	2.358080475	2.257472913	2.257472913	2.321336438
ADAMTS19	2.257472913	2.257472913	2.274175073	2.258625417	2.281964456	2.257472913	2.257472913	2.257472913	2.257472913	2.257472913	2.257472913	2.257472913	2.257472913	2.257472913	2.257472913	2.406990373	2.257472913	2.257472913	2.3289101475	2.257472913	2.257472913	2.257472913	2.257472913	2.2739529325	2.257472913	2.257472913	2.257472913	2.257472913	2.257472913	2.257472913	2.272050848	2.257472913	2.257472913	2.3720808515	2.257472913	2.257472913	2.257472913	2.257472913	2.257472913	2.3344768845	4.093442783	2.292370085	2.257472913	2.257472913	2.257472913	2.257472913	2.257472913	2.257472913	2.4113417485
ADAMTS2	2.55675318033333	2.980742712	3.36959245333333	2.52076344233333	2.60147440333333	2.61878286	2.55975555566667	2.55972349933333	2.81936459933333	3.44474911666667	4.047836298	2.55699525166667	3.07062706466667	2.49059497533333	2.606569128	2.961089137	2.55699525166667	2.561575904	2.606569128	2.55699525166667	2.80954150966667	2.7604725	2.57154849233333	3.10300273	2.65626559033333	2.55699525166667	2.55699525166667	3.06994733233333	2.73002959233333	3.17539821366667	2.561166804	3.70295514266667	2.93676075766667	2.921288985	3.76618242366667	2.55699525166667	2.49059497533333	3.27557668833333	2.595239944	2.31108038833333	5.33017879	3.59925005666667	3.19226171733333	2.95002773566667	3.200841465	3.13948258266667	3.61020900733333	2.582434474	4.65399140666667
ADAMTS20	2.257472913	2.257472913	2.257472913	2.257472913	2.257472913	2.257472913	2.2615660165	2.2862457785	2.257472913	2.257472913	2.257472913	2.257472913	2.257472913	2.257472913	2.257472913	2.257472913	2.257472913	2.257472913	2.257472913	2.257472913	2.257472913	2.257472913	2.257472913	2.257472913	2.262588867	2.257472913	2.257472913	2.257472913	2.257472913	2.257472913	2.257472913	2.257472913	2.257472913	2.257472913	2.257472913	2.3661915355	2.257472913	2.257472913	2.257472913	2.257472913	2.257472913	2.257472913	2.257472913	2.257472913	2.257472913	2.257472913	2.257472913	2.257472913	2.257472913
ADAMTS3	6.398135369	5.627068763	4.495475644	4.436545015	5.492590303	5.03036276	7.155203053	4.27453522	4.622684176	7.033165327	2.804979991	2.562633508	4.042441725	4.431445411	3.592449651	5.758410102	4.265317296	3.404055971	2.804979991	4.265317296	6.38802689	6.965553021	6.114877842	7.053573982	6.399614065	2.665565538	5.34061193	5.016211984	3.240485593	4.370975058	4.538492266	5.651673527	4.086788677	4.265317296	4.265317296	2.987461011	5.94797859	4.090168062	4.3706552	6.563280581	8.277386425	5.240648643	5.682282969	4.019779582	4.193390389	4.93188388	5.523951882	3.904182835	5.350733227
ADAMTS4	2.257472913	2.257472913	2.257472913	2.257472913	2.257472913	2.463483582	2.257472913	2.257472913	2.257472913	2.257472913	2.257472913	2.406632736	2.257472913	2.257472913	2.257472913	2.257472913	2.257472913	2.257472913	2.257472913	2.270481075	2.257472913	2.257472913	2.257472913	2.257472913	2.257472913	2.257472913	2.257472913	2.257472913	3.261102687	2.257472913	2.257472913	2.257472913	2.257472913	2.282277973	2.257472913	2.443530268	2.257472913	2.257472913	2.271992386	2.257472913	2.257472913	2.257472913	2.257472913	2.495792272	2.399053296	2.257472913	2.257472913	2.257472913	2.257472913
ADAMTS5	6.4931105025	4.662093501	8.2139344795	7.68436720875	6.0861069825	7.38213079775	8.12822306675	7.133829574	6.20163257225	8.04625550025	4.7887873435	4.072007119	4.69484915175	4.420977151	6.62676460775	7.41592493375	6.9774049925	7.52197104525	5.00970892075	6.89323486425	8.30150609725	9.86469452375	8.79780421625	8.70133862425	8.381168677	4.1446218505	6.148056079	8.14482262825	5.516137325	6.6739414405	6.08648433325	5.2743748735	5.32551158	8.4901068255	6.20307646575	4.284257549	8.408060438	5.956866679	4.030382554	8.5072596425	4.905639733	5.5052128185	5.79976165125	6.60373097575	7.638835296	7.094457537	7.2200385585	5.81557268675	7.312775007
ADAMTS6	2.35552176533333	2.43834311866667	2.34038482	2.33062492433333	2.41977779633333	2.33062492433333	2.33062492433333	2.39084497133333	2.33062492433333	2.3382808	2.42085215466667	2.71137519	2.33062492433333	2.33062492433333	2.33062492433333	2.54728241133333	2.52421947033333	2.361147512	2.38837724933333	2.28987821366667	2.33062492433333	2.41341958966667	2.33062492433333	2.335076218	2.33062492433333	2.52178593333333	2.336220447	2.33062492433333	2.33062492433333	2.42677778833333	2.34214914	3.240062579	2.740160005	2.33810372466667	2.62415472633333	2.33062492433333	2.33466802766667	2.53869362433333	2.33062492433333	2.28987821366667	3.158884848	2.40255713566667	2.33062492433333	2.30115457633333	2.33062492433333	2.33062492433333	2.33062931266667	2.42912841766667	2.330699401
ADAMTS7	2.257472913	2.257472913	2.257472913	2.257472913	2.34698576633333	2.257472913	2.257472913	2.257472913	2.43149242833333	2.257472913	2.257472913	2.257472913	2.257472913	2.257472913	2.257472913	2.257472913	2.570715506	2.257472913	2.46400452466667	2.257472913	2.257472913	2.257472913	2.257472913	2.257472913	2.25815186666667	2.355595198	2.270348678	2.257472913	2.63105889333333	2.257472913	2.335643169	2.257472913	2.83127095	2.50507171566667	2.257472913	2.793988704	2.257472913	3.00861197766667	2.587360838	2.257472913	2.257472913	2.561562155	2.257472913	2.29636620166667	2.257472913	2.70985791866667	2.257472913	2.257472913	2.257472913
ADAMTS8	2.26195077233333	2.26025308466667	2.35166548066667	2.26025308466667	2.26025308466667	2.479249241	2.27213939466667	2.313215386	2.783924761	2.43391110733333	2.26025308466667	2.3556386	2.25902544033333	2.27805832266667	2.308992763	2.33975775466667	2.38546221166667	2.26025308466667	2.26025308466667	2.26025308466667	2.26025308466667	2.26025308466667	2.26025308466667	2.26025308466667	2.26895143066667	2.39858267366667	2.26025308466667	2.44181511533333	2.75115937166667	2.27479718866667	2.26701584	2.27132454266667	2.61573645366667	2.30396690966667	2.40730974766667	2.26025308466667	2.26088959933333	2.79102854166667	2.26025308466667	2.26025308466667	2.26025308466667	2.26025308466667	2.40240190433333	2.25902544033333	2.28357251666667	2.393383541	2.26025308466667	2.26025308466667	2.26025308466667
ADAMTS9	4.85810522875	4.5202416585	3.20680222675	3.38588674125	3.89620931275	3.1293573935	3.98727015775	3.5846640325	3.01933447725	3.28116973275	5.08764971975	6.43422474025	4.62620813675	5.04133447925	3.47627976125	2.904399862	3.12868344875	3.025385583	5.33482253625	6.215448254	4.944017193	3.04491160925	3.26663415	3.1933603025	3.252854825	3.12285699125	3.963251565	3.74059571275	3.16806008375	4.62619318625	6.5928734485	3.090661197	3.19160241825	7.227396967	3.14703966025	3.0248776155	3.02471163825	3.2767494005	4.74237684625	3.246148046	5.3500434325	3.00490806375	3.3218515245	4.02857948825	5.487582808	3.48072774325	3.5075888665	3.1689390805	3.3050803455
ADAMTS9-AS2	3.7998132056	2.8094701356	2.7838517772	2.8490144336	3.3895420436	2.8226763776	3.2545724644	4.2039195244	2.8086045792	2.9348179216	4.0127813456	4.3871035266	3.8434253828	4.5019363852	2.9064514186	2.7726473546	2.8212830686	3.0149585234	2.9836652578	3.6177377324	3.1939224814	3.0220901072	2.8088743146	2.7758142088	3.4033822792	2.8721439114	3.1774890156	2.9833452322	2.8218362854	2.7685470064	3.3730260088	2.8232295944	2.8269207428	2.8407654884	2.7843160772	2.8086045792	2.7745862908	2.8695143746	3.62658265	2.8218362854	2.8218362854	2.7250597286	2.8269207428	2.8242233336	3.8217470078	2.8447319916	2.861846251	2.965821372	2.9295463556
ADAMTSL1	2.27926402716667	2.27343177833333	2.280486638	2.269832453	2.27569931666667	2.27343177833333	2.503821326	2.27343177833333	2.35379989533333	2.36382919183333	2.44076501583333	2.280195897	2.30187747	2.27343177833333	2.27343177833333	2.269832453	2.27343177833333	2.27343177833333	2.303045573	2.37415241233333	2.27329956666667	2.27586081733333	2.28400716816667	2.269832453	2.270543438	2.29717672933333	2.28273963016667	2.269832453	2.57616721866667	2.48133541316667	2.27343177833333	2.41464495366667	2.3186854365	2.3099157165	2.27490578116667	2.27343177833333	2.296047326	2.44616191566667	2.35710953616667	2.30699804733333	2.27343177833333	2.3807486365	2.31781337283333	2.269832453	2.27343177833333	2.40878514966667	2.435329873	2.27378161533333	2.27345657116667
ADAMTSL2	2.266067335	2.270317151	2.266067335	2.266067335	2.266067335	2.266067335	2.266067335	2.269393778	3.382186201	2.266067335	2.266067335	2.266067335	2.266067335	2.266067335	2.266067335	2.768811605	2.266067335	2.266067335	2.266067335	2.266067335	2.266067335	4.622523244	2.266067335	2.266067335	2.306095564	2.266067335	2.266067335	2.266067335	2.266067335	2.266067335	2.278884484	2.266067335	2.266067335	2.266067335	2.266067335	2.266067335	2.266067335	2.266067335	2.266067335	2.266067335	2.266067335	2.266067335	2.266067335	2.266067335	2.266067335	2.266067335	2.709654728	2.423923747	2.799536788
ADAMTSL3	3.1486768415	2.872957377	2.9595376395	4.056843048	2.764093365	2.548214783	4.712103537	4.907706684	3.4090634455	4.5022633855	3.7416835655	3.5376567305	3.3834743375	3.163046665	2.260300566	2.666810294	2.260300566	2.332133178	3.053160411	3.1037752515	2.260300566	3.2501313595	2.8107975815	2.5549401385	2.257472913	2.8328522615	3.1653952395	2.260300566	2.704502535	3.269581685	2.5735264015	3.3977756905	5.088027123	2.4199149325	2.5659216955	2.260300566	2.406541367	2.8658984865	2.8658984865	3.72517812	3.013829605	3.731770968	2.260300566	3.2964207055	2.5549401385	2.9304451325	3.739361804	3.6563816075	2.8658984865
ADAMTSL4	2.91221507	3.095256118	2.91221507	2.9806925425	3.64768492	2.91221507	2.91221507	3.930987769	2.91221507	2.91221507	2.9088972645	3.1199468715	3.174074337	2.91221507	2.91221507	2.900111829	2.91221507	2.9022431865	3.0659390305	2.9316307235	2.900111829	2.91221507	2.91221507	2.91221507	2.860528244	2.900111829	2.900111829	2.91221507	3.2354889005	2.91221507	3.857187152	2.898409595	2.91221507	2.91221507	2.900111829	2.91221507	2.900111829	2.91221507	2.91221507	2.91221507	2.900111829	3.0004050825	3.094382708	3.055463567	4.0904880255	3.288708551	2.91221507	2.923869297	2.91221507
ADAMTSL5	2.257472913	2.257472913	2.257472913	2.257472913	2.257472913	2.29425337	2.257472913	2.257472913	2.362781336	2.257472913	2.257472913	2.257472913	2.257472913	2.257472913	2.257472913	2.257472913	2.377880151	2.258126429	2.285075209	2.257472913	2.257472913	2.257472913	2.257472913	2.257472913	2.257472913	2.257472913	2.257472913	2.257472913	2.65177352	2.257472913	2.63375746	2.257472913	3.307861993	2.778524664	2.257472913	2.576483996	2.257472913	2.471948887	2.257472913	2.257472913	2.257472913	2.257472913	2.391665583	2.257472913	2.257472913	2.257472913	2.257472913	2.257472913	2.314316927
ADAP1	5.1962202275	5.1629941015	7.3650601565	5.0195061345	5.4670678765	6.9621815265	4.909649135	5.374949252	7.575721622	4.9933997575	5.461871649	5.279940706	5.4852078325	4.8407635295	5.0476515775	5.5099629845	6.7415469605	7.036836651	5.405732751	4.795567984	5.6011910215	5.589715306	5.367507114	4.994931834	4.6062634595	6.834148371	5.1072577235	5.5169271195	7.215517846	5.110937013	5.229368246	6.2509650805	6.726641335	6.157311977	6.7838731425	5.880514258	5.127132825	7.0900140975	6.467155514	5.6137267735	5.515996734	7.4325994635	7.3513043605	5.620578727	4.9364087795	6.6381438905	5.300149379	5.581326906	6.098488367
ADAP2	4.2491085505	6.8651124095	6.2769246925	4.070632337	5.7797933095	5.4915258495	4.868467884	5.6484194695	6.0341715975	4.4622810915	5.4766977465	5.183790201	6.526251925	4.229205169	5.2951225895	5.5244307795	5.742638622	4.324747972	7.8381775185	6.0104815245	5.973401851	5.94201089	5.6006123895	5.6088858965	6.2955031855	5.8764490295	5.9153130275	6.7413203455	7.6971700215	6.9796002305	5.7500089035	5.8116471435	6.007740466	5.6877387495	6.058735272	5.050462328	5.6734596255	6.5439569585	5.7299505275	5.2676093025	6.576430899	6.7393195815	5.694765023	5.848801473	5.670939805	6.103744935	5.680835257	6.9588303785	6.126412733
ADAR	9.450180665	11.21274841	10.61518963	9.999384412	10.72931721	9.201773709	9.710154392	12.07211567	10.83148571	9.389600729	10.80549496	10.77949713	11.02984461	10.49918157	10.35227355	11.86603544	9.320549017	10.87487675	10.92213777	10.06036888	9.988044138	10.58328459	9.864318125	10.76871268	10.3717567	10.60207933	10.72668093	10.42295146	9.886482452	10.60449178	10.63557565	10.09696616	10.18144509	11.50427564	10.82330989	9.072669591	10.71092434	8.827178145	10.84578383	9.770892286	11.26358954	11.94958032	9.368865158	10.82980755	10.66211707	10.58996665	10.74301109	11.35987315	11.01917155
ADARB1	2.8893879896	3.105348845	2.5863705222	2.6081876874	2.8278171442	2.8669537844	2.8809815688	2.8077806546	2.6844382306	2.8662205902	3.055487432	3.047269818	3.053741981	2.8025878908	2.7377025626	2.74826608	2.6405183446	3.1002834236	3.5054608548	3.2645690224	2.980267135	3.0788091012	2.681630952	2.9336558046	2.9011812434	3.116822843	3.1123382942	2.7639545562	3.4152011816	3.123793181	3.2123651602	3.1602960244	3.1934790162	2.9808458364	2.6495756006	2.9873297138	2.7403759112	3.469937949	2.813572024	2.8459372548	2.943115519	2.888576332	3.0136859642	3.1452209924	3.0240785872	2.9494350116	3.1123377598	3.197441295	3.384432884
ADARB2	2.257472913	2.257472913	2.257472913	2.257472913	2.257472913	2.485012932	2.257472913	2.257472913	2.4109515655	2.4707934485	2.257472913	2.257472913	2.257472913	2.257472913	2.668714286	2.257472913	3.1528410775	2.257472913	2.257472913	2.3069030255	2.257472913	2.257472913	2.257472913	2.257472913	2.2987893585	2.356639907	2.257472913	2.257472913	2.257472913	2.257472913	2.257472913	2.257472913	2.437147369	2.3354275045	2.858805863	2.257472913	2.257472913	2.257472913	2.281434804	2.257472913	2.257472913	2.40704794	2.2835872145	2.257472913	2.257472913	2.315787892	2.257472913	2.257472913	2.257472913
ADARB2-AS1	2.257472913	2.257472913	2.257472913	2.257472913	2.257472913	2.423478957	2.257472913	2.257472913	2.585529676	2.257472913	2.257472913	2.257472913	2.257472913	2.257472913	2.257472913	2.257472913	2.257472913	2.257472913	2.257472913	2.257472913	2.257472913	2.257472913	2.257472913	2.257472913	2.257472913	2.257472913	2.257472913	2.257472913	2.257472913	2.257472913	2.257472913	2.257472913	2.438704385	2.257472913	2.257472913	2.257472913	2.257472913	2.257472913	2.257472913	2.257472913	2.257472913	2.257472913	2.405029035	2.257472913	2.257472913	2.257472913	2.257472913	2.257472913	2.257472913
ADAT1	5.621169121	5.052967325	6.094264791	4.839762966	4.813340079	3.149276381	5.471422067	5.28201952	5.858440309	3.08061369	5.368383965	5.664827336	5.516727794	5.415021244	6.204108734	7.151085354	4.725864853	6.362726318	3.793002946	5.635905432	7.012829323	6.671136053	6.121496596	6.094094916	5.555801938	6.294309397	6.339542961	5.787547021	4.244307479	6.438020903	5.005429356	5.524716126	3.400046259	6.585358697	5.894492738	4.89799464	5.877559889	4.622643091	4.471284712	4.427113577	5.171441467	6.395942672	3.836912172	5.384022289	6.557166012	4.896678053	5.998180522	5.907405036	6.136136609
ADAT2	2.4011363215	2.4726021225	2.561071842	2.56185747	2.511926771	2.648511783	2.4183122395	2.6341732905	2.39359485	2.39359485	2.426327962	2.631832557	2.4726021225	2.598758893	2.4576945645	3.893473027	2.315629176	2.4060171945	2.573618268	2.507885489	2.4930828525	3.536465052	2.459020674	2.798133966	2.798390305	2.4953157455	3.202912577	2.8276228515	2.2991069755	2.4358120745	2.4025937385	2.305552514	2.4726021225	2.4505393965	2.295893936	2.315629176	2.311435199	2.406832237	2.39359485	2.4726021225	2.778682743	2.548893987	2.4726021225	2.406832237	3.3565068775	3.0829969265	3.5621819225	3.166152136	3.041386575
ADAT3	3.468295256	3.4746267745	3.4948965215	3.468295256	3.4606961555	3.4964952775	3.4696170625	3.4696170625	3.4696170625	3.7542895795	3.4696170625	3.465998794	3.4790504305	3.4696170625	3.4128638205	3.5676395325	4.1748617985	3.4696170625	3.469693328	3.4696170625	3.4618298355	3.5401981815	3.659870632	3.4712819955	3.4696170625	3.4696170625	3.579296001	3.5878423945	3.659951261	3.4696170625	3.4696170625	3.330875828	3.5687254885	3.4696170625	3.4696170625	3.4696170625	3.4696170625	3.4696170625	3.4696170625	3.4696170625	3.5275423945	3.4696170625	3.4696170625	3.4696170625	3.4696170625	3.4696170625	3.4696170625	3.4696170625	3.468295256
ADCK1	4.44102634	6.022121436	6.436381038	5.628376659	5.358120015	6.315241666	4.762038289	5.888478165	6.609761772	2.787849196	5.205495665	4.877472546	5.898208134	5.8233117	6.186309342	6.184310457	6.388347661	6.433637207	5.344665958	3.948916744	6.453267133	6.288201593	5.947155053	5.802289961	6.998418703	5.951632848	6.727608173	6.300109999	6.663068359	6.988459326	5.461005858	7.387099601	7.216105564	4.766702977	5.691931136	7.491818678	6.198120227	7.015600606	6.872545167	5.497082545	6.277283219	7.651435438	7.580678824	5.936049051	6.314461773	5.814259386	5.763500857	5.942452155	6.330029567
ADCK2	5.277625406	5.8591671005	6.87746874575	6.0174240925	5.382860062	5.435519714	5.25845559175	5.46594325825	5.98467595075	5.3504192455	5.46187030975	5.37929050075	5.37596855875	5.3106972825	5.9275552525	6.49150407075	5.77736241125	6.41345194175	5.49231266625	5.26654407975	6.51737854425	6.151959457	6.5775626675	6.29594612	5.6853694345	5.95570585475	5.6676211045	6.1291161635	5.866198982	5.29657833275	5.7134331965	6.99434723675	5.603395644	5.9367185715	5.83600127475	6.1429979305	5.6382761655	5.20562865975	5.5613950355	6.257422402	5.18013938375	5.86296020525	6.12540483725	5.52198591875	5.57142389275	5.594349639	5.61152034825	5.295568189	5.79523738875
ADCK3	3.6947293195	5.174314607	4.6852074655	4.4696683715	4.9674382655	3.722964279	3.987250208	5.2128110075	5.1942780475	3.5892665805	4.186830488	4.2724508625	4.532221365	4.745100705	3.8549038785	5.213692148	4.169079179	4.4938796095	5.485870086	5.4522921355	4.1217639765	4.3308087265	4.635030094	5.121278845	4.583259034	4.0257063405	4.789896251	4.8559709365	4.731531942	4.742073826	4.976056484	3.5820224145	4.077177523	4.162393437	4.045472882	5.0702691695	4.6164990435	4.8566985175	3.984240555	4.265036013	4.35622736	5.2909852645	3.4771842875	4.5911283945	5.2503499885	4.21126225	4.4602380185	5.029393118	4.2548934275
ADCK4	3.831143158	3.609590201	4.4887646865	4.068723429	3.8127383105	4.4623776475	3.639844432	3.832321981	4.588820411	3.8258868835	4.0958155815	3.4381465615	3.796993718	3.5131329625	3.424671905	3.995410875	4.103458597	4.148451125	3.8080524065	3.91981758	3.7222656525	3.725094613	4.0227291505	3.9167662265	3.7752452775	3.933676603	4.028710828	3.782752575	4.102548585	3.5202237435	3.8196712785	3.8926250365	4.5743446825	4.16084746	4.39624526	4.7224876515	3.828577324	4.3982040665	3.796993718	4.008756885	3.9408477445	3.803843496	5.142084288	3.955355665	3.9982667185	4.22255312	3.682909151	3.7985486805	3.8506509145
ADCK5	2.504864197	2.504864197	2.504864197	2.514610683	2.613816912	2.504864197	2.504864197	2.504864197	2.633634969	2.976288451	2.559657409	2.504864197	2.714498734	2.504864197	2.504864197	2.504864197	2.504864197	2.504864197	3.862224647	2.504864197	2.326656419	2.325851315	2.504864197	2.510713697	2.257472913	2.561630258	2.504864197	2.504864197	2.625480685	3.156792515	2.504864197	2.325851315	4.238848996	2.504864197	2.257472913	2.504864197	2.454327775	2.504864197	2.504864197	3.671188555	2.504864197	3.331059658	2.849313889	2.504864197	2.504864197	2.504864197	2.504864197	2.557297972	2.504864197
ADCY1	2.7529219084	2.7484452744	3.3263648302	2.3885559798	3.7000682236	3.2496612896	2.991953424	3.336364229	4.1346451414	2.8785894772	2.7218076534	2.6869552058	2.8107507272	3.0767212826	3.7038985826	2.7135587514	3.525691243	3.7471013824	2.8513820302	2.9389862424	4.2491351308	3.7777113308	2.695823184	2.846969495	3.074571763	2.653742538	3.9309194944	2.467064771	4.4855399032	3.521300663	3.2565851304	3.4836047488	4.8042653598	3.2344403456	3.7962179734	4.6649007996	2.8752243566	4.5590425238	3.0795164428	2.9506923978	3.7144915122	3.4003852246	4.5420677664	3.1617528494	3.3115690544	3.0309365938	4.0856969932	2.8310591322	3.372977755
ADCY10	2.257472913	2.257472913	2.291836975	2.257472913	2.257472913	2.257472913	2.257472913	2.2589437135	2.257472913	2.799887042	2.257472913	2.257472913	2.326627184	2.257472913	2.257472913	2.257472913	2.257472913	2.3478767485	2.257472913	2.257472913	2.257472913	2.257472913	2.257472913	2.257472913	2.27177567	2.257472913	2.257472913	2.257472913	2.257472913	2.257472913	2.257472913	2.257472913	2.257472913	2.257472913	2.257472913	2.535411152	2.257472913	2.257472913	2.2783605205	2.2789264925	2.257472913	2.2947317775	2.328294408	2.257472913	2.257472913	2.257472913	2.257472913	2.257472913	2.3425920955
ADCY10P1	2.723776819	2.4483025535	2.3381200735	2.4483025535	2.975727943	2.4320080275	2.525416705	2.5187182095	2.5187182095	2.5187182095	2.542444545	3.1115059395	2.735070223	3.219399295	3.2249817525	2.257472913	2.4483025535	2.5187182095	2.5235288225	2.489934703	2.5527609285	2.335784029	2.3983723565	2.4483025535	2.519216075	2.5198603015	2.633882769	2.4483025535	2.5187182095	2.4483025535	2.3670134395	2.45704212	2.3381200735	2.5187182095	2.5187182095	2.5187182095	2.5187182095	2.5187182095	2.5187182095	2.5187182095	3.092053511	2.50968841	2.544157428	3.7536725105	2.5187182095	2.8743313685	4.22373981	4.362739256	3.946371501
ADCY2	2.298632973	2.30782905533333	2.29077679466667	2.30765194833333	2.624034327	3.23844224633333	2.30766113266667	2.30782905533333	2.66064979866667	2.67373722433333	2.30782905533333	2.30782905533333	2.30765194833333	2.30782905533333	2.30782905533333	2.30782905533333	2.57389022166667	2.30782905533333	2.30765194833333	2.419501385	2.30782905533333	2.30782905533333	2.30782905533333	2.30884214766667	2.30782905533333	2.30782905533333	2.30765194833333	2.365544584	2.530265022	2.30782905533333	2.30782905533333	4.099141936	2.527166474	2.70015304566667	2.30765194833333	2.30782905533333	2.29176482266667	2.30782905533333	2.372079272	2.30782905533333	2.298773861	2.55916636133333	3.12552186233333	2.30782905533333	2.30252460933333	2.31942171533333	2.30782905533333	2.30782905533333	2.30782905533333
ADCY3	4.408624315	6.1463086355	5.622726021	3.7460707335	4.384794958	4.1860533965	4.8354558315	4.6286455985	6.397139146	4.3551414175	5.3402375025	4.823454257	5.4659998105	4.3601679025	4.629265858	4.8695872385	5.1276105045	6.08889906	6.4889565	4.131011351	5.272636135	5.706508537	5.6240697765	5.253382555	5.514787584	5.6082957265	5.1477566455	5.2679296925	5.9305148075	5.0452016615	5.9846888555	5.198623165	5.0771234745	5.713701219	5.390180316	5.4186858685	5.487069256	5.486917862	5.1532975205	5.5542628565	5.6049382365	4.3628397855	5.3046359135	5.8320271125	5.417838462	5.3915004735	5.9797031405	6.371915244	5.9747722865
ADCY4	3.072103532	3.456557081	2.577522565	2.692774893	2.554981629	2.878823082	3.12697394	3.387582279	2.878823082	3.112171987	2.878823082	3.530272036	2.747293425	2.878823082	2.838421708	3.12697394	2.577522565	2.878823082	3.248118641	3.127871743	2.878823082	3.163142972	2.878823082	2.878823082	2.782209187	3.127871743	3.12697394	2.878823082	3.127871743	3.907355805	3.127871743	3.12790061	2.878823082	2.577522565	4.565496128	3.12697394	2.577522565	3.127871743	2.897556288	3.12697394	3.147470915	3.127871743	3.331765394	4.449863663	3.797249538	3.624062559	4.312589668	4.207101312	4.624655194
ADCY5	2.2618765805	2.2618765805	2.5313940055	2.2618765805	2.3470639305	2.2618765805	2.2618765805	2.4707791675	2.2618765805	2.2618765805	2.2618765805	2.2618765805	2.2618765805	2.2618765805	2.2618765805	2.2618765805	2.2618765805	2.2618765805	2.2618765805	2.303000047	2.2618765805	2.2618765805	2.2618765805	2.2618765805	2.2702804085	2.520437532	2.2618765805	2.2618765805	2.3805024255	2.2618765805	2.3052898325	2.3709924295	2.506572823	2.2618765805	2.2618765805	2.2618765805	2.2618765805	2.2618765805	2.2618765805	2.2618765805	2.257472913	2.2618765805	2.2618765805	2.2618765805	2.2618765805	2.2618765805	2.2618765805	2.3378895265	2.2618765805
ADCY6	3.895390262	4.951818688	4.851258909	4.425980448	5.018196576	3.486129072	4.486003823	5.434974163	5.018196576	3.900814178	5.514496593	5.838916247	5.597007525	5.018196576	4.754258821	5.018196576	5.018196576	5.018196576	4.993265873	4.73226395	5.018196576	5.559775568	5.018196576	5.264400164	5.974671887	4.998737209	4.925466468	5.005139739	4.813684726	4.476108462	5.360868296	5.262703648	4.400536626	4.892460373	4.032073737	4.872860577	4.751302892	3.488590127	4.750511384	4.813684726	5.915095929	5.018196576	5.362868787	6.117863518	6.041690592	5.018196576	6.145906315	5.018196576	5.655921164
ADCY7	3.721504731	5.1910289135	3.307187997	3.066128868	3.111491851	3.4163295135	3.5993372235	4.1308329625	3.820703009	3.906534836	4.7804528215	4.870973648	4.8660864295	3.007789518	3.1975030285	4.009245149	3.145330402	2.874511774	5.67150042	2.947654999	3.3040875235	3.4913032155	3.1278274445	3.2046959335	2.844759263	4.0477159455	3.8226707195	3.1270841235	4.134612679	4.3359904195	3.191543676	3.6871585005	3.080992825	2.992292954	3.4646278275	3.0358708675	2.947654999	2.8866219025	4.338538812	3.2046959335	3.598716274	3.062367646	2.992292954	3.3276970665	3.2046959335	4.357060015	3.846906329	5.2554340745	4.0154819555
ADCY8	2.257472913	2.875047131	2.257472913	2.257472913	2.265208393	3.596048325	2.257472913	2.257472913	2.257472913	2.257472913	5.915501118	5.263328708	2.342571718	2.257472913	2.257472913	2.257472913	2.257472913	2.257472913	2.413689051	2.257472913	2.257472913	2.257472913	2.257472913	2.257472913	2.257472913	2.257472913	2.257472913	2.257472913	3.158139704	2.257472913	2.257472913	2.257472913	2.597574536	2.257472913	2.427837675	2.816943141	2.257472913	3.080392567	2.257472913	2.257472913	2.257472913	2.257472913	2.257472913	2.257472913	2.257472913	2.257472913	2.257472913	2.257472913	2.257472913
ADCY9	4.492806064	4.56491598133333	4.22056688533333	4.044247319	5.46866097766667	4.19956506866667	4.66588470933333	5.85652379666667	5.49440996566667	4.455073236	4.99577780966667	4.75389612766667	5.05978473166667	5.23829723033333	5.954124413	5.484396707	4.82972858366667	4.606797381	4.66594162	5.37812936533333	4.68386214433333	5.721958698	4.94930770233333	6.198314064	5.379905301	5.73253322433333	5.66109388466667	5.32239753466667	5.86209054666667	5.40067496833333	6.164189204	4.33336755133333	5.929076905	6.58788547633333	4.23925711033333	6.084134387	6.01134780633333	5.69429845233333	5.68670914433333	4.30406662766667	6.50587925233333	5.22115343666667	6.460314955	5.60451285233333	6.36160870733333	5.52294218866667	5.45064145466667	4.99174503333333	5.23602646466667
ADCYAP1	2.337295658	2.257472913	2.257472913	2.257472913	2.257472913	2.257472913	2.257472913	2.257472913	2.257472913	2.257472913	2.257472913	2.257472913	2.257472913	2.257472913	2.257472913	2.257472913	2.257472913	2.257472913	2.257472913	2.257472913	2.257472913	2.257472913	2.257472913	2.257472913	2.257472913	2.257472913	2.257472913	2.257472913	2.257472913	2.257472913	2.257472913	2.257472913	2.257472913	2.257472913	2.257472913	2.257472913	2.257472913	2.257472913	2.257472913	2.257472913	2.257472913	2.257472913	2.257472913	2.257472913	2.257472913	2.257472913	2.257472913	2.257472913	2.257472913
ADCYAP1R1	2.263731729	2.263731729	2.263731729	2.263731729	2.263731729	2.263731729	2.263731729	2.263731729	2.263731729	2.263731729	2.263731729	2.263731729	2.263731729	2.263731729	2.4777988905	2.263731729	2.432502762	2.29760082	2.312678428	2.263731729	2.4229399915	2.3393388805	2.263731729	2.3699127835	2.264451963	2.263731729	2.281819999	2.263731729	2.263731729	2.263731729	2.2718514795	2.263731729	2.263731729	2.263731729	2.263731729	2.362869804	2.263731729	2.907870528	2.263731729	2.263731729	2.263731729	2.270648953	2.263731729	2.2697226635	2.263731729	2.263731729	2.29135032	2.257472913	2.263731729
ADD1	5.9094825295	7.248593399	6.95280974	6.462986166	7.33885589425	5.909930912	6.622144847	7.3213055655	7.27313198525	6.405681788	7.86960813875	7.74396684575	7.54749594675	7.3389252745	7.317428745	7.32255299775	6.62865936675	7.29445852475	7.22147990575	6.987599898	7.09647486275	7.8645805465	7.35182547025	7.74456566675	8.1300477115	7.12427011475	7.5771457685	7.34329515	7.1469242895	7.64339927975	7.71206939725	6.847440336	7.6104032315	7.423607211	7.28099627025	7.2942027825	7.58248902975	6.54873463225	7.319856537	6.90823611825	8.04721679375	6.98269877825	8.01242605975	7.5242189345	7.9170485675	7.627442404	7.60213391525	7.643614224	8.009158064
ADD2	2.5480728585	2.56603783366667	2.5480728585	2.55410137266667	2.58086829766667	2.6227140535	2.548432091	2.61755264033333	2.57796361033333	2.5480728585	2.5480728585	2.5480728585	2.5480728585	2.61258474516667	3.1336301525	2.55087113133333	2.76011965083333	3.30386685033333	2.87238381583333	2.56954769133333	4.781168908	2.54480200866667	4.00588464916667	3.4346501585	2.56433056866667	2.68529816033333	4.02806848883333	2.52432788283333	2.72961475183333	2.72800498566667	2.5480728585	2.54826888183333	2.6413435495	2.661239898	3.85318238533333	2.84670718233333	2.550174495	2.80359967216667	2.579946735	2.5557147935	2.54224829116667	4.3023203145	2.63246806966667	3.469053	2.54391817183333	2.58457004583333	2.54014166783333	2.5480728585	2.57259062466667
ADD3	10.8196604175	11.171235325	11.63790096	12.0591112925	10.793592095	10.374842486	12.2843588075	11.17644447	9.9527470855	11.6854959625	10.92633941	11.160177925	10.82930988	11.3157637025	12.018312665	11.03686675	10.83543001	10.9511959025	10.32804995275	10.9784177525	11.4399983	10.7117362775	11.7341230225	11.5613159925	12.17348049	10.36112994875	12.23185366	10.30676293575	10.58515798	11.294602315	10.6595596675	11.5570150325	9.827315375	11.1177221125	9.45951789725	9.77595028725	11.3970438525	10.51389415775	10.03260901225	11.458847195	10.406976736	9.89626219075	10.3242250345	11.7248474825	11.0388225225	10.49959760375	12.124614205	11.2114199975	10.500068405
ADD3-AS1	2.46809388966667	2.46363083066667	2.60006611233333	2.551232741	2.46606806566667	2.85640409866667	3.04079564766667	2.461060487	3.02243511066667	2.60001407733333	2.52497368866667	2.48205365533333	2.461060487	2.46606806566667	2.52050605666667	2.456248702	2.571722014	2.67934324733333	2.548454486	2.46606806566667	2.480011071	2.46606806566667	2.46606806566667	2.399168377	2.571935903	2.52680558466667	2.46606806566667	2.29223058866667	2.93254764566667	2.45100720133333	2.63733917633333	2.46606806566667	3.111065786	2.46606806566667	2.58389918866667	3.03793697766667	2.527349918	2.89440547933333	2.91244528666667	2.918918607	2.35556428366667	2.47168252833333	3.05925736166667	2.46606806566667	2.46143850233333	2.46606806566667	2.46606806566667	2.456248702	2.48093812533333
ADGB	2.257472913	2.257472913	2.257472913	2.257472913	2.257472913	2.694967003	2.257472913	2.257472913	2.257472913	2.257472913	2.257472913	2.257472913	2.257472913	2.257472913	2.257472913	2.257472913	2.257472913	2.257472913	2.374787555	2.257472913	2.257472913	2.257472913	2.257472913	2.257472913	2.257472913	2.257472913	2.272709003	2.257472913	2.596675266	2.257472913	2.257472913	2.257472913	2.848638656	2.257472913	2.283717611	2.309286961	2.257472913	2.257472913	2.257472913	2.330728024	2.257472913	2.257472913	2.257472913	2.257472913	2.257472913	2.30439495	2.257472913	2.257472913	2.257472913
ADH1A	2.264360661	2.264360661	2.264360661	2.264360661	2.264360661	2.536723816	2.264360661	2.27662992	2.28815046	2.264360661	2.264360661	2.362812467	2.283287574	2.257472913	2.525932645	2.264360661	2.389454418	2.264360661	2.264360661	2.257472913	2.264360661	2.264941637	2.257472913	2.264360661	2.264360661	2.44046877	2.264360661	2.257472913	2.264360661	2.264360661	2.344860806	2.264360661	3.536889803	2.264360661	2.264360661	3.861887688	2.264360661	3.518809594	2.851683033	2.264360661	2.299358303	2.277595962	2.575001212	2.264360661	2.257472913	2.264360661	2.264360661	2.264360661	2.273230844
ADH1B	4.56331918925	4.86946839275	2.63792765	4.50321117975	2.441619968	2.4250373355	5.84409428675	2.53940602325	2.34235961	6.049788596	2.7948257455	4.733188897	2.925672756	2.34736381175	2.34913817725	2.34736381175	2.77733121275	2.81330246125	4.57800077175	2.348915407	2.4441868625	4.030997791	4.0388397945	2.98067253075	2.31769651925	4.2050257435	3.988604001	2.33246713975	2.354142379	2.41106275425	3.6091336115	3.73633491675	2.9260370935	2.33293314125	2.33208153875	2.36060844125	2.74158752775	2.37871214025	2.3253029715	6.97311021475	2.8215284075	2.287721639	2.40114494575	4.3650525835	2.31533304375	2.31769651925	5.11790341075	5.9418346895	4.21792116875
ADH1C	2.341534695	2.283744858	2.283744858	2.283744858	2.283744858	2.283744858	2.529715826	2.283744858	2.283744858	2.804673522	2.283744858	2.257472913	2.283744858	2.283744858	2.283278349	2.283744858	2.283744858	2.283744858	2.283744858	2.283744858	2.283278349	2.257472913	2.283744858	2.283744858	2.283744858	2.283744858	2.283744858	2.283744858	2.283744858	2.283278349	2.283744858	2.283744858	2.283744858	2.257472913	3.111270933	2.314184849	2.290914255	2.283744858	2.283744858	2.317427874	2.283744858	2.283744858	2.283744858	2.3055215	2.283744858	2.283744858	2.283744858	2.320362657	2.283278349
ADH4	3.152786028	2.9714257615	2.742377101	3.13305485425	3.152786028	3.22790847425	3.152786028	2.9323916415	2.94541722925	3.152786028	3.17360314475	3.2177685665	3.152786028	3.152786028	3.152786028	3.152786028	3.241054911	3.152786028	3.152786028	3.17439167375	3.152786028	3.247544459	2.99942456575	3.11049438575	3.24256370125	3.152786028	3.18916169925	3.152786028	3.25932220975	3.152786028	3.152786028	3.1529366045	3.152786028	3.19989721	3.152786028	3.152786028	3.439945326	3.152786028	3.1605685815	3.0080031955	3.152786028	3.152786028	3.1779559575	3.152786028	3.152786028	3.152786028	3.152786028	3.10636034625	3.165585415
ADH5	9.754631357	9.005940025	9.8265830485	10.233221455	8.7368097245	9.8220514435	10.34768126	8.9026611795	9.6508975405	10.5953411	8.9580489385	8.7849017535	8.8973533875	9.332667969	9.6713337655	10.259839225	9.571652542	8.9269215185	8.522453719	10.08298258	9.495766699	10.6254808	10.0316041	9.7469814135	9.9307270225	10.27372264	9.630385834	9.9555864495	8.940967199	9.1186138645	9.2701089615	10.4364352	9.625886476	9.002407253	9.7930472	9.309602781	9.0080715275	7.9835056515	8.826338589	10.1931327305	9.6813552385	8.836399681	9.350638542	9.771258525	9.254396829	8.942753535	9.6653560875	9.5289870965	9.4547488935
ADH6	2.257472913	2.257472913	2.257472913	2.257472913	2.257472913	2.355504848	2.257472913	2.257472913	2.257472913	2.257472913	2.257472913	2.257472913	2.257472913	2.257472913	2.257472913	2.257472913	2.257472913	2.257472913	2.257472913	2.263164151	2.2590986335	2.257472913	2.257472913	2.257472913	2.257472913	2.257472913	2.257472913	2.2630429905	2.257472913	2.257472913	2.381833219	2.257472913	2.257472913	2.320623201	2.257472913	2.257472913	2.257472913	2.257472913	2.257472913	2.296633913	2.257472913	2.257472913	3.17691852	2.257472913	2.257472913	2.3924301835	2.257472913	2.257472913	2.257472913
ADH7	2.257472913	2.257472913	2.257472913	2.257472913	2.257472913	2.257472913	2.257472913	2.257472913	2.257472913	2.257472913	2.257472913	2.257472913	2.257472913	2.257472913	2.257472913	2.257472913	2.257472913	2.257472913	2.257472913	2.257472913	2.257472913	2.257472913	2.257472913	2.257472913	2.257472913	2.257472913	2.257472913	2.257472913	2.257472913	2.749264992	2.257472913	2.260690657	2.509563289	2.257472913	2.266279732	2.257472913	2.257472913	2.257472913	2.257472913	2.405637368	2.257472913	2.26409357	2.714058682	2.257472913	2.257472913	2.257472913	2.257472913	2.257472913	2.257472913
ADHFE1	4.273772224	4.207265463	4.437012524	5.141174909	5.483473012	4.108386235	4.437012524	5.917126003	4.631837595	4.437012524	4.720689484	4.906913967	4.631837595	5.578585583	5.852813391	3.755075593	4.437012524	4.02613512	4.27515023	4.036994747	3.820148056	4.786456592	4.442747215	4.95342121	4.437012524	5.440032032	4.396374298	5.041335472	5.451185816	4.310436953	4.197925497	4.824643997	5.14066681	4.494716315	4.553536517	4.745423058	4.027450727	4.631837595	4.427722673	4.785942977	4.439051174	4.631837595	5.289928115	5.784456934	4.785856869	5.4038662	5.932232856	6.022059277	5.597101228
ADI1	7.039120142	7.65816096433333	7.731336902	7.77375085833333	8.40031576833333	6.67529162666667	7.40550725733333	7.91485825166667	7.23085100433333	7.24288354666667	7.89711652166667	7.28841651966667	7.60554105133333	7.644310906	8.40550729833333	8.36975699833333	6.74104691133333	7.032822015	7.52683753066667	8.345115955	7.73938517933333	7.64860712433333	8.38674514933333	7.91802032833333	7.87036776833333	8.559159287	7.68534155	8.19942000733333	7.783063135	8.08827869166667	8.22793083833333	8.07407737866667	7.384685353	8.51821975933333	8.34110630833333	6.99820752733333	7.590673854	6.74496287266667	7.45995113266667	8.068655406	7.32394740766667	6.94496542566667	7.17130504866667	7.814645387	8.05606759166667	7.84547764833333	7.95966978166667	7.66056731	7.84529061833333
ADIG	4.159891922	3.60172357	4.7238158325	4.1564203945	4.257859232	7.469897432	5.3306049255	4.180858427	3.8461736965	6.4990586015	4.138604969	4.0718711845	4.1856897025	4.1060842875	5.632764178	4.123367159	6.7272560785	6.2218015735	4.377169349	4.552302375	8.5117659275	4.639284664	4.257859232	3.9392648185	4.971820412	4.4267589415	4.257859232	4.3791951935	5.044802846	4.938828495	4.3428063905	4.257859232	4.49139771	4.138604969	6.2372132545	4.3208330645	4.180858427	5.0488100085	3.7903158725	4.906334906	4.152820027	4.257859232	4.607347462	4.390457623	4.208165934	3.92063385	5.38163252	4.113886165	4.9120574485
ADIPOQ	2.259182558	6.240877056	2.257472913	2.257472913	2.257472913	2.257472913	2.741388761	2.257472913	2.257472913	2.257472913	2.257472913	2.257472913	2.257472913	2.257472913	2.257472913	2.257472913	2.364762995	2.257472913	2.3354082	2.257472913	2.257472913	2.257472913	2.257472913	2.257472913	2.257472913	2.257472913	2.257472913	2.257472913	2.257472913	2.257472913	2.257472913	2.257472913	2.257472913	2.257472913	2.257472913	2.257472913	2.257472913	2.257472913	2.257472913	2.257472913	2.257472913	2.257472913	2.257472913	2.257472913	2.257472913	2.257472913	2.257472913	2.257472913	2.257472913
ADIPOR1	7.537613982	9.26401946	9.174407794	8.70075313	8.901402549	8.046910306	8.1841553	10.18682096	9.139555301	7.246743532	8.900075628	9.182008827	9.262384305	8.990658612	9.312207369	9.803047341	8.918010623	8.823624186	9.007757383	8.480690314	8.855643837	8.842570189	9.749248137	9.126105228	9.308816722	9.912969519	9.406553237	9.089778317	9.75710649	9.671563024	9.399115794	9.161817697	9.73489189	10.41524305	9.381161052	9.287931022	8.625946504	8.990658612	9.736124835	8.693324551	9.801250334	8.990658612	9.351496783	8.828246283	9.897533848	9.62321296	9.248856103	9.034202498	9.009337291
ADIPOR2	8.304413189	7.592112033	8.875703895	8.882635213	8.589974258	9.916228098	8.459102034	8.165258883	7.060307281	7.70524615	6.954154	6.795838803	7.121314628	7.879851027	8.771202502	7.800078591	9.525795942	10.13146274	6.435842836	8.30146363	9.811089065	9.285039349	8.942913436	8.909348956	8.367225082	7.711870164	9.453887988	8.721513653	7.792632438	8.652348062	8.481876565	8.712212449	8.396994979	8.127497303	8.410347545	10.23490814	8.694102483	7.24455116	7.483095961	8.230322095	9.008637693	9.136238241	9.46604497	8.541703191	8.08677338	7.936106045	8.886247635	8.316490472	9.182558313
ADIRF	9.243510713	8.728063529	8.411286376	11.33045832	9.034016484	6.67344721	11.48193365	10.16507177	7.481753981	11.23572119	7.738733394	10.60916519	10.38350216	9.271744635	11.03958811	7.4517124	7.2268944	9.695270854	8.228558872	10.69248801	10.01227996	10.566977	10.35780246	9.03076484	8.608538508	8.859427176	8.625426647	9.832501498	7.455802892	8.362571225	10.20071766	8.391681035	9.861210325	9.424735709	6.945136912	8.020127855	8.970550975	8.185705402	10.97877461	11.90630774	7.814148174	7.618339757	9.075835329	11.38224669	10.16377251	7.441887017	10.49653661	10.69292448	10.17722444
ADIRF-AS1	2.345282059	2.345282059	2.345282059	2.422519006	2.345282059	2.85046939	2.345282059	2.345282059	2.345282059	2.345282059	2.345282059	2.401641661	2.345282059	2.345282059	2.416040787	2.345282059	2.952704691	2.345282059	2.345282059	2.698635192	2.345282059	2.257472913	2.257472913	2.257472913	2.345282059	2.345282059	2.257472913	2.355128693	3.783142374	2.345282059	2.345282059	2.345282059	2.345282059	2.345282059	2.345282059	2.345282059	2.345282059	2.345282059	2.345282059	2.595795783	2.345282059	2.453366032	2.345282059	2.345282059	2.546142592	2.975582029	2.345622903	2.345282059	2.96582509
ADK	10.131810245	8.992301709	8.20294587	9.291440819	9.1017337885	8.0826505075	8.483743962	9.690119771	7.3118964175	7.543821336	9.6579458965	9.617635284	9.1161911475	9.563813309	7.9628903125	7.9870369565	8.4757177745	7.119721602	7.5833666965	9.3771792375	7.9011044405	8.329028121	8.9261413895	8.6426001135	8.180984015	8.762402535	8.6629464745	8.474858917	6.8690118265	7.484594469	8.5376867355	7.9060618965	7.0341704695	7.621677165	6.869864909	7.700453191	7.2044742395	6.734218938	8.100536158	6.877519492	8.520184557	7.375716189	6.6787201	7.6781784515	8.8765125205	7.9432737135	7.3019616415	7.07796476	7.129739233
ADM	4.61222679	8.999504046	9.265363347	6.955341046	8.554636623	7.311640505	6.282216885	11.45060501	7.952317816	7.084660259	9.53297988	9.669060743	8.793830183	9.713370691	6.02229676	8.605114055	9.633584382	8.084552434	6.372614501	10.0764869	6.410706949	6.218863324	7.245771531	5.528147819	6.834560913	7.93060178	5.339703099	8.023139543	8.617531135	7.833639726	7.439737074	10.14189151	9.231874813	11.00471944	10.27816708	10.51538882	4.656226605	9.870693517	8.931467402	7.137679543	10.18429625	8.927241297	5.855830671	7.263971252	10.13876524	7.084660259	6.699376284	7.209750204	7.719867815
ADM2	2.433056173	2.433056173	2.433056173	2.433056173	2.506659907	2.433056173	2.481840432	2.433056173	2.625072461	2.433056173	2.433056173	2.433056173	2.433056173	2.433056173	3.214230092	2.433056173	3.026518222	2.434171632	2.96472714	2.485875367	2.522759097	2.433056173	3.808559548	2.433056173	2.482032546	3.41310323	2.650185922	2.418069226	2.433056173	3.026628313	2.524362733	2.433056173	3.550891074	3.832190499	2.830234777	3.456070989	2.433056173	2.433056173	2.671323083	2.433056173	2.383055789	2.433056173	4.177802249	2.433056173	2.433056173	2.433056173	3.013692904	2.433056173	2.433056173
ADM5	2.333617415	2.410946823	2.333617415	2.333617415	2.333617415	2.333617415	2.333617415	2.330117983	2.333617415	2.41283597	2.333617415	2.333617415	2.333617415	2.333617415	2.333617415	2.333617415	2.333617415	2.333617415	2.798505321	2.366130305	2.333617415	2.333617415	2.333617415	2.333617415	2.333617415	2.333617415	2.333617415	2.333617415	2.333617415	2.636620525	2.333617415	2.333617415	2.333617415	2.34111859	2.311741101	2.333617415	2.333617415	2.333617415	2.411385364	2.333617415	2.333617415	2.333617415	2.938246145	2.333617415	2.333617415	2.333617415	2.333617415	2.333617415	2.333617415
ADNP	9.921084886	9.4442270275	9.574493892	9.405788868	9.1412539295	9.7065606925	9.626981623	9.145469626	8.5514365025	9.909701674	8.718935905	9.0580434205	8.6146828175	9.2507525525	8.9899786725	9.363749418	8.585443704	9.838890343	8.411606959	8.9742556005	9.496098902	8.9195613155	9.1326012265	9.7181449715	8.860381451	8.662754048	8.801892734	9.359502746	7.8428948675	9.1103640125	8.7873141155	8.9060500415	8.013375579	9.1940441285	9.3534489415	8.67828871	9.2383337675	8.280405036	8.541244738	9.6833627335	8.615178711	9.3806943725	7.883829391	8.9214104495	8.006175772	8.224051445	9.1683298315	8.5640646275	9.0707978485
ADNP2	7.76692514	7.747695651	8.4217209585	7.9939986765	8.0307584865	7.394271398	7.8111193645	8.003502367	7.7874499085	7.57256177	7.3428123195	7.3449392985	7.531735469	8.168777616	7.052333365	8.184466959	7.7915633455	8.36473883	7.0379979715	7.9587451395	7.7501735945	7.8810832215	7.872754477	8.012528197	7.604101857	7.3657672175	7.5388146325	8.376969363	6.691046922	7.8375473045	7.57898822	7.794894777	7.5353315815	8.429006415	8.214471314	7.3632925305	8.3182946955	7.3364538545	8.129185869	8.274302967	9.4630499375	8.290676182	7.2805818	7.9051161505	7.717836393	6.9649717955	7.599308664	7.62148771	8.0396771765
ADO	9.4233461155	8.6291679715	8.7407181445	8.7570070265	8.3330887675	8.5660503925	9.4072490415	8.1080360815	8.1855210195	9.4182252995	8.1472975165	7.9414274775	8.213965469	8.747282343	8.610651045	8.135998977	8.943964783	9.4344891265	7.566592472	8.472779632	8.558823406	8.8760124035	9.6593281935	8.685354578	9.0501953195	7.958169638	8.976458078	9.1870247315	7.5067435575	8.4679858765	8.1845128205	7.737203984	7.3609586085	8.4656969405	7.4430056655	7.5793631395	7.9691448395	6.803012186	7.6207006925	9.873896863	8.1080631025	7.8180679265	7.950989657	8.186010977	7.950246749	8.353444995	8.6474085375	8.5494782285	8.5650139605
ADORA1	3.7047547275	5.464157549	4.8627347865	3.639450312	4.866152057	3.8334121775	3.798205582	5.9317566035	4.9333671415	4.257509092	6.082926421	5.7878736495	5.35844022	4.6867624595	3.894418401	4.3746357755	3.797208558	3.768248649	4.3324121015	5.12789684	3.7041786335	3.797208558	3.6170830245	3.6176591185	3.797208558	5.1540124995	3.7041786335	3.797208558	4.80606584	4.8360876035	5.303863976	4.8883336935	3.926888062	6.2749266455	4.4749984955	4.0703908235	3.797208558	4.942375744	4.9544190195	4.290078519	3.644211918	6.3589928595	4.6205379695	3.68115304	4.443473499	5.218619432	3.7974353215	3.8916892415	3.7047547275
ADORA2A-AS1	2.257472913	2.257472913	2.257472913	2.257472913	2.257472913	2.257472913	2.257472913	2.257472913	2.257472913	2.257472913	2.257472913	2.257472913	2.257472913	2.257472913	2.271704018	2.257472913	2.257472913	2.257472913	2.257472913	2.257472913	2.257472913	2.257472913	2.257472913	2.257472913	2.257472913	2.257472913	2.257472913	2.257472913	2.257472913	2.257472913	2.257472913	2.257472913	2.257472913	2.257472913	2.257472913	2.257472913	2.257472913	2.257472913	2.257472913	2.257472913	2.257472913	2.257472913	2.257472913	2.257472913	2.257472913	2.257472913	2.257472913	2.2576529975	2.257472913
ADORA2B	2.257472913	2.257472913	2.26941162	2.257472913	2.257472913	2.566553541	2.257472913	4.008936887	2.257472913	2.257472913	2.257472913	2.257472913	2.257472913	2.257472913	2.257472913	2.257472913	2.257472913	2.257472913	2.317996758	2.257472913	2.257472913	2.257472913	2.257472913	2.257472913	2.259718071	2.257472913	2.257472913	2.257472913	2.257472913	2.257472913	2.257472913	2.257472913	2.257472913	2.257472913	5.912530062	2.257472913	2.257472913	2.257472913	2.307207996	2.257472913	2.257472913	2.266162666	2.257472913	2.257472913	2.257472913	2.257472913	2.257472913	2.257472913	2.257472913
ADORA3	2.269460408	2.9704381325	2.269460408	2.279016115	2.269460408	3.6007927815	2.269460408	2.269460408	2.339692091	2.269460408	2.269460408	2.269460408	2.269460408	2.269460408	2.269460408	2.3079144665	2.269460408	2.269460408	2.7116357215	2.269460408	2.269460408	2.269460408	2.257472913	2.269460408	2.269460408	2.269460408	2.3284148895	2.269460408	3.4010703695	2.977191802	2.3812895055	2.269460408	3.3356200935	2.269460408	2.311776687	2.4225773865	2.269460408	2.269460408	2.269460408	2.269460408	3.796786998	2.2778354905	2.400791932	2.257472913	2.257472913	4.6335100455	2.327854021	2.353765444	2.269460408
ADPGK	7.1421710375	6.635071554	7.3671617135	6.8925125125	6.4355827235	6.9759979465	6.151236052	6.1689141705	6.357825649	6.0516406335	6.6490908955	6.762296011	7.106330101	6.8996880845	6.3072111795	7.433229335	6.247775505	6.807640736	7.664706987	6.0670631135	6.3984827675	6.3919869005	7.5952117245	6.8029960745	6.047005564	6.7497783825	6.0848548915	6.521158507	5.7113323905	6.5152673315	6.6601439955	7.1117272125	6.4702330775	6.3688610025	6.747452519	5.9874193265	6.0317847475	5.907365743	6.8873757985	6.5256746505	6.934443181	7.8506146545	7.286158898	6.2844675365	7.298218377	6.855505463	6.5934987345	7.3355514255	6.700013166
ADPRH	3.28623020533333	3.80393840166667	3.36496339333333	3.95093389433333	3.290716641	3.889499005	3.337491176	3.50703366666667	3.64958824866667	3.27743540066667	3.442600415	3.536455742	3.36546753433333	3.338934051	3.92343022	4.194582789	3.94987943133333	3.52182286066667	3.53145428266667	3.442600415	3.63492063466667	3.515966814	3.69702489866667	4.48828755733333	3.86358909633333	3.503029245	3.56084952966667	3.526115433	4.05258016166667	4.42657097866667	3.562103552	4.19959121266667	3.528010386	3.35839043066667	4.25356565766667	4.16890772833333	3.79215777433333	3.76319330666667	3.33415101866667	3.71953430933333	3.42857606466667	3.191681976	4.58769086633333	3.49514067766667	3.35339042166667	3.80179536433333	3.389353446	3.484763241	3.48939265033333
ADPRHL1	2.2867908425	2.258273176	2.258273176	2.258273176	2.695783556	2.3315171235	2.258273176	2.258273176	2.3757613445	2.856678948	2.2662736005	2.2605657515	2.258273176	2.258273176	2.258273176	2.258273176	2.358647991	2.6951072045	2.2978422245	2.258273176	2.258273176	2.258273176	2.258273176	2.2727221685	2.258273176	2.3098975195	2.2578323855	2.5691894195	2.3295574215	2.258273176	2.258273176	2.258273176	2.258273176	2.258273176	2.260842123	2.4438272345	2.258273176	2.975064122	2.266569946	2.358356252	2.258273176	2.2933282865	2.258273176	2.258273176	2.258273176	2.258273176	2.258273176	2.260538783	2.258273176
ADPRHL2	7.642010616	8.58128983	8.884512706	8.477829555	8.269470919	7.292530751	7.925564276	7.055788571	8.447924109	7.066381829	8.359887137	7.835380702	8.386869714	8.334449425	7.799336016	9.859599508	6.605591747	7.606970824	8.072538495	8.730152751	7.934580649	7.885704898	8.279814106	7.963065955	7.065731944	8.197665926	8.729807337	8.598189788	7.914115255	8.021316058	8.657141304	8.40690965	8.546261367	8.817551248	9.263028615	6.531696574	7.650287394	6.046299273	8.072442413	8.250366861	7.531609809	8.544091953	7.322591604	8.030944136	8.152780599	8.827867045	7.878515485	8.346179208	7.734249575
ADPRM	7.4662996225	6.419159604	6.4087041305	7.981037229	6.013952397	8.938666927	6.301356742	6.3648075175	5.8963554215	6.3575723645	5.307322514	5.564352899	5.6735672585	6.312823149	5.6763208005	7.266409242	6.626318145	5.866323629	5.421549819	6.8072797705	5.29541767	8.3394301845	8.0155707285	6.135214806	6.913387327	5.585041103	6.140645785	6.373090744	3.917811169	5.5249295135	5.2595344505	5.2157805315	6.067195201	4.7780527715	4.753948035	6.1317377495	5.0429341565	5.9773442765	5.58956235	5.610522714	6.1425293285	5.782864373	5.936685513	5.4787598955	5.599040134	7.0186212295	5.6244328695	5.8428261235	6.885115041
ADRA1A	2.25789820975	2.25765185575	2.30978953375	2.2585413675	2.278000704	2.88345652625	2.25789820975	2.25789820975	2.275153049	2.25789820975	2.25789820975	2.2883857385	2.25789820975	2.25789820975	2.39537083075	2.2655847485	2.399811481	2.25789820975	2.2868803045	2.323372895	2.25765185575	2.25789820975	2.25789820975	2.25757763625	2.25789820975	2.34201097	2.25789820975	2.25765185575	3.022509632	2.25940968025	2.25789820975	2.26765844575	2.55989256725	2.26608344875	2.25789820975	3.05430438075	2.25789820975	3.2046672665	2.61204765625	2.25789820975	2.25789820975	2.35067027075	2.8274828485	2.25789820975	2.25789820975	2.44102576025	2.25765339225	2.2662045175	2.27381592725
ADRA1B	2.257472913	2.257472913	2.257472913	2.257472913	2.257472913	2.257472913	2.257472913	2.257472913	2.257472913	2.257472913	2.257472913	2.257472913	2.257472913	2.257472913	2.257472913	2.257472913	2.257472913	2.257472913	2.257472913	2.257472913	2.257472913	2.257472913	2.257472913	2.257472913	2.257472913	2.257472913	2.257472913	2.257472913	2.257472913	2.257472913	2.257472913	2.257472913	2.257472913	2.257472913	2.257472913	2.257472913	2.257472913	2.257472913	2.257472913	2.257472913	2.257472913	2.257472913	2.257472913	2.257472913	2.257472913	2.257472913	2.257472913	2.257472913	2.257472913
ADRA1D	2.257472913	2.266851758	2.257472913	2.257472913	2.257472913	2.257472913	2.257472913	2.257472913	2.47316453	2.6837908305	2.257472913	2.313280584	2.257472913	2.257472913	2.257472913	2.257472913	2.271960149	2.257472913	2.257472913	2.313648691	2.257472913	2.257472913	2.260848896	2.257472913	2.257472913	2.257472913	2.257472913	2.2648718065	2.4076912675	2.257472913	2.257472913	2.257472913	2.5248964435	2.257472913	2.257472913	2.257472913	2.257472913	2.543533188	2.312646407	2.257472913	2.257472913	2.332999595	2.656961754	2.3253465645	2.257472913	2.257472913	2.257472913	2.257486955	2.257497426
ADRA2A	2.486948024	5.692018384	2.486948024	2.45649813	2.486948024	2.32728759	4.371285576	2.257472913	2.32728759	3.653056516	5.638366751	4.865625848	3.164188741	2.486948024	3.057071086	2.45649813	2.32728759	3.979911621	6.024101374	2.257472913	2.45649813	3.547473719	2.45649813	2.486948024	2.257472913	4.505476686	5.022443764	2.486948024	2.485013004	2.45649813	5.400816799	4.988562948	2.45649813	2.257472913	2.45649813	2.45649813	3.127632123	2.45649813	2.32728759	4.895587492	2.257472913	2.45649813	2.32728759	3.634062145	3.158909494	2.45649813	4.619781197	6.581216809	3.154805153
ADRA2B	2.257472913	2.257472913	2.257472913	2.257472913	2.257472913	2.502094606	2.257472913	2.257472913	2.257472913	2.257472913	2.257472913	2.257472913	2.257472913	2.257472913	2.257472913	2.257472913	2.257472913	2.257472913	2.257472913	2.257472913	2.257472913	2.260512601	2.257472913	2.257472913	2.257472913	2.257472913	2.257472913	2.257472913	2.550621148	2.257472913	2.257472913	2.257472913	2.257472913	2.257472913	2.257472913	2.257472913	2.257472913	2.257472913	2.257472913	2.257472913	2.257472913	2.257472913	2.257472913	2.257472913	2.257472913	2.257472913	2.257472913	2.257472913	2.257472913
ADRA2C	3.649272349	3.649272349	3.634687102	3.610077326	3.71337194	4.55893968	3.669153845	3.649272349	4.813777763	3.649272349	4.086402694	3.942723413	4.278066009	3.487043222	4.346783166	3.544820468	3.649272349	3.7395942	4.13286716	3.649272349	4.189260157	3.649760352	4.014225992	3.649272349	3.649272349	4.095783812	3.649272349	3.487043222	5.393440122	3.684447102	4.507897807	3.822557674	4.783384973	4.324685099	6.964496508	5.179548122	3.02077648	4.879149645	3.695678247	3.487043222	3.487043222	3.649272349	4.505367709	4.053342827	3.649272349	4.152457263	3.487043222	3.649272349	3.567376899
ADRB1	2.58221667233333	2.60696145533333	2.32512703566667	3.08731463366667	2.59492037	2.52932023233333	3.671372673	3.34050349933333	2.35900573	3.074903133	2.52932023233333	2.61922696166667	2.257472913	2.583382126	2.98654876033333	2.27006309166667	2.63396192666667	2.61782111333333	2.52932023233333	2.41023632433333	2.627813784	2.90474426533333	3.02579511766667	3.00688411	2.68954231266667	2.65970408033333	2.757981889	2.63886356033333	2.91280119533333	2.553985069	2.87232046933333	2.547171546	2.89483380733333	2.48817838333333	2.34430981366667	2.708642586	3.099379718	2.48199495533333	2.52932023233333	3.35917646066667	2.57304271033333	2.289512959	2.46662269666667	3.919967864	2.487852534	2.70558835766667	3.29866786533333	2.796026003	2.63886356033333
ADRB2	2.864909697	3.092662534	2.257509754	2.262429376	2.262429376	2.262429376	2.506132725	2.257472913	5.741484621	2.262429376	2.262429376	2.257472913	2.262429376	2.257472913	2.257472913	2.262429376	3.619173458	2.257472913	4.618849699	2.257472913	2.257472913	2.257472913	2.262429376	2.257472913	2.257472913	2.66228899	2.262429376	2.257472913	2.63015995	3.081101042	2.257472913	2.953502635	3.880735704	2.262429376	2.257472913	3.313934192	2.257472913	2.262429376	2.262429376	3.422588146	2.257509754	2.262429376	2.257509754	2.262429376	2.257472913	4.112741046	2.257472913	4.048191195	2.285829595
ADRB3	2.257472913	2.257472913	2.3380803035	2.257472913	2.269493306	2.8226700085	2.2863618555	2.257472913	2.257472913	2.257472913	2.257472913	2.257472913	2.257472913	2.257472913	2.6814576865	2.257472913	2.257472913	2.257472913	2.4973447135	2.257472913	2.257472913	2.257472913	2.2816318885	2.257472913	2.257472913	2.257472913	2.257472913	2.257472913	2.6636543975	2.257472913	2.2777789875	2.257472913	2.257472913	2.257472913	2.275231522	2.319941428	2.257472913	2.5860961865	2.257472913	2.257472913	2.257472913	2.257472913	2.257472913	2.257472913	2.257472913	2.257472913	2.257472913	2.257472913	2.257472913
ADRBK1	2.96109340833333	4.10067697066667	3.538105361	3.27456607733333	3.45040279633333	2.96109340833333	3.41380764633333	3.339506187	3.496124581	3.678691628	3.62048709733333	3.73645518366667	3.73851003533333	3.487757039	3.38213533433333	3.46009468966667	3.13312743633333	3.54241135533333	4.17974594066667	3.42175172133333	3.44077263033333	3.53820307966667	3.91000423733333	3.780730413	3.658346238	3.75544526833333	3.552811775	3.43174715933333	3.51162426433333	3.38729279	3.61839796033333	3.521455447	3.841191217	3.42175172133333	3.27456607733333	3.709459056	3.48505279766667	3.42175172133333	3.592170384	3.425871966	3.74317675866667	3.31824371633333	3.42175172133333	3.57498141333333	3.702573997	3.63966337233333	3.473262631	4.10566799266667	3.500847591
ADRBK2	4.990972592	5.84665157466667	4.14183587566667	4.60993082533333	4.303376842	4.24017914166667	4.76914225666667	5.58216141133333	4.31829816866667	4.55793700466667	4.74266404266667	4.537991851	4.690917112	4.54343015133333	4.07836450733333	3.56315676466667	4.12908706566667	4.48991985333333	5.03959736466667	4.67010322466667	4.35436908766667	4.81816998333333	4.49199681733333	5.32031391466667	4.087318402	4.435830283	4.754066305	5.624509063	4.819250526	4.75253464933333	4.29607821	4.53298228533333	3.79960803866667	5.17246036566667	4.11758968066667	3.47718805	5.060732053	3.53079466966667	4.646963091	4.38745395433333	5.408638644	5.077295065	3.700393441	4.45368407666667	4.078074252	4.758181555	4.52079878933333	5.125276994	5.11410173566667
ADRM1	6.474616624	8.356989874	9.884487256	7.213278415	7.876875919	7.700970326	7.117596539	7.648143123	7.840116125	6.947839261	7.470050375	7.212485018	7.724820533	7.224270441	7.700970326	9.098816181	8.677931328	8.315318437	6.975826077	7.396204284	8.352764831	7.857243387	8.272120378	8.298873957	7.943187124	7.700970326	7.755583948	8.039914059	8.519942652	8.488507824	7.964577887	8.77625139	8.91881158	8.182501702	8.167579138	9.027871959	8.37458526	8.028411876	7.401917069	7.783250502	7.875091846	8.585315288	8.554951174	7.755331414	7.205496588	7.755565595	7.362070768	8.024721443	8.09091756
ADSL	8.0336104545	8.6307851895	9.116279131	8.612116665	6.5959145695	7.9788329095	7.8384326735	8.2320141235	8.8533243675	7.805671595	8.0035251895	7.669485682	8.251006502	7.8943697605	8.2822208105	8.3506273885	8.617909611	8.681337124	7.339541721	8.6186727205	8.291698028	8.220409091	8.231730971	7.380489097	7.6299199605	8.635062827	8.478297093	8.575743683	8.4718194	8.0256557895	6.6913629965	7.522811239	7.7014187885	8.330815219	8.3284732525	7.0753609775	7.4984144725	6.8855696765	7.949491496	8.5524755625	7.907265504	7.267270013	7.656750738	7.778619085	6.873991722	8.49003861	7.869760597	8.219087955	7.838849713
ADSS	5.5083286125	5.468578606	5.586282398	5.633325999	5.3690921625	5.8967412885	5.65098459	5.760213078	5.4762585005	5.1052811065	5.878133186	6.026662391	5.939755902	5.6010317855	5.257322831	5.5945161165	5.685450038	5.139002714	5.4922277565	6.008824457	5.459557135	5.1105288205	5.448237171	5.5424253345	5.16508945	6.2264783765	5.641828671	5.526800672	5.7546891945	5.4866217665	5.526207111	5.3660299145	6.2054527715	5.432808231	5.6288714695	6.110315088	5.3880661595	6.250538025	5.86490156	4.996084033	5.958771152	5.8043526955	5.3724481705	5.611757164	5.971510745	5.749706012	5.5877009175	5.7420541195	5.5763583095
ADSSL1	4.7477821615	4.6816890345	4.718538015	5.2267495165	5.5232645395	4.318774312	5.056144911	5.465136077	5.186908464	5.2483557995	4.883188226	5.0479802725	4.994157943	5.415492588	5.974329301	5.558609378	4.726220281	5.262532615	4.2392964345	5.3874374145	5.6533569825	5.6460739275	6.1138244165	5.5674373905	5.2829464395	5.807509238	5.938541736	5.6939835785	4.824788995	5.796293094	5.7183035055	4.1650989285	3.710680562	5.933195983	5.866108745	4.9201084005	5.293337018	3.1411274915	5.3872863855	5.121188822	3.111984483	5.8682441655	4.841170162	5.4621974115	4.841123803	4.9859981045	5.656801037	4.488853641	5.876117518
ADTRP	3.5878086895	3.9275040315	2.987389927	3.1689328965	2.5777310775	3.1126662965	2.6268530645	2.5380630775	2.5380630775	2.5749546175	4.9630898375	4.3212869365	2.6261700605	2.801321862	2.9317790105	2.57183402	2.7295220025	2.562500928	2.6975359625	4.255118627	2.668920444	2.6555958825	2.5732308165	2.580968902	2.5380630775	2.5749546175	3.3849722705	3.2667913135	3.2271425475	3.5625427835	2.877117266	5.2553306115	2.5380630775	2.5380630775	2.5380630775	2.5380630775	2.6652712335	2.5380630775	2.581019511	2.444270273	2.5380630775	4.068177821	2.5749546175	2.5749546175	2.821518379	3.841632933	2.5749546175	3.0874063	2.5749546175
AEBP1	6.142473555	8.236259748	6.950901359	6.133539639	7.313339412	2.653271202	6.422232125	8.627663956	4.996131336	7.217412609	9.158810699	7.982154657	8.480150772	7.201937527	4.795620934	6.117379481	4.813191162	7.391408296	7.189828179	6.333703706	6.142473555	7.648617019	6.671714215	7.740933892	5.738094277	6.427155864	7.079609516	7.562764679	6.987551802	7.476507379	9.373132823	9.40826012	7.257377974	7.443267265	6.956823716	5.47147481	7.461894404	6.670702379	6.521409927	8.135761473	9.06074915	7.520488937	6.238269243	8.649917018	8.187613012	6.562694992	9.748981066	8.61094849	9.220123562
AEBP2	7.7704334165	6.051039906	5.497927039	7.253687477	6.579459456	7.2772443575	6.7374927625	6.400096404	5.4551955515	6.67094372	6.176002198	6.2948314615	6.103124102	6.154801655	5.9895810415	5.422344459	6.3445034845	6.181131724	5.281224007	6.1448334315	6.931696778	7.0761997315	6.0735865475	6.6372056365	6.127627621	5.583393827	5.9575902845	6.055859808	5.0663619165	5.6411213295	6.016302051	5.860202871	4.955366361	5.3180786545	5.7134310985	5.575358185	6.3382794945	4.558859369	5.7125164045	7.010905342	5.51185333	5.7940999225	5.452260033	6.0816333085	6.303949659	5.9375808365	5.809202488	5.4487868725	5.588900596
AEN	7.469198597	6.660149861	7.219613461	6.714065724	6.317416871	6.555965851	5.918338426	6.621493735	6.621493735	5.809128559	6.195719468	5.65224393	6.519492364	5.693619361	6.801335986	8.255236489	6.823391721	7.747649748	6.158871824	7.013849199	7.327612783	6.581659737	8.162666308	6.79938041	5.918338426	6.831955412	6.438265288	8.34501046	5.905807337	7.571251655	7.529539866	7.854187034	7.823315109	6.457946499	6.621493735	6.405453546	7.56211074	6.621493735	6.909580047	7.59009266	8.082815884	7.331479075	6.738886172	7.088101066	6.41961778	7.279203969	6.380449456	7.107682452	6.699811174
AES	9.131623982	9.796047655	9.523963377	9.614247371	10.37731042	9.01601599	9.608918782	9.954148923	9.262343013	9.798505255	9.347369169	9.867394215	9.320193762	9.902241882	10.0051769	10.49580531	8.383327913	10.2056218	8.476679629	9.890718623	9.969294993	9.566395668	10.56797365	10.45822552	10.82147742	9.323207223	10.30108528	10.14005304	9.590982513	9.996259439	10.31960174	8.888971233	9.447584586	10.51331426	9.800677851	9.574870567	10.49069887	9.154776307	9.692216906	10.36061441	8.987482302	9.037481234	10.34644147	9.819704825	10.17173462	9.917713218	10.1494908	9.362453132	9.938244383
AF001548.5	2.25836868	3.621771213	2.25836868	2.260011034	2.280199866	2.25836868	2.25836868	2.60145168	2.25836868	2.25836868	2.25836868	2.25836868	2.257472913	2.25836868	2.25836868	2.25836868	2.25836868	2.25836868	2.25836868	2.25836868	3.140977964	2.414968297	2.25836868	3.994490512	2.25836868	2.25836868	2.25836868	2.25836868	2.25836868	2.25836868	2.449094615	2.25836868	2.25836868	2.25836868	2.25836868	2.25836868	2.25836868	2.25836868	2.25836868	2.25836868	2.25836868	2.25836868	2.25836868	2.25836868	2.25836868	2.25836868	2.25836868	2.25836868	2.544166554
AF007147	2.935758181	3.229398826	2.29217833	3.050125089	2.850530281	2.29217833	2.988491489	2.850530281	2.850530281	2.935758181	2.935758181	3.017007023	3.249568477	2.967242207	2.953231797	2.536816956	3.017007023	3.158480792	4.487230524	2.862369431	2.850530281	2.79769459	2.850530281	2.935758181	2.939763102	3.160842333	2.974131752	2.956298262	3.008104986	3.379801701	2.935758181	3.017007023	2.8911116	3.017007023	3.126914799	3.017007023	3.452275095	2.850530281	3.989800515	3.017007023	3.025909059	2.935758181	2.850530281	3.017007023	3.017007023	2.850530281	2.935758181	4.555769506	3.547311323
AF067845.1	2.257472913	2.257472913	2.257472913	2.257472913	2.305029056	2.257472913	2.257472913	2.257472913	2.257472913	2.257472913	2.257472913	2.257472913	2.257472913	2.257472913	2.257472913	2.257472913	2.257472913	2.257472913	2.257472913	2.257472913	2.257472913	2.257472913	2.257472913	2.257472913	2.257472913	2.257472913	2.258944299	2.257472913	2.257472913	2.329367351	2.257472913	2.257472913	2.438769748	2.257472913	2.257472913	2.641135553	2.257472913	2.257472913	2.257472913	2.257472913	2.257472913	2.257472913	2.257472913	2.257472913	2.257472913	2.36270633	2.257472913	2.257472913	2.257472913
AF070581	7.8729281585	7.2823352225	2.469231466	9.290372015	3.0857010715	8.0748492445	7.4192054395	3.526240233	4.379433117	6.570701062	4.320263295	4.661075932	3.0956333975	7.6446980105	2.644550919	7.5050194655	4.3204270125	7.0644866725	5.172740836	2.78126588	2.7826508645	4.489599109	3.819468655	2.8679461145	3.5265906745	5.1514176835	3.047282709	2.586606115	3.003723341	5.8469844165	3.003723341	4.7502019375	2.3233731725	5.661840842	2.837536534	4.210083394	3.7044992035	3.003723341	3.291025765	8.4309298325	2.856360572	3.2481034615	3.096730695	3.770000807	2.2832041835	7.31857103	6.103025031	5.796774911	4.3623356005
AF086184	4.015058643	2.552370009	2.552370009	5.953328771	2.955851584	2.611669958	3.499094345	2.552370009	2.552370009	4.021248943	2.552370009	2.611669958	2.898605403	2.886592252	3.87684046	2.455341593	2.898605403	3.681720389	2.608957828	3.280455405	3.491268075	2.257472913	5.482560137	3.046234306	3.944832176	2.645618002	2.910618555	3.448326122	3.966598173	3.773773152	3.593408551	5.367869682	3.39763573	5.799634245	2.97912882	2.756999047	2.611669958	2.898605403	2.552370009	4.662953741	2.552370009	3.225193929	2.761384522	3.121036067	2.57740655	2.611669958	3.049780274	2.57718958	3.68655783
AF090939	3.100210689	3.092615433	3.068060785	3.066121639	3.121769801	3.057434394	3.804929944	2.960245909	3.092615433	3.100210689	3.811863375	3.419440461	3.102331606	3.553020065	3.092615433	2.257472913	3.057434394	3.068060785	3.243878525	3.092615433	3.178414349	3.068060785	2.54618217	2.939536339	3.100210689	3.125357434	3.092615433	3.057434394	3.790833992	4.064430834	3.068060785	3.068060785	3.092615433	4.85589989	3.937968012	3.841642278	3.862010866	4.316274963	3.465489592	3.057434394	2.426940127	3.057434394	3.092615433	3.100210689	3.100210689	2.833064689	3.057434394	3.56803625	3.092615433
AF131215.4	4.733993111	3.822862801	3.235816352	3.41080882	6.18035286	3.339668252	3.41080882	5.041408139	3.047781086	3.020140955	3.915001662	4.417761005	3.450585821	4.848982149	3.383853964	2.434972122	3.376299245	2.747079636	4.570838591	3.383853964	3.768458763	4.544715974	2.293592844	2.665836442	4.318337513	3.015097884	3.933923281	3.054772054	3.310114397	3.669837216	3.41080882	2.98583862	3.947626296	3.626413514	5.392703836	3.41080882	3.741940828	3.383853964	3.243081671	3.235816352	3.883747421	3.072410847	3.235816352	3.41080882	3.768646782	3.094349508	3.418123656	2.42076624	4.038384381
AF131215.8	9.3479397	5.57174854	5.828859715	7.369658275	8.844563501	5.439399007	6.196719797	8.507348934	6.744393125	6.705494534	7.555343898	6.580829144	6.44459354	10.19633822	6.330919699	4.727506618	5.042495662	4.785276273	4.907475389	6.781356385	5.469325411	6.2710774	5.884094008	5.367809235	5.078451143	4.688440578	5.921012647	5.322649489	4.727506618	5.397429105	5.042495662	4.685249428	4.685249428	4.727506618	4.648605104	5.042495662	4.606609513	4.727506618	4.910127129	6.293934058	7.386022576	3.549387076	5.483429051	5.257374148	5.042495662	5.042495662	4.889975935	4.768404352	5.473500432
AF186192.1	2.257472913	2.257472913	2.257472913	2.257472913	2.260272664	2.257472913	2.257472913	2.257472913	3.632552345	2.257472913	2.257472913	2.257472913	2.257472913	2.257472913	2.257472913	2.257472913	2.257472913	2.257472913	2.257472913	2.257472913	2.257472913	2.257472913	2.257472913	2.257472913	2.257472913	2.257472913	2.257472913	2.257472913	2.257472913	2.257472913	2.257472913	2.257472913	2.257472913	2.257472913	2.257472913	2.257472913	2.257472913	2.257472913	2.257472913	2.257472913	2.257472913	2.257472913	2.257472913	2.257472913	2.257472913	2.257472913	2.257472913	2.257472913	2.257472913
AF198444	2.257472913	2.257472913	2.257472913	2.257472913	2.257472913	2.31073638	2.257472913	2.257472913	2.331696436	2.257472913	2.257472913	2.257472913	2.257472913	2.257472913	2.257472913	2.257472913	2.257472913	2.257472913	2.257472913	2.257472913	2.257472913	2.257472913	2.257472913	2.257472913	2.257472913	2.257472913	2.257472913	2.257472913	2.741474699	2.257472913	2.257472913	2.259861591	2.257472913	2.257472913	3.635681154	2.257472913	2.257472913	3.658178084	2.300855286	2.257472913	2.257472913	2.405807104	2.257472913	2.257472913	2.257472913	2.257472913	2.257472913	2.257472913	2.257472913
AF213884.2	3.825730736	2.262459781	2.262459781	2.262459781	2.262459781	3.266157503	2.262459781	2.262459781	3.922208427	2.262459781	2.262459781	2.262459781	2.407818848	2.262459781	2.262459781	2.262459781	3.622257839	2.262459781	2.262459781	2.262459781	2.262459781	2.262459781	2.262459781	2.262459781	2.262459781	2.480800272	2.831142956	2.291371982	4.231821386	2.262459781	2.262459781	2.262459781	4.499325369	2.378996762	2.390679778	2.494436166	2.262459781	3.939502232	2.262459781	2.262459781	2.262459781	3.489244363	2.697531815	2.262459781	2.257472913	2.262459781	2.262459781	2.28022072	2.352010365
AF279780	2.359716856	2.259346418	2.257472913	2.257472913	2.606264927	2.257472913	2.257472913	2.314194594	2.257472913	2.257472913	2.257472913	2.259486665	2.257472913	2.257472913	2.257472913	2.257472913	3.171602601	2.273457369	2.660431234	2.257472913	2.257472913	2.257472913	2.257472913	2.257472913	2.257472913	2.257472913	2.354679993	2.257472913	2.257472913	2.257472913	2.257472913	2.260273059	2.257472913	2.949431131	2.257472913	3.765517827	2.257472913	2.257472913	2.257472913	2.257472913	2.257472913	2.270358701	2.257472913	2.257472913	2.257472913	2.257472913	2.31198016	2.257472913	2.257472913
AF289551	3.23349266	3.31529397	2.952077222	3.28064644	2.831705733	4.257350587	2.782518881	3.733363502	4.765324361	3.737489083	4.177409326	4.571325876	4.223079999	3.495237272	3.663575443	3.342193533	3.761183206	4.288246571	3.761183206	3.761183206	3.457407369	3.743595844	2.891542216	2.579429488	4.000308384	4.591105217	3.761183206	3.29044358	3.761183206	3.403627864	3.761183206	3.761183206	5.631722393	3.897050959	4.49984084	4.383049403	3.761183206	6.61154732	5.24944771	3.457407369	3.778770567	3.761183206	4.722081713	4.917270032	4.169745998	3.761183206	4.79470598	3.512747252	3.864595034
AF520793	7.227939446	6.660843169	6.218964719	5.68206595	7.454853182	7.537069736	7.577058597	7.518108378	4.753440766	6.719755131	5.742829135	6.052725396	5.275325698	5.44541511	6.759006276	5.157812671	8.419677232	7.580637863	5.610340622	6.655913938	7.542102683	8.569080533	5.437520792	6.664937727	7.167281879	5.604662451	6.47686062	6.116489655	4.960787562	6.578077613	6.013256848	7.623771015	6.505378121	6.718357828	6.730746258	6.2143594	7.755269298	7.956864996	5.258202048	6.31780952	6.266812885	3.819899473	5.000661369	6.195051973	5.099682823	4.899426204	5.531692624	4.833650189	6.13638862
AFAP1	4.468712418	4.535974518	4.535974518	4.81050594	5.695467729	4.535974518	4.535974518	4.535974518	3.057834948	4.535974518	5.220853512	5.393114321	4.627620102	6.059167327	5.077535036	4.550154654	4.989241684	4.902813489	4.634018169	4.535974518	4.175353961	4.720787863	4.535974518	4.537120517	3.596324641	3.816283694	4.50329321	3.59821297	3.384027982	4.535974518	4.611657155	4.535974518	3.181314666	4.224671164	5.275606273	3.58302203	4.433682477	3.993411726	4.402287544	4.322566761	5.304383051	5.346982685	3.322885404	4.888216169	4.540052447	4.535974518	4.535974518	4.223423458	4.599687726
AFAP1-AS1	2.3003923325	2.3003923325	2.3003923325	2.3003923325	2.380658798	2.5675329885	2.3003923325	2.3003923325	2.3003923325	3.4105487405	2.3003923325	2.257472913	2.3003923325	2.3003923325	3.225048696	2.3239720195	2.669362291	2.3557223055	2.309459228	2.3003923325	2.3521892295	2.3003923325	2.3003923325	2.451299598	2.328481985	2.3404156765	2.3003923325	2.3003923325	2.6486834285	2.3003923325	2.3003923325	2.3003923325	3.099901917	2.3003923325	2.33644715	2.5608094655	2.3003923325	2.4139122695	2.882755767	2.3114623455	2.3003923325	2.3609884195	2.3428671045	2.3295434015	2.257472913	2.3003923325	2.302391752	2.3003923325	2.310496171
AFAP1L1	2.9734980865	3.5071631285	3.689506488	3.2459599385	3.5907992365	2.988942341	3.960156427	2.848578253	3.4979552245	4.92730978	3.2569616545	2.8054460725	3.2984031215	2.9629028095	4.372017943	3.867462	3.137665243	2.9026317605	3.1701422435	3.578561069	4.6138692405	3.786037835	4.382530659	3.4908281045	4.7601592185	3.5878293765	3.704083989	3.4321996935	4.13131921	4.7325878475	3.797695888	4.0828742325	4.2171478835	4.4965138135	3.7332801735	3.1933143135	3.8462470195	3.040792248	3.7942506845	3.8894311685	4.5073646115	3.2396784885	4.0936559865	4.370473736	4.7630718615	4.0194575115	4.3068687935	3.0604279125	4.609042705
AFAP1L2	8.793876801	6.708461511	8.199158403	9.336974017	7.217431915	6.605816765	8.456278538	9.048365007	8.808833758	8.787521962	8.478782688	8.244250248	7.824464439	8.163624036	8.900838315	8.503733904	7.259024371	9.491561021	6.047488085	7.790942267	8.157940101	9.271274812	8.763281697	9.46660854	8.388296398	7.850642473	9.35769157	8.763869277	7.41817351	7.814630175	8.413675594	7.696369382	5.859536321	5.626235243	8.564412412	6.216330607	8.32884492	4.904894214	7.635683541	8.930754655	7.874334162	6.037121148	7.7724908	9.559972497	6.510013254	8.770693888	9.028616507	7.938969504	9.149576671
AFF1	6.624043567	6.052410857	5.673414663	6.600895382	6.90535108933333	5.81810057933333	6.32001458233333	6.360636657	6.61373508766667	6.311452	6.698449076	7.09892974533333	6.742509879	7.30884326966667	6.40629522366667	6.397574288	5.73762666566667	6.51853107933333	6.46202400666667	6.768968065	6.20568688233333	6.545960959	5.79273183933333	7.75959409433333	6.92611249566667	6.64433874133333	6.344727391	6.953570102	5.77321151033333	6.93829440433333	7.136718386	5.63216490066667	5.61229742933333	8.34787593166667	7.336433744	5.86557740333333	7.45697313133333	6.00846825233333	6.32758800066667	5.88755541533333	7.15953683766667	6.05620878366667	5.97395481566667	6.96169007233333	7.87609445166667	6.457261692	6.41165645233333	6.35942142066667	6.56364343566667
AFF2	2.257472913	2.552054521	2.257472913	2.257472913	2.257472913	2.257472913	2.29144926566667	2.257472913	2.257472913	2.34208720933333	2.26440879733333	2.257472913	2.257472913	2.257472913	2.257472913	2.257472913	2.257472913	2.257472913	2.31860423333333	2.34065139933333	2.257472913	2.257792377	2.257472913	2.257472913	2.257472913	2.276831019	2.257472913	2.257472913	2.257472913	2.26103367133333	2.257472913	2.260040119	2.257472913	2.257472913	2.257472913	2.58043364066667	2.257472913	2.46835231133333	2.26779007233333	2.26697831166667	2.257472913	2.257472913	2.31069053266667	2.257472913	2.257472913	2.26137529366667	2.257472913	2.257472913	2.37079812
AFF3	2.29690483433333	3.323201787	3.1914804995	2.28702757983333	2.27592363	3.07929901783333	2.29690483433333	2.29490752283333	2.79539855116667	2.501741444	2.30308264333333	2.38327698383333	2.28808119766667	2.27592363	2.28971343983333	3.11236017066667	3.70196198766667	2.79897569483333	2.38638692133333	2.28533345583333	2.28640742416667	2.257472913	2.347134367	2.25772998716667	2.2694983925	2.77832589683333	2.40891893633333	2.28640742416667	2.5250074525	2.28640742416667	2.3275559705	2.57791564866667	2.38333652133333	2.9655158015	2.28640742416667	3.29802408233333	2.2709753065	3.46915639116667	2.92324471133333	2.551264897	2.27592363	2.947578527	3.174427979	2.257472913	2.27592363	2.31920188466667	2.28640742416667	2.959975155	2.27592363
AFF4	4.61880692675	4.093105895625	4.29396689375	4.918557493625	4.887364594375	4.891250546875	5.503900187625	5.286152244625	4.373639859375	4.00147888725	5.575979767375	5.883342059	5.7373244275	5.650355698625	5.407422867	5.0747567835	5.560045441375	5.3205121925	4.89638035	5.16307925	5.87092152225	6.189348161	5.260046768375	5.736716748375	6.95888274525	5.1921893155	5.83962019575	4.9774169115	5.402898994625	5.5252171575	5.015781375	6.06692166925	4.65698683325	5.348549320125	6.1412880345	5.6977751585	5.47930703625	4.643887633125	5.837494451875	4.017000688625	6.307050307125	5.407486972875	4.748075701375	5.711547760625	6.810989637875	5.0355688505	5.342779553375	4.970370235	5.19317351275
AFG3L1P	3.56924697533333	3.79531409466667	3.278745498	3.53408640533333	3.81022797633333	3.50393901466667	3.53152707033333	3.37421724666667	3.44866430566667	2.94080017133333	4.201561785	4.94243291366667	4.331793771	4.39356181833333	3.76698303433333	3.292014049	3.207299935	3.704082259	4.23170481566667	3.53326152633333	3.76698303433333	4.081438908	3.47513940766667	3.526147817	4.22304535533333	3.78324536966667	4.220006615	3.24473953633333	3.178252892	3.73375561366667	3.63439487566667	4.121813372	2.766723189	3.537973629	3.18696161633333	2.83506096133333	3.76110237233333	3.73119941166667	3.814854921	3.08548111466667	3.91177818666667	4.01263951133333	3.85890994866667	4.27034685033333	4.38628126933333	3.696714397	4.42778076333333	4.30818114533333	5.008902467
AFG3L2	6.32646576533333	6.51768302866667	7.24070479866667	6.958844529	6.98905138266667	6.69516936766667	6.78460665466667	6.64308352	7.683659203	6.552158287	6.16695874266667	6.35827566866667	6.25023542733333	6.81164457733333	7.14075301033333	7.519504972	6.97882721	6.99299622966667	5.49836961733333	6.64752113766667	7.08196335166667	6.83568504233333	6.998428068	6.97936121366667	6.84001696266667	7.073300608	6.722961091	6.98159854466667	6.42873199966667	7.02618038033333	6.82093172033333	7.06000918633333	7.73141677933333	7.209771811	7.892498949	7.61121877133333	7.19038239333333	7.64081494233333	6.87813857633333	6.98766936966667	8.35033022266667	7.989421911	7.82871579866667	7.043645646	6.75626077366667	6.710859793	7.215897649	6.69246984866667	7.48599328133333
AFM	2.257472913	2.257472913	2.257472913	2.257472913	2.257472913	2.257472913	2.257472913	2.257472913	2.257472913	2.257472913	2.257472913	2.257472913	2.257472913	2.257472913	2.257472913	2.257472913	2.257472913	2.257472913	2.257472913	2.257472913	2.257472913	2.257472913	2.257472913	2.257472913	2.257472913	2.257472913	2.257472913	2.257472913	2.257472913	2.257472913	2.257472913	2.257472913	2.257472913	2.257472913	2.335658807	2.257472913	2.257472913	2.257472913	2.257472913	2.257472913	2.257472913	2.257472913	2.257472913	2.257472913	2.257472913	2.257472913	2.257472913	2.267116309	2.257472913
AFMID	2.378337341	2.278602229	2.278602229	2.278602229	2.278602229	2.278602229	2.257472913	2.546776764	3.277204761	2.959696971	2.278602229	2.278602229	2.565373453	2.278602229	2.278602229	2.278602229	2.278602229	2.292665434	2.278602229	2.288661183	2.278602229	2.278602229	2.278602229	2.278602229	2.398806391	2.453786759	2.278602229	2.290858938	2.278602229	2.278602229	2.278602229	2.278602229	2.278602229	2.278602229	2.293259713	2.477259042	2.476289103	2.645969096	2.527166557	2.278602229	2.278602229	2.87237644	2.697356195	2.278602229	2.616189958	2.278602229	2.278602229	2.736634497	2.626686774
AFP	2.257472913	2.257472913	2.554097418	2.257472913	2.257472913	2.257472913	2.257472913	2.257472913	2.257472913	2.257472913	2.257472913	2.257472913	2.257472913	2.332356381	2.257472913	2.257472913	2.257472913	2.257472913	2.257472913	2.278459897	2.257472913	2.257472913	2.257472913	2.257472913	2.257472913	2.257472913	2.257472913	2.257472913	2.257472913	2.257472913	2.257472913	2.257472913	2.257472913	2.257472913	2.257472913	2.257472913	2.257472913	2.257472913	2.257472913	2.360846983	2.257472913	2.257472913	2.257472913	2.257472913	2.257472913	2.257472913	2.257472913	2.257472913	2.257472913
AFTPH	8.5298387685	9.1184413045	8.5152589985	8.622995894	9.1916132815	8.049030738	9.246757838	8.8939038825	8.579595267	8.219413441	8.4735505795	8.7374011755	8.3991374355	8.5800702205	8.8730771645	7.818814972	8.0847161935	8.30702308	8.388717046	8.8656178885	8.372761696	7.7959730145	8.5143495735	8.742625402	8.0380679675	8.2675487755	8.772448487	8.4183054125	7.3898611145	8.76582731	8.743903613	8.0103035815	7.151533762	8.457472159	8.98963564	8.0054847115	8.484512627	8.1999298505	8.4548282285	7.9704813905	7.9075937765	7.9326072685	7.499338264	8.392138867	8.5586581885	8.3246974925	8.543378244	8.7087974825	7.4471337135
AGA	9.421254599	8.143789631	8.71347194533333	9.26764901233333	8.09772151366667	8.06921828066667	9.405998867	8.05782719733333	6.63736258566667	9.11828375666667	8.54338746	8.49736250333333	8.58784830533333	8.746229197	8.37313425066667	9.08725936466667	7.56888432333333	8.77762997833334	8.877623594	8.68731420733333	8.20312385	8.13758100066667	8.85957862833333	8.50776757833333	8.21581110433333	7.48591367066667	7.74838778133333	9.229984937	5.18933740933333	8.018553195	8.669463777	9.626635049	6.705180376	8.35024380033333	8.07887766666667	6.36869197266667	8.01254158533333	5.091147268	6.96064894666667	8.80383299333333	7.771649429	7.43699424533333	7.660627327	7.56441479233333	7.80593793966667	7.37339548833333	9.096408401	7.67201531166667	8.385194359
AGAP1	4.99387276866667	4.56397324966667	4.762730884	4.05631542133333	5.59021657533333	3.48423388166667	3.886235943	4.860165173	5.14099061966667	3.940621528	4.74355402433333	5.13836136433333	4.68758594266667	5.394522423	4.31966421866667	4.76068176566667	4.64852583766667	4.69912798	4.25463663666667	4.998814152	4.17682075866667	4.849233459	4.43651420933333	5.310390419	4.10812902466667	4.63988069133333	4.50516980933333	4.33151693966667	4.57350756166667	4.63600008433333	5.21869739633333	4.28590935533333	4.522869081	5.75490761533333	4.729246724	4.61322122866667	4.72121779733333	4.56695503	5.37109754733333	4.272187643	4.223403525	4.00345323833333	4.41501939466667	4.65672770933333	4.95887523566667	4.52679627166667	4.72705758433333	4.746203096	4.729021327
AGAP11	2.257472913	2.257472913	2.257472913	2.319446462	2.545743247	2.257472913	2.257472913	2.257472913	2.257472913	2.257472913	2.257472913	2.462006709	2.257472913	2.257472913	2.257472913	2.280435073	2.257472913	2.257472913	2.324939197	2.257472913	2.257472913	2.257472913	2.257472913	2.257472913	2.2605965045	2.257472913	2.257472913	2.257472913	2.257472913	2.257472913	2.4566908295	2.257472913	2.4649603665	2.257472913	2.257472913	2.257472913	2.257472913	3.4562593855	2.5398876155	2.347359591	2.269881536	2.261783743	2.2993176355	2.5313968755	2.3466184935	2.2636780345	2.3056770405	2.7794223085	2.271577494
AGAP2	2.39252124366667	2.52734984966667	2.39252124366667	2.39241701533333	2.39252124366667	2.743870765	2.39241701533333	2.39252124366667	2.52164119533333	2.62985375166667	2.39252124366667	2.39252124366667	2.40582781133333	2.39252124366667	2.446423002	2.39252124366667	2.576249093	2.566306785	2.39252124366667	2.39252124366667	2.33297710533333	2.39252124366667	2.39252124366667	2.39252124366667	2.39252124366667	2.52285017933333	2.39252124366667	2.39241701533333	2.748335152	2.40504578066667	2.39252124366667	2.39252124366667	2.674098768	2.449215374	2.39252124366667	2.921609788	2.39665041566667	3.129006045	2.397442174	2.39252124366667	2.39252124366667	2.64895743266667	2.44900371533333	2.39252124366667	2.361449129	2.39252124366667	2.39252124366667	2.40363671733333	2.39252124366667
AGAP2-AS1	2.26691988	2.26691988	2.26691988	2.26691988	2.26691988	3.995439192	2.26691988	2.26691988	3.437892741	2.26691988	2.332883032	2.26691988	2.26691988	2.257472913	2.26691988	5.262352229	5.681251789	2.26691988	2.26691988	2.26691988	2.26691988	2.26691988	2.26691988	2.26691988	2.26691988	2.26691988	2.257472913	2.26691988	2.26691988	2.271652918	2.26691988	2.26691988	2.26691988	2.26691988	2.26691988	2.26691988	2.26691988	2.26691988	2.26691988	2.26691988	2.26691988	2.26691988	2.310216626	2.26691988	2.26691988	2.26691988	2.257472913	2.26691988	2.26691988
AGAP3	3.60955974933333	3.85657759533333	4.23792122666667	3.58406923033333	3.93372802766667	3.776556497	3.591547995	3.91486402066667	3.80489083866667	3.75800875866667	3.92124558433333	3.94754310433333	3.82379269433333	3.74215154066667	3.678710165	3.794306337	3.84092143233333	3.97892757333333	3.76673939433333	3.56673018266667	3.963751387	3.74815626933333	3.56859175066667	3.93171053366667	3.992855813	3.71011091533333	3.54879264233333	3.62488109733333	3.493356692	3.63299551366667	3.944258703	3.89283813066667	3.806336128	3.55102856966667	3.69769480966667	3.81545380733333	3.60321576833333	3.88970691833333	3.64314095833333	3.87929742766667	4.40839192666667	3.553872865	3.728574512	3.718551394	3.64728761133333	3.70932241	3.676165104	3.82824044233333	3.97725204133333
AGAP4	4.632898053	5.288573727	3.481947664	4.931590854	5.314014537	3.874765101	6.365663128	4.905807437	3.553710784	4.791006853	7.666395634	8.026193993	6.330400222	6.672683612	6.877017539	4.43104727	5.082593066	7.510862065	6.92902721	6.20015464	5.982573795	6.596920616	3.999716537	5.892371647	7.554734288	6.005349977	6.808601111	6.292167667	6.816587814	7.254395212	5.63035444	6.068994589	5.625943554	7.102373979	6.661740411	6.286989017	8.439704812	7.497486175	6.6705392	5.445282087	6.988931525	5.183035357	4.696091244	6.068994589	6.665238638	4.58207596	6.583937663	5.455750887	6.353527517
AGAP6	3.933769531	3.896285802	3.5589135015	3.935083397	4.383765705	3.910824929	4.562692383	3.843066147	4.0345817045	3.910824929	5.1781626385	6.078726154	5.1186851555	5.080579444	5.2371359785	3.770746411	3.910824929	6.6459468745	5.0523581015	4.687106445	4.6980429585	4.8740158295	3.9922140265	4.5455939575	5.972753753	5.6866347395	5.8383583225	4.6727504055	4.5230208015	5.4655601815	4.4229421775	5.3358122465	3.9776748995	4.6818799715	4.531868821	4.674310458	5.4166248945	4.09964973	5.1446196395	3.707737604	5.6874135085	4.874946716	4.697196399	5.368023211	5.2110869065	4.586616625	6.0078958005	5.754668995	5.422901171
AGAP9	3.280769865	3.96242278	3.598511724	3.598511724	3.96242278	3.598511724	3.96242278	3.900417714	3.96242278	3.349594772	3.96242278	4.89605309	3.96242278	4.156857317	3.96242278	3.626647763	3.96242278	4.048772746	4.93403539	3.552108266	3.658628225	3.96242278	3.938342627	3.96242278	4.25403663	3.96242278	4.509718445	3.493776509	3.96242278	3.96242278	3.96242278	3.96242278	3.598511724	3.75773728	3.598511724	3.96242278	3.96242278	3.96242278	3.868697045	3.096113197	4.227368384	3.671622157	3.96242278	4.458730697	3.95270118	3.441766698	4.472147962	4.34501818	4.654528704
AGBL1	2.257472913	2.257472913	2.257472913	2.257472913	2.257472913	2.257472913	2.257472913	2.257472913	2.257472913	2.257472913	2.257472913	2.257472913	2.257472913	2.257472913	2.257472913	2.257472913	2.257472913	2.257472913	2.257472913	2.257472913	2.257472913	2.257472913	2.257472913	2.257472913	2.257472913	2.257472913	2.257472913	2.257472913	2.257472913	2.257472913	2.257472913	2.257472913	2.257472913	2.257472913	2.264277416	2.257472913	2.257472913	2.257472913	2.257472913	2.284919206	2.257472913	2.257472913	2.257472913	2.257472913	2.257472913	2.257472913	2.257472913	2.257472913	2.257472913
AGBL2	2.463868925	2.270128921	2.270128921	2.32638178	2.41672996	2.270128921	2.270128921	2.270128921	2.270128921	2.270128921	2.270128921	2.270128921	3.10801802	2.270128921	2.331577889	2.270128921	2.270128921	2.270128921	2.521765563	2.257472913	2.606981133	2.273398251	2.270128921	2.270128921	2.270128921	2.270128921	2.456390984	2.270128921	2.270128921	2.270128921	2.270128921	2.270128921	2.270128921	2.270128921	2.270128921	2.270128921	2.270128921	2.476614312	2.270128921	2.270128921	2.270128921	2.270128921	2.27470433	2.403566806	2.270128921	2.273215723	2.367007893	2.276812382	2.270128921
AGBL3	4.207138717	2.26651161766667	2.35804461133333	2.560030289	3.08331006766667	2.46885641566667	2.55302578533333	3.184775815	2.64968975333333	2.26651161766667	2.33519132766667	2.52472349533333	2.32529855766667	2.32001751733333	2.26651161766667	2.26651161766667	2.26651161766667	2.31050027366667	2.26651161766667	2.26584364933333	2.29659673633333	2.27420460766667	2.442151806	2.42646132066667	2.26651161766667	2.274806007	2.26661392833333	2.25814088133333	2.26584364933333	2.28816739966667	2.26651161766667	2.34787240366667	2.26584364933333	2.26651161766667	2.272284879	2.26651161766667	2.26651161766667	2.856719831	2.28599653633333	2.31448163333333	2.867460691	2.604695491	2.26651161766667	2.26651161766667	2.38814112966667	2.26651161766667	2.87585070366667	3.07477531533333	2.884533675
AGBL4	2.257472913	2.2646451735	2.257472913	2.257472913	2.257472913	2.257472913	2.257472913	2.257472913	2.257472913	2.257472913	2.257472913	2.257472913	2.3124118675	2.257472913	2.257472913	2.257472913	2.257472913	2.257472913	2.257472913	2.477752782	2.257472913	2.257472913	2.257472913	2.257472913	2.257472913	2.257472913	2.257472913	2.257472913	2.257472913	2.2591450075	2.412703788	2.257472913	2.341185001	2.337043299	2.278861364	2.257472913	2.257472913	2.904847484	2.257472913	2.257472913	2.257472913	2.303608421	2.3300253175	2.257472913	2.257472913	2.257472913	2.257472913	2.257472913	2.257472913
AGBL5	4.41939328166667	4.34033517066667	5.55749833866667	5.22743002133333	4.89631263733333	3.53832509466667	4.838505494	4.86739756733333	5.13979685366667	4.90488251233333	4.50890563166667	4.65572881333333	4.78602359166667	4.81693403233333	5.67104754033333	5.80404377866667	4.58387250866667	4.95604994433333	3.838515331	5.259536538	5.19515184633333	4.798708245	5.87785040833333	5.66022689133333	4.760813541	5.580030606	4.94818465766667	5.38186132233333	5.044576817	5.50756031666667	5.234511795	4.09656916666667	5.21702222566667	5.427793252	5.57926079933333	4.94607857766667	5.336163059	5.264564774	5.00727196733333	5.420990178	4.62787818566667	3.701264173	4.57010513266667	5.20759186233333	5.21279448166667	5.418406742	5.34048855933333	4.900542948	5.05256927033333
AGER	3.265662546	2.781266517	2.740607935	2.740607935	2.781266517	3.097535843	2.781266517	2.780656793	2.781403621	2.781266517	2.781266517	3.0097747925	2.9985706435	3.6974215435	2.759216213	2.6712748655	2.740702088	2.781266517	2.859807678	2.7994817305	2.781266517	2.7832852665	2.36504553	2.885662541	2.564288638	2.740702088	2.652647667	5.5551243695	3.424661509	2.768911959	3.105217428	2.740607935	2.8561361595	2.781266517	2.781403621	2.781403621	2.8029208115	3.242676821	2.740702088	3.398897983	2.781172364	2.838059	2.98671812	3.074392835	2.6892841555	2.987810048	2.781266517	2.7868024125	3.4083803235
AGFG1	6.8568780906	6.527543553	6.384170904	6.387595163	5.910149646	6.1649292172	6.5217995666	5.6029425968	6.100182148	6.3759352062	6.5666800446	6.3659651344	6.5783346166	6.1471072906	6.157520962	6.5086058042	5.4560102098	6.1237430428	5.863140746	5.861989778	6.1809654382	5.9692134976	6.7266362582	6.4095104504	5.0524310562	6.187304045	5.7171435936	6.276743324	5.2202880168	6.3681080668	5.759720161	6.0303107258	4.9479035534	6.0216602644	6.2090734262	5.2263779528	6.009910497	5.2854916208	6.1650205198	6.1886962794	6.0116729956	5.5037689886	5.0325738144	6.0827864546	6.0455611778	6.276535879	5.9905164298	5.9482190452	5.7658388374
AGFG2	2.47865324183333	2.730981989	2.874011918	2.66712438133333	2.66647307716667	2.79575866316667	2.6080136045	2.69352704366667	2.7450917095	2.45515931916667	2.594603682	2.67406834383333	2.6584406325	2.58943741433333	2.49458442016667	2.70312029433333	2.8027383255	2.817046426	2.53249652566667	2.53637464466667	2.860596359	3.05350261066667	2.76057724366667	2.93012760166667	2.79375582133333	2.6275237035	2.77888203616667	2.66963876483333	3.13379485883333	2.68731161516667	2.621734377	2.88370136233333	3.09494256683333	2.6686886745	2.67786767566667	3.6469802405	2.541926973	3.12741803433333	2.8425396975	2.63786983816667	2.71599726766667	2.66048583333333	3.0022324835	2.6970891495	2.653828868	2.9874474965	2.65176025683333	2.62393057316667	2.72877737183333
AGGF1	7.300270429	6.85929044825	6.85888495475	6.9901666945	6.629980181	7.3706432985	6.93706882375	7.70649828775	5.90412168425	7.097743477	6.5937869675	6.56878631375	6.7257704205	6.9298589825	6.672310423	6.89447486125	6.39595337725	6.81928980725	6.23826001075	6.76686295825	6.97850775375	7.046972955	6.77855946125	6.724631	6.899240475	6.56932903125	7.00425984575	7.044121803	5.50799633875	6.48087133675	6.60553712825	6.691052194	5.54804057125	6.07454939025	6.74163038725	5.27411361725	6.542788409	4.7133675465	5.954788655	6.8132699325	7.0481329085	7.14606693175	6.108744352	6.69932227825	6.40776768925	6.36023662925	6.74292599425	6.7118790265	6.724312306
AGK	5.395280682	5.36327173766667	6.26370462133333	5.41246659233333	5.30558134666667	6.07682183166667	5.65020876466667	4.97992304233333	5.71615816	4.62566578666667	4.94434997366667	5.24392479333333	5.26459715333333	5.099385569	5.60015432566667	6.03189314466667	5.67234977233333	5.88264794066667	4.98195395666667	5.15861697	5.99491517933333	5.92085640866667	5.233247657	5.276396519	5.505167587	5.573197232	4.992644881	5.30992534433333	5.066585173	5.17022011766667	5.340211931	6.26889434266667	5.54154742	5.655675819	5.29600754966667	5.750965897	4.87269249166667	5.242990582	5.34739888933333	4.85872729966667	6.34303506533333	5.77230246133333	6.636800883	5.37901759433333	5.76949558866667	5.39658302833333	5.45721685066667	5.109128732	5.63727156133333
AGL	11.55725183	10.33842377	10.09397263	10.92766138	10.52537049	10.38829135	11.28122373	10.1920319	9.795302445	11.7567657	9.383976396	9.369450524	9.057526337	9.925602968	10.63847736	9.472700631	8.090405946	8.355197692	8.649527324	10.06196986	10.20971514	9.559691332	10.63561579	10.29228799	9.968991183	9.218752233	10.39261536	10.00932659	8.531506203	9.843526681	10.13497519	9.782715858	9.37587741	9.547185335	10.35689085	8.25989999	10.20926996	7.993314245	8.643406576	10.74566255	10.03833202	9.677983317	9.317908054	10.05358094	10.1365752	9.007283137	10.70312496	8.943007409	9.920101964
AGMAT	3.18615053066667	4.075863177	5.58602989166667	3.525010937	3.04172461466667	3.66090202933333	2.56113561266667	2.61960725	2.632116407	2.67239331833333	2.45507037066667	2.35383724566667	2.46821587866667	2.467676561	3.00442304	5.54771150066667	3.68676667533333	3.41831207266667	2.54766129	3.40653390333333	3.75264586166667	2.427184016	3.65801238266667	2.59391512666667	2.44482580166667	2.484346122	3.19111083633333	3.17156013766667	3.11122321333333	3.57590411	2.87041002533333	3.40692041966667	2.45496154866667	4.74050767333333	2.586210978	2.47648207466667	2.81906984566667	2.71415409566667	2.64663771366667	2.547549754	2.34048398	3.75164329466667	2.720610804	2.51734229833333	2.62451630066667	2.92560294	2.467676561	2.786190484	2.440718299
AGO1	5.34410865875	5.30211652975	4.93304193625	5.4181194895	5.97987986275	5.6202103245	5.39371651825	5.178063354	5.75104507025	5.25194734625	5.44476862225	5.43621379225	5.2983378705	5.3389824985	5.759381929	5.38840170425	5.3194632	5.29785440175	4.823716618	5.345598027	5.12850461775	5.47372053575	4.81823425625	5.46924398375	5.56556978075	5.511884182	5.69016263325	5.3941403325	6.20689870925	5.2748844225	5.72810089775	4.8728727845	5.78805678675	5.483701134	5.36816304575	5.459049073	5.50756009975	5.61258659025	5.29689175275	5.33549256675	5.01045502075	4.81821488625	5.2117422425	5.59362621625	5.8469575895	5.785647801	5.541376793	5.43232000325	5.69944638325
AGO2	6.240480636	8.58135401	6.847765596	6.180841392	8.802815775	4.02049621	6.667083235	8.725872653	8.142285101	5.765575346	9.833466567	9.977162576	9.464440384	9.165093192	7.804946985	7.370779014	8.394399184	7.95751002	8.572359535	8.120949991	7.850198131	8.503223571	7.489540682	9.27356775	8.300034381	8.137898879	8.655789523	7.693661656	7.369003024	8.675950355	8.686877606	8.157257816	7.107788947	8.752861034	9.811719564	7.625690277	9.60506513	7.267456227	9.328233	5.722461477	9.502572442	7.625690277	8.17158936	8.839365936	8.827656659	8.837155735	9.099825187	9.169422461	8.986863416
AGO3	6.83669102825	5.45908835425	4.7550900365	6.3846695315	6.2934540035	5.35791560525	6.4423451245	4.89774319125	4.373534531	6.36548501925	5.6260171695	5.747086645	5.43426897575	5.94829273625	5.0158523455	5.32296608125	4.731784939	5.31233347225	5.10268756575	5.56552352075	5.62980785275	6.21965889825	5.62264611725	5.671478869	6.15281964025	4.83794131825	6.24470626275	5.40158506	4.535728316	5.11146450925	5.7131955565	4.7077921225	4.77477011175	4.68166809325	4.650673165	3.9440809195	5.321250555	4.8767891025	4.748768073	6.00657169125	5.03691018775	4.8632040975	4.38975079025	5.36585935	4.75117046525	5.0342548295	5.7326517315	5.5047381465	6.38930002925
AGO4	3.58241752875	3.74171382275	3.5185072265	3.5692605425	3.768410793	3.4412625175	3.372482624	3.4445117075	3.5365853415	3.09204666225	3.83968947025	4.0368518395	3.8962047955	3.655788762	3.395950346	3.4002522605	2.88102141875	3.405252095	3.605806404	3.32553881125	3.25947032	3.39863337325	3.32822877375	3.6858993145	3.30649266325	3.218266812	3.59124474175	3.409565667	3.14053739875	3.5558315515	3.47371839	3.63128606725	2.8857433545	3.34519585125	3.96982938325	2.9132999775	3.591810953	3.28875794725	3.762854615	3.3147878175	3.9592664925	4.24139848525	3.30740327275	3.59419788025	3.932774044	3.78025964175	4.00092608875	3.9928608465	3.68955864225
AGPAT1	7.6971114565	8.0452318105	7.9746356935	7.887574037	9.05694214	7.214114457	7.759418911	9.1002230355	7.6674131345	8.089455131	7.36880573	8.2297192785	7.643735677	8.032914319	7.8902085455	8.962400881	6.8659253185	7.625744517	7.161258534	8.041013346	8.333529975	8.3212928525	9.382034561	9.3347857475	9.244530698	7.7286154065	8.056634504	8.0643965075	8.0328196415	8.701842455	8.4934568855	6.603367133	8.4120819995	9.173996674	7.8901430255	8.063474172	8.826665538	8.086076647	7.90557879	8.327497071	7.364175777	7.606474267	9.115525995	8.0603603845	9.3104562095	8.478409502	8.2052232905	7.954559066	8.4923376315
AGPAT2	5.1874724985	6.60741184	7.8176383655	6.9623593975	6.987643539	7.9136647	5.809053146	7.6612247275	6.7807333145	6.527307965	6.7779529075	6.8739512935	6.663614219	6.73173193	6.668874799	8.008450356	7.634867686	6.798719004	5.612681872	7.1944037665	6.1899634225	6.6466812675	7.1828093875	6.844662491	6.694850388	6.464381512	6.780977714	7.5408149875	7.4845027045	6.6577827345	7.4821903555	6.435673958	7.165914313	6.424552113	7.926443022	7.3651840225	5.889422368	6.242893884	6.848381242	7.4873841815	4.447705734	9.8525513155	6.4764825895	6.595782009	6.596040497	7.1362221525	6.531663631	6.0473510245	6.654787736
AGPAT3	5.09504369966667	6.28357005033333	5.738540815	6.18285143533333	6.718295178	4.98947931716667	5.58559446783333	6.82655202666667	6.41826395483333	5.23244974816667	6.50144219516667	6.07464296366667	6.436299792	6.4829344445	7.8494611785	7.18969660033333	4.97710884433333	5.86730244516667	5.682767059	6.2763378025	6.44139872816667	6.76205531783333	6.68060609183333	7.57215864183333	6.847604369	6.60130116166667	6.27121653666667	6.93140624916667	6.37512184433333	8.129787692	6.94094748183333	5.97029068116667	6.6785886805	6.55226469083333	6.457540825	5.3824830045	7.82738228166667	5.72197159416667	5.546245803	5.79660772416667	6.86652183516667	7.4009972735	6.3087379485	6.60614721966667	6.40992253266667	6.43934678983333	7.11207256183333	6.49438039983333	6.9931321515
AGPAT4	2.4152324595	2.4152324595	2.392768826	3.1943769375	2.274096209	2.4152324595	2.742252838	2.4152324595	2.4152324595	2.8305532235	2.4152324595	2.3606186765	2.4152324595	2.415594817	2.4152324595	2.4152324595	2.4152324595	2.4152324595	2.4152324595	2.4152324595	2.257472913	2.4152324595	2.8292152195	2.431596304	2.4152324595	2.438657103	2.4166446345	2.4152324595	2.4166446345	3.331235341	2.415594817	2.415594817	2.4152324595	2.415594817	2.4152324595	2.4152324595	3.015585854	2.4152324595	2.4152324595	2.5731285265	3.1511309455	2.630205418	2.4152324595	4.372644612	2.415594817	2.4152324595	3.780077934	3.512334863	2.7305800175
AGPAT4-IT1	2.34278003	2.34278003	2.34278003	2.34278003	2.34278003	2.34278003	2.34278003	2.34278003	2.34278003	2.34278003	2.34278003	2.344236915	2.34278003	2.34278003	2.596838118	2.34278003	2.34278003	2.34278003	2.34278003	2.34278003	2.34278003	2.34278003	2.34278003	2.34278003	2.34278003	2.34278003	2.34278003	2.34278003	2.34278003	3.096776113	2.34278003	2.321082416	2.34278003	2.34278003	3.03175341	2.34278003	2.34278003	2.34278003	2.470227352	2.34278003	2.34278003	2.34278003	2.34278003	2.456863578	2.263027603	2.34278003	3.208288731	2.342781966	2.35292294
AGPAT5	7.9937060805	7.671538972	7.464414465	7.0072126435	8.857664615	7.3016834635	6.5438109145	7.0381901925	6.67589346	6.2948489815	6.1005714965	5.9958897755	5.878865991	7.7388233565	5.567202025	6.3556469435	9.7802315645	5.6989426225	6.0109842235	7.990869474	6.8286658645	5.6603237255	6.7767298415	6.8808968705	5.7909139305	5.668243258	6.483030693	7.239091924	5.195181777	6.614735234	6.77157977	7.736806048	4.8419252025	6.623379674	6.2379385715	5.681301918	6.5029389805	5.609644206	5.5091552925	6.444231055	5.6183809995	5.771708465	5.9092385305	5.5706115575	7.4415226895	5.778992544	6.0923144775	6.073277394	6.4124765825
AGPAT6	3.089939273	3.67862041366667	3.578197335	3.416242683	3.62011391666667	2.584524061	3.25856870266667	3.76232742433333	3.341338807	2.63431717333333	3.45515106766667	3.69665475833333	3.53076146966667	3.54531462966667	3.43387874466667	3.496456985	2.69471200266667	3.35200167966667	3.18742160333333	3.73645060233333	3.51984532833333	3.541296888	3.59047448766667	3.745555016	3.09189280533333	3.37566684166667	3.844588254	3.79352952433333	3.103352819	3.677484475	3.87926466333333	3.542848643	3.103352819	3.55393325866667	3.972870424	2.63667663066667	3.54248979366667	2.89105032633333	3.26134744866667	3.25650946133333	3.82429484933333	4.14084360333333	3.81463208466667	3.529681502	3.533415183	3.618019937	3.787297292	3.67482554333333	3.91949731366667
AGPAT9	10.85148474	7.042068873	6.241812927	9.521672362	9.953413476	8.495600768	8.737606263	9.705768608	8.825317307	9.342718603	7.304988131	7.195103264	7.251854873	9.534954709	7.422310682	7.22379634	8.336140343	7.672295029	6.608032607	9.408211427	8.10367775	9.720861849	8.89169955	10.4353409	8.240439813	9.186803944	8.726473701	8.841702247	7.506838397	8.387140348	9.996408189	7.935010503	7.019546702	7.831618854	10.77655013	7.117073204	10.54711413	6.576808178	9.082481789	8.982993807	6.393203624	10.48556699	8.157544319	9.765689396	9.556724928	8.582819655	8.812319626	8.827416057	9.03001916
AGPS	8.50375488925	7.319895304	7.379398939	7.9405725525	6.60849108775	6.384619519	7.88905360425	6.7614637155	6.5775242	7.83038645875	6.5032385985	5.90893946125	6.6603040625	6.76531618625	7.078460901	5.785109315	5.7552584735	6.88130581425	6.1390790335	7.3985740145	7.19321347825	6.71369647375	7.5538005755	7.326679285	5.77130240575	6.36209353375	6.7583046285	7.41914345975	5.7093455425	7.37185664075	6.87170504225	5.97868547325	4.814852768	7.0031895095	6.22364241625	4.567708	6.9452163805	4.09902359625	6.44792524575	7.3559863105	7.12762574075	5.4919742855	4.968411166	6.838207567	6.62448711125	6.987806002	6.97367419	6.54929835	6.5475702765
AGR2	10.486770863	7.421697878	5.4756738385	4.866566722	9.120230576	3.094616206	4.992872203	4.75891181	2.405786921	4.7239886395	5.233851955	5.4667211245	6.394717512	8.018198958	3.6830038815	6.112963828	2.9141426695	2.606769185	5.867320331	9.1164178445	4.8222965325	2.990783853	8.2340541505	7.0025030885	3.1023577165	2.606769185	5.642586047	4.1702797385	2.66925532	4.2913879245	9.285945107	5.721122384	2.606769185	8.147156785	2.967603311	2.71209036	5.1443579705	2.606769185	6.2453287205	4.889385781	2.71209036	2.6810491925	2.817579788	3.1678567635	4.4437014815	2.7362438725	4.6745366055	2.941554809	3.4248782485
AGR3	2.785255991	2.769148244	2.755483945	6.733788305	2.597958453	2.785255991	7.41590706	2.785255991	2.785255991	7.79537825	2.758622437	2.513602063	2.512540601	3.371964269	2.785255991	3.204045934	3.316680285	2.769148244	2.785255991	2.785255991	2.524372071	2.785255991	2.919259891	2.785255991	2.512540601	2.785255991	2.773538648	2.785255991	2.785255991	2.785255991	2.785255991	2.785255991	2.785255991	2.769148244	2.769148244	2.785255991	2.769148244	3.202630423	2.785255991	3.070821499	2.512540601	2.769148244	2.785255991	2.57862768	2.512540601	6.606614137	5.627456455	2.785255991	2.785255991
AGRN	4.47401055625	4.7506730275	4.70899811425	3.94526534425	5.83720605975	3.3424898025	3.96827579225	4.58235625275	4.73922897175	4.01770869825	5.3679577485	5.71809927425	5.03877285125	5.2286709975	4.891777486	5.10599788275	3.74258645025	4.579883252	4.1510524695	4.9484051785	4.69998327525	4.700529277	5.2721529405	6.0150684035	5.2270732665	4.5584132355	4.3063802125	5.061687135	5.38557505475	5.5216791125	5.451159804	4.5212111415	4.78378859325	5.62174770075	4.79909085975	3.81714862625	5.36488206725	4.30033390875	5.29991698725	4.2250208695	5.14259904975	5.107772126	4.46419807525	5.15170074675	5.309944482	5.16353112	4.95296553875	4.51408149225	5.319230556
AGRP	2.257472913	2.257472913	2.257472913	2.257472913	2.257472913	2.257472913	2.257472913	2.257472913	2.257472913	2.257472913	2.257472913	2.257472913	2.257472913	2.257472913	2.257472913	2.257472913	2.257472913	2.257472913	2.257472913	2.257472913	2.257472913	2.257472913	2.257472913	2.257472913	2.257472913	2.257472913	2.257472913	2.257472913	2.257472913	2.257472913	2.257472913	2.257472913	2.257472913	2.257472913	2.257472913	2.257472913	2.257472913	2.257472913	2.257472913	2.257472913	2.257472913	2.257472913	2.257472913	2.257472913	2.257472913	2.257472913	2.257472913	2.257472913	2.257472913
AGT	5.02049225	6.155374469	6.669791825	4.78239609	6.057221127	5.038472815	4.818127382	5.681109391	4.248526754	5.494682711	6.842569104	6.842894607	5.939290856	5.383218721	5.541480701	6.554213279	5.681109391	6.458095777	3.853460266	5.814014174	5.220220766	6.911745066	4.248526754	5.077254733	4.253055221	4.815864203	5.681109391	4.815864203	5.4237143	4.608641881	6.287984902	5.681109391	8.527237429	6.09280538	5.681109391	6.010077623	4.991578379	7.182494446	6.601677342	5.681109391	5.361685319	6.675310452	6.443895837	6.133183072	6.920249946	5.681109391	5.628909941	4.994224614	5.904021989
AGTPBP1	5.915342001	5.8560851495	6.6633668485	5.948378497	5.0927230875	5.873886487	5.6653447395	5.0137361225	5.079775135	5.632566261	4.7938552755	4.8301076545	5.2628227815	4.637749979	4.8202161435	5.3317865955	4.82091715	4.5212851035	4.934451428	5.3427686965	5.0804654	4.91551333	5.4886690345	5.095063097	5.0452908815	5.152172549	4.999566676	5.1504544235	4.372484784	4.533370702	5.0679799645	5.0153952055	4.1509308875	4.7690324895	5.348378773	4.6061314425	4.5562878645	3.9897041055	4.68793627	5.171230714	5.158295938	4.3247909455	4.362715261	5.069532852	4.9400860255	5.3615207565	4.8972811445	5.1265770465	4.474129122
AGTR1	6.615340134	3.3397085815	2.958796241	4.0938523455	3.198259115	3.861467452	6.783590531	2.7417329125	3.4746281525	6.389347596	3.2851749305	3.0453834725	3.132345474	2.957396329	6.111904717	2.7417329125	2.9972509815	8.054117825	3.378312621	4.976753638	7.999600428	7.287351786	9.3208335585	8.2207554955	5.9545386245	4.942414444	5.105250205	8.1563861625	4.0621293805	3.0496287415	6.625771152	2.954482555	3.935150017	3.0453834725	3.262378384	3.19209428	8.0741376255	3.499990109	3.479130193	7.7475955125	7.692848523	3.078266939	4.245147433	8.2715666275	2.7724613985	3.0617514425	6.481449667	5.079799513	7.1253382465
AGTR2	2.257472913	2.257472913	2.257472913	2.257472913	2.257472913	2.257472913	2.257472913	2.260005634	2.292594412	2.257472913	2.257472913	2.257472913	2.257472913	2.257472913	2.257472913	2.28374672366667	2.257472913	2.257472913	2.43909785633333	2.257472913	2.26267506666667	2.257472913	2.257472913	2.257472913	2.303557758	2.257472913	2.257472913	2.257472913	2.257472913	2.257472913	2.257472913	2.257472913	2.257472913	2.257472913	2.257472913	2.257472913	2.26683058866667	2.257472913	2.257472913	2.257472913	2.25906770733333	2.283912853	2.257472913	2.257472913	2.257472913	2.257472913	2.257472913	2.257472913	2.257472913
AGTRAP	4.82671958833333	5.39634974133333	6.100933168	5.711338355	5.42864856166667	5.362190657	5.03812651066667	5.74202572833333	4.89289718366667	5.386782395	5.98058917333333	5.54722404466667	5.868564624	5.63149625033333	5.87369029966667	7.31141266833333	5.88555893866667	5.13273441666667	5.47187026833333	5.41005764333333	6.00859980366667	5.21994415566667	5.768212232	5.64213896933333	5.68261663733333	5.614791773	5.76199882733333	5.744102456	5.53738241366667	5.95384765533333	5.99839837166667	6.24178882066667	5.318427361	5.888637517	6.57607978866667	5.38865607833333	5.55465553833333	4.238238572	5.467731018	6.04670062033333	4.52847119666667	4.57768063766667	4.45717906966667	5.75518528033333	5.791815014	5.98655463133333	5.93181430833333	4.98854865166667	5.303288509
AGXT	2.26676949866667	2.257472913	2.257472913	2.257472913	2.257472913	2.257472913	2.28152128033333	2.257472913	2.257472913	2.257472913	2.257472913	2.257472913	2.257472913	2.257472913	2.257472913	2.257472913	2.31974722433333	2.257472913	2.257472913	2.46652774833333	2.257472913	2.257472913	2.257472913	2.257472913	2.257472913	2.257472913	2.257472913	2.257472913	2.257472913	2.257472913	2.257472913	2.257472913	2.318539502	2.257472913	2.257472913	2.257472913	2.257472913	2.65830755533333	2.257472913	2.27299516066667	2.257472913	2.257472913	2.257472913	2.257472913	2.257472913	2.257472913	2.257472913	2.257472913	2.257472913
AGXT2	2.257472913	2.257472913	2.257472913	2.257472913	2.257472913	2.257472913	2.257472913	2.257472913	2.257472913	2.257472913	2.257472913	2.257472913	2.257472913	2.257472913	2.35869799	2.257472913	2.257472913	2.257472913	2.257472913	2.257472913	2.257472913	2.257472913	2.257472913	2.257472913	2.257472913	2.257472913	2.257472913	2.257472913	2.411377674	2.257472913	2.257472913	2.581434965	2.257472913	2.257472913	2.257472913	2.257472913	2.257472913	2.257472913	2.257472913	2.516648904	2.257472913	2.365519185	2.257472913	2.257472913	2.257472913	2.257472913	2.257472913	2.257472913	2.257949037
AHCTF1	9.3051003285	7.8948987655	7.8556779945	8.384992892	8.473570785	9.072369723	8.782450331	9.969648123	7.629651316	8.0983276475	7.9466472615	7.9317217085	7.649535207	8.280407555	8.035377214	7.5920095345	7.6811692425	7.672088069	7.32913306	7.8693533865	8.214646914	7.710454657	8.321583831	8.171726826	7.889919027	7.571505724	8.5974538135	7.8293342755	5.752758506	7.628975345	7.464631875	8.627928615	6.5128450925	7.9585213765	7.8301595575	6.678914615	7.7884096455	6.794770524	7.6796369165	7.9411563615	8.269328195	8.267036487	7.2772141045	8.0785396955	8.0952006955	7.6783221105	7.802291564	7.773591569	7.808134787
AHCY	10.77778547	9.303454837	12.1335102	10.42784875	9.679854299	11.58021932	9.409538287	10.20769789	10.44782081	10.2693853	9.255919205	9.041015144	9.167878371	10.13471655	10.56144604	11.75825816	11.73329058	11.87300154	7.722904076	10.93017508	11.28811231	10.0629501	11.5972662	10.49442471	10.01351054	9.944210315	10.16574483	10.64404595	10.00330983	10.4865066	9.685558004	11.12770079	9.249594315	10.30802932	10.48943503	9.691062876	10.07111626	8.376814831	9.410376809	11.15043684	9.634286206	10.58688129	10.15797085	9.969009357	9.55242375	9.895348193	9.375092126	9.540386612	10.14768083
AHCYL1	8.00616203075	8.12688812825	8.28842714775	8.2312662745	8.772477518	7.60074852225	8.0813924675	7.81293070575	8.867120153	7.80907649925	8.659495355	8.8358339975	8.3492274015	8.5388014405	8.8901114455	7.627118741	7.890345938	7.83265099225	7.35566174825	8.29688177275	8.15853392975	8.31178746075	8.27937862	8.328939354	8.622061041	8.2832311595	8.4041338625	8.32543608375	8.35546291375	8.3788450175	8.5151817255	8.06945025425	8.786268248	8.445027607	8.80773883075	8.00797834775	8.471201124	7.89088566675	8.265644499	8.3430608055	8.027956632	7.7536041455	8.2075880395	8.24280317425	8.597052931	8.4577690555	8.19188581075	7.93503293175	8.2335227705
AHCYL2	4.3169220105	5.0685960735	6.7227643465	6.8441403445	5.6460636065	6.116307409	6.3925328895	5.143703427	5.4148865975	5.358162007	4.9808560505	5.0476019305	5.912806119	7.0344128875	6.909419255	6.016308976	6.4828407715	7.5979393845	4.808891806	7.3606276805	7.6167106565	8.607838626	6.862377843	7.1016771155	8.212347695	6.339829356	7.473127431	6.2636396635	5.3017695025	5.980196723	6.385492348	6.782282443	5.3635690895	6.3215446265	5.5139928925	6.296399662	6.2703170465	5.003331672	4.6549134765	5.635376698	6.1924934615	6.093067914	6.9821174405	6.785313795	6.894228346	6.622947373	6.8616460345	6.082447838	8.120618291
AHDC1	3.09821766033333	3.18142489833333	3.128069451	2.75159580033333	3.23314414	3.164894598	3.128069451	2.83982849866667	3.01838746333333	3.598525848	3.765004416	3.46910765633333	3.36834770666667	3.19874455066667	3.128069451	3.30720691533333	3.22465003733333	3.13022957566667	3.16851596	3.128069451	3.199160544	3.19832855733333	3.16770779333333	3.19874455066667	3.19874455066667	3.288975686	3.165788792	3.19820974866667	3.2058302	3.18287225633333	3.409791551	2.80278611266667	3.431531814	3.247531971	3.19874455066667	3.18386234433333	3.25639539966667	3.69518011433333	3.75368698533333	3.19874455066667	3.224104852	3.01457680833333	3.80963931333333	3.42528037733333	3.213548385	3.19874455066667	3.299011484	3.188665414	3.35984307566667
AHI1	4.6726223838	4.125874396	3.8739268006	4.3393329428	4.4961987062	3.6715429254	4.8286929822	4.2199534268	3.082240781	4.3469178512	4.5775588058	5.1873920338	4.605606851	4.715275586	4.254092332	3.5562067262	3.6730667912	3.8038379452	4.1500530636	4.3459836168	4.4134681602	4.0988678174	3.8983090418	4.1441472704	4.2761768222	4.274846221	4.4868914694	4.1770759884	3.7977279662	4.028870754	4.2430376812	4.3428215682	3.6760898114	3.3767475978	4.5493926178	3.58050712	4.5303430516	4.384467968	3.892193969	4.1454475552	4.9116275182	4.1289503672	3.9153897382	4.4415810688	4.6001153694	4.1464262708	4.59634027	4.5156019408	4.5778730576
AHNAK	4.4162663705	4.37985247275	3.74910704075	4.570960772	4.57567013275	4.14910947725	4.54861039225	4.6299260835	4.6727758075	4.24673562525	5.3207289635	5.546392188	5.06148526375	4.61933678475	4.68353345	4.172063204	4.717545502	4.852192055	5.128001259	4.762730755	4.29721781325	5.13927828975	4.43696425025	4.732457896	5.15997773325	4.828170916	4.45476581075	4.8086859695	4.537478617	4.76579222225	4.80540992825	4.816200753	4.15968310875	3.98750134425	4.46667030475	4.4502251875	4.41439028825	3.69543677975	4.602670871	4.6646266495	4.7656853505	5.65601951	4.569197308	5.21876590925	5.019367155	5.54124612625	4.81274138	5.15192635725	5.18576270525
AHNAK2	2.5799985565	3.7799805265	2.7670329435	2.444265902	3.0881437695	2.5799985565	2.5883438905	3.8001699985	2.7886920235	2.9116584725	6.373727994	5.7621283995	5.4170619225	2.973336902	2.915896194	3.8719003075	4.066445299	2.588339041	3.091316048	2.6825613105	2.501581847	2.5883438905	2.5799985565	2.5799985565	2.5799985565	2.6101658505	2.890617192	2.691401681	2.6986050605	3.659230598	4.1651142945	4.6062144135	3.3890791985	2.4080707875	3.7722541365	4.145158278	2.444265902	3.011974945	6.126677148	2.662830043	2.444265902	2.5799985565	2.444265902	2.736017525	2.636172939	5.576397393	2.579981989	2.519270317	2.579981989
AHR	10.72130951	11.06698199	11.28662787	9.751747588	9.092185032	12.41614344	10.40936029	7.198234352	8.263820004	10.76829215	11.39689298	11.86556644	11.49497481	10.14152893	8.546509663	9.412577567	9.630974453	8.313421549	10.9181879	9.851482049	9.311127154	9.875890295	10.06753966	9.075283529	9.07101836	8.153416947	9.073952711	8.628353855	7.780389204	9.966640937	9.55057333	10.18522631	6.9767787	9.314940603	9.231303806	8.051367699	8.653558494	7.303608471	10.71911649	9.396865206	9.373251972	11.05635702	7.067979426	9.500755743	8.998065729	10.40579855	8.974274871	9.23629359	9.212970087
AHRR	2.257472913	2.257472913	2.257472913	2.257472913	2.257472913	2.257472913	2.257472913	2.257472913	2.257472913	2.257472913	2.257472913	2.257472913	2.257472913	2.257472913	3.00485793	2.665179178	2.257472913	2.371571783	2.257472913	2.257472913	2.257472913	2.267527406	2.257472913	2.497271072	2.257472913	2.257472913	2.257472913	2.257472913	2.4204776	2.365901848	2.257472913	2.257472913	2.257472913	2.257472913	2.257472913	2.257472913	2.279474023	2.257472913	2.257472913	2.281411931	2.422003299	2.257472913	2.257472913	2.257472913	2.257472913	3.212618063	2.257472913	2.257472913	3.268275061
AHSA1	8.162800899	8.85155894	9.400117458	8.578479163	8.218807294	7.931220934	7.957156809	9.054986563	8.500279201	6.500243562	8.53606999	8.242024874	8.641337273	8.413622568	8.399233054	8.677248001	8.218807294	9.611688722	8.218807294	8.63838201	8.860672903	10.12460583	9.060013791	9.050564791	9.020720151	8.801292567	9.040842766	8.990568394	7.969619766	8.9258237	8.872330571	9.95280286	8.755085585	7.681208041	9.677203878	7.571838979	8.528417218	6.426864443	8.29099006	8.573700148	9.703175774	10.44953896	9.419462626	8.928740961	8.488153328	8.578625694	8.746353224	9.05030035	9.965081265
AHSA2	6.7405586515	4.34319302925	3.753487863	4.37201798725	6.25015056625	3.9450157915	5.18404759475	5.434071705	5.02606144775	4.22601653375	5.72598815475	5.6747107095	5.72763695275	6.1412347165	5.0230432545	3.833986367	3.37928569775	4.7148938245	5.34043191175	4.040207124	4.41782265025	4.8104515765	4.835157309	4.5721323345	3.91614951575	4.9399099145	4.50512672225	3.50530729225	3.69215349375	4.5720755425	3.9399685355	4.9313117295	3.3988161095	4.6172427935	4.20243371025	3.338203255	4.11223447575	5.3682897845	4.571373817	3.53394511825	5.8352205155	6.2533988635	4.852568372	6.12679147425	7.20624860375	5.6215735765	7.39270569725	6.5517260295	7.60261927525
AHSG	2.30238903	2.2576699325	2.425757149	2.316080412	2.2576699325	3.112601304	2.281740328	2.259516193	2.330965684	2.2576699325	2.2576699325	2.2576699325	2.2576699325	2.2576699325	2.2576699325	2.4194459705	2.854132429	2.2576699325	2.2576699325	2.6336690315	2.2576699325	2.2576699325	2.2576699325	2.2576699325	2.2650073935	2.4821829085	2.2757940515	2.2576699325	2.585837534	2.2576699325	2.2576699325	2.2576699325	2.465656572	2.563636551	2.2576699325	2.2576699325	2.346819385	2.2576699325	2.2576699325	2.4078838475	2.2576699325	2.2576699325	3.0429515045	2.2576699325	2.30768929	2.2576699325	2.2576699325	2.2576699325	2.2576699325
AHSP	2.799609166	2.799609166	2.799609166	2.799609166	2.803909111	4.045669626	2.799609166	2.799609166	2.799609166	2.799609166	3.115546092	2.799609166	2.799609166	2.797398825	3.145550168	2.799609166	4.726358645	2.799609166	3.660096416	2.799609166	2.799609166	2.799609166	2.799609166	2.799609166	2.799609166	2.799609166	2.799609166	4.095038071	2.799609166	2.997318256	2.799609166	2.799609166	3.870387498	2.865753291	2.799609166	4.004829964	2.799609166	4.121558695	2.799609166	2.799609166	2.799609166	3.065683198	2.885577811	2.799609166	2.799609166	2.799609166	2.797398825	2.799609166	2.799609166
AICDA	2.257472913	6.9172226615	2.257472913	2.257472913	2.257472913	2.257472913	2.257472913	2.257472913	2.257472913	2.257472913	2.257472913	2.257472913	2.257472913	2.257472913	2.257472913	2.257472913	2.257472913	2.257472913	2.3209392135	2.257472913	2.257472913	2.257472913	2.257472913	2.257472913	2.257472913	2.257472913	2.816387848	2.257472913	2.257472913	2.257472913	2.257472913	2.257472913	2.257472913	2.257472913	2.257472913	2.257472913	2.257472913	2.257472913	2.257472913	2.257472913	2.257472913	2.257472913	2.257472913	2.257472913	2.257472913	2.257472913	2.257472913	3.282017117	2.257472913
AIDA	10.8318363165	10.513976174	10.2680883485	10.3161056135	9.532162422	10.43469865	10.363654188	11.39322623	9.550335029	10.5677223365	10.0874878745	10.170688494	10.477106635	10.0883654825	9.7397982535	10.4527747575	8.8996651215	9.4375757945	9.5611766425	9.906087456	9.812417111	9.472277573	10.2458641645	9.8077956695	9.5392454415	9.950506255	9.860852436	9.601816175	8.377804163	10.123877444	9.4153325415	9.830482031	8.346276663	10.71336314	9.737651021	7.931460895	9.557143114	8.1416939345	9.613094406	10.2489372455	9.814297754	9.4509786955	8.191886992	9.817871875	10.021746623	9.5988097975	10.122370283	9.8589276255	9.341847685
AIF1	5.6331021865	7.3285834975	6.43970435475	5.1034607095	4.806826776	6.90720769475	5.105766548	4.87357356925	6.31798351325	5.50786962025	6.0735587245	5.71164502775	6.42368551525	4.804108169	4.867445731	5.12939589425	5.75108487625	5.27891802075	8.43242479575	5.09260895275	5.3136164295	4.99522368875	4.95275168775	4.67402768475	4.616468196	6.27996770125	6.1563397875	5.480533363	7.76464115	7.202522237	5.37991078275	5.59041176475	6.919191025	5.3820544265	5.04908895625	6.4352820145	4.27362814175	6.05918497925	7.15555649	5.4439768825	5.86329197525	5.60238354925	5.615007518	5.3736855025	4.98507483175	7.0382754845	5.16544416625	7.2159639715	5.96964914075
AIF1L	7.3159523645	5.080261746	6.817310004	8.692558936	5.7446228525	5.4574419625	7.904062579	6.033441862	6.039532446	7.909200185	5.6224582315	6.329887701	6.0901944715	7.4678529015	8.043701826	9.6264549235	5.1812835035	8.1976926125	4.74725675	6.263329552	5.994135564	8.5704475675	10.0143637025	9.0940313085	7.4730223635	7.628815875	6.7339082685	8.19868574	4.33921516	5.7310215985	7.445469109	5.1969993425	3.356168742	4.839466249	7.802754942	3.638250688	7.8635331075	3.20571437	6.346626689	9.255731399	7.40563829	7.939196876	3.803522337	9.047055893	6.5233196025	8.773572012	6.8939461535	7.58501475	7.5805221815
AIFM1	5.608232198	6.979228448	8.575542473	6.47015605	6.527931211	5.709158972	6.276631631	6.842837992	9.039938723	4.981735065	6.36485895	6.067549524	6.296551626	6.563668836	7.69060487	8.712133683	6.880417622	7.748446669	6.478010434	6.557464602	6.903992203	6.762208984	7.485255266	7.743891736	7.931009541	7.585789958	8.010111114	7.092159893	8.268270512	7.685672078	7.266787595	8.941119594	8.87070553	8.052908286	8.380983798	8.645477442	7.479388377	7.581889547	7.042000391	5.833255961	7.305777134	7.91854122	10.27355859	7.293969298	7.281577022	6.675604479	7.546484406	7.337747476	7.191654978
AIFM2	4.841153533	5.733498251	6.5029623525	6.1308508315	5.679591431	5.0367540655	5.447575994	7.6094818385	7.1989173455	5.5622408975	5.5256984705	5.006910822	5.6766014555	6.0923037105	6.0796219775	7.2371581305	6.2391528145	6.298706613	4.747413511	5.9780529235	5.616351103	5.5796167965	6.027472256	6.3889894295	5.7993790875	6.3082218015	6.2623643035	6.470891493	6.5200314645	6.1058128755	5.842210164	5.7068149225	7.186686666	6.462804701	7.0213597465	6.1809851405	5.914010933	5.5532852785	5.6952257805	6.0526556585	4.828534569	8.109607808	7.0621389365	5.985448001	6.553564111	5.638357631	5.9471884105	6.055707864	5.5132993815
AIFM3	2.257472913	2.257472913	3.165096062	2.257472913	2.257472913	2.257472913	2.257472913	2.257472913	2.257472913	2.679171186	2.257472913	2.257472913	2.257472913	2.257472913	2.257472913	2.393422273	2.257472913	2.401777657	2.257472913	2.257472913	2.257472913	2.257472913	2.257472913	2.257472913	2.257472913	2.257472913	2.257472913	2.607708707	2.257472913	2.257472913	2.257472913	2.265289297	2.717461232	2.257472913	2.257472913	2.257472913	2.257472913	2.269256898	2.257472913	2.257472913	2.257472913	2.257472913	2.354774459	2.257472913	2.257472913	2.257472913	2.259616259	2.289882401	2.257472913
AIG1	6.27358672066667	5.25865619766667	5.88686780466667	6.47412909766667	6.29818709133333	5.93079493566667	6.37169132366667	6.42459818033333	5.458945185	5.62315488866667	6.230431618	6.32085025833333	5.854515679	6.316974121	6.28786461266667	5.86326790433333	5.754141744	5.88547311866667	5.763720157	6.15804900933333	6.30578934033333	6.267803657	5.94386615166667	5.94621373766667	6.091913887	6.53175413533333	6.042256434	6.06582466933333	5.80115619333333	6.138256003	5.597992557	6.19456449566667	6.06122513233333	5.506581246	5.12438136566667	5.96125061666667	6.770012361	6.600783844	6.50560416966667	6.08144896633333	5.15312213133333	5.00145555866667	5.71389004666667	5.94201699533333	6.25131654533333	6.03988938633333	6.37184930266667	5.579834027	5.61966421633333
AIM1	8.783811708	9.442985827	6.862794422	6.721271645	8.938668721	5.324222684	6.488276221	9.248262276	5.957594729	6.951888685	7.522956597	7.604578462	7.598362605	8.210330405	3.355024932	7.472854161	2.514200041	2.389019875	8.135178909	8.108851363	6.371182445	5.850139086	6.531496786	6.16794268	5.467978641	6.104245643	6.454258407	7.022113371	5.310786713	6.681222367	8.061689313	7.094321636	2.543968733	7.71595589	4.393273548	6.999075648	3.490351286	2.543968733	6.680421376	7.020980089	6.331704166	8.03027165	5.148765178	6.012676254	7.674452452	5.143799444	6.760170584	8.481673315	4.471084908
AIM1L	2.593020579	2.504900622	2.5481711305	2.454185703	2.4904509485	2.921558146	2.504900622	2.495097428	2.955123718	2.504900622	2.636070444	2.7900066725	2.6029901545	2.5097020825	2.665681568	2.8010858475	2.7922658385	2.508017931	2.504900622	2.710532937	2.504900622	2.356776627	2.454185703	2.508300475	2.504900622	2.6603818135	2.5051315545	2.5758747865	3.0209644005	2.651253424	2.607059959	2.8261682815	3.519555997	2.7482307235	2.58631781	3.2284810725	2.504900622	3.4100275195	3.0058402325	2.785792745	2.504900622	2.6272473165	2.877247678	2.508047641	2.5053768735	2.643838053	2.257472913	2.504900622	2.504900622
AIM2	2.43248256	8.512599045	3.454586218	2.462877079	2.43248256	2.43248256	2.43248256	2.928044838	2.43248256	3.270730524	2.43248256	2.43248256	2.913171252	2.693750647	2.43248256	2.43248256	2.43248256	2.43248256	7.779469086	2.43248256	2.298073719	2.43248256	2.43248256	2.43248256	2.43248256	3.999653873	3.522055035	2.769563653	3.138510095	2.43248256	2.43248256	2.43248256	2.43248256	2.43248256	2.43248256	3.200749081	2.43248256	2.43248256	2.43248256	2.502123117	2.43248256	2.5022569	2.43248256	2.43248256	2.364311009	2.43248256	2.43248256	5.550532245	2.43248256
AIMP1	10.8933808113333	8.53149155466667	9.158077908	9.576080728	8.61264945	9.788567057	9.408348106	9.08422936633333	9.02005664366667	9.640963737	8.470114265	8.47043847633333	8.35100545033333	8.71738622766667	8.419112857	8.098734681	8.31891874333333	7.97208090433333	7.47800034833333	9.10667322233333	8.84200370366667	8.52048205233333	9.459289615	9.013960318	8.73372755933333	8.75621137133333	8.89707689333333	9.150826295	6.84895987966667	8.396979762	8.67724212633333	7.876497997	7.85531833066667	8.35398129466667	7.92512866733333	8.08806097166667	8.63168237766667	8.26983132633333	8.13803859066667	8.952900095	8.548274816	7.842358042	8.294933787	8.74482948933333	8.74128905933333	8.18370817866666	8.82491485433333	8.55771431666667	8.83190414966667
AIMP2	6.587884461	6.92125362933333	8.85475050633333	7.48991549766667	7.373925147	7.84117844566667	7.402692969	7.56959960933333	8.82873208733333	7.03473958733333	7.12033059	6.85601096166667	6.997290203	7.456249113	7.87335227633333	8.094395186	9.34571671666667	8.31214785833333	6.36487281666667	6.61409505333333	8.359783932	7.974452676	7.81253595933333	7.92620649633333	7.91277261	7.99473676633333	7.687239483	7.66096104433333	8.35335546633333	7.88409667666667	7.266130835	8.07597601966667	8.59589565333333	8.148779186	7.48471267733333	9.45555139666667	7.851338548	9.31022852233333	7.420893317	7.28862225766667	8.068428323	7.95769465166667	9.15895381466667	7.32979041	6.89829189033333	7.49940579666667	7.33422520466667	7.52626821166667	7.57501336066667
AIP	8.119238987	8.401045445	8.8494751605	8.546079798	7.9801213535	7.9264927115	7.3410065675	7.914433387	8.016036574	7.7704438355	8.0452292955	7.6602331825	7.963465976	8.3069181515	8.467809955	7.7873714735	7.317101658	8.743768607	7.529142032	8.618286965	8.9594709895	8.642789151	9.14002123	8.5303901995	8.2566085955	8.4575401705	8.55479868	8.827154891	7.8618675955	8.449370693	8.16831223	7.4434971615	8.4090574	7.509382705	7.292207415	7.5951802465	7.813289226	6.6605549415	8.17972011	9.158059334	7.68080002	8.3132137435	8.0728016535	8.2237261805	8.4778820515	8.381802003	8.145423026	8.7134533615	8.6508517465
AIPL1	2.262644502	2.257472913	2.257472913	2.257472913	2.257472913	2.945894127	2.257472913	2.257472913	2.6979086935	2.257472913	2.257472913	2.257472913	2.257472913	2.257472913	2.257472913	2.314685205	2.257472913	2.257472913	2.257472913	2.257472913	2.257472913	2.257862999	2.257472913	2.257472913	2.257472913	2.257472913	2.257472913	2.257472913	3.2105190905	2.257472913	2.257472913	2.257472913	3.211860973	2.2886430485	2.257472913	2.36117729	2.257472913	2.257472913	2.310170684	2.257472913	2.266217336	2.257472913	2.508031945	2.257472913	2.257472913	2.462234792	2.2581749995	2.257472913	2.2747967025
AIRE	2.38763652	2.795907897	2.38763652	2.38763652	2.38763652	3.507697381	2.38763652	2.38763652	2.38763652	3.539744681	2.38763652	2.386340615	2.38763652	2.749939383	2.38763652	2.38763652	2.796289374	2.38763652	2.399956384	2.61469098	2.38763652	2.38763652	2.38763652	2.386340615	2.38763652	2.415275402	2.38763652	2.861981259	3.027309483	2.38763652	2.399502976	2.38763652	2.38763652	3.057058119	2.38763652	3.387156767	2.284736121	2.38763652	2.397087953	2.38763652	2.38763652	2.38763652	2.475031947	2.38763652	2.386340615	2.38763652	2.38763652	2.472111574	2.38763652
AJAP1	2.257472913	2.257472913	2.257472913	2.257472913	2.257472913	2.257472913	2.257472913	2.257472913	2.28803372175	2.257472913	2.3055583915	2.257472913	2.257472913	2.257472913	2.257472913	2.3144876415	2.257472913	2.257472913	2.28369986475	2.257472913	2.257472913	2.257472913	2.257472913	2.257472913	2.257472913	2.274469988	2.257472913	2.257472913	2.257472913	2.257472913	2.257472913	2.257472913	2.257472913	2.2756328705	2.2652638085	2.257472913	2.257472913	2.257472913	2.257472913	2.388335272	2.257472913	2.25965020525	2.257472913	2.257472913	2.257472913	2.2764968715	2.257472913	2.292638344	2.295592137
AJUBA	6.55597743	5.634884906	4.85465179225	6.40215481225	5.22832346675	5.0309082125	5.58722126525	6.2159642125	5.62280242775	5.974296559	6.17523107325	6.1348759165	5.9003036125	6.2442588985	4.5804019555	6.46929302675	4.24006450375	5.58613553375	5.06907993275	5.997619977	5.0958569945	6.82081001575	5.78141728775	6.53643986525	5.0079507965	5.77647189025	5.63652723725	6.457347663	3.7715408575	5.878185272	5.99874220225	4.89691904275	3.993588308	5.115081755	4.491674704	3.3879924695	5.44778939075	3.806383664	5.86272505625	6.17791950225	7.2712474265	7.000901592	4.01455749	6.03227760825	5.238928225	6.30543295725	5.6424359445	5.760906905	6.3786062425
AK000798	3.451587832	2.257472913	2.257472913	2.263330734	2.431721149	2.263970425	2.263970425	2.263625931	2.263625931	2.263231824	2.803328247	2.466015107	2.493809486	2.870436889	2.421963937	2.263231824	2.263970425	2.263625931	2.263625931	2.263970425	2.263625931	2.263625931	2.263231824	2.263625931	2.263231824	2.258219519	2.263625931	2.263970425	2.263970425	2.263970425	2.263231824	2.278152539	2.263970425	2.910429207	2.849593277	2.263970425	3.424926841	3.032263331	3.110138081	2.263625931	2.257472913	2.263625931	2.258219519	2.263625931	2.884616588	2.257472913	2.263970425	2.258219519	2.320505266
AK021537	3.537087542	4.023895335	3.783303844	3.537087542	3.681854835	4.556758418	3.537087542	3.372914988	4.966418953	4.439076176	4.707387683	3.537087542	3.537087542	3.675760116	3.821985676	3.457436933	3.990338649	3.537087542	3.631655182	3.606456609	3.537087542	3.256576165	3.535400193	3.268003978	3.536809022	4.057200763	3.525584324	3.537087542	4.26620055	3.885355514	3.537087542	3.641058749	5.22049762	4.275276884	3.256576165	3.536809022	3.575167878	3.537087542	4.051107915	4.255635439	3.558289426	3.597917934	3.537087542	3.309658111	3.537087542	3.537087542	3.537087542	3.256576165	3.256576165
AK021804	8.5528065955	7.5644458255	6.1249281645	6.155248269	10.26563145	5.480337705	7.957202962	9.4547133685	5.2901518295	7.212177059	9.98140717	9.53110593	8.6081220335	9.3309807175	6.1736612465	4.235445252	6.3787022345	6.4176603235	8.0693435975	8.93970397	6.2808656695	8.060690411	3.012153645	5.9840529505	7.723814826	2.8301750065	6.2813583505	7.969759803	3.300963119	7.099620373	7.385126206	8.067539398	5.4130628455	6.9402808795	7.88899727	4.9088115205	8.223443511	2.860253372	5.791066673	5.8811154935	5.2830861235	7.9811639575	5.5735010355	6.886230684	7.675133604	5.9578432545	7.7973769635	6.4604822145	6.8920623815
AK021933	2.528726329	2.4296237765	2.4295682045	2.912858162	2.4459272335	2.5184214605	2.56696894	2.4459272335	2.983023563	2.9430579375	2.4295682045	2.4459272335	2.4295682045	2.430291356	2.717187782	3.0053877335	2.4459272335	3.1814114655	2.445204082	2.430346928	3.909061755	5.4219634155	3.6731745425	3.6597746295	3.1743447555	2.4806910185	3.8187385795	2.430346928	2.445204082	2.4388361525	2.4296237765	2.445204082	2.5729066285	2.430346928	2.6735063185	2.445204082	2.9792823875	2.4459272335	2.4459272335	2.430346928	2.445204082	2.4295682045	2.445204082	2.6672836005	2.4308538885	2.4296237765	2.8983023685	2.428966831	2.4479937265
AK021977	6.720242702	7.039981684	4.783506037	4.491069168	4.025693956	2.314059149	7.406219848	3.600009272	2.309549469	6.840367662	5.91989801	6.549800596	6.128014232	2.644751409	5.269080633	3.928352969	3.100604784	7.595879546	7.122165284	7.204219511	7.655834109	6.920062577	4.862781197	3.46096005	6.743849175	5.571342772	5.847536286	5.571342772	5.191514432	5.571342772	6.397333631	6.277794834	4.772279519	7.379386686	5.869879343	4.420227168	6.758006513	4.728972831	2.62848098	5.797537712	7.311611035	4.350044257	4.025693956	6.455731675	6.895287407	2.329556671	6.61834914	5.476993048	6.788919192
AK024936	2.257472913	2.257472913	2.257472913	2.257472913	2.257472913	2.257472913	2.257472913	2.257472913	2.257472913	2.257472913	2.257472913	2.257472913	2.27540165	2.257472913	2.257472913	2.257472913	2.257472913	2.257472913	2.257472913	2.257472913	2.257472913	2.257472913	2.257472913	2.257472913	2.257472913	2.257472913	2.442504396	2.257472913	2.257472913	2.257472913	2.257472913	2.257472913	2.257472913	2.277927484	2.325832296	2.257472913	2.257472913	3.187563226	3.029989553	2.257472913	2.257472913	2.257472913	2.54266056	2.257472913	2.257472913	2.257472913	2.257472913	2.257472913	2.257472913
AK025288	7.121942121	5.051726072	4.391580253	6.36471839	6.282644586	3.243592252	8.354938621	4.391580253	4.232848866	7.119768551	4.492283014	4.923107186	4.770323757	5.754167009	5.310367122	3.499484273	3.81770172	4.93202862	5.948358843	5.512140373	5.367571013	5.73334307	4.391580253	5.173054498	4.49525138	4.036827767	5.66428493	6.045684921	4.191885889	7.808664591	4.428673236	3.896231647	3.499484273	4.535817033	5.846426509	3.585187311	8.031899119	4.767228643	4.794559494	6.163935685	5.781066206	4.391580253	3.194064118	5.846768456	4.358437579	3.78786389	4.903821618	4.773074673	5.62232047
AK026905	2.257472913	2.257472913	2.289323028	2.257472913	2.257472913	2.257472913	2.257472913	2.257472913	2.257472913	2.257472913	3.14273275	2.864833419	2.52623869	2.257472913	2.257472913	2.257472913	2.257472913	2.257472913	2.257472913	2.257472913	2.257472913	2.257472913	2.257472913	2.257472913	2.257472913	2.257472913	2.257472913	2.257472913	2.257472913	2.269530458	2.257472913	2.257472913	2.257472913	2.257472913	2.629283069	2.257472913	2.487058946	3.286166123	2.257472913	2.257472913	2.257472913	2.257472913	2.479128755	2.257472913	2.257472913	2.257472913	2.307231658	2.257472913	2.257472913
AK054988	2.257472913	2.257472913	2.276531308	2.257472913	2.50286307	2.257472913	2.257472913	2.260937941	2.257472913	2.257472913	2.303666513	2.257472913	2.262084535	2.257472913	2.257472913	2.298462265	2.257472913	2.257472913	2.257472913	2.287306249	2.257472913	2.273641027	2.257472913	2.257472913	2.443544516	2.257472913	2.259256316	2.257472913	2.257472913	2.257472913	2.257472913	2.265949936	2.257472913	2.257472913	2.305112334	2.257472913	2.257472913	2.257472913	2.257472913	2.257472913	2.332014075	2.257472913	2.257472913	2.257472913	2.271123227	2.257472913	2.257472913	2.257472913	2.288736403
AK055458	2.2847493405	2.2847493405	2.2847493405	2.285923444	2.3483293925	2.2884627645	2.28439987	2.2862854785	2.2847493405	2.28439987	2.337239164	3.823597993	2.287428617	2.618368637	2.3858256735	2.2847493405	2.2847493405	2.3758717	2.2847493405	2.2847493405	2.28439987	2.546673947	2.2847493405	2.2578223835	2.402325506	2.2847493405	2.2956388605	2.2847493405	2.2847493405	2.422382712	2.5720428655	2.2864229035	2.2847493405	2.2847493405	2.2847493405	2.566335355	2.2847493405	2.2847493405	2.359967515	2.2847493405	2.2847493405	2.272958669	2.2847493405	2.329933632	2.2847493405	2.2847493405	2.295976774	2.2847493405	3.2104017045
AK055981	2.288278768	3.672988457	3.549551322	2.288278768	4.065655618	3.485318951	3.450768721	3.509549532	4.58326643	3.039888772	3.698022636	3.596598547	3.672988457	3.678536964	6.720511575	3.494344099	4.131024274	4.421790698	3.672988457	3.379744781	4.223329685	3.237540775	3.5824039	5.952195491	3.750570246	4.694752692	5.383185104	3.517750856	4.492084305	5.327632098	4.464515908	2.385721309	4.549864964	3.504463897	3.668465044	5.746375316	5.492704971	4.896022032	3.979591001	2.257472913	3.552847748	3.235658628	6.607045968	5.567048663	3.504463897	3.551099891	5.455894845	4.372324686	3.504463897
AK056098	2.27976673	2.27976673	2.27976673	2.27976673	2.27976673	2.27976673	2.27976673	2.27976673	2.27976673	2.27976673	2.27976673	2.27976673	2.27976673	2.27976673	3.400919828	2.27976673	2.27976673	2.27976673	2.27976673	2.27976673	2.27976673	2.348530534	2.27976673	3.151097358	2.27976673	2.27976673	2.257472913	2.442666606	2.27976673	2.27976673	2.426410025	2.27976673	2.27976673	2.27976673	2.27976673	2.27976673	2.27976673	2.27976673	2.27976673	2.348604076	2.27976673	2.27976673	2.27976673	2.27976673	2.27976673	2.27976673	2.285292321	2.27976673	2.83531637
AK056982	2.267015951	2.257472913	2.257472913	2.257472913	2.257472913	2.257472913	2.257472913	2.257472913	2.257472913	2.257472913	2.257472913	2.257472913	2.257472913	2.257472913	2.257472913	2.257472913	2.635961214	2.257472913	2.288645151	2.257472913	2.257472913	2.257472913	2.259314145	2.257472913	2.257472913	2.257472913	2.257472913	2.266526957	2.257472913	2.257472913	2.257472913	2.257472913	2.257472913	2.257472913	2.257472913	2.257472913	2.257472913	2.257472913	2.257472913	2.257472913	2.257472913	2.257472913	2.257472913	2.257472913	2.257472913	2.257472913	2.257472913	2.257472913	2.257472913
AK074476	2.790774042	2.587976549	2.595268966	2.67256278933333	2.55409024766667	2.70102666466667	2.91429176733333	2.61959904433333	2.82199579633333	2.595268966	2.46373721233333	2.346437103	2.587976549	2.84574650433333	2.587976549	2.464107683	2.851870263	3.173758044	2.51263682166667	2.76826634233333	2.68207412233333	2.84894034066667	2.59081153233333	2.94878637133333	2.60202475333333	2.59953093533333	2.73280298566667	2.595268966	2.654171567	2.524452699	2.57932909566667	2.517246554	2.90236896066667	2.66724198033333	2.65438701066667	2.79583130266667	2.956224612	2.587976549	2.61972565566667	2.555860988	2.51620019533333	2.40650355966667	2.75229672266667	2.595268966	2.28821101966667	2.60992882866667	2.55957583533333	2.587976549	2.595397875
AK090844	4.550337317	4.71698532	3.592444877	4.384917224	4.97841197	3.912406469	5.529198557	4.615825304	4.425497096	4.405981818	5.946923146	6.164667215	5.363425014	5.663867137	5.283715577	3.496219981	4.298520876	6.05161358	6.068847465	5.592104549	5.182066802	5.658512014	3.972023383	4.319350284	6.192441277	5.607583147	5.434448686	5.43886279	5.548366281	6.254796495	4.940978645	5.86461899	4.982464108	6.131925661	6.453315759	4.863087561	7.003563095	7.044756825	6.278946434	4.621420034	5.791728855	5.388641541	4.285457436	5.753581369	5.738766901	4.112108474	6.140368846	5.167609561	6.05084255
AK091729	2.259060979	2.259060979	2.259060979	2.257472913	2.259060979	2.259060979	2.259060979	2.259060979	3.444916232	2.259060979	2.259060979	2.259060979	2.259060979	2.259060979	2.299556326	2.259060979	2.259060979	2.383000503	2.460019864	2.259060979	2.259060979	2.259060979	2.259060979	2.259060979	2.259060979	2.259060979	2.259060979	2.259060979	2.259060979	2.267687484	2.259060979	2.259060979	2.562725746	2.259060979	2.259060979	3.324556789	2.259060979	4.007708835	2.259060979	2.259060979	2.259060979	2.863259875	2.822979633	2.259060979	2.523161243	2.259060979	2.260781407	2.288403118	3.006172971
AK093205	2.257472913	2.257472913	2.257472913	2.257472913	2.257472913	2.257472913	2.257472913	2.257472913	2.257472913	2.257472913	2.257472913	2.257472913	2.257472913	2.257472913	2.257472913	2.257472913	2.257472913	2.257472913	2.257472913	2.2810862985	2.257472913	2.257472913	2.279651326	2.257472913	2.270161604	2.257472913	2.257472913	2.257472913	2.257472913	2.257472913	2.257472913	2.257472913	2.257472913	2.257472913	2.257472913	2.257472913	2.257472913	2.257472913	2.257472913	2.399887409	2.257472913	2.312027275	2.257472913	2.257472913	2.2879296915	2.257472913	2.257472913	2.257472913	2.2586807765
AK094644	2.683047948	2.257472913	2.257472913	2.257472913	2.574919387	2.257472913	2.344850847	2.257472913	2.257472913	2.257472913	2.257472913	2.261565017	2.257472913	2.257472913	2.257472913	2.257472913	2.257472913	2.257472913	2.257472913	2.257472913	2.257472913	2.276931766	2.257472913	2.257472913	2.49481597	2.257472913	2.257472913	2.257472913	2.257472913	2.257472913	2.257472913	2.37740316	2.583977042	2.257472913	2.257472913	2.257472913	2.427350013	2.257472913	2.257472913	3.629512498	2.257472913	2.277740265	2.257472913	2.257472913	2.257472913	2.257472913	2.257472913	2.257472913	2.257472913
AK096159	2.257472913	2.257472913	2.257472913	2.257472913	2.260763292	2.257472913	2.257472913	2.257472913	2.257472913	2.257472913	2.257472913	2.257472913	2.257472913	2.257472913	2.257472913	2.257472913	2.257472913	2.257472913	2.257472913	2.257472913	2.257472913	2.257472913	2.257472913	2.257472913	2.257472913	2.257472913	2.257472913	2.257472913	2.257472913	2.257472913	2.257472913	2.257472913	2.257472913	2.257472913	2.257472913	2.257472913	2.257472913	2.257472913	2.257472913	2.266336976	2.257472913	2.257472913	2.309396313	2.257472913	2.257472913	2.257472913	2.257472913	2.257472913	2.257472913
AK097370	2.257472913	2.257472913	2.257472913	2.257472913	2.257472913	2.257472913	2.257472913	2.257472913	2.257472913	2.257472913	2.257472913	2.257472913	2.257472913	2.257472913	2.257472913	2.257472913	2.257472913	2.257472913	2.257472913	2.257472913	2.257472913	2.257472913	2.257472913	2.257472913	2.257472913	2.257472913	2.257472913	2.257472913	2.257472913	2.257472913	2.298921527	2.257472913	2.257472913	2.257472913	2.257472913	2.257472913	2.257472913	2.257472913	2.257472913	2.257472913	2.257472913	2.257472913	2.257472913	2.257472913	2.257472913	2.257472913	2.257472913	2.257472913	2.257472913
AK097453	2.506767704	2.506767704	3.592693061	2.506767704	2.506767704	2.506767704	2.506767704	2.506767704	3.10251911	3.075779766	2.506767704	2.506767704	2.698682765	2.506767704	2.506767704	2.506767704	3.203518237	3.12659424	4.051513644	2.528738859	2.506767704	2.506767704	2.623376952	2.506767704	2.507334757	2.506767704	2.506767704	2.506767704	4.064389434	3.081155947	3.424393049	2.734194396	3.391759856	2.506767704	3.891313745	3.403210821	2.506767704	4.251716262	3.772727158	2.506767704	2.506767704	2.506767704	3.414000457	2.506767704	2.506767704	2.9932432	2.506767704	3.039310914	2.574820137
AK098263	3.101859785	2.397549359	2.446052821	2.732098502	2.485722581	2.397549359	2.397549359	2.397549359	2.397549359	2.397549359	2.543686506	2.606241361	2.397549359	2.400087163	2.397549359	2.397549359	2.397549359	2.397549359	2.397549359	2.48535816	2.397549359	2.921786932	2.397549359	2.397549359	2.420993679	2.595890387	2.397549359	2.397549359	2.397549359	2.397549359	2.397549359	2.397549359	2.397549359	2.397549359	2.397549359	2.397549359	2.397549359	2.397549359	2.397549359	2.635180524	2.397549359	2.511943283	2.828152598	2.397549359	2.397549359	2.397549359	2.397647471	2.397549359	2.397549359
AK1	6.5951605975	7.565635284	7.5305922205	6.5822859725	8.256307951	6.9194658945	6.826457199	7.9285022015	8.1847081245	6.9414297755	7.6713411085	7.369844275	7.996561902	6.9263912235	7.364025415	7.471181535	6.4961553585	7.318110845	6.506252962	8.092413731	7.634669288	7.875294779	7.240048855	7.263920943	7.62172864	7.1127345705	7.312864546	7.78042045	8.0912177675	6.911128275	9.132018507	6.8379834435	8.245926603	8.7737384805	8.233573207	8.0131791675	7.171161941	7.627051925	8.756406462	7.34919607	7.5397831885	7.7496456265	9.080966495	6.719361506	8.1518238285	7.665156585	7.464175105	7.037859368	7.35059203
AK130486	2.4220331715	2.4329580595	2.4329580595	2.4329580595	2.4346041055	3.114631917	2.343819159	2.4329580595	3.9482855845	2.4329580595	2.4329580595	2.458360177	2.4352353905	2.4329580595	2.433681167	2.379359056	3.512181037	2.52395463	2.443674352	2.4329580595	2.3670344685	2.453661745	2.4329580595	2.4329580595	2.516522926	2.4674187395	2.4329580595	2.320338491	2.957059768	2.4329580595	2.4329580595	2.475488489	2.585441808	2.5733486705	2.48061466	4.0407198235	2.4329580595	3.142768015	2.4445884225	2.4329580595	2.4329580595	2.836143566	2.7675910395	2.4329580595	2.4329580595	2.978468165	2.4329580595	2.445084342	2.4675019815
AK131021	2.257472913	2.257472913	2.257472913	2.318423573	2.257472913	2.257472913	2.257472913	2.257472913	2.257472913	2.257472913	2.257472913	2.257472913	2.257472913	2.257472913	2.257472913	2.257472913	2.257472913	2.257472913	2.257472913	2.257472913	2.257472913	2.257472913	2.257472913	2.344929434	2.257472913	2.257472913	2.257472913	2.257472913	2.257472913	2.257472913	2.257472913	2.257472913	2.257472913	2.257472913	2.257472913	2.257472913	2.257472913	2.257472913	2.257472913	2.257472913	2.257472913	2.257472913	2.257472913	2.257472913	2.257472913	2.257472913	2.257472913	2.257472913	2.257472913
AK2	6.60536766083333	6.7036970395	6.17734909333333	6.6498992275	6.96959885216667	5.99043996	6.37756904933333	5.89926939816667	6.31345170866667	6.33379307916667	6.44124484	6.50770991083333	6.799500056	6.9583254445	6.53217815783333	6.50404782766667	6.1054635115	6.087665863	6.48786539683333	7.762881703	6.3682246565	6.2412359605	6.08982467383333	6.74697683966667	6.322571604	6.67652675683333	6.97372125116667	6.655338752	6.6424092905	6.60828884933333	7.23571731416667	6.262909018	6.25025402483333	6.24543645266667	6.34410965366667	6.22638465983333	7.10545673	5.8235217805	6.62134322883333	6.8084121965	5.98539568683333	6.06778928333333	6.42122492783333	6.5043273865	6.746071466	6.4910572225	7.24845696133333	6.89021462316667	6.81958373333333
AK3	10.6227689545	9.985789355	10.068803952	10.2219666055	10.240885136	9.6671989445	10.5633174575	9.4353050575	9.963689105	10.163047515	10.3258554945	10.6960194485	10.194374216	10.5554701145	10.630693213	8.771446354	9.829020234	10.8230116345	9.79151754	10.4768099705	10.460604354	11.1004487795	10.8220453245	10.8619710745	10.5242041	10.556285948	9.837043626	10.4489750695	8.7140230285	10.3827954955	10.3601343765	9.6599368975	8.908121143	9.8570770765	10.322410008	8.412299139	10.309609272	9.0740060335	10.468258877	10.011372875	10.79602432	10.9845390555	9.118153753	10.5401524815	10.919846947	10.239466166	10.7147036055	9.9713859885	10.2676211785
AK5	2.2662494375	2.473569238	2.2662494375	2.350516614	2.2662494375	2.2662494375	2.2662494375	3.9470298595	2.2662494375	2.2662494375	2.2662494375	2.2662494375	2.2662494375	2.2662494375	2.3443831785	2.2662494375	2.315042272	2.2662494375	2.2662494375	2.2662494375	2.2662494375	2.2662494375	2.2662494375	2.2662494375	2.2662494375	2.2662494375	2.2662494375	2.2662494375	2.2662494375	2.2662494375	2.2662494375	2.2662494375	2.2662494375	2.2662494375	2.2662494375	2.2662494375	2.2662494375	2.2662494375	2.2662494375	2.3298207285	2.2662494375	2.322751685	2.2662494375	2.2662494375	2.2662494375	2.2662494375	2.2662494375	2.2662494375	2.2662494375
AK6	10.67058319	9.119128535	9.8129154	9.797749395	8.485657733	11.80445561	10.00411086	10.112036	9.364400334	10.49055918	9.088816176	8.969454073	8.693597351	8.993725524	9.019241635	9.886302283	9.712866425	8.783040792	8.111401266	8.724792238	9.654453076	9.344642222	10.25645869	8.90473707	9.705413449	9.257946893	9.787044768	8.660503948	8.021033157	8.54076998	8.618514897	10.31038602	9.010754611	8.566088069	9.408120099	8.897864889	8.486378337	10.27574224	8.233005074	9.392904161	8.667647481	9.075533487	9.48721587	8.998941714	9.543911732	9.149958552	8.954005809	9.039355966	8.826962046
AK7	2.55424514025	2.5165152975	2.540119801	2.68944050175	2.5165152975	2.5165152975	2.54674702125	2.5187737965	2.55787568575	2.5165152975	2.5165152975	2.5165152975	2.5165152975	2.5165152975	2.5165152975	2.54492718775	2.5165152975	2.5165152975	2.5165152975	2.5165152975	2.721691242	2.7263659915	2.78499029675	2.4722714575	2.5165152975	2.5165152975	2.5165152975	2.5165152975	2.5165152975	2.5165152975	2.69136761975	2.5165152975	2.69093093525	2.5165152975	2.55349743175	2.5165152975	2.5165152975	2.76656331925	2.5165152975	2.52878150225	2.516447947	2.52492485575	2.5165152975	2.51190768975	2.499145798	2.5165152975	2.5165152975	2.5165152975	2.5165152975
AK8	4.852045879	4.7460325745	5.037730322	5.1453438615	5.275721366	5.4848564555	4.7541772015	5.1224267025	5.440326533	4.6822410895	5.1236062265	4.839323014	5.1207429235	4.954110991	5.4923109905	5.208131083	5.8839363445	6.191750386	4.686829557	5.1972282715	5.3887903655	6.2393592435	5.5984748485	5.2841154015	5.6309382645	5.1207429235	5.5357065205	5.1207429235	5.190103176	4.80504141	5.085284068	4.870599762	5.298070244	5.2597742155	5.341303281	6.0199113275	5.122800531	5.669060793	5.1207429235	5.419921663	4.660633788	5.151215202	5.432783386	5.1674000185	4.850559744	5.341520853	5.2913045385	5.1207429235	5.4277494845
AK9	5.326578074	3.724798985	4.38409505533333	4.64880533333333	4.457508224	3.53448986233333	4.18786214966667	4.25589322966667	3.32562962	4.53682882266667	3.98598236633333	4.19680247033333	3.62724413266667	4.129562109	4.13258345766667	4.24117754	3.96033134333333	4.204112941	3.682200501	4.146190198	4.46079850333333	4.180744625	4.84259629533333	4.59541200233333	4.158600271	3.83705361466667	4.21549357533333	4.50397320533333	3.04595332333333	3.39056068766667	4.06120798533333	3.45774933066667	3.54211572933333	3.40729656933333	2.58070278133333	3.954298465	4.52074194	3.894022686	3.32384304566667	4.17922784633333	3.75508978533333	3.625284029	3.07077712966667	4.10648830333333	4.07578250166667	3.45873869166667	4.08921699433333	3.55458884766667	3.50360163933333
AKAP1	5.8136766835	5.82700023225	6.66298308275	6.575060041	7.77158269075	5.9294701875	6.60417232225	6.93177794925	7.279503542	5.739942018	6.49423398525	7.05375360925	6.664639744	7.43920062975	6.2740015205	6.61692269575	7.09851240825	6.90867449375	4.93622162475	7.25478845725	6.555502437	6.961964105	6.556744577	7.1976300495	7.77977594875	6.184249198	6.7938497565	6.56611085075	7.408307855	6.355855424	7.613100195	5.727717817	7.11199843725	6.9982897395	5.4100480035	8.002958806	7.3631319185	8.21016229825	7.124245633	6.364180011	6.41241216625	6.40931677825	8.32741770075	6.79024341	8.70670810725	6.08811033025	7.37781639075	6.34582946475	7.0107304365
AKAP10	5.2880072345	5.148025988	4.788448651	5.52787175125	4.63501011625	4.862294642	5.3869624045	4.6980696785	4.51889381625	4.702456181	5.1733693735	5.15227926675	5.15911754725	5.0092371005	5.04146271475	5.794453536	4.6079325535	4.99001078775	4.92720408025	5.568501345	5.02964008175	5.81475441875	5.0202416825	5.45274003375	5.722564625	4.9464178295	5.79757794825	5.39807044175	4.7347237455	5.395989517	5.26532887325	4.48063006725	5.146304939	4.9356668825	5.87120069525	4.9429071575	6.0724122135	5.52027344625	4.68073070825	5.2709553755	5.65094089	4.76639094725	4.69338883175	5.18739276025	5.912063688	4.57808454975	5.56010979325	5.3500516305	6.18510818425
AKAP11	8.163639292	8.1139495575	7.1240869385	7.5315432655	7.961792987	7.2301329515	8.5854405465	6.6691468335	6.000846493	7.9247059445	8.099750367	8.504614852	8.3306776175	8.2162985235	7.6095709785	6.731149932	7.02595024	8.710973022	8.1580526535	7.8877221845	7.6302497015	7.8432460565	7.2178088485	7.494187484	8.025985029	7.704716055	8.3015439655	7.3662292795	7.1516579645	7.9274490625	7.7192562135	7.74155474	6.882122065	6.6309243675	6.389234132	7.088202588	8.657314037	6.6852595055	7.680579305	7.620370971	7.7344255835	7.60990966	6.862548801	7.7091050765	8.506807551	6.4692842905	8.3561374715	8.262939125	8.683817642
AKAP12	7.3799374244	5.1132120726	4.0608083266	7.8410663918	5.7328056642	6.8336299484	7.2782056654	6.8588700228	4.5176102336	7.4905896666	5.8887017082	5.268608263	5.5725817198	5.3511997142	4.9390265114	7.550718446	6.4455136228	6.8104471898	5.4494759076	6.879331699	6.7546594054	7.0267906594	5.7233610804	7.50722154	4.3412201304	7.0968183532	6.4229299594	6.3056845732	3.119828334	6.780457227	6.0496049174	5.4043400446	4.2197365418	3.7878405504	8.0784550374	4.6688823208	7.2208165388	3.459664487	3.6907079848	7.673761619	7.084722062	5.6165137154	4.1593756456	6.6535944072	6.186180077	4.3146590578	6.5267019084	6.9681420276	6.080405291
AKAP13	4.752433906	6.08519793666667	5.352089959	5.24314190355556	6.26016068744444	5.09677958822222	5.22121791144444	6.00120508188889	6.00556605533333	4.56740464944444	6.747621309	7.02030193544445	6.77411329644444	6.50956158711111	5.68049920666667	5.74138261577778	5.73518516622222	5.771122855	6.28957057755555	5.89212972933333	5.37644320133333	5.98445752311111	5.11574944033333	5.87705880988889	6.12670484933333	5.84073933666667	5.33996097566667	5.63691082588889	6.01592568	6.48544018422222	6.22233920966667	5.95467376877778	5.76490100188889	5.46314594688889	6.84437590388889	5.69247435411111	6.49453783811111	6.84800118677778	6.33123831377778	5.00575565555555	5.82923457177778	6.39940195988889	5.98604347511111	5.90828016555556	7.30998739611111	6.79126768	5.71221015088889	6.12381537866667	6.28245847611111
AKAP14	2.257472913	2.257472913	2.257472913	2.257472913	2.258870785	2.257472913	2.257472913	2.257472913	2.257472913	2.58028008733333	2.257472913	2.257472913	2.257472913	2.257472913	2.277069451	2.257472913	2.257472913	2.257472913	2.28499816633333	2.257472913	2.257472913	2.25805303	2.257472913	2.257472913	2.257472913	2.257472913	2.25763001433333	2.257472913	2.257472913	2.257472913	2.257472913	2.257472913	2.257472913	2.257472913	2.257472913	2.257472913	2.257472913	2.257472913	2.27662440666667	2.406035341	2.257472913	2.257472913	2.257472913	2.257472913	2.32737808733333	2.257472913	2.257472913	2.257472913	2.257472913
AKAP17A	4.78191239833333	5.866464854	5.789176582	5.64848577166667	6.148729345	4.88239575966667	5.50164038333333	5.847946194	5.84535917766667	5.52398052066667	6.15986939366667	7.154399486	6.43633548333333	6.25273130133333	5.94928090666667	5.80850547966667	5.92514758466667	6.35808973666667	6.69156441466667	5.100124789	5.90726589366667	5.84557690666667	6.23997855366667	6.43031120133333	6.70530516266667	5.96361660966667	6.59137972266667	6.07383811566667	5.14782669566667	6.03160046833333	6.39250764766667	6.10577504866667	5.037741116	5.75832652833333	6.04347317166667	4.00366237633333	6.28991561233333	5.264186891	5.74698076266667	5.50891628066667	6.16928890366667	7.43028166266667	6.55685996666667	6.939845005	7.10372607866667	5.97448959966667	6.96427403166667	6.87191467533333	6.73486102833333
AKAP3	2.257472913	2.257472913	2.257472913	2.257472913	2.3224226	2.257472913	2.257472913	2.257472913	2.257472913	2.257472913	2.257472913	2.257472913	2.257472913	2.257472913	2.257472913	2.257472913	2.257472913	2.257472913	2.257472913	2.257472913	2.257472913	4.228857983	2.257472913	2.319944064	3.504487367	2.257472913	2.920465102	2.257472913	2.263691468	3.298798049	2.310696944	2.257472913	2.257472913	2.257472913	2.257472913	2.257472913	2.257472913	2.257472913	2.257472913	2.257472913	2.257472913	2.257472913	2.257472913	2.257472913	2.257472913	2.257472913	2.257472913	2.257472913	2.257472913
AKAP4	2.257472913	2.257472913	2.257472913	2.257472913	2.257472913	2.257472913	2.257472913	2.257472913	2.257472913	2.257472913	2.279987792	2.257472913	2.257472913	2.257472913	2.257472913	2.257472913	2.257472913	2.313062177	2.257472913	2.257472913	2.257472913	2.257472913	2.257472913	2.257472913	2.257472913	2.844014821	2.257472913	2.257472913	3.277548972	2.257472913	2.834911939	2.257472913	2.598147635	2.406934871	2.257472913	2.257472913	2.257472913	3.605949481	2.306837401	2.257472913	2.257472913	2.281304798	2.378621373	2.257472913	2.257472913	2.453557732	2.257472913	2.257472913	2.257472913
AKAP5	2.9299156925	3.168947535	3.2727394625	3.7930914265	2.72438297	3.635142036	2.72438297	2.9380741025	2.765739588	2.6178940575	3.05839197	2.72438297	2.744702006	2.6672991355	2.6739925115	2.72438297	2.9886929025	2.8944056745	3.101293565	2.960836935	2.72438297	3.330082415	2.875363915	3.3542709445	2.8932023365	2.72438297	2.72438297	2.8334644455	3.0226447715	2.9223486475	2.72438297	2.8203459435	2.72438297	3.115291276	2.5664130995	2.72438297	2.722108379	2.72438297	3.2498185845	2.72438297	2.8757064995	2.5664130995	2.896455782	2.72438297	2.644365223	2.72438297	2.6706763465	2.8047104675	2.72438297
AKAP6	2.2632297465	2.258462753	2.258462753	2.258462753	2.258462753	3.8058105525	2.286836417	2.505058879	2.258462753	2.258462753	2.258462753	2.258462753	2.258462753	2.258462753	2.466933778	2.258462753	2.258462753	2.469032816	2.258462753	2.258462753	2.264079144	2.474308825	2.258462753	2.258462753	2.258462753	2.258462753	2.258462753	2.258462753	2.258462753	2.258462753	2.2581185105	2.2999143105	2.4890225215	2.258462753	2.258462753	2.620460138	2.258462753	2.6099010905	2.3043435545	2.258462753	2.259074659	2.276548262	2.258462753	2.258462753	2.257472913	2.285118254	2.259747828	2.258462753	2.258462753
AKAP7	6.8492972985	6.596907621	6.119224812	6.608503223	6.8521975605	5.71763802	6.503370049	5.966662462	5.2183136635	6.703280926	5.511751349	5.5632817245	5.522292216	6.0876123805	5.835568794	6.5196958585	5.2001436105	5.549939093	5.858290365	5.8671288255	5.600949165	5.702283078	6.3275780595	6.586397721	5.877222522	5.947536927	5.84178468	5.7846535555	5.0625164745	5.709777613	6.088491801	4.9434636995	5.8731789905	5.23236175	4.9704667995	5.3908189295	5.7058820865	5.220345663	5.7511275375	6.5859573065	5.956478118	5.5071148885	6.814505424	5.8784500495	5.936740859	5.452282225	5.9486613845	6.124645628	5.7251172035
AKAP8	6.202562894	6.527572625	6.2625814945	6.7858969095	6.49135125	6.5829866115	6.245887598	6.6247268885	6.2146026645	6.5855401235	6.3342151885	6.532537165	6.2403356595	6.47205195	6.6142179005	6.585343533	6.332439948	6.577174457	6.243055765	5.9970431395	6.294978031	6.3980526635	6.5116818745	6.6011400505	6.0551483765	5.5655099795	6.8843601795	7.133568026	5.7682829605	6.223893594	6.541811608	6.7271365895	5.8798809015	6.4656060045	7.3926195825	6.076158518	6.3172644895	6.160799036	5.891261984	6.6959223485	6.92787515	6.9345857305	6.9639413165	7.1007331025	6.4734080325	6.1289660765	6.898294105	6.5329867125	6.7338900865
AKAP8L	3.4937636914	3.9398313562	4.0779323702	3.8827893594	4.249068035	3.5417223614	3.6537857616	3.9663138816	3.8565992008	3.6357329428	4.0781676268	4.2644407754	4.1433687698	4.0913325434	3.7560764884	4.176263837	4.0759479846	4.2061834334	3.6344781406	3.902962168	3.970371922	3.9751643602	3.940854878	3.8933037436	4.286770099	3.8497993872	4.2107055676	3.8599004896	3.726801292	3.908027502	4.0614817306	4.069541518	3.8617221108	3.8853513288	4.2956988188	3.9866328726	4.1958182106	4.3952992566	3.919519036	3.7443617722	4.326798665	4.026602234	4.10176605	4.214886019	4.5424722966	4.0628372812	4.2210477202	4.1358943892	4.3002014842
AKAP9	5.07349474033333	5.48557829433333	5.593559681	5.81047074	6.45815254366667	5.03418601333333	6.55461084566667	5.48196911933333	4.77895595233333	5.22033095966667	6.06685091666667	6.772380011	6.16831499366667	5.96361849933333	5.96099165166667	4.63004165266667	4.720628236	5.74290998033333	5.89612113433333	5.873881826	6.10224563366667	6.26359833233333	5.113398286	5.63143091566667	6.19634877833333	5.78863274166667	6.42335275333333	5.59139305666667	4.54628759633333	5.92235719966667	5.238378629	6.434033213	5.07892174866667	4.71090541133333	5.672825666	6.19098128733333	6.111161372	5.20722819033333	5.26005870866667	4.815320307	6.31729342966667	5.496797895	5.44787938866667	5.96843420366667	6.55899207333333	4.86463652733333	5.91183829366667	5.79080419433333	5.856201819
AKIP1	7.3654631395	7.1224864295	7.7817768985	7.6785209975	7.4223658015	6.5788293455	7.168498345	8.547269208	7.8388429415	7.2620669775	7.45947664	6.9456812325	7.444353194	7.15917948	7.542537166	7.388113656	6.8598013935	6.938784827	6.5269740805	7.754693082	7.709147187	7.290279271	8.402090568	7.8004968105	7.564635268	7.78779108	7.1419623765	7.9113881905	6.7544201505	7.715795478	7.621433666	7.052043846	6.664345258	7.9120307075	6.964797796	6.5897607905	6.875532586	6.224900345	7.318105668	7.879144275	7.385215961	6.8086730325	6.9651654735	7.3219075315	7.4001659945	7.172106801	7.28666768	7.5446289285	7.4252473205
AKIRIN1	7.23894393	8.203983925	8.57412374166667	8.31167771166667	7.17838333033333	7.06343038066667	8.160233341	6.88775876066667	8.77930829066667	7.389708631	8.326722296	7.98900739133333	7.928962049	8.349625001	8.65483819466667	9.345987005	7.69967439066667	8.19199257533333	7.385991753	8.004131994	9.07446031833333	8.334420768	9.45917854566667	8.568597628	8.604018739	8.29541697633333	8.59544612766667	8.744858986	8.11193764	8.77504385133333	8.89242637133333	8.640558954	8.27192381566667	9.18867715533333	9.33408303933333	7.606792836	8.70248098033333	7.10163805933333	8.157292637	8.537183958	9.19348741633333	7.96055457866667	7.52683838366667	8.71297471333333	7.530819906	8.586624885	8.36982832166667	8.501238684	8.22250822833333
AKIRIN2	6.51868991433333	7.334393983	8.07435476366667	6.569106606	6.40105864233333	6.189832514	5.99666467566667	6.34163408566667	6.61439333733333	6.27734798533333	7.182246995	6.965960162	7.366389496	6.58197520033333	5.452303228	8.88500347833333	5.97300578233333	5.94876927333333	6.642739839	6.300739901	6.125598929	6.394024376	6.703416525	6.978948424	6.39016116633333	6.36126559466667	6.474102117	6.90337629066667	5.895894051	6.61137491066667	6.48215816466667	7.27740247166667	7.599346713	6.55184170633333	6.71696711733333	6.87807716833333	6.040057073	6.638232099	6.84959215333333	6.703826163	6.48618112966667	6.03606921333333	6.23630437133333	6.37976550266667	6.66438117233333	7.27455127166667	6.139866972	6.78783721666667	6.28176426566667
AKNA	3.352488554	5.336554953	3.5197798995	2.798892999	3.448181018	3.0419114465	3.0729061465	3.766616974	3.758424314	3.296419083	4.177678916	3.7079599075	4.0820037585	3.530807453	3.293529144	3.6799833385	3.9981908045	3.352488554	4.6673769405	3.0586990295	2.993045827	3.1811979735	3.4709248485	3.504639382	3.448181018	3.8491545925	3.800112161	3.448181018	3.399947008	3.5476125465	3.6085413405	3.7100448535	3.448181018	3.6221726115	3.164713079	3.352488554	3.2559001565	4.258708135	4.2273891785	3.117876136	3.333313735	5.260537477	3.938915426	3.448181018	3.596389525	3.3720479085	3.306732053	5.06084237	3.8117512415
AKNAD1	2.25971233166667	2.257472913	2.257472913	2.257472913	2.257472913	2.257472913	2.257472913	2.27887752866667	2.257472913	2.79584904866667	2.257472913	2.257472913	2.257472913	2.257472913	2.257472913	2.257472913	3.06865063533333	2.257472913	2.54565645933333	2.260159333	2.257472913	2.257472913	2.257472913	2.257472913	2.25910428566667	2.31370545366667	2.257472913	2.257472913	2.70648962466667	2.319163116	2.257472913	2.257472913	2.641284816	2.338202592	2.257472913	2.60297047666667	2.257472913	2.257472913	2.257472913	2.257472913	2.25915948433333	2.28541117366667	2.37573356833333	2.25890273766667	2.257472913	2.257472913	2.26106037233333	2.257472913	2.28432356766667
AKR1A1	9.334088965	10.23308622	10.3261008	10.20525282	9.726208594	10.01176144	10.10279607	9.533716146	9.422414912	9.822524255	9.902345682	9.329099344	10.07976181	9.646868399	10.55407984	10.76859965	9.887690147	9.926515162	10.40030381	10.40721835	10.21575315	10.02084643	10.49945059	10.40264316	9.461654785	10.45694842	10.77938226	10.88130021	9.913073996	10.29548196	9.929062535	10.34976617	9.971325487	9.251063071	10.87377097	8.399394756	9.901622298	7.593428175	9.619496031	10.05696076	10.23048259	9.925602968	8.854700861	10.11466736	9.548543346	10.38026255	9.955497037	9.962237645	10.39800766
AKR1B1	8.380995545	10.9111782	10.5425175	9.057651798	7.267922322	9.492039349	8.285980797	8.005948325	10.64837483	8.320764559	9.503558352	7.555581123	9.226075673	7.585103605	8.815157268	10.23690848	11.14674948	10.25194479	9.813461968	7.664391783	9.865301163	9.715407739	9.746315024	7.910420434	9.101243614	8.629503404	8.594191232	7.086759611	10.01237092	9.865301163	7.950713898	12.03877721	10.40967683	9.887562908	10.84761405	11.07190172	8.107513286	8.680322876	9.134206942	9.703643777	9.870623753	9.394664089	12.10524751	8.967763324	6.569444005	10.24836399	8.937268761	9.565857418	9.532341795
AKR1B10	2.291708045	2.354534513	2.478493103	2.291708045	2.291708045	3.174321888	2.291708045	2.291708045	2.291708045	2.291708045	2.291708045	2.291708045	2.291708045	2.257472913	4.121751107	4.863648311	2.599690932	3.113986173	2.291708045	2.291708045	3.387779276	2.291708045	3.47781043	2.291708045	2.326964409	2.291708045	2.291708045	2.291708045	2.938236473	2.291708045	2.291708045	7.107972356	2.736057913	2.291708045	11.37967102	3.767142583	2.290741628	3.308924063	2.462646907	2.349227338	3.736810412	2.291708045	3.681199697	2.291708045	2.291708045	2.291708045	2.291708045	2.291708045	2.291708045
AKR1C1	3.8181328212	4.6150018194	3.501444705	4.1661003108	2.9275496402	5.7424083802	4.948923521	3.0503715744	4.3028936208	4.7844893684	3.3668942846	3.3083288	3.249253588	4.614936033	3.5913026294	3.3325039908	3.268950809	3.2745701006	3.3336326818	3.9810628738	4.003532335	4.0594831042	3.468400819	3.442261513	3.1527408532	3.4736890722	3.6180833784	4.1801296624	4.048413081	3.4308251158	4.23767574	4.8934856104	5.6044073012	3.6825361572	8.873701396	4.1401350792	3.563504464	3.1053988066	3.6029580638	4.9661929738	3.6498364774	3.853668084	3.1760403534	4.3164543746	3.847114824	4.145626232	4.725682908	4.1599785394	4.5121809388
AKR1C3	8.030860946	5.716019694	4.881584307	6.175794651	6.045851899	9.694859073	7.909650927	5.858194838	6.054774236	8.045563322	4.842975572	5.087526737	4.79995668	3.311182454	3.580710827	3.485786365	3.702260375	3.206521762	3.751256069	6.664419018	7.278551159	6.047145106	6.198153557	5.825591516	5.266046511	3.311182454	3.676307323	5.596580206	5.873129977	6.087048313	7.203907244	9.079746892	11.12052168	5.094733448	13.45749194	3.103857138	4.54211265	2.827353435	4.305317342	7.54769643	6.88710776	4.653995049	3.767771771	6.916029415	6.956277013	7.536741384	7.312912171	5.532852733	6.405705187
AKR1C4	2.257472913	2.257472913	2.257472913	2.257472913	2.257472913	2.257472913	2.257472913	2.257472913	2.257472913	2.608996336	2.257472913	2.257472913	2.257472913	2.257472913	2.257472913	2.257472913	2.257472913	2.257472913	2.257472913	2.370442792	2.257472913	2.257472913	2.257472913	2.257472913	2.257472913	2.257472913	2.257472913	2.257472913	2.257472913	2.257472913	2.257472913	2.257472913	2.257472913	2.257472913	3.94056717	2.257472913	2.257472913	2.257472913	2.257472913	2.257472913	2.257472913	2.257472913	2.257472913	2.257472913	2.257472913	2.257472913	2.257472913	2.257472913	2.257472913
AKR1C6P	2.262999414	2.257472913	2.257472913	2.257472913	2.257472913	2.392517334	2.506204199	2.354780145	2.257472913	2.257472913	2.278324422	2.257472913	2.257472913	2.257472913	2.257472913	2.512489393	2.257472913	2.257472913	2.257472913	2.257472913	2.257472913	2.257472913	2.354341013	2.257472913	2.257472913	2.257472913	2.257472913	2.257472913	2.257472913	2.257472913	2.335960701	2.257472913	2.257472913	2.257472913	2.257472913	2.257472913	2.257472913	2.257472913	2.257472913	2.257472913	2.257472913	2.257472913	2.257472913	2.257472913	2.257472913	2.257472913	2.257472913	2.257472913	2.257472913
AKR1D1	2.257472913	2.257472913	2.257472913	2.257472913	2.257472913	2.257472913	2.257472913	2.257472913	2.257472913	2.257472913	2.257472913	2.257472913	2.257472913	2.257472913	2.257472913	2.296147841	2.257472913	2.257472913	2.257472913	2.257472913	2.257472913	2.257472913	2.257472913	2.257472913	2.257472913	2.257472913	2.257472913	2.257472913	2.257472913	2.257472913	2.257472913	2.267456578	2.257472913	2.257472913	2.257472913	2.257472913	2.257472913	2.257472913	2.257472913	2.257472913	2.257472913	2.571352589	2.257472913	2.257472913	2.257472913	2.257472913	2.257472913	2.257472913	2.257472913
AKR1E2	2.52946729733333	2.58241843866667	2.42960134233333	2.388636601	2.50225906166667	2.69271797133333	2.60765987066667	2.50768533166667	2.50768533166667	2.50225906166667	2.50223346133333	2.49902993466667	2.64250390133333	2.47250227766667	3.27029689666667	2.50049544233333	2.730936295	2.52319978633333	2.905887209	2.57742234333333	2.50816000766667	2.50768533166667	2.73224841066667	2.50768533166667	2.50225906166667	2.76144169333333	2.818717154	2.46185545366667	2.789783879	2.80095149133333	2.82910919933333	2.50768533166667	2.67277919066667	2.486997876	2.81833317666667	3.792441258	2.47828995866667	3.75268523266667	2.78308518933333	2.935805373	2.555146804	2.725814085	2.95789154366667	2.63381454	2.52048671766667	2.849088631	2.45642918366667	2.55797138966667	2.50768533166667
AKR7A2	7.514737878	8.2503169105	9.4672466075	9.1417190205	7.95671682	7.476685771	8.3173408525	7.6765231455	6.857260947	8.183905172	8.4127980715	7.9131143195	8.398093354	8.559263409	8.7638749775	9.9383363695	7.8307128885	8.5356567625	7.370664122	8.7716737985	9.06583394	9.139463287	8.923290778	8.951643389	8.384592852	8.069968029	9.194652028	9.5759175025	8.568162088	8.828514518	9.009531179	8.386869817	8.9408114915	8.7538219755	8.773407854	7.30478889	8.416668044	6.621800386	7.66319727	9.664101841	7.745280603	8.280149677	7.9335043755	8.7542680395	8.4952875	8.4309537115	9.048671745	7.984966611	8.8776080265
AKR7A3	4.2702146065	5.116999304	6.767885485	5.6643107615	5.149894282	5.324309505	5.143633867	4.641964312	7.3895446795	5.28901909	5.551044757	5.0595739735	5.0334630995	5.3778049805	5.5667428	6.64712253	5.2973882925	5.324309505	4.8436952915	5.375818415	5.6262636725	5.8163961345	5.8040321875	5.634027521	5.3652840985	5.5022421745	5.5803853705	6.018538036	6.3036629835	5.2444125425	5.7447925755	5.1432673795	6.4893168715	5.614717495	5.115814092	5.9832020295	5.511237916	5.2655535745	5.2805522225	6.0973230525	4.616921085	5.312990015	6.9489226325	5.3775479895	5.2849212095	5.663931352	5.562218835	4.6134791085	5.1682093365
AKT1	4.812957537	8.30944908	8.373425295	7.171552775	8.634539711	4.443679872	7.330632321	7.40036601	8.171059773	6.572064711	7.908759591	8.350040551	8.099116066	7.607835894	7.505483246	8.636765045	6.252758095	7.965808631	6.699369969	8.055865657	8.067633177	7.935444175	8.290820728	8.163778386	8.333809224	7.876194405	7.887724347	7.75054398	7.865789502	8.047874758	9.374064483	7.424269685	7.590544339	8.375448058	8.161657096	6.967686219	8.278881862	6.001100549	8.662202295	7.96383955	7.731653702	9.519113083	8.12627887	7.817980587	8.169795327	8.699092742	7.929266411	7.728654571	8.361476621
AKT1S1	3.6223151725	4.8200828	5.829521039	4.543623406	5.7306828445	4.0253564615	4.8026991575	5.5035620685	5.7405800465	4.616288459	4.777622442	4.903151726	4.82444707	4.8554653735	5.1841520875	5.9796075075	5.570901207	5.340023131	4.1297315655	4.7851574665	5.1578319705	5.206173075	6.2988239975	6.6174907295	6.867007638	5.017661421	5.849054425	5.235121844	5.0635534495	5.1485075785	5.428297366	4.7851574665	5.384804909	5.4841054945	5.672388138	5.925194753	5.7627865705	4.8407896395	4.871791709	5.05375878	4.892973076	4.453695476	5.4161029715	5.0678578455	4.9484949575	5.077172609	4.992839052	4.586899945	4.9125953585
AKT2	3.99064178666667	4.541131701	6.5835894255	4.40891967	5.1372940175	4.77367998	6.24525629083333	4.94649490316667	6.325880559	5.19296173366667	5.29293243866667	6.47981131683333	5.2362311825	5.93452178783333	7.71583030033333	5.20353310333333	5.92781134366667	6.77905069283333	4.7948902775	5.36164093916667	8.07650766966667	7.21656985683333	7.281355656	6.483745515	7.0765616495	6.3229130955	6.8965373585	5.17600998166667	5.1655372815	6.8671932985	5.76584903483333	5.31100919283333	6.07923395033333	4.460528165	8.27667339416667	5.89174719116667	7.26355647116667	5.5772953955	6.40324033	5.00232275533333	5.83592928566667	5.14000947333333	5.55068502533333	7.4698707695	6.87336551866667	6.34951108483333	7.87843542416667	5.789103747	8.45600084666667
AKT3	6.59665519571429	5.74401993814286	4.36603630485714	6.25928938185714	6.76865177471428	5.94889436442857	6.38313638928571	8.05734196628572	5.42831615785714	5.73271552385714	6.73047604842857	6.83062635257143	6.613095273	7.40730493757143	4.49359655642857	4.10268124942857	5.48953844328571	5.78195269714286	5.710111434	5.76536089885714	6.22919003471429	5.95349132342857	6.01694947171429	5.91585777128571	7.00956220228571	5.035235139	5.587524581	5.78915717414286	5.07697219928571	5.73546333	5.85900233585714	5.77954034771429	4.889332954	5.87583782114286	4.23514744871429	5.41281211957143	6.17732311914286	4.57704021557143	6.08972461728571	5.98543364642857	6.12064809085714	5.21768679842857	5.25746851	5.316623031	5.68465854285714	5.498576289	6.03702550828571	5.89615350728572	6.25381208314286
AKTIP	8.319090172	7.878781075	8.2681127125	8.4956071875	7.537674447	8.119940546	8.1482565195	8.434179785	8.415911678	7.334303637	7.879447487	7.8313371595	8.0024580065	8.347690337	7.5174425585	7.4922219345	7.735388394	8.0532484285	6.9364201685	8.6917332815	7.6634888285	8.617159693	8.4043360485	8.281014077	8.36407884	8.3301921525	8.230985622	8.3085784655	7.921105014	7.641482406	8.1968937355	8.185596863	6.8497470935	8.3120276555	7.650224566	8.4820886325	7.494712315	7.45319404	7.5412532475	8.144936923	7.6856904025	7.8743128555	8.565445699	8.001447453	8.418577631	8.4434039905	8.273677465	8.3332013985	8.4813193665
[truncated: 21,025 more rows]
[truncated: 3 more columns]
