# Supplementary material for: Comprehensive bioinformatics analysis unveils THEMIS2 as a carcinogenic indicator related to immune infiltration and prognosis of thyroid cancer
Source: Sci Rep. 2024 Apr 8;14:8156. doi: 10.1038/s41598-024-58943-6 (PMC11001958; doi:10.1038/s41598-024-58943-6)
Supplement: Supplementary file 1 — Supplementary Information. [file 41598_2024_58943_MOESM1_ESM.zip › Raw data/Raw data/1.GEO&TCGA-THCA/merge.txt]

geneNames	GSM1283115	GSM1283116	GSM1283117	GSM1283118	GSM1283119	GSM1283120	GSM1283121	GSM1283122	GSM1283123	GSM1283124	GSM1283125	GSM1283126	GSM1283127	GSM1283128	GSM1283129	GSM1283130	GSM1283131	GSM1283132	GSM1283133	GSM1283134	GSM1283135	GSM1283136	GSM1283137	GSM1283138	GSM1283139	GSM1283140	GSM1283141	GSM2024824	GSM2024825	GSM2024826	GSM2024827	GSM2024828	GSM2024829	GSM2024830	GSM2024831	GSM2024832	GSM2024833	GSM2024834	GSM2024835	GSM2024836	GSM2024837	GSM2024838	GSM2024839	GSM2024840	GSM2024841	GSM2024842	GSM2024843	GSM2024844	GSM2024845
A1BG	4.4701209604431	4.87128498710827	4.90681343222626	5.35714162832062	4.95536295871938	4.65653038154097	5.1855002929292	4.59485535562817	5.18128953652354	5.35464943603011	5.38559017693765	5.43402082582304	3.58371590362781	5.45341970242773	4.23523917787443	3.47023244782305	3.62694538198447	5.1855002929292	4.7082549501431	4.58224672136677	4.39752929771156	4.85836512030831	5.35758947391246	5.20834056943812	4.31394206403083	4.00658736939043	4.01461854366691	5.06992048560489	5.09897638011146	3.98933485124247	4.68138588215894	4.01249806035263	3.47699747078179	4.94601229746938	6.09986481601153	5.66321781040163	6.0214319719344	4.33433253857093	4.59230585003157	5.59626246801482	5.21543023264514	4.68455529323298	4.60736831638215	4.658349252181	4.91139800915126	4.65553482887321	4.06379357810867	4.83393623419451	4.39083959071708
A1BG-AS1	4.35890110661527	4.02196610457653	4.45032733864816	4.46370078604222	3.73404498312054	3.60645771725034	3.80938123161418	3.59822117463292	3.49258080761303	3.51742818656357	3.9152842590823	4.41546737312095	3.43391983288738	4.0311008080497	3.51271560826978	4.92977273819898	3.62609205009205	4.32334567412757	3.33513617596177	3.69748229065817	3.81968994877201	3.75378207539533	3.53489935386046	3.44830972071569	3.17393920171991	3.4343291265901	3.60855889299629	4.32496263983498	4.27807534643653	3.87090542124408	4.33679760633213	3.12397546639742	3.44204679942425	4.21681784463262	4.22747516230478	4.26379794679163	3.8670245562135	3.88825868525723	3.93457142052489	3.78411555609869	5.63878296790969	3.94012167949941	3.86969969704168	3.51965175601352	3.96559668677748	3.6073360016867	3.12574359173891	3.72757777253381	3.54814949017646
A1CF	3.21607687863849	3.20958314929306	3.33679274901276	3.20777122244337	2.99014679941854	3.02487540809642	2.93657644502002	3.26332811381022	2.96904888430418	3.05759689811256	2.88258223891535	3.21416884805175	3.009336940505	3.05807123414639	3.18006657952688	3.15047212976835	2.9027012205775	3.30344531540168	2.96124827973511	2.82832462420103	3.19170385825106	2.90899466302375	3.06498018327862	3.18953323122623	3.13313968350629	2.98368221695538	3.12300098337779	3.05957609471928	3.05957609471928	3.05957609471928	3.05957609471928	3.05957609471928	3.05957609471928	3.1904435519572	3.05957609471928	3.05957609471928	3.05957609471928	3.05957609471928	3.07832333163008	3.05957609471928	3.05957609471928	3.05957609471928	3.05957609471928	3.05957609471928	3.05957609471928	3.05957609471928	3.05957609471928	3.05957609471928	3.11953835984839
A2M	7.49985627035251	7.25006431125845	6.51185188965267	7.86038123253267	7.24398033198489	8.16009543642935	7.93983208346681	8.17342098211295	7.10878455951369	7.4658917252501	6.95905828674032	6.66162735727089	7.34440552845143	6.74346538142485	7.51010105204215	7.17758111467423	6.4963047651699	8.37197725317277	7.28996405907913	7.59087997254075	7.78030511816779	7.32354571044004	7.17985889738694	7.54424422970455	7.56880316780783	7.89627198154031	7.60207389008958	7.19157682993887	6.61076560748374	8.07751768268341	7.14655315946847	6.35169518337703	8.15303266172012	6.64754216347781	7.50437577922013	7.56600316124692	7.07499101714734	6.96325335001803	6.93189722626203	6.89015007659075	7.8066812869662	7.41154118090751	7.81111801731427	6.72420090880584	8.26089837292903	7.5198093763211	7.00515182774055	7.56950663238875	7.19777204287982
A2M-AS1	4.01753886564694	4.83487398571595	3.59596504150714	4.19321306211061	3.47932031415436	3.84845467494903	3.40602666959686	4.44139804487321	3.95031044578065	3.89307892538054	3.68087176719497	4.0744438436046	3.84232877894889	3.54446835256138	4.06797199603169	3.27096793516883	2.87068880220984	3.20243558429194	3.34556810072022	3.4490386759381	3.13650336253353	3.94787109647713	3.07636854439385	3.69170150627655	4.46362255900867	4.35647590246743	4.34347925417357	3.76568104522358	3.54211752689811	3.60655641953638	4.49322279768038	3.72238703553601	3.98293975226369	3.59214843336143	3.66124293867248	4.66971323354211	4.19511312274746	3.72779597126881	3.45220303669658	2.88833899934306	4.19736296653823	3.70867891154638	3.53582112883711	3.63782539290497	4.49712027551921	4.7688007655693	3.67224634387499	3.62403605916032	3.58984374125194
A2ML1	3.12677162450141	3.32240097254312	3.29542538031186	3.50348615691201	3.24620254918179	3.09484204021725	3.0867337820006	3.19669349881986	3.30954356225743	3.22364638612248	3.0733182358662	3.39291861847445	3.15348089627689	3.41608485152658	2.86594900163079	3.1507649565829	3.01356970686928	3.18110114144613	3.12794640373905	3.56038320997718	3.13905739444696	3.11445564667309	3.23593405618669	3.18876653115138	3.15662877551659	3.05976530403009	3.0986558180127	3.13656451662554	3.40302905939696	3.13656451662554	3.13656451662554	3.13656451662554	3.13656451662554	3.14889824319303	3.13656451662554	3.13656451662554	3.1405616790107	3.13656451662554	3.13656451662554	3.13656451662554	3.13656451662554	3.3950118702285	3.14821023536334	3.13656451662554	3.13656451662554	3.13656451662554	3.13656451662554	3.13656451662554	3.13656451662554
A2MP1	6.3201158322577	6.26081664065614	6.58372899796173	6.43833283935403	6.22849265590088	6.1821921772681	6.43050951276079	6.39087851591324	6.48003903418281	6.32545124280646	6.48638125418989	6.41816455361519	6.6520543024703	6.90908974047213	6.94097058132209	7.75838326937489	6.44641008500694	6.25109526637591	6.40274223424778	6.39031097959186	7.04987453725159	6.75602982344142	6.59518767660105	6.53508763690149	6.44778669754681	6.32601180679908	6.20772841595327	2.261387	2.261387	2.261387	2.261387	2.261387	2.261387	2.261387	2.261387	2.261387	2.261387	2.261387	2.261387	2.261387	2.261387	2.261387	2.261387	2.261387	2.261387	2.261387	2.261387	2.261387	2.261387
A4GALT	3.71442906713814	3.91009631102056	3.49167714965534	3.32967837772186	3.68595592986596	4.31829055444168	3.75224956476156	4.1131351439522	4.06119731256568	3.44455581543478	3.85312124249865	4.01956861891214	3.53086748538363	3.24954842372654	3.55395393583743	3.98832829554598	3.36836797556264	3.67316667917069	4.24799383817964	3.33169685829422	3.89634351008354	3.33735831027252	3.36309884944699	3.76468796030049	3.31117232189501	3.77886318599539	4.01898471635258	4.47831779158399	5.02074049917757	3.94043453831938	3.56934634957309	3.36738255942359	3.34700412251513	3.5918553143815	3.61363640050555	3.29560820069294	3.3629020481567	4.06846459921958	3.5049457958587	4.2347757855716	3.59777025240692	3.96687605704886	4.51111018940909	3.47960104784044	3.51031232232384	3.32803754140011	3.42186469385539	3.6613596314915	3.69608740222355
A4GNT	3.12032745011425	3.17550050508767	3.12738008999746	3.28526605783961	3.18453013002216	3.12886467773262	2.99437218854951	3.23294142428141	3.20607014841289	3.08042171959269	3.0547697791089	3.19106544236771	3.21215029643342	3.29715825696645	3.09510492715847	3.17421062895211	3.1451166799038	3.30538487192991	3.12614286278745	3.01878339418997	3.15919321897291	3.03922334253805	3.01713519053047	3.08485371009418	3.06111795447408	3.1588433080785	3.07169266727746	3.13088014919253	3.13088014919253	3.13088014919253	3.13088014919253	3.13088014919253	3.13088014919253	3.13088014919253	3.13088014919253	3.13624294886584	3.13088014919253	3.13088014919253	3.13088014919253	3.13088014919253	3.13197860584149	3.13088014919253	3.13088014919253	3.13088014919253	3.13088014919253	3.13088014919253	3.13088014919253	3.13088014919253	3.13088014919253
AA06	3.63827523617821	3.61862655325616	3.50293904407879	3.59579393247276	3.34835374828033	3.12746147815862	3.32121716766525	3.40256751702453	3.36331162958166	3.39830436117111	3.24510990321704	3.50841256201992	3.25759352210958	3.47494311916226	3.38544250565709	3.61383094708595	3.58883199928518	3.38709930176904	3.30160919214484	3.16870437937743	3.39788694952605	3.26022122859486	3.40149059994508	3.44477636270654	3.37661536750606	3.33289369705777	3.29871817835628	3.40201832647531	3.46307389622117	3.4478787032106	3.30287081606077	3.489289342358	3.35880740938409	3.0749495559637	3.50169212996135	3.39236330358597	3.40864346183925	3.49476130404786	3.38806314682262	3.49938392479602	3.30353485300727	3.50679502299502	3.35198969799762	3.37682685609666	3.262059190258	3.39543740716065	3.49345483391485	3.58571159418685	3.42661911714648
AAAS	7.12535766744222	6.54062245088014	7.10173230588857	7.06916662331372	6.61888700571648	6.17546870567858	6.1800261327953	6.00013584047662	5.78374692644335	6.67900471464073	6.09732279171875	7.40500285809116	5.6847697180569	6.56117014982295	6.14192861136241	6.46017898809736	5.85330596144828	6.08242377052871	6.41280195626069	6.22437070299372	6.80865266723723	6.4197910640977	6.4476791311272	6.23627993970635	6.2681530547829	6.44852674268611	6.34089663561381	6.3308203219207	6.10127763518203	6.61255663444923	7.26666032440858	6.58056350902091	6.87951272706983	8.11903424900204	6.74240989016613	6.89855189615121	6.06706901173053	6.12919317825982	6.165422622951	6.36307732401701	6.92632213138204	7.0753210656411	6.33933640391952	6.55219277720203	6.67006721728513	6.46125093811968	6.4991161382561	5.94810771063885	6.78375512390866
AACS	8.58079998113826	7.77385395192036	7.76125041104045	8.19092747388033	8.16161039503101	8.21941502779809	8.54260441961949	8.34918259831351	8.32859047161471	8.40856914342423	8.45001575337096	7.81988067285352	8.40417953620834	10.1426263432619	8.73709262324344	8.54198242784731	9.30434827707547	7.93058088485852	7.73341576353323	7.60390647176771	7.44520412879403	7.72593136918411	7.73268747359942	7.95855981280259	7.75418879938181	7.97764053673936	8.80681987885227	8.12073704366974	8.56305894438722	7.49280646270351	9.10440372971042	9.22605973330671	8.80748233097971	7.59436164679293	6.84501620920964	8.85723056482965	8.29413309221185	8.24383434150011	7.46971671874391	7.97421098577846	7.11817746903448	7.78453791874205	7.57796301780138	7.25395148999562	8.48240163608547	8.80099107788627	7.95624188799975	8.33388623151649	8.10251640443512
AACSP1	2.81182394533492	2.73098508879694	3.02517534768176	2.55086919593161	2.4831345629137	2.3525949441876	2.72743988850495	2.59829032715328	2.37396967132613	2.47594390488487	2.50395799698185	2.96916420662636	2.72273396798334	2.64104162095371	2.66259552327331	2.76684422205192	2.51050157122574	2.62442500107021	2.58733803671397	2.61124144629245	2.71101911264292	2.66509566439984	2.40454910749798	2.59829032715328	2.80496346599591	2.57452196189851	2.60743197864286	2.6064758961444	2.6064758961444	2.6064758961444	2.6064758961444	2.6064758961444	2.6064758961444	3.09247769305054	2.6064758961444	2.6064758961444	2.6064758961444	2.6064758961444	2.6064758961444	2.6064758961444	2.6064758961444	2.6064758961444	2.6064758961444	2.6064758961444	2.6064758961444	2.6064758961444	2.6064758961444	2.6064758961444	2.6064758961444
AADAC	3.15831422289939	3.64530786702667	3.94906633242737	3.71488656787566	2.78774111804013	3.33937337971821	2.75400603067932	2.8952396331046	3.1472193942379	3.85364684608134	3.28004270956189	4.1047394622969	3.14310453096239	3.46496704421623	3.45228281800661	3.601611203044	2.96856562530043	2.95946577921615	2.91578723965686	2.56082856703622	3.78047689151108	3.45296118944908	3.22062500997086	2.74074167381449	3.06471902207145	3.52545130555835	3.25103078980602	3.12887401281957	3.12887401281957	3.68429298158452	3.13312915443068	3.12887401281957	3.12887401281957	3.13361073439038	3.12887401281957	3.12887401281957	3.12887401281957	3.12887401281957	3.12887401281957	5.31239433246591	3.12887401281957	3.12887401281957	3.49068356524599	5.94799303697993	3.1332905890893	3.12887401281957	3.12887401281957	3.12887401281957	3.12887401281957
AADACL2	2.75007299895448	2.75189578839842	2.81641951424974	2.83847985476869	2.65901680231043	2.65350299519502	2.71694130782545	2.88147397137736	2.8506331158491	2.78175671011668	2.75917151218159	2.88959569694077	2.55465486358986	2.50893759548358	2.29982851777823	2.94759410973768	2.58420869688499	2.77919388942916	2.4745873201651	2.81739098191907	2.7652912746844	2.7966488257602	3.01417763710595	2.86065776103541	2.88859420527067	2.79499904302644	2.78535116105086	2.74493995067247	2.7720228103452	2.74493995067247	2.74493995067247	2.74493995067247	2.74493995067247	2.74513575164837	2.74493995067247	2.74493995067247	2.74493995067247	2.74493995067247	2.74493995067247	2.74493995067247	2.74493995067247	2.74493995067247	2.74493995067247	2.74493995067247	2.74493995067247	2.74493995067247	2.74493995067247	2.74493995067247	2.74493995067247
AADACP1	3.83928037010902	4.15161542396592	2.12695339279792	2.74195043621871	2.98750783630949	3.00720049054475	3.19290637897476	2.8947642344841	2.97813674084131	3.68596058499077	2.73081060265395	2.31842324507945	2.69919534138815	2.24816811067057	2.7983400058457	2.38348837974192	2.33442750487856	2.16995079911281	2.88179137992265	3.01118427809412	2.31617100502933	3.12064358835379	1.75936453850573	2.9745850271027	4.75269906121176	4.98472452712457	4.38916106760116	2.80524856954358	2.80524856954358	6.02816217708286	2.80524856954358	2.80524856954358	2.80524856954358	2.80524856954358	2.80524856954358	2.80524856954358	2.80524856954358	2.80524856954358	2.80524856954358	7.18000914541858	2.80524856954358	2.80524856954358	2.80524856954358	3.20508589776118	2.80524856954358	2.83549349273027	2.80524856954358	2.80524856954358	2.80524856954358
AADAT	5.79688121952121	6.35275347869901	5.20782231363152	5.45360817452197	5.20782231363152	5.0754624663099	4.69566230873308	5.02976080279087	5.09327486068716	5.15287719111705	5.61731505864389	5.11438675104321	6.18102384599918	4.661238406986	6.04881483011084	6.10999510472044	4.70969683280576	4.70626791625247	4.66785709814347	4.77562634156517	4.4251636762264	4.00561608431611	7.46016942794541	4.81882857961691	5.12226313696625	5.48285842840079	4.96484877518193	4.66483779941185	4.72386147240235	4.66740584334311	5.31271346586316	6.38156384213877	5.01800850216133	6.2884345255192	4.97151958868966	6.20158421059754	6.69919681417924	4.74974005093553	5.59642976537656	4.8049285111882	6.89492010065604	4.84663368916462	4.6635467934971	4.69134307277688	5.05454925200293	5.16203913198217	6.19650677172857	6.00298464265138	5.22881927593726
AAED1	8.48326282844799	9.3118715795517	9.14832674188946	8.35038136084877	8.0271576005442	8.32686897260185	7.50073121080941	8.22560246177847	7.41143881851512	8.26249963931987	7.47743755382723	10.1490998013959	7.88615886369893	7.97089191634789	8.29479478421806	8.41877512299637	8.22773873246219	8.17073657999122	7.6937877800813	8.4518008222586	8.25075272700135	7.4053404393708	8.43224203972458	7.84866396841293	8.4113285943749	8.06445248359177	8.0895984257385	7.77606234595848	8.43752152125462	8.63479204767301	8.7357990772042	7.73744475904985	9.39138429953051	8.39636432582908	8.38091317882708	7.97892224272378	7.26124892366325	8.64527689394928	6.19924846802529	8.38188251464937	7.72875617523999	8.28569667882771	8.58796046071382	8.41086900315051	8.78349281985748	7.31241517674606	9.05099553500538	7.96019356302304	8.55332828777104
AAGAB	5.62892560268921	5.1235669990666	5.00824489934041	5.6484396901135	6.20449256354571	6.04272108974663	5.39701183897696	5.61573065349581	5.95136895267041	5.9030005858978	5.58689894460315	5.79664840120256	6.3637817364229	6.0160563770012	6.16630150137251	5.44165668524114	5.9388685060027	5.97069279853456	5.6458952091433	5.41592012302784	5.37263779245094	5.50392919377121	5.40344317110881	5.39589677869289	6.57081790019352	5.52023030532297	5.21004541207004	5.60394767114026	5.7770038507179	5.63269416501482	6.89832857620179	5.4830251529169	5.90681666439441	5.46897609872973	5.33837076573161	5.44645741801099	5.50736550435161	6.02932945292246	5.99001091660573	5.33891358930508	6.01588668329112	6.36865356105627	5.26609044039618	5.64405974834563	5.97368667785307	5.47974031960041	6.50225747190559	5.3270018545688	6.04731246888418
AAK1	5.7846161591969	5.0678035820821	4.66759218697407	6.10409681291178	5.72122695685794	5.61748158411448	5.30151770788458	5.84165591482896	5.30475246181865	5.57477486198575	5.41263630216451	5.90745783767574	5.24568561879849	5.66464788202294	5.20592394873158	5.74820745142372	5.35607547954087	5.88077796501603	5.32099811975445	4.99102367252867	4.96733156433674	4.97200333252628	5.25543237944462	5.18442152363617	6.05122059096043	5.86389002812762	6.20082080956697	5.50714044612163	5.57520739260313	5.19848253824289	5.96158747559779	5.28420640175994	5.31614264105397	6.06736870744517	5.42604771022003	5.51941348219816	4.87977596326889	5.44137855605988	5.08664931251831	5.32303356920237	6.45670024741591	5.41879490937383	5.18575877446157	5.2048849818484	6.75647681104405	5.57740807272908	4.90038169226722	5.57478430674055	5.31569380264438
AAMDC	7.02174652033628	6.48095188417065	6.31663057237101	6.42073262699251	6.78133323271163	6.26194799734114	6.43652828657084	6.27000888322659	6.55458126393962	6.68310521716088	6.56193413865059	6.09863931857781	5.8125550197847	6.06295140544646	6.85574467166182	5.7568333700231	6.12117754787494	6.55146493942193	6.36854285751224	6.05001048503761	6.20460818737253	6.33137959944101	5.46262835616937	6.13870716935635	7.28894773935957	6.68346577388398	6.5457127124347	6.19057173318968	6.51598210506161	6.35878268144361	5.31270187512487	6.68404631408465	6.60192853382273	7.22297856541789	6.60852400541934	6.5187022443879	7.11285104909956	5.94395132331746	6.8064876821696	5.59735649857862	6.12456467241993	6.39274208376447	6.09050718941809	6.36901490569971	6.12409880893307	6.86244796357886	5.8336561877736	6.39514452067554	6.56787729112195
AAMP	8.59643393801752	8.93191852670926	8.10966709586922	8.3562343057186	8.89924853665432	9.05421103229642	8.64800599784999	8.61719010259044	7.62115211129763	9.33192705862071	8.75859349048878	8.36057372953874	8.02296354106452	7.19186012267562	8.49337289645739	7.71170685669411	7.90030283615482	8.12893871787585	8.70658095135699	8.57070175771279	8.31650712219178	8.85248957262088	8.65745222753766	8.84483308910508	8.33891638641115	8.90350118731922	9.07862064535914	8.15513346489595	7.72799306289318	8.59820006060468	8.61179122548677	9.37401482366991	8.35361551689748	6.33324048073828	7.77543404225032	9.08997192010715	8.40870785957082	8.77171173037037	9.06223921172105	7.80327456825064	8.54048782422321	8.76098033337949	7.93313571094042	8.44612688869877	8.50945261543616	9.15668323998264	8.85072523439796	8.74608052220046	8.38033373356457
AANAT	3.13608736748789	3.08668576765009	3.03302541832384	3.01644992617144	3.01119290873454	3.19523250476662	2.90472832115833	2.82316697435638	2.77219003542852	2.96118452633989	2.93410382933302	3.09599363142292	2.80273478163606	2.87284898003788	2.9800419114202	2.88374998293834	3.07838534950087	2.69956953237259	2.8424923645218	2.9539246061719	2.88354850380995	2.98649235598202	2.93786085967774	3.09932860439967	2.76094775414131	2.81910319010089	2.86369259842449	2.93914869716022	2.93914869716022	2.93914869716022	2.93914869716022	2.93914869716022	2.93914869716022	2.93914869716022	2.93914869716022	2.93914869716022	2.96294278284987	2.93914869716022	2.93914869716022	2.93914869716022	2.93914869716022	2.93914869716022	2.93914869716022	2.93914869716022	2.93914869716022	2.93914869716022	2.93914869716022	2.93914869716022	2.93914869716022
AAR2	7.68053967634098	8.21983140701478	7.84368760663074	7.65416090931198	7.54029626688956	7.42117322755377	7.63697993111158	7.38894382912095	7.6104155729454	7.92764176645142	7.54530009501157	7.68698415174222	7.60950621767442	6.76598816162963	8.15377469780331	7.79975007339153	7.79436514658799	7.12453777515036	7.64051392019269	7.72902599703662	7.6218231962274	7.50725580954227	7.88557103563202	7.34233336102858	7.44490862902094	7.76984969618813	7.90523450267153	7.37780205314008	8.13952253830634	7.57873719075658	7.07915877939213	8.06503163772408	7.33422184835783	6.40760152633944	7.77534841368081	7.88308062410915	7.7638185725748	7.71342761187977	7.63196005502308	7.97524087532529	7.21361012717284	7.8431111964928	7.72185865265694	8.26925812930233	7.49283385347786	7.5652204197863	7.50080817419986	7.95774189760199	7.73544331796019
AARS	10.2604105509642	10.0197837391592	10.8424026060031	9.9958863748376	9.92389896344768	9.932798163074	9.39114885332763	9.5993391698367	9.30575870851431	9.67142056862299	9.20367499955929	9.25633320258399	7.64622881290479	10.1526561780742	8.98467235805214	8.6128994863102	9.96132270409193	9.8562619889916	9.10934900172701	9.25543926089179	9.56641625336941	9.03247130724046	11.4899255454886	9.07516912589988	9.59641310851224	9.77951215947961	9.9341335765722	9.05911533943995	10.0629386285777	8.93405748244954	10.12122292468	9.65926925320054	10.3840060869315	10.4022520282009	10.2839674048567	11.382240582299	9.52239554785523	8.525804353035	9.72084899238911	9.14825503114301	9.12853676427189	9.40660362191888	9.44413433429383	7.11956245821996	10.3634570300849	10.2444738298476	9.15828973914608	9.52239554785523	10.2645800428297
AARS2	5.62056576571588	6.13375177744072	6.36496183011882	5.93482213772938	6.23091128635455	5.61744210207637	5.66766162595796	5.46923826118838	5.52224159719146	5.72841557660252	5.64471710612485	5.78286364370215	6.26352968731383	6.42661554564112	6.46828169617807	6.73058898730979	5.96788851488003	5.82957378034526	5.74635441928193	5.57145102736968	6.43636233096909	6.22604276662227	5.833713823931	5.53425364091786	6.56906936509015	5.9249984728509	6.11654786108318	5.69381942761162	5.51098136718564	5.83324561801489	5.34110599202163	5.8877210144047	5.50152454962228	7.31462872467518	6.35753259499084	5.83862182963267	5.79074415879389	6.27317261754256	6.00417271240249	6.18597113288654	6.35000802424127	6.18004130122169	6.20167113128051	5.7387708171458	6.29781166782852	6.41939552665152	5.24111123334403	5.26197020802067	6.28524773581438
AASDH	7.28974576136907	7.07914495961089	7.87387109273297	7.03171911638882	6.8154356693805	6.82940798862562	6.99142131123256	6.5843955684851	7.04265357332893	6.61567072980772	7.50699896553454	7.99075869607434	6.56143693340916	6.13933756541688	7.55076330470489	6.71923232390413	6.77198129617596	6.74786956543113	6.6597092783626	6.94001735107314	6.74637924983607	6.69508588518279	6.1981700495743	6.51052564331112	7.27617917590118	7.29670985173627	6.455334668279	6.9935016036315	7.09896037267187	6.56592338493878	7.28014773077236	7.67278626860807	6.83784703239946	8.40517116211209	7.17924372076462	7.72686547574019	7.37185942364796	6.42575638631907	6.1017403994906	6.11921703258867	7.82117158704627	6.52716274403345	6.85875965993605	6.68406473540453	7.58103930151859	7.02700123854102	7.39944066515146	7.27450156849531	5.36392878268733
AASDHPPT	7.36338748477444	7.57014697517562	6.92574666775796	7.41395979487622	7.32677065739077	7.34245354678562	7.60549940282802	7.35521878500416	7.38851563387266	7.16318867410972	7.21241468518441	7.40749088552208	7.89801700124341	7.1652101603334	7.67691339846362	7.42929138055571	7.84983546572862	7.28522374286823	7.33164162360772	7.47258717854963	7.04712843743895	7.72043987126426	7.70590679209294	7.40521831690141	7.18981185920917	7.37970651439964	6.82064820155175	7.34393422254553	7.1978891369947	7.31468865627333	7.14434728046588	7.44073919304476	7.38605197128076	7.28288892870614	7.41421250876235	6.8891331447642	7.57357135541688	7.40021068718245	7.26538272631604	7.67105504365951	6.88257965793727	7.62823590515651	7.87901490863568	7.79204054746679	6.92540892181038	7.12040731029876	7.04477436640094	7.60073672065317	7.85000154106824
AASS	4.94877885304321	5.3883177251008	5.41367043558826	4.6754390369339	4.23898317114114	4.43238609729848	4.07868746790874	4.311881411022	4.00949852640841	4.37001780601921	3.80888077914524	5.22377797130672	3.89426691420005	3.30000644013227	5.17799223401386	3.80093705737089	4.11375018875636	4.61316371479967	4.22501202294342	4.02110764838697	3.27719573916103	4.07431646156573	4.25671966694403	4.16770068710869	4.10762957710992	4.971203913269	4.2986036884716	4.43883133707418	4.32306344416329	4.55138905254633	2.88021713787694	5.35529016104243	4.70170999493053	5.14955801414345	4.80681043016057	4.65611847078553	3.22042941003071	4.37588639980297	3.56063285571119	3.52370400294707	4.24217435207451	5.16492220171519	4.71904656147932	4.92151367604259	4.31322528268401	4.36671172758998	4.33486857976683	4.7316678080589	4.05378796869156
AATF	7.61160323702432	8.85180707008835	9.29346954578169	8.39598755032253	9.04125512653583	8.49901632013422	8.17370760913356	8.73844122547294	8.03295697920034	9.00021566355778	8.49809022715173	9.13421388706072	9.02740227497018	8.02443162881906	9.0386340718319	9.52481593375514	8.41866137271876	8.2543940944773	8.37452142739114	8.37642817682424	8.47516488237058	7.94026409099867	8.88647985991446	8.12444326047315	8.08608247519358	8.50856386603258	8.22635406177027	8.63253319470837	8.60547274884893	9.72609276414375	7.9387926928502	8.73400819978876	7.94303896866929	7.87776658211619	9.10903956100632	8.25367242574818	8.38358229801564	8.69052791242653	9.66814478383703	9.89819711348569	8.44651762073354	8.54153400515145	8.19661941372336	8.23987519401613	8.6894358159861	8.96654009245128	7.35362648325015	8.50336802881764	9.44239368109218
AATK	5.92199165094055	5.89998643448844	6.1831076038311	5.88898191170589	5.79967958172724	6.26566523957695	6.63888041314098	6.53648270778191	5.88135849615803	5.54848245177475	6.07265632927738	5.93260269560823	5.48188929771616	6.04659721510569	6.83054582593945	6.85391850738881	5.2364746009014	6.46351607482854	4.61062264382226	5.18146704907542	5.60381323299969	5.1973451814215	5.04884648325057	5.78437833168727	5.65321320080649	5.18628081301862	5.65738085064161	5.15660228064712	5.55699895712684	5.53788301609515	6.13636155623839	5.68618888861674	5.31668978225664	6.27129444766944	5.63393050193533	5.91996685863233	5.48689744079445	5.26444279983329	6.26566415630196	5.27838281071095	8.97369328513836	5.26946328399584	5.43429511726183	5.20513413135431	5.58405624639308	6.30919061402345	5.33926767131534	6.77483084480051	5.82069338756657
AB488780	4.09676743402048	5.46980277270401	4.28540377798179	5.41782188954659	5.39759607388727	4.89232368647791	5.1227846183501	5.60932363466667	5.65385083316403	5.3671340195283	4.91909577221537	4.91448911778518	5.7262559230316	4.3606650244362	4.39021896530075	4.92104622625502	4.45254120666575	4.74405682700812	5.02503595116571	4.84911544919862	4.40541244257236	4.83755428298608	5.27104044328391	5.37860530674607	5.10345303849999	5.24519134878711	5.42758465390786	4.88378451902563	4.94500232235029	4.21019674182251	4.67058566908899	5.35928650177733	4.54759999566341	5.20095469221481	4.84158703647904	4.88954921531558	5.18187528227528	4.78361964376437	5.6067916992698	5.06740197317878	5.00228084824505	5.03367528104342	4.55663466675999	5.13021289256025	4.89330525465609	6.5324785368076	4.47629160541788	6.20774389342886	4.92567236731606
ABAT	8.04551722072078	8.38493408338667	8.83566481284237	9.95217522888873	9.01409803210848	9.20325990238708	9.08377827826942	9.8321230638481	9.11002675591443	9.14951202074358	9.83895832728364	10.358631598345	9.26091110958196	6.71997514161629	8.57634376810002	4.21874149909096	9.44454193188826	7.97183361405717	5.65259990570489	7.3400410499069	7.80387495694406	5.51654125170419	6.42071963020659	7.97653352024886	7.68365968510746	8.45820864908667	7.76758442213783	7.88014166982132	7.10244884400928	7.15030139733171	8.28529562013087	9.86174215707237	8.70249580410252	10.0901168458528	5.84066119429232	8.41261868046928	10.3741944332284	6.30364549403695	9.8452658110199	5.55843222510395	9.07089089942525	5.60406676127765	7.39832124693732	5.72025935715454	10.22381951497	10.3444840652835	11.0221996886624	9.48392146632517	6.49007042186232
ABCA1	5.17502447638533	5.79841321752017	5.28821964585684	5.53424430700428	6.50228441394702	5.93251501213301	6.52827111072552	6.58502495313548	5.85648589365135	6.09589707356386	6.46495392899491	6.45774553652561	7.01434451584521	6.67937030964979	6.94473144176824	6.05418009202293	6.86796574924141	6.45967841748198	6.67172229862878	6.18949616309346	5.37893163950982	5.88536689482071	5.79667789448842	6.47034916893968	5.69295601595073	5.89266334564755	5.69600651236256	6.37649294785364	6.58199182413592	6.31760910206757	6.64356280425712	6.06674792253574	5.98296707336348	5.21965842427873	6.6468480269312	5.9888748616662	5.85778705984699	6.28175111925918	4.91710033748866	8.00449622210897	5.441128342518	6.12144153520522	6.50392425693645	6.03694022067977	5.74347575320805	6.22778186262136	5.85817910778794	6.22525104526157	6.92604427272212
ABCA11P	5.05253764527023	5.41586092508741	5.47967412594932	5.84765478512211	6.36716434741863	4.93973971372808	6.47797585292263	6.04398128086466	5.46222288250841	5.41787480829896	6.57783455644301	6.09760354917604	5.91827375960283	4.06764911015948	5.46702029615724	4.52698347434399	6.11718153105471	4.62283555734338	5.0552908300257	5.45250028225856	4.84795772602645	5.57453955353178	5.64452085104552	5.59460615990491	5.42065893927847	6.15089939124845	5.41338978301162	5.08431110371063	5.12789506796649	5.78358187529331	5.2686056467053	6.49927227945416	4.58221562767842	6.85781078525919	5.09184374010996	5.89798678272807	6.10695924137656	5.72854056596366	5.45873991872244	5.17087032834294	4.77667835004154	5.06902041483087	5.40434728937224	6.32578729085267	5.54464320076814	5.75326195139153	6.62716810431506	6.62260456146968	5.86126075231425
ABCA12	3.31827422548763	3.10750186597493	3.48766609196746	3.26837467676474	2.89758251786949	2.47391996990513	2.74749651379584	2.74483724472605	2.60136270251731	2.68967137294912	3.01567320731561	3.6112092836923	3.11297874513078	2.57772569672296	3.02806394338386	2.93511832895888	3.02947059964917	2.73376273278943	2.61736739700907	3.22838508506397	2.99151070129747	2.59617044965474	3.00454950009957	2.99876690316813	1.51359180051587	2.61927945413732	3.18927615062901	4.43457451288048	2.75015981054182	2.74246420388188	2.74246420388188	2.74246420388188	2.74246420388188	2.74246420388188	2.74246420388188	2.74246420388188	2.74246420388188	2.74607421835438	2.76169927425339	2.74246420388188	2.76310098776618	2.74246420388188	4.00576631454883	2.74246420388188	2.74246420388188	2.74246420388188	2.74246420388188	2.74246420388188	2.74246420388188
ABCA13	6.70564675777308	2.03799406981706	2.18910696656614	4.06348703492724	6.94411904682587	5.01927409021998	2.43760952470928	3.67867008674933	4.46351540829971	4.78397506277699	2.19233101816578	1.7855111662793	4.05409158436264	2.19806771059862	5.49729969462215	2.18726674932196	1.81580148307122	2.78825498348977	4.73963424511228	2.76004113815323	2.59365787325782	3.06660027326185	2.90367807436087	3.69216369380241	2.91687879133486	3.83904282621747	4.09028109704196	3.28572382791861	3.0015171070252	3.0015171070252	3.0015171070252	9.79520843240744	3.00978789204262	3.33174978512261	3.0015171070252	3.0015171070252	3.0015171070252	3.05362893418153	3.02818877260576	5.16164492697028	3.00248358818895	3.00222165625074	3.82947940092106	3.07092450788744	3.00415782722977	4.21284516991184	3.25424268807468	3.0015171070252	3.0015171070252
ABCA17P	5.37562010612095	5.95079569695737	8.57672931406485	5.53310364031646	4.48845563929643	4.93707135617904	4.96722566950368	4.67319810857097	4.54496272588936	5.56084888542843	4.469182159311	3.19227622932367	3.77305076662112	8.08198625696729	4.02706945676479	4.67147446657299	5.13202832277545	4.07627170702517	5.68425888639105	4.64489546737725	4.64966437609583	4.62927958844502	6.09964654116993	4.97644639281855	6.24764500139559	5.64575190011974	5.93913148078192	4.72915695072037	3.99095722227317	3.54443936656878	6.14455970606194	5.39212031808421	5.54067754527037	6.46904204967974	7.68242783699419	8.29746076978483	5.19339108423298	3.7036760352467	6.70780924441516	2.99048604556046	5.38406559047895	3.60076986518916	4.05990821758863	3.56589804141726	5.18640903001252	5.65094741339506	5.45905868957269	4.90905084454643	4.51769309080742
ABCA2	5.16760724947526	5.26202189717549	3.70065023284091	5.54872465656099	4.59656895535468	4.84089145552542	3.96837564886448	4.75901259209671	4.30496102429674	4.39472179212423	3.77749672240782	3.84283551062257	3.82823298259436	3.72671399719694	4.12864057144476	4.12814599441396	3.17837502817739	5.40914308665943	4.79838844621829	4.46763373624101	4.60863465845978	4.6452973855906	4.57933381194559	4.85198729801869	4.43778620049388	4.59104613444046	5.04170429633048	3.93152681134442	3.98449205192004	3.96179646295776	5.38194322331285	4.83333258011867	4.70992849503015	4.94843963579839	4.03209983819156	4.22921780720552	4.16439935266086	4.3460862728041	4.12445246237396	3.99999365770696	4.86610157034095	4.02633725187386	3.96281487955307	3.95753988985294	5.51730560384889	5.59503168265051	4.35804128203909	4.61478796411689	3.95579638012708
ABCA3	7.65471184327697	9.54270332266428	9.402858641623	9.96519626403865	7.42251705080452	8.12931196836769	8.98772390963644	7.96333074937599	8.16386245146604	8.75125202838696	8.13026246495098	9.22030806368037	7.38303098594082	10.0378657668356	7.07150843635235	6.6477445638502	8.91493737218049	8.77947919022482	6.61686639011489	7.30489045843969	6.93819866305755	6.4601826249276	6.71452626624272	7.19070289070508	6.67186717963439	7.89645760173648	7.94406466522055	6.6421574100648	6.64364434671684	6.8945626802221	9.53723753920912	8.75335498900748	8.20471440982496	11.4263218295661	6.68581622627181	8.69355934959665	8.79710793085407	7.17060107330268	8.04175968774246	6.91153077138408	9.20740358144791	7.45279606679634	7.0605120883643	6.60170798193479	9.5087162663701	9.40712815495701	8.39199777163804	7.67997383081065	7.38512235024952
ABCA4	3.08411419626083	3.14406549239438	3.05308736887095	3.1407755505837	3.25812973885613	3.18202882781465	3.13926883454653	3.10495661408585	3.03151179885793	3.26464826179775	3.19771781557106	3.02555967221798	3.28884343026602	3.26389105427266	3.12401228308924	3.42271278579768	3.23432067661232	3.29316882345755	3.11161564911261	3.33243475682018	3.10176992227861	3.31064270252562	3.34857712348161	3.20257420987761	3.56193517956661	3.17694085570421	3.04524683919901	3.65805340973659	3.1576014167428	3.1576014167428	3.15993843758891	3.1576014167428	3.1576014167428	3.1576014167428	3.1576014167428	3.1576014167428	3.1576014167428	3.1576014167428	3.21552847043612	3.1576014167428	3.1576014167428	3.1576014167428	3.1576014167428	3.70293882160243	3.15908073002256	3.1576014167428	3.1576014167428	3.1576014167428	3.1576014167428
ABCA5	5.72096726395261	4.80149135278219	5.07428555333698	4.94468503130875	6.50843284968822	4.61943886873595	5.68007291663037	6.47642961377795	5.15939765461581	5.17678130354714	5.51426533187135	6.14518910159368	5.35245822253891	6.63905336067828	5.92994615326594	4.29992582016426	6.64921081993501	4.59233186538346	4.39297607420449	4.90243676104699	4.24136054288854	5.39696141304465	5.34515563516335	5.17792507878667	5.23271730604657	5.18437985212204	4.98061957788943	5.67280050383667	5.10332052687093	5.34170888594022	4.17909622635581	6.58223619713842	6.36392360126948	6.30613059041731	4.57828587620794	5.53901945229092	5.29180588382595	5.07721005556948	5.36259975692288	4.26227682175084	7.19727113994017	3.97540478734216	5.31262689704057	5.03986358302313	5.41388664991793	6.14294684553816	6.11535617884558	6.78795685495129	4.71357017154926
ABCA6	3.67924550893704	3.46886464694121	2.72582769581683	2.60349388860055	3.115439290963	3.44440189294735	3.05484862185854	3.03431080732425	3.46886464694121	3.47506429533964	3.12621804365294	2.34166807276966	3.12621804365294	3.22743406558428	2.51570552326856	2.62367316049545	2.72450307863711	3.47506429533964	2.37860490527059	4.10999393574958	4.31778842709896	2.74550488933873	3.68825278145361	3.32477418473773	4.27454990307488	5.55380319879361	4.59238157311566	3.84035636390643	3.31298362913563	4.87940749593877	2.82717451692548	2.84761324728381	4.11126508439812	2.81218694107248	2.95068349020723	2.84095914532481	2.84335602073238	2.95502329730426	2.82821948716089	2.97097351212973	2.89100499553942	3.12156153919652	5.82805328107662	2.9297541942423	2.88759508073858	2.92889498491035	3.31405171467194	2.81218694107248	2.832002192844
ABCA7	4.00488445289737	5.72855481115386	4.65962795150868	6.34051833364878	5.3048254932114	5.0393603974835	5.01035829894822	4.78368055539655	4.90157587698883	4.9998326171429	5.46223860979606	4.83651676625074	5.23333646706065	6.17267792658101	5.23912886936647	4.62009841929305	4.23178096084116	5.78381647918677	5.09550286647627	3.97402104168957	4.69859018970561	5.09637563859972	4.4815659369705	5.45944059415254	4.53812147907972	4.10628979254225	4.22340310545106	5.4324452344514	4.27509586813267	5.28405137123824	5.77209072667124	4.18689691908511	4.89778616176138	6.80202558124361	4.51088296425553	4.38479346802729	4.34556562719242	5.01587418672814	5.05974433234575	4.49235927654585	7.39751185556504	4.61990588788123	4.86506728608444	4.52950694168086	5.092612792993	5.54646281978575	4.40828759005212	4.9097352364814	3.95915149050254
ABCA8	4.50604756621012	3.79191029370568	4.20300655192683	3.53554447731258	5.47910463048255	4.83127868385461	3.82010513685181	5.12584600519976	4.59482884051145	4.78721163341263	4.65094438607415	3.04073198037528	3.94609397709698	4.02940334985469	4.84536217105271	3.22641181475618	2.97862775262517	4.18483915699057	3.16453693414951	4.40353918242901	4.90852590564964	4.28274998614443	3.03865979838874	5.39399526175415	5.45468071006399	6.14972715520891	5.86322789877155	3.55445154666087	3.40514952655642	3.23515227802994	3.23515227802994	5.01395274753974	5.45946905655612	4.69721084821066	5.0890726249561	4.47355066721927	5.81203071872038	4.15487271611595	4.90175978647386	3.86015467094239	3.53641146223665	4.48570883490017	4.43833749931024	3.80684080660879	3.5341725582393	5.70038000056461	4.63389561794426	5.45215254696802	3.60587228035271
ABCA9	2.9947147850766	3.403991135453	3.06235459862892	2.97149992913572	2.93151201411522	2.98104508967117	3.18872373441164	3.14725054781912	3.09393380904222	3.01981136151337	3.23068079732331	2.95500314436376	3.14874950948597	3.46711826816972	3.17860191477692	3.06374126321661	3.13938451596931	3.27146728458342	2.89573103549692	3.34700114979388	3.44419573335412	3.14755115037183	3.03463246133664	2.95464504314746	4.19101879993616	4.5717085483136	4.1911440787178	3.55489887203595	3.11441362468695	3.48034601739753	3.1206552810212	3.14786044776155	3.15079991888633	3.08769846117022	3.1560979566779	3.10608415236579	3.10672292798275	3.1988568282882	3.01904192040811	3.13966193078063	4.53142441534184	3.37255939052322	4.03475500982242	3.10413589187359	3.06318442324536	3.12833330020684	3.63185630930714	3.08769846117022	3.11441362468695
ABCB1	3.25149425898128	3.85644863102939	3.46183383045364	3.81259559917913	3.22596410328831	3.8644537515993	3.65404431211886	4.32870109504413	3.85861698155971	3.63430197819436	3.46152883225169	3.77740344394496	3.52951922106194	3.39851429502267	3.34168185701868	4.31272899682165	3.39697737882211	3.35542505914496	3.86943584697797	3.76953923064117	3.88290987429773	3.65957573926688	3.33256672669883	3.52751309633857	3.56434882745951	3.55931902979903	3.48134180476446	3.48570716415956	3.47560089551942	4.15371741466704	3.4810604040228	3.47560089551942	4.51059635013069	3.47574949968429	3.48533439232933	3.47560089551942	3.48553892442698	3.48564977723723	3.48159308718691	3.48396452272362	3.47724709166693	3.48159308718691	3.86362670466039	3.48547387780951	3.48062550355421	3.49073891516402	3.47560089551942	3.52977278239665	4.03339758597629
ABCB10	8.49954217087557	7.59628538772137	8.57733192886712	7.75869823992343	6.65627616023892	7.3055062943309	7.25363574653441	6.32523690856815	7.54893666000389	7.18245904966671	7.65337246861152	8.37026721582027	8.08521377831943	7.97821216312169	7.7890412793675	7.41341893125587	8.70910770466805	5.60204620630816	7.02295705556184	7.32326225086281	6.22238312205918	7.03739896344297	7.90805063315564	7.09928366250629	7.43123278797198	7.57783806487917	7.64103402040415	7.46761684875785	8.08534477899323	7.65422481865815	7.13515140647796	7.22212714973	7.39154734608133	4.68837730752364	7.3107059394481	8.04210102464173	8.26575016416253	7.04436973060355	7.71083541351722	7.6002306459591	6.28291544991425	7.24159599880323	8.57335781256721	7.82979263193181	6.18247269472238	6.70617587366788	8.39670012905132	7.63228904569881	7.53524655412445
ABCB11	3.13610113527199	3.06648472646146	3.07067419761116	3.09607206311506	2.90162861724718	2.96206554728207	3.06384388068659	3.07103348669467	3.09597445167027	3.0443757310125	3.00672665634859	3.02600661335857	3.05802463986641	3.04120335567991	3.15190551409615	3.83444420402967	3.33741057069744	3.05071247220761	3.08456077596486	3.00028425697463	3.01738412734232	2.95412099864881	3.08096460583018	2.8974139906951	2.95274536143338	2.8881643330111	2.89560259487756	3.06377612340159	3.06377612340159	3.06377612340159	3.06377612340159	3.06377612340159	3.06377612340159	3.06394931879137	3.06377612340159	3.06377612340159	3.06377612340159	3.06377612340159	3.06377612340159	3.06377612340159	3.06377612340159	3.06377612340159	3.06377612340159	3.06717013935677	3.06377612340159	3.06377612340159	3.06377612340159	3.06377612340159	3.06377612340159
ABCB4	3.5008272410227	3.48734433093538	3.55620565355938	3.40439833849338	3.0855630297756	2.99491339994282	2.96461952369065	3.31179634080932	3.06629816767469	2.83083696369192	2.92668179480826	3.13389492349021	3.09331018134592	2.64735018339313	3.10368946637865	3.62338098663163	3.1380212437707	3.41104269006357	2.97394255564513	3.13227590371255	2.62040874684469	3.02272101786864	2.72956204207017	2.90955952620074	2.85533803695923	3.07012048872094	2.79214902757823	3.05076790354922	3.05076790354922	3.05076790354922	3.05076790354922	3.05076790354922	3.05076790354922	3.05076790354922	3.05076790354922	3.05076790354922	3.05076790354922	3.05076790354922	3.05076790354922	4.07253342475026	3.0599193642606	3.05076790354922	3.10357085103106	3.05076790354922	3.05076790354922	3.05076790354922	3.05531672003581	3.05076790354922	3.05076790354922
ABCB5	2.86086157105291	2.90734194272174	2.86861398810117	2.97759285162919	3.08027067795351	2.97885696292292	3.05338221679879	2.91988956446271	3.01684083769708	3.09788009236475	2.99989757188557	2.98099962871423	3.03362299441515	3.22811228838577	3.04421848634485	3.00976677189244	3.0167047653901	2.96577971353901	3.02486387971277	2.97443189864099	3.14515223765565	3.16909522432739	3.03536771904749	3.04549029801151	2.93861523431317	3.09809818754365	3.00287159468902	3.00708372534196	3.00708372534196	3.00708372534196	3.00708372534196	3.00708372534196	3.00708372534196	3.00715812000728	3.00708372534196	3.00708372534196	3.00708372534196	3.00708372534196	3.00708372534196	3.00708372534196	3.00708372534196	3.00708372534196	3.00708372534196	3.00708372534196	3.00708372534196	3.00708372534196	3.00708372534196	3.00708372534196	3.00708372534196
ABCB6	5.41793590714837	4.8105699083838	4.93733114739119	4.68553554826743	5.0649693109152	4.68519584896821	4.82401022938725	4.82401022938725	5.14273866443258	4.82713344114309	4.39259992264834	4.08209134706178	4.42336592990446	4.39808884269101	4.28514286459365	4.93532819381332	5.57370002055092	4.89726008159818	4.69206931171513	3.86777398482951	3.92028137336492	4.52168810724269	3.9346016635458	4.39752994154133	4.47035077780089	4.78643490089461	4.7876497238059	4.88101719210172	4.55643580118295	4.19930362459043	5.35938370826435	4.80636115871269	4.43172435273405	4.73163286127015	5.12205367386736	4.10976540165396	5.06966349672205	4.63454501897914	4.4902140552331	4.64333808003796	5.07221757425211	4.51270214738916	4.67268679480182	4.42674486180021	4.93670060547758	4.67268679480182	4.44343176022205	4.29547151954664	4.34687231231641
ABCB7	8.16787731767009	7.94272291923324	8.87645722278778	8.26095553342667	8.64670198016642	7.88700007868411	7.9067376402912	7.75545839353421	7.65612040891906	8.49251433342791	7.96368373641963	7.97473345089089	7.75005958827828	8.19216849495651	9.59499733613194	9.11706827150686	7.96524037539921	7.74161737862239	8.1084588829466	8.77648097373915	8.38765120356876	8.06739237899048	9.08938411825549	7.86891263387948	8.19770508997272	8.1197626131396	7.247628249436	8.14394076168375	7.79454324244453	7.54048774980483	7.75822770915296	8.67303706959235	9.09639802856791	7.79865651311269	8.85592434092673	7.95649432443085	7.53747095314498	7.96321241794099	8.93101811010888	7.63462751240323	8.52806481948493	9.30773498755663	7.8682588049426	8.84995783152948	7.69778014540528	8.3297962573544	8.90711561027969	9.07705063596445	8.3679384333881
ABCB8	4.80455375847935	5.09552223609434	4.72017719792889	4.0603414669224	4.23564860508836	4.23305088452064	4.09052263578993	4.21980095215113	4.12453908943307	4.46028641957756	4.38548408912957	4.99178069626248	3.82765732610251	4.10268874579251	4.10022837350792	4.32706572069627	4.59639267336124	4.2260582222265	4.27001323582871	3.71370505174666	4.0936476899594	4.27712971218342	4.32252663605408	4.23715208415548	3.97849478882379	4.2998874485989	4.33364645058584	3.84410560745089	4.1077846329787	4.16354846065703	4.77557325075739	4.13785002820031	4.9529513635212	4.07270686980329	3.71347062213073	4.59470848220571	4.4223143546577	4.16021382788332	4.36724777561185	3.93631917800798	4.86137412039257	4.27768140378764	3.89564040716587	4.06412255048133	4.0662033618037	4.47891760991779	4.89419004755522	4.35192899591747	4.27373738213431
ABCB9	4.40303428911119	4.33448685011829	4.63815963231314	4.85905558292234	4.09195323751387	4.02488682342053	4.07296403055068	4.19092124851391	4.07637963327544	4.15698083724845	4.19538295657321	4.87457429815429	4.23696775677003	4.6800945777563	4.09134848347482	5.35878841531477	4.12462820938234	4.61727017569396	4.04827785183355	4.09211035446717	4.47111161473077	4.27203870408766	4.06353239267925	4.08904662651222	4.50366984373168	4.08380091110001	4.16689409515237	4.15225085009802	4.23503403159385	4.37636599528501	4.40983073165143	4.4086231139496	4.06001883518208	6.00374044802717	4.30498567877949	4.25181108495387	4.09446762495615	4.29688191496319	4.34519318154698	4.38628823392355	4.79808482684826	3.97696528547564	4.23239840468197	4.17864261609062	4.62613011255339	4.25931072051127	4.44103118482692	4.35567836610849	4.13515747636558
ABCC1	6.59024305159683	7.31028261191884	7.66469508710846	6.2836804768945	7.0375858874605	6.90149368018498	8.85871471580443	7.00830100499482	7.50289868853572	7.57954664349258	8.54041118292275	7.06459931404644	6.86476898108727	8.41025161469912	7.55837908996114	6.94392773841473	7.46009338668436	7.03530580058669	7.65357985812089	6.50337024700843	6.0209841074815	6.36493171280341	7.07388627063177	6.78276130174247	7.57753378814689	7.22569747423008	7.55872328173513	7.69360480577495	6.87091857215601	7.80543143731786	8.59928660787619	6.61758878819145	7.04084244792895	7.72728181101828	7.4767338983005	7.08360623355672	7.43708701343226	7.21333056865303	6.56118111477267	8.61858208884984	7.74287697255354	6.72853049130434	7.46236161970227	6.6340475963021	7.25222694034382	6.59268407602073	6.03344639178781	5.96156368332138	7.81994774666699
ABCC10	5.33070709624791	5.80069431018694	5.51471689189887	6.86258630672701	5.57149808511425	5.85923045697513	6.92492179115568	5.66450012232543	6.46065800176058	5.68453016200243	7.15038457096498	8.18337025559428	6.51369778137267	7.39908650511222	6.98418991650157	6.41613729761206	6.819528703007	6.40560649548865	6.47640795633299	5.8622507876252	6.28012651317193	5.93069389767325	6.02496570137628	6.06028393130518	5.29008335799144	5.79701912986429	6.20516563512635	6.4757656716992	5.77016868949222	6.85824347462991	4.59018470498322	5.5006051733981	5.43127705132872	7.88231442911034	6.49157115132587	6.4720312999253	6.42423241031198	6.64246086845247	5.96809939916483	6.72385238300251	7.44196130256695	6.63513358217123	5.82904659016491	7.20175335549225	7.29072452535602	6.29626925063196	6.03956926114008	5.80400467780521	7.51879482278484
ABCC11	3.05764445173201	3.08129004578163	3.03788638268335	2.96909049470983	3.10468779817395	3.05841022691946	3.07475114879468	3.43137313341334	3.15201337490119	3.04269559430572	3.16455482386978	3.0414758060128	4.86561215967569	3.33858710919355	3.37281748723749	3.45444375303348	3.21558170737022	3.1185756996848	3.13415851807439	3.15361555856438	3.1237224119081	3.32583110733407	3.27114391516751	3.39609658290306	3.24821564967138	3.11161359073045	3.06212467050004	3.17910540451246	3.17910540451246	3.17910540451246	3.17910540451246	3.19473741033758	3.17910540451246	3.1793979722788	3.17910540451246	3.17910540451246	3.17910540451246	3.17910540451246	3.17910540451246	3.17910540451246	3.17910540451246	3.17910540451246	3.17910540451246	3.17910540451246	3.17910540451246	3.17910540451246	3.17910540451246	3.17910540451246	3.17910540451246
ABCC12	4.77831872183571	4.79636586929261	5.16370473609283	5.10202783136633	5.65525272974174	5.40506563845851	5.23347957004663	5.07844778118265	5.33738430323311	5.49576263879864	4.9856385571733	5.13964886192915	5.40618798835594	5.3230203087282	5.26997068171364	5.45881546854838	5.14684159447283	5.32443614549418	5.31279129265389	5.32494292883463	5.70492359694535	5.68730957160252	5.27452323537478	5.06464282779173	5.7196423867657	5.10697107960262	5.06634493923145	2.261387	2.261387	2.261387	2.261387	2.261387	2.261387	2.261387	2.261387	2.261387	2.261387	2.261387	2.261387	2.261387	2.261387	2.261387	2.261387	2.261387	2.261387	2.261387	2.261387	2.261387	2.261387
ABCC13	3.00551822740617	3.00129219624957	3.11257112197892	3.09105433610077	2.95665336319692	2.95980108141968	2.9274398491711	2.97089846859831	3.03270793768083	2.97830095573108	2.99822538371958	3.0280049106061	3.02438776970506	3.03565912514441	3.02059144359371	3.14935931228258	3.25481836052731	3.03032258156077	3.0037770784568	3.08070210686153	2.85840812099155	3.17446954905231	3.07573356293881	2.91543859036812	2.88519352437056	2.98788343906466	3.00736324673745	3.01473967873196	3.01473967873196	3.01473967873196	3.01473967873196	3.01473967873196	3.02056522739676	3.06843366427547	3.02002191583689	3.01473967873196	3.01473967873196	3.03533987523102	3.01872522759704	3.04266317059526	3.01473967873196	3.01794875865207	3.01473967873196	3.01473967873196	3.01473967873196	3.01473967873196	3.01473967873196	3.01473967873196	3.03319805072454
ABCC2	3.00966979644335	3.03363476912552	2.95759722134126	3.06039013796337	3.00115367356589	2.97056653628064	3.155734965452	3.13092197068902	3.08601863825098	3.17198609656897	3.06566819630026	3.21240830473276	3.01449691703702	3.09593089685861	3.03658889952798	2.91797921644986	2.99717097465663	3.00494494363648	3.19724253491506	3.10726521049132	3.01898360773705	3.19123107024486	3.26018157764954	3.0685732554724	2.97366347711901	3.143758668805	3.09337568767722	3.05956227654877	3.05956227654877	3.05956227654877	3.05956227654877	3.05956227654877	3.05956227654877	3.06297476756494	3.05956227654877	3.05956227654877	3.05956227654877	3.05956227654877	3.05956227654877	3.05956227654877	3.05956227654877	3.05956227654877	3.41330024936248	3.05956227654877	3.05956227654877	3.05956227654877	3.05956227654877	3.05956227654877	3.05956227654877
ABCC3	3.77616332623572	3.70328740982246	3.95287149045728	3.72911985906517	5.61674660073089	5.24382317659799	4.79492267117693	5.10580069933342	5.17621589678168	4.45680186379486	4.64914082097547	3.77858506946102	3.79213468750846	3.90664477245914	3.77042881670858	3.69196698037492	3.54350875512745	5.57044158570241	6.37479877682295	5.11331107330424	5.50846641193041	5.29741171518057	5.27575771708042	6.67422751693945	3.69960150187674	3.87902273861013	4.18004802457475	4.45400187545308	4.17351800984702	6.00613183112619	3.98027142960431	4.99657852529538	3.50747005046851	6.08565948653855	4.24930640286831	3.53408534564083	4.27158469241962	3.8281650656801	5.28981491913209	3.7353328483075	7.9727741201246	3.98568350014731	4.33762504172969	4.06700182758237	3.62650939219279	5.26832389829036	3.73831048905465	4.26531430164392	3.81578220247436
ABCC4	4.88611135872104	6.21503667605175	5.71205837779685	3.86292682205351	3.34813992736479	4.90880618803017	4.39143586461942	3.81104750312899	4.80117187185768	4.27781276720258	3.54367185250864	3.33364855754442	6.74956501343928	3.39406013317284	4.20891179597639	5.69324675872216	3.45648635618263	3.79316685402577	4.65637174192315	4.20168564246774	3.68068249473172	4.23170415596688	4.19148819335458	4.932384985761	4.9209009307215	4.70906263395081	5.02211432300004	4.28608932373551	5.43761872070581	4.05573107967994	4.90284998524284	4.55478243425252	4.30433878202478	3.82611719279627	4.85853213162929	4.41827720385314	3.44607293110082	4.54632477424257	3.44479839648448	5.821588089501	3.3306173110707	4.69641944082244	4.34297587638234	4.58819612411748	2.89591197517151	3.65743594337078	4.39990204677083	3.38339007073003	6.66930110381935
ABCC5	3.66923429943942	4.63166617478891	3.97559382541086	5.31745485232662	3.98213956312056	3.96719021717715	4.2375868750164	3.50453340547978	3.63173293358422	3.66178318868655	3.41618435999349	7.00519056249186	4.81903668810762	4.03193636634215	5.57895782270608	3.80630735491903	4.8433666462195	3.88629437318996	4.04172601475252	3.80959982518686	4.3363476365403	3.75571695271088	4.02768189365085	3.53775680017846	4.10849439408491	4.03664531834673	3.96439935691614	4.44117384389425	4.8864793014882	4.24573980427149	3.50072517008072	3.21401268513859	4.08480831555483	3.16581358025968	4.75666562140764	4.80292446880329	3.3610269697863	4.72278747329894	3.77419268644267	6.31996532929278	3.98954796142018	5.42549475596241	5.04981783955422	5.14373848775353	4.18758761985573	3.32776760016291	5.09708283993129	3.40790227824236	4.53316727988976
ABCC6P1	2.98020894824855	3.6008826000924	3.699413674793	3.01740543122925	3.55217781945442	3.04574564075584	3.62467137188296	2.92600982762868	3.35455437685968	2.64202543814786	4.69222510322019	4.39509049964021	3.40671319373801	4.83686127823737	3.36013575798166	3.29889272928114	3.43703526306907	3.43918857838003	3.36327332160177	3.20675842351936	2.94075433708889	3.80414430807615	3.12834156900228	3.24326902194079	2.46367345656095	2.59918585656401	2.39347799275116	2.98953829998719	2.98953829998719	2.98953829998719	3.46074154319386	4.49275120732008	2.98953829998719	5.22475490236399	2.98953829998719	3.29857947811968	4.38475402429763	2.98953829998719	4.11890733774425	2.98953829998719	3.99081736460818	2.98953829998719	2.98953829998719	2.98953829998719	3.7119363669559	4.84778262593407	3.0789717856311	3.15920884515047	2.98953829998719
ABCC8	4.19968255260189	5.90173171317345	3.28857072015746	3.3804453256987	4.41442346697689	3.20102754478942	3.90614763643742	3.82374653082327	3.63718314173406	3.62529797866908	4.16114201404706	2.69868629731287	4.6238515814351	2.87537744260251	4.01470552327446	3.99727079334434	3.3144454418247	2.95601956264967	3.39683269506704	3.36908249586007	3.31877152685081	3.31416005427002	4.12508475534905	3.28359005692452	3.70158106337399	3.37843089653628	3.67312372673503	3.25324200789295	3.25324200789295	3.25324200789295	3.25324200789295	4.81348021051698	3.43316420439527	5.35676766266788	3.25928834420851	3.72151041411597	4.59383026975271	3.2659644799411	3.27150159517361	3.26488614394681	3.57455401291473	3.2622934626792	3.25324200789295	3.266016565828	3.42575555528366	4.73768479331197	4.88303807097062	4.88931614994899	3.26408802903568
ABCC9	3.45655553220233	3.36996043404667	3.14305167502967	3.17786053038599	3.49107359977055	3.29037163705031	3.18930071436909	3.34219393022135	3.17300207663348	3.23075360201183	2.83742479156077	3.1133402992853	3.3429746149767	2.52162615544732	3.81849930137361	2.89261908097607	3.17285138091854	2.92734424543671	3.22233498903055	3.03903278330996	3.08089353447158	2.85835675659267	3.16178457940893	3.120363265482	3.48811809053022	3.53451229539191	3.28591682930705	3.11587875514195	3.13344995021091	3.16045201776753	3.10531633716561	3.14365853713565	3.20312292812052	3.25161937823432	3.84842245611492	3.11745344327212	3.11767176619836	3.11950881675354	3.10897017753864	3.11533836609705	3.10271459143043	4.64257507907006	3.17602279243225	3.11656394811311	3.18268806143451	3.12462358725119	3.11915742520771	3.10943930733627	3.11139748577231
ABCD1	5.18442668378903	5.42880924903621	5.16375005030346	5.06070559288894	4.77955147335302	4.93340995469563	4.93538145807784	5.15708187741093	4.56132020365105	4.94222157255598	4.94021887122718	5.20416829514437	5.03610875625534	7.6588152272424	4.90553814637542	5.54540313366279	5.16478857416339	4.87425063295089	4.56685607226168	4.87395049589952	4.94842966627291	5.43579645368492	5.09075905400448	5.24636957708149	5.90627622884252	4.45514610669906	4.58951911330603	4.71835566366578	4.94457110705546	5.82396109422026	7.98686481844366	4.43676125428185	4.87514220744034	5.64471816796061	5.71954301457415	4.67160802390637	4.86654226661313	5.34512435061951	4.68430702845871	4.52887582250838	6.04259690000504	5.26676238706372	5.14787887169584	5.01918905045619	5.93641328327282	4.49345831490541	3.88538669837386	5.15849419965186	4.96649137868263
ABCD2	2.96602743260365	2.81845119057118	2.59308787435673	2.70049445691057	2.98873513189183	2.90716777507292	2.78245567839003	2.84160692024097	2.78600903875299	2.83897719193308	2.89138305430348	2.97961634624127	2.83488549428093	3.08222217081631	2.71472053955486	2.97077389660279	2.90760908405396	2.68245152537035	2.70421477080137	2.59215936663416	2.78704222384361	2.86631421392152	2.70744522850969	2.64725684856736	3.05616793616748	2.90683359830627	2.63677246643104	2.81953997759838	2.81953997759838	2.81953997759838	2.8225843746325	2.81953997759838	2.81953997759838	2.81953997759838	2.81953997759838	2.81953997759838	2.81953997759838	2.81953997759838	2.81953997759838	2.81953997759838	2.81953997759838	2.81953997759838	2.81953997759838	2.81953997759838	2.81953997759838	2.81953997759838	2.81953997759838	2.81953997759838	2.81953997759838
ABCD3	8.29164001095468	7.97694304894471	7.13440248673865	8.12540265421439	7.46496673754784	8.26538551640196	8.49221397483536	7.71033802422674	7.81979602236361	7.24372626371328	8.38328452768296	9.59357036718066	8.04292514441161	9.19321922480552	8.34364375058877	8.04644469305132	8.89160202394633	7.68436792375482	8.20753793214817	8.31915459256924	8.06417312943305	8.44881014708367	8.49808233020327	8.20546663883415	7.52105836921548	7.89240634055282	7.64493042312391	8.29666738857051	8.9886312661391	8.08034007956336	7.85854051702452	7.47059404936651	8.36996735579552	7.12263603136609	7.93286429031126	7.48927649058328	7.71177514364254	8.41160966736684	7.85246194091044	8.87324221895182	8.19961980074761	7.55691850185128	8.1445711619789	9.87888547315664	7.00384293936245	7.78829381411533	7.44656235124683	8.27936353109827	9.16758589265567
ABCD4	5.48158388023406	5.49442336569372	5.68762959941628	5.0817215226173	5.8782131518596	5.07554202610216	5.60166791593689	5.32669670704232	5.6925543005402	5.21818063416797	5.86007127070308	5.19213082338746	5.43698927720495	5.87010539341161	5.18104687147311	6.33356356305446	5.64827333466922	4.90157458482471	5.56044258653998	5.25621959974559	5.51727381157457	5.2404285960287	4.86119660725352	5.08081741097996	5.46779447292454	5.18804615731515	5.41086448862998	5.06087405451914	5.0262918274145	5.32955709199467	4.79623561135286	6.17425713488039	5.35806106159758	6.03748555483023	5.35500346454501	5.46955307566805	5.75627670878925	5.30399205849211	5.30905186585447	5.54125770043651	5.35264988543432	5.43675013475531	5.07241359054874	5.72759366067681	5.61167913455759	5.76806581450478	5.87054522487156	6.02954507891979	5.23361562953266
ABCE1	9.11908709216194	9.10760824427268	9.08365350870747	8.69936451145592	8.66446805079326	8.67795175318216	8.50703270789508	8.47110498408367	7.95846950614711	8.27247981085018	8.20178044288691	8.52569436901951	8.77686756675668	8.50633042617195	9.18158644057678	9.65866749684218	9.20932529732293	8.23131798139273	8.76858793453929	8.83885430864466	8.69936451145592	8.84398037136824	9.48707753009749	8.53359585613776	8.24410264030884	8.70413981077888	7.7501807092525	8.7341827049006	9.09166403091645	8.71235458226768	8.38806847393227	8.13677682274438	8.43504564088166	7.89778263373558	9.96318843910137	8.52577651028183	8.27152296403234	9.16471949574473	8.18991296164237	8.9120774828929	7.64218837012631	9.45310906651692	9.17526660620171	9.04209910825145	8.60861237332882	7.96268752809296	8.85864495563712	8.41691987713315	8.93680321185473
ABCF1	9.39641270646301	9.24938705076861	9.38790503588569	9.3331534970156	8.01753404435825	8.58723904355161	8.08762957326734	8.99446505607633	7.81936566298483	8.43999051455725	8.04728684092373	8.75709827184556	8.21526643982475	8.7046637774665	9.06824382433332	8.58658402618889	9.39195038842951	7.60920096046698	7.85884217348532	7.83397003222076	8.23563486264588	8.07072537849766	8.34811372163838	8.11308486011209	8.31366609992476	8.49614156865441	8.84995520072227	8.86039257993488	8.58940004913401	8.95329141556033	7.48143833623355	8.53939647930596	8.72803354780703	5.19946976500419	9.341904334843	9.09929611474035	7.99848974255105	8.88122553526608	8.52527410364772	9.07409397662845	7.92623587457679	8.5699940387804	8.42787934862354	8.61630530870941	8.31365679372137	8.45044528555946	8.62392133454207	7.94978677868764	9.09618447729455
ABCF2	5.59265775362594	5.66606708917029	6.33883089396175	5.21756530440841	4.88466156089177	5.36093563985089	5.38075241869125	5.16080766145475	5.17006540851514	5.22842769757945	5.3899988367285	6.26765878821318	5.19929228649468	5.71018453861958	5.50540252209423	5.12983079496212	5.95075833366277	4.90975028450274	5.54072914674894	5.21881134202549	5.42335486151443	5.36637074003873	5.56873374201883	5.35996557747651	4.68701533274205	5.01912814304585	5.10199625822973	5.34348892366892	5.99265756035755	5.3096431901831	5.13980890127057	5.07711645529248	5.68823927321094	4.67492603076008	6.05294482929246	5.14863304481498	5.4169667290469	5.91521004391544	5.57612762099963	5.90814104558553	4.93237128470539	5.25591622788186	5.54959100520646	5.54483869518053	4.80457324887422	4.80733501277393	5.49050205684751	5.14515289082424	5.66911221409733
ABCF3	7.54907463436549	7.04599217466187	6.63525133477255	7.16022453461656	7.07290612803302	6.9495018568431	6.72772329793768	6.91225466546837	6.05920445004096	7.0362341578362	6.89114922015827	8.29382833395062	6.23269972300936	6.66014693803402	7.10490457647127	7.18539153344764	6.87600669519566	6.8233688915579	6.74068523957425	6.44592023044261	6.64936226435681	6.26855478319107	6.67059243360464	6.69378152608274	6.24744993246075	6.7455539122328	6.80622351995474	6.48478462177567	7.28867815210989	6.70514780589783	7.62995311312693	7.02448130785822	6.60136311314807	6.16744796269737	6.79812488420637	6.86600765363407	6.63315164055894	6.72509445523496	6.40792035674488	7.77595787426642	6.48090654902789	6.65357096938547	7.12701569805086	6.67092792412168	6.8134895552735	7.17077468566457	7.60384539593255	7.18383310347477	6.25469022875964
ABCG1	5.85014363523472	6.30781353821865	5.23744273572274	4.91692369973513	6.25303709517853	5.89644435790165	7.39711668655161	6.49565510512045	7.03363157597465	5.93197016436453	6.85673150623567	4.72198309082231	7.23879150985504	5.48990775003247	5.9430541203139	5.08615791279348	6.61018465229056	6.09410232701346	6.90092901319765	5.2628105358853	4.73141887669746	6.59394606876675	5.35730242065146	6.70260115201061	5.46235515170844	5.39258310942592	5.72710513107161	5.76090995429174	6.4573972493762	5.76624463614969	7.61188405472127	5.20365139573811	6.67832278355843	5.89144164088365	5.07015678002855	5.35588534140593	7.3827522119525	6.57235225460915	6.09879902641535	7.30246730543271	6.23044120318323	4.22395619473141	6.53596097762181	5.70455555016226	4.42038042479305	7.05468441485293	4.78712718822345	6.1253153112209	4.83985030290078
ABCG2	7.38892290099732	4.98319954142568	3.76372926728266	6.20316541608698	4.46934329395381	6.50598793767141	5.81602586533957	6.79689337638927	5.43635151035144	5.91374066442894	5.30331141612941	4.23193804854411	4.33253311277616	3.98690071753718	5.11985776475842	5.91374066442894	4.34746723710539	4.44290520387077	5.88206994674265	5.45198334303462	3.82752794348727	4.46304882930076	4.70662799229314	6.27249360983181	3.37861057432653	5.71003818818938	4.57649415187732	4.68769506899713	4.74413592840757	5.04207621762503	4.48913806131565	4.17135987129187	7.12869425688487	4.07285795842529	5.00342224774047	4.90078185799121	4.94127830904352	4.38714490665803	5.31144788140416	4.54071531611887	4.90210523531247	4.18075691257457	4.87564181847833	4.17886624335018	4.85486393728833	6.22042617126279	5.09218194246478	5.86026590191151	4.75260327056454
ABCG4	3.31033437010454	3.43836833499843	3.5131436470723	3.28676893290153	3.45151385014602	3.24291920062431	3.32305243864056	3.39889070139845	3.23311169934086	3.26688771097524	3.27350836493204	3.29253025717398	3.30436187876265	3.4751942079008	3.37558789375621	4.09351090617364	3.53917393210752	3.56822710625339	3.25393127790598	3.19170366480399	3.43256842877945	3.299690854958	3.45615758797199	3.36479455333181	3.56347829981498	3.1657718680715	3.26112873558894	3.33658521608797	3.34611720294585	3.34243298139439	3.31905125201076	3.30433251391763	3.46090458296249	3.35258411792707	3.33379447974463	3.31838554624001	3.34066740719058	3.34636586302425	3.91936529966029	3.3358175302975	3.31370864354619	3.7352192871959	3.34806565031949	3.33776339981422	3.32366226468173	3.68159981172408	3.34214369429094	3.32690675539996	3.42589470814589
ABCG5	2.67529568929958	2.72172569197938	2.46708059881628	2.80879021759491	2.55766944212909	2.54428985496904	2.66097983005839	2.77567802882928	2.68668546367915	3.10395064679416	2.81125802075418	2.93075204444803	2.85895498197042	2.60571828928138	2.60168620318382	2.752015448031	2.57632575320161	3.1319216841797	3.13620576387974	2.92829959163827	3.08738341923495	3.06912214725514	2.50208376359829	2.70848354001005	3.0785909560976	3.124307161912	2.53166139703192	2.75531830640642	2.75531830640642	2.75531830640642	2.75531830640642	2.75531830640642	2.75531830640642	2.75531830640642	2.75531830640642	2.75531830640642	2.75531830640642	2.75531830640642	2.75531830640642	2.75531830640642	2.75531830640642	2.75531830640642	2.75531830640642	2.75531830640642	2.75531830640642	2.75531830640642	2.75531830640642	2.75531830640642	2.75531830640642
ABCG8	3.47502787623792	3.51085329931855	3.5107579286653	3.54321649510415	3.05995673132975	3.01841991604719	3.21150803882344	3.10868814464077	3.02159752534248	3.2102400413272	3.10761387429577	3.37672396370664	3.02230769974218	3.08487954817564	2.95413938023082	3.81129345632669	3.04712093601754	3.29851327919455	2.97054760026388	3.11131052457241	3.28495597181079	3.09283250002545	3.04794211081913	3.06851382012564	2.8620234548519	3.02272436871205	3.02898260835374	3.1591021811063	3.1591021811063	3.1591021811063	3.1591021811063	3.1591021811063	3.1591021811063	3.16171344508847	3.1591021811063	3.1591021811063	3.1591021811063	3.1591021811063	3.1591021811063	3.1591021811063	3.1591021811063	3.1591021811063	3.1591021811063	3.1591021811063	3.1591021811063	3.1591021811063	3.1591021811063	3.1591021811063	3.1591021811063
ABHD1	3.45736722054136	3.56226624960825	3.38510642315297	3.41569094349906	3.61000665341102	3.35503768238237	3.27435391524303	3.37426693430796	3.34256232195975	3.43959071481365	3.48956151745162	3.45323190622207	3.35198601559912	3.37090347020361	3.31617516936509	3.70593560941861	3.17528396529893	3.61288528820683	3.50129599328402	3.32525749866546	3.55013888286683	3.45085970406629	3.48200696866416	3.34640751407788	3.3896880323543	3.37810007994183	3.2550504171455	3.39621520376288	3.39621520376288	3.39621520376288	3.39621520376288	3.39621520376288	3.39621520376288	3.39621520376288	3.39621520376288	3.39621520376288	3.39621520376288	3.39621520376288	3.47562391352891	3.39621520376288	3.39621520376288	3.39621520376288	3.42542430219242	3.39621520376288	3.41910967545738	3.41222699047837	3.39621520376288	3.44247061426525	3.39621520376288
ABHD10	9.65159915334153	8.84276518139955	8.01017412865813	8.46782201650597	8.98971038084136	8.72911258544105	8.30519944377034	8.66478613399571	8.21886406603401	8.54425403191517	8.39442657851073	9.24076226366191	7.71646258244659	7.89658675955363	8.9156773983377	9.4250145771064	8.37597966963313	7.76921771938572	8.46288486063961	8.85753824085764	8.54463483220277	8.70752016771018	8.73294519396729	8.38688090832085	9.03858965815255	9.21048874039364	8.55740432150695	7.95276009553776	7.80981113000752	8.27620747981214	9.41117801471706	9.31253935532589	9.10934215545209	8.22907632854369	8.40671845795144	8.88223257651733	9.1079481593508	7.90390461627042	9.38604804940653	8.84043254493841	7.25685153176583	8.9431264677636	8.50995754107202	9.44607514614825	8.41989978224347	8.93388161360654	9.78712480412182	9.18140565874717	8.66749762253858
ABHD11	5.61252867301919	5.46540399687658	6.01977623085493	4.86390782444859	5.19910728545665	5.30153384332737	5.3142776300506	5.03372530295519	5.33377678980588	5.65937666514398	5.60529509390975	6.80045719471213	5.0815288738064	6.1512714061844	5.9546595890127	5.74534810049814	6.16262103006744	5.2347686597664	5.38512295468861	5.43173850301922	5.45765123489366	5.11190003191378	5.64319730525624	5.20452137350537	5.03960654475506	5.13087492237262	5.36848585135822	5.13428491408097	4.95065681581971	5.29802681655449	5.78009758652837	6.39721905061699	6.30192061180894	5.83502034657139	5.25522554687646	5.69470144392748	5.8813619384178	5.28686671861391	6.78395436994784	5.28542829111708	6.11778813433751	5.22928182370487	5.42760956980342	4.95159872983638	5.4481830015718	5.71620795149228	5.43487415781153	6.07119420987275	5.11209732010626
ABHD12	8.88777253942283	8.07583597638945	9.07143611989305	9.36768784507682	8.42808689462227	8.67333277184121	9.12009534189593	8.65411701407252	8.33328955397465	8.87307815204245	9.08127944729495	9.11047023974819	7.8473338995373	9.6821244262041	6.40997271806052	8.25325999140976	8.59412446278067	8.729452294307	8.8831872771896	9.05167679783671	9.10391251669495	7.88281712040172	9.34444637415836	8.15910813518845	8.86703129472658	8.86325509043857	9.45659267169942	7.77649383852737	8.79881983337256	8.07858203676198	9.50694706361136	9.1722162096416	8.5867569478135	8.52965833049155	7.32928069190825	8.48520786603456	8.46664050457583	7.7887759048847	10.0576691306601	8.34463651999921	9.44687016735679	8.42323755555015	7.87901440639182	8.18878506914453	9.22233311694106	8.82886623738649	9.62090932475953	8.9611828158143	7.82450107613277
ABHD13	6.67970262448974	6.40570933490782	4.88886498032932	7.1213353042292	6.06063110008614	6.48738790033883	6.14547250203229	6.45652990040163	6.44468295525018	6.39841168618045	6.27695632234928	7.3847539568475	6.76285669363781	4.62267056103081	6.53755642593047	4.51357238121213	5.35062818676264	5.6426746414881	6.85786487307905	6.4318311068871	5.87191866000167	6.90937483964504	6.53500116617071	6.97146597568087	6.21694219687252	6.41063193739904	6.24132274925576	6.36132220734318	6.24927375209031	6.16786590471739	4.64599272588066	6.39162062227336	6.73389343234739	6.10117517610343	5.65845436112299	5.83585909478029	5.26171431721725	6.76283122376954	6.44857054514572	6.42006224979164	4.3597941619469	5.78279530707707	6.09891993373219	5.74929313226002	4.85641937901937	6.05304117502845	7.66829419249168	6.88513555552502	7.48815911112963
ABHD14B	9.60659575330789	10.3597048145193	8.67520865477342	9.6374245768637	9.77047502713817	8.69728853958963	8.04812515800576	9.71847543836399	8.42156402269807	9.04840737608009	8.92341286881911	9.17663230148802	9.2865373972533	7.39188197741125	7.23107951319082	10.643488513931	8.0096512796236	9.79756106845121	8.11720359697512	8.01587172817893	9.00778084735038	8.84136060499991	9.07343363724818	9.44655323259851	9.12468481563897	8.47259668074167	9.27351468471419	8.75231470755862	7.7409157893324	8.73021608878171	9.17557296826878	9.691651719022	8.73021608878171	9.51540046662705	8.4361563592944	8.70251327361991	9.25410608940343	7.11735710867623	9.89716905521429	7.77092169986801	9.30109219669392	8.6136374572148	7.62334172236291	8.95077295303133	8.48895244680867	10.2920248545746	8.9977845268677	10.5043536664879	7.96413647786233
ABHD15	6.06784624427808	5.43373815367278	6.83612327012139	5.29068048008531	6.61952527464508	6.65518563986241	6.32804389789964	6.45603241690316	6.18151654709449	6.31255437551105	6.968524594679	6.76445420957093	6.15305455669874	5.32991346756202	5.06344232483091	4.30860478789651	5.78115409189607	5.65344563000955	5.77026843237522	5.66017164411178	5.38409622719663	6.66269958588651	6.26252527524332	6.49475120569621	6.4000011427179	6.00444881027517	6.0533488840801	6.16985903158929	5.73078849764091	6.89354863060715	5.08228435248883	6.81914155747604	5.87231010841422	4.39025892624445	5.68593346453283	5.3687830319531	7.3936601051569	4.63151283611393	6.8555527283676	5.70763442815184	5.78608955226506	5.95737342689664	5.44097964942957	5.09624470573296	4.98978027529384	6.75418937415046	6.00409779450536	6.08717929931205	6.5178483541908
ABHD16A	6.37037457527931	6.14330081160087	6.37054268031007	6.36578853956788	6.08362965103208	6.3241334777834	6.29816532095706	6.113975071267	6.45264256794101	6.46701869160997	6.5490337544393	7.03064373639799	6.11706660247303	5.61891910755093	6.0132482081714	5.23588871513739	6.09068375437015	6.13007589844201	6.58242012638141	6.30648464680268	6.43228625893354	6.31174709041416	6.15186132335158	6.43763850161156	6.27608146866946	6.16040397211982	6.31219956293258	5.97385449701799	5.48750410839827	5.90548055984328	6.18680233842289	6.5698376672313	6.3342480166103	6.83455650346555	6.14017973050615	6.492715997979	6.45915614924954	6.20780885704162	6.4976607424921	6.30654458625582	6.37349044201159	5.57246015586174	6.21481886993584	6.10620758281021	6.69740780587315	6.59139197072313	6.72508585523558	6.69293638326157	6.0525981977547
ABHD16B	6.07059743762066	6.02004547597039	6.24300940063359	6.15700032469171	5.70064485658859	6.02874857114986	5.9853537692088	6.10803963103585	6.13774542939329	6.08583020115482	5.93089821270489	6.33393036942714	6.05763347205275	6.02539727825677	5.88789549744181	6.38216733834934	6.28550585277788	6.01543300516767	6.24727366422556	5.92744345453508	5.86338276067168	6.14544003885301	6.14208541124088	6.21440398986683	5.82597264478929	5.89238213423318	6.05554899619726	2.261387	2.261387	2.261387	2.261387	2.261387	2.261387	2.261387	2.261387	2.261387	2.261387	2.261387	2.261387	2.261387	2.261387	2.261387	2.261387	2.261387	2.261387	2.261387	2.261387	2.261387	2.261387
ABHD17A	10.4111911617979	10.2372700733577	9.66979966425975	10.3150732152896	9.94286926366527	9.41308313316054	10.3566754331621	10.1071432291609	10.0577083967701	10.2495073110532	10.620335837219	9.37915320468378	9.81630010275178	9.52545026791421	10.0482452468193	9.35667901112274	8.92775120707049	10.2713528542284	9.77258809415092	9.89336238813639	9.83562872264002	10.0823012169974	9.54766118291963	9.52789827730653	9.8864069753037	9.80976269332732	10.2598975545935	9.67467503481089	9.91828673247842	9.70315423065443	10.4951645009066	9.92302231591241	9.66068499922268	10.6599776985724	9.84262595383404	9.24238923940271	10.1759842897125	9.7747491326868	9.86071880302799	9.48441914512801	10.9143233396738	10.1833911406188	9.48088599236357	9.93158343129473	10.2605282716722	10.4196409704934	9.75989073512234	10.0824090912061	9.38672002300438
ABHD17B	5.79564064199694	5.8290908891406	5.80507211887519	5.77231990401556	5.60597115103131	5.49106036057893	5.60838107705398	5.37005555063169	5.6407619870601	5.69787483199082	5.7452107855447	6.12656601762951	5.71985711421932	5.38827629073809	6.38437427586592	4.78720963132493	5.99576046516408	4.98781141935914	5.24447343401291	5.10398170273692	4.95447446776486	5.56562131351885	5.32027328369402	5.48805274845962	5.75310937152056	5.87102174864262	5.73262090356674	5.4717355282491	5.16729319629835	5.18655145337584	5.67299725359918	5.84319290719222	5.96341460037508	5.22965590290354	5.368232896576	5.8911457850773	6.0618962565681	5.77921836004477	5.08779099465008	5.72118168080397	5.22157183008011	5.43725084518394	5.43206611287942	5.22539693908285	5.36618883063693	5.48368377330309	5.90089409719645	6.259222072278	5.39444402229109
ABHD17C	6.61583223352613	6.45077045022882	6.22235002718497	5.49834556833733	7.73116605839539	7.69289508616234	8.92352174741907	7.88121670639928	8.46539407011587	7.60776629917969	9.16809788796872	8.18361255304952	8.66617548805722	6.41695485401513	6.84637057287701	6.98206461297847	8.53028243624873	7.21470021731541	8.20927056301879	8.26672087618624	6.96791123542011	8.76597235603738	7.60191926359265	7.68501278090462	5.51561599802276	6.44969136697654	6.24103381381392	8.66720018965301	5.52935406754111	7.27247534225579	6.52026295074272	8.4277997936111	6.26704840558996	7.89055768497114	6.0599277849665	7.64161743116361	8.97641393421757	7.19550254054778	9.91756651292411	6.34828094478096	7.99174216626939	4.53914190599538	6.87913472458577	7.61984742896072	6.10121811826256	8.59026198216146	7.88233714005348	8.51572706755437	6.56713756957197
ABHD2	6.61496767363252	5.65468371054574	5.5564162251247	6.18361929395159	6.0053432887365	6.26470185149981	5.85886596746591	5.88986897628867	5.92686326613685	6.4622028736465	5.84790998708045	5.67240063351492	6.77231131588347	6.47956106970619	6.72623470872458	7.11477233502408	6.36032232877002	6.66117642528014	6.04454235021288	5.72464282774677	5.63063932248303	5.68805098770707	5.29421262752939	5.89612033121416	6.65655103607739	6.09672505852772	6.18062369475014	6.35275871194365	6.29483302676548	7.77246809569755	6.10977228748961	5.30967955826048	5.83760163170101	5.23318306618503	6.58617076853093	5.35312805996831	5.63576816892847	6.11099168793437	5.53764140678662	6.1762573283567	6.10068956187723	6.53386564593593	6.13001102111829	5.99026610387247	5.82489421389429	5.64278427899123	5.20678691333129	5.72820316429704	7.64974997467398
ABHD3	8.97237966830899	8.79544992071173	9.94928959700237	8.40919504835779	8.361928603083	8.77586222042898	9.63716354083491	7.79446332222378	9.21758100562737	8.61838560905566	9.97009806966023	8.24076413222726	8.10610038648251	8.72305623951833	7.65585106552095	9.50990018830438	9.54396134415451	8.54692142963586	9.64342995048724	10.4915624932556	9.71115601876963	9.29048076515706	10.8956813814073	9.21758100562737	8.98962051164753	8.93866177088132	9.00202042282276	8.38765704155551	7.98326883675821	8.41536906784928	10.1459670506713	8.23717319508945	9.90215406538705	10.3787819577503	8.21734750101706	9.88085230434136	9.36390176320717	8.2207634246654	9.22239910488933	8.80451734295911	10.7380300841222	9.28106837854137	9.2735168819283	8.6526240081191	7.64008141115665	8.80628836902154	10.2253140478661	8.80901300548362	8.74584262999445
ABHD4	5.10356586495656	5.41679687021375	5.87671998128882	4.87828985409245	5.24435832928744	4.90968929061836	5.75427081114235	5.42142381809414	5.5027374100079	5.33732960969541	5.64792355398702	5.39477152302169	5.12180702245023	6.33595154480025	5.74802574151488	5.72572731143047	6.62842789625198	5.37724629168132	5.91428671583698	5.47284832919749	5.58480946359384	5.08922755804151	5.04201655258755	5.00906898489967	5.26969823032071	4.95821399804109	5.34987721013489	5.38174371967635	5.43446955038528	5.30880119079786	6.72846834758997	6.01160589124525	5.59912830014059	5.49171234553512	5.1763450207418	5.67912705720804	5.66068783028136	4.28097795620302	5.87703031841964	4.85304864184244	5.74537525349398	5.29523386592173	5.10061437304236	4.96433412022005	5.48088261379142	5.30634009735501	5.68200528195763	5.55937732173448	5.14542284441531
ABHD5	5.72984103465309	5.980295122772	5.47261576758804	5.9570010420768	5.37238084932148	5.49167362162348	5.53894874648988	5.54844685256545	5.52854330847606	5.26624450669485	5.74654021724021	6.62992103351357	5.47778547433498	5.84326509989812	5.70710427883021	5.43584896019054	7.11373182556254	4.85055580765081	5.79575320144303	5.6090594917158	4.93415413478514	5.36270876979411	6.0038091911404	5.60194245877314	5.37973606538345	5.88772796072839	5.17289339878021	6.6092422778744	5.95323057095863	5.83361947893218	4.69236155150127	5.54895443834287	5.69590555856753	4.90120863467891	5.05226568361932	5.6136715829273	5.6450803037483	5.90276412741002	5.95082064185321	5.15393272282299	4.81390629702549	5.60445791668555	5.25487271585039	6.54976538749974	4.7546224128837	5.03652411258515	5.52073801208802	5.81732863732289	5.70234992410899
ABHD6	5.90896265016544	5.34743313843334	4.86827844994483	5.31214591836837	4.88565260802878	5.83336377059142	5.41240081095467	5.6450564648382	5.67717498000654	5.64016935818393	5.74171285935742	5.2102143968055	5.55201816597814	5.44797277035581	4.78424926666651	5.00224244349864	5.05974346953974	5.337139757515	4.65596174908743	4.74594254503819	4.46131010621062	4.17655512966011	5.38431164059868	5.35575934441569	5.0010645298258	5.61339415262089	5.34388759114155	5.05322791395558	4.78874636767037	4.88663253211017	5.57830031214814	4.23635987283429	6.34081849151003	5.476407242448	5.43628377614593	4.81703695175129	5.40074870045924	3.90574585921731	5.18729599908053	6.35672067949504	5.01828320104364	5.48626787229075	5.02285527329531	5.36435386534888	5.45726620401897	4.6820305607125	5.24329594045295	5.38682836051019	5.05390960785403
ABHD8	5.9017382307433	7.04312587328081	5.52154127622686	5.71759267323494	6.53866477399768	5.7741109366021	6.0379933003454	6.4374768604863	5.65909790319034	5.98809437211328	6.19841877956119	5.91811815058684	4.86839637892022	5.40962637823958	5.43054244720432	5.66007953597298	5.68245741621935	6.10093223569664	5.84924397338804	5.82368366720761	5.44190572645769	6.25293026507375	6.07805445887888	6.0272038454071	5.33666552749414	5.62480514060325	5.82212559408135	5.70163667431358	5.71168074129753	5.65021941326036	6.83501792588119	6.19214647428533	4.84883195829206	6.20696673376299	5.81377726387591	5.88194258715019	5.67910191829089	4.57154041728078	5.73217979741556	5.95588547485217	6.03421974190395	5.85287614028317	5.74109721438082	6.27773440514372	5.72918044694617	6.65162786473647	5.75514047384558	6.46918848743579	5.23261807269711
ABI1	7.48273052612886	6.78644051538876	6.68795095462341	7.32518960706282	7.03657886750645	7.10690634519071	7.64724646944406	7.17155183437403	7.34103757442194	6.97933694053523	7.5105548042287	7.37574755471276	7.51210680839385	6.88889414673513	7.54512163996837	6.66963667339502	7.25432326789673	6.84346690676767	7.85788759568664	7.90471314560681	7.11920003193708	7.64576120058187	7.76465686939008	7.56736013542589	7.09834961749078	7.71216987181155	7.44086107519942	7.7162868182274	7.47318971618626	7.6738264462167	6.57442057333429	7.18241088727829	7.10994896877233	6.01126277306659	7.09206952036107	7.3320262779572	7.3134484410208	7.4186799674096	7.40019567084017	7.48696837101047	6.64858307941541	7.75375766253577	7.65272008994648	7.31818811777404	6.75008041531924	6.96795556383998	7.38114255134115	7.59186151517768	7.36419716487779
ABI2	7.74009052854113	7.83995249108645	7.10472801566782	7.18713681201256	8.16015090578613	7.2345532686901	7.60084334574486	7.82448088802168	7.79085264473386	7.70162221975821	7.8116736230867	7.01459058743546	8.03533321243937	6.6343726268139	7.95354181973107	7.17297746456377	6.17478166010872	7.97937718107664	7.747376371863	7.47819675644682	7.38830126332317	7.4103899402385	7.49116073948033	7.41838447263056	7.48881233266231	7.33248117360236	7.46920312534505	7.04116091638739	6.86790577070438	7.33169126147221	7.65780258685068	7.84359306603159	7.2492143294096	7.9992166614751	7.06912277598321	8.09833560494199	8.51652302643772	6.75595102042197	8.07383488604861	6.25692193604006	7.85932168297183	7.41408224744686	7.28688080601294	6.78260171933317	7.65677743833014	7.80816570229909	7.57656351987632	8.26260964999672	7.48312044640159
ABI3	4.957632186631	5.21803694220407	5.51168747755235	5.24062905438318	5.6234131161623	5.30017651313088	5.1645146641378	5.58045210362284	5.4399243673239	5.7667989893031	5.27351893047658	4.79001540262261	6.10774999011466	5.76570017318995	5.50951337295685	7.4954700114838	5.21586883807878	5.57188932684683	5.00680899036703	5.29337121265351	6.0830530314943	5.55287723628591	5.98396318848808	5.49770510329032	6.70793715597507	5.46072112132008	5.13346780108305	6.2944772696472	5.84170268064356	6.17687746016069	4.92227543255666	4.89439699399933	5.56100134867785	5.38017228558819	5.42206048508785	4.69851681727073	4.76901495487125	5.71301236675913	5.06650369737465	5.46156319493444	5.62510400331077	5.52128133581727	6.25772687919525	5.40738929173349	5.69671251349592	5.0164772709162	4.85498922331594	5.49130356687709	4.94655171366703
ABI3BP	3.55064105604745	3.59953710074137	3.97517288277128	6.880122857416	6.02458979575664	4.45701242193634	5.40836148515107	3.95451909647988	7.07325797397162	5.38732743559552	3.39779982460745	3.20126960158408	4.68425743358028	4.4409018763716	4.094374523553	6.18606199472364	5.99577084528791	4.19413452931247	3.9050220039291	5.93453776509521	5.94993699929595	5.3528210833792	3.72108889718028	4.50099793109529	6.56266937984261	6.50602671608284	6.31393939358703	3.9020134615404	5.49794403848263	3.26818569803102	3.50753029443539	6.69693373337974	5.88554327816116	6.17308746638174	5.50381774800045	3.14567373131553	4.37593832068503	5.46724073462557	4.87739828285883	4.8729027744054	3.8689283110418	5.7808800448948	5.29871196535148	6.65298536151057	4.28118205140743	5.85395436105992	6.73885951235868	3.85573770912052	5.31410153457715
ABL1	9.56883926275802	9.42739472851	8.84979847695009	9.36488978849733	9.59940380448661	9.02775857763092	8.68594503270621	9.70913454427814	8.58113257333947	10.0999124996262	8.69148877474445	9.28434761095693	8.50444165914512	8.48522953262896	9.1320615220588	8.26564013922443	8.45452187346785	9.20795400361009	9.26807133042486	8.61313283514031	8.71912949004378	8.40722916929468	8.3270844349438	8.49859952176192	9.48439539395633	8.78659901206315	9.90766915041053	8.89451365986156	8.71210065136444	8.74910034896172	9.82973994516708	9.65312271985844	9.32562090510534	9.59369324176988	8.47900507255297	10.2451046843381	8.59186191211411	8.46551963958117	7.21664402336636	8.36918401969443	10.2930691158516	8.48158214607809	8.41451379826276	8.2266798035595	10.0823630090684	10.1048957267591	7.95186680169383	9.46900499330481	9.45918654026957
ABL2	5.16431500941836	5.66976536078262	5.95602772288196	5.77078995892292	5.34670702335166	5.87109759464204	5.47518029687339	5.48167386428654	5.09390383744646	5.12173370901104	5.10010068051179	6.33860504829133	5.65255854010017	6.61847343022293	6.08385700218382	5.21408703225703	5.68616097879892	5.53827074693427	5.81519177205339	5.55537701138404	5.39239314571231	4.86629214121448	5.95301396259313	5.31032538240325	4.9666886880549	5.37553250252006	5.48116995626383	5.26972738782538	6.07270925634991	5.87797665809254	5.14349600585652	5.13980338096933	5.74424981888725	4.66742076473746	5.84944976700344	5.66105535418219	5.05124444812365	6.83290373707433	5.12109998889895	6.12442415463345	5.82852399276388	6.82870949898845	5.75081857403338	6.01939646408228	5.52365808940701	5.19816131593124	5.17325218673694	5.154537123931	5.97484594378754
ABLIM1	9.12262545407842	10.0728107490163	8.42879278026289	8.05036757617177	9.63899440249515	8.03593338046728	7.45689185970897	8.69035613343797	7.00519357251452	9.44948723049943	7.52009337992829	7.82733171654839	8.02127083283161	7.8909814660587	7.60683716179909	10.2383613193157	10.0989108767829	8.16192327068282	9.1860816914816	9.04294099413276	8.85702630031967	7.52060477641445	9.52436698926196	7.43826951952168	8.82476751871939	9.60633159114281	9.89553942972477	8.54631535613449	8.84110432805551	7.97547006390624	9.65599232160499	10.1257199539647	10.2101701307802	9.29666368623555	6.72674085676617	9.76227235745179	8.85948820075365	9.18932126260427	9.23716517836927	7.97018399364628	9.23293500924876	6.42045499808323	8.62348691338636	6.13709218317028	8.02863935938956	9.44177159087102	8.52370649584009	9.31136207319992	6.1290217254094
ABLIM2	4.07669560393872	4.34171132229163	5.12336145901357	4.19248181261922	4.5706952784631	4.36941872508642	5.11624044234243	4.30865478550873	5.38506739368846	4.66340890702782	5.25249962286197	4.82235496674899	4.48574416820291	4.8267893889891	4.54008556686524	4.42312904927875	4.2811971988328	4.1435346644016	4.25427420267471	4.23765881571012	4.13077322914179	4.41439220213237	3.96179336866543	4.04725521708159	4.50169377610892	4.52536572678524	4.35453868144336	4.12974729292343	5.50372035186623	4.74499708448972	4.90893282452546	4.79007021434965	4.29538327665545	4.73478192103433	4.17179474415054	4.73478192103433	5.33101623055762	4.11994585955665	4.24337783374422	4.19694109937036	4.57946700072236	4.18312582211781	4.110924986772	4.09450680624355	4.36514344155419	4.96265182440994	5.22978660712258	4.74875904311493	4.17179474415054
ABLIM3	5.54541904211712	5.78454864473918	8.57412355212521	4.8688701952784	3.6484591123424	5.55237210423515	5.28232440252197	5.03385275534563	5.33181828091421	4.5497275550145	5.11228731773562	4.00652215529199	5.37365838811651	5.243152860726	6.28042610764866	6.72687003367611	7.8946977231301	5.31546592036849	5.37489425839355	6.29240390506917	5.75829648773382	3.8717474503164	5.41453278490174	4.81086277923669	7.06128042007544	6.93388291803133	7.255417368724	7.30459542805423	8.27710380128129	6.6493349052477	8.32939387632025	4.30480407955391	6.03829188989899	5.03754359637207	7.2566946074731	5.598136549727	4.43229228776599	8.13378365547532	6.29582586732957	5.50720307239072	4.90566203057825	4.91866238196256	5.4804590014502	7.05398128974841	4.40397502018013	4.02456382247471	3.77893348354758	4.98720939662294	4.82857192656994
ABO	4.13190717810752	4.10473112381881	4.18013837078742	4.02001184748095	4.31106090326098	3.763318554782	4.45238399508539	4.10697045775516	4.05449939380662	4.08014036010003	4.30256807544003	3.5546866095718	4.22934502094034	4.8864818321651	3.5241431098453	5.08158715309411	4.57902838005729	3.58357508943073	4.23269642499155	4.24948304196698	3.77974671595847	4.12858907253868	4.61838246662832	4.48198503225944	4.02332792810198	3.78421535471249	4.04759711292787	3.91674890308591	3.92081654896559	3.91969161222573	3.90802585889722	3.9776085516426	3.92115483977654	4.83060754250742	3.91531221214583	4.91577249812201	5.10852401028969	3.91744976381325	3.91137075353038	3.91617923982811	5.10483180938891	3.91307696147467	3.90203071129525	3.91733313089406	4.13357385466994	5.14551587088096	5.08615784202981	4.20815944133111	3.91507785396616
ABR	5.26145409885496	5.05920566693042	5.55715296010661	5.1603091725479	5.76909381408231	6.89184552633131	6.98553349995794	6.5087295490463	6.90033186486745	6.70672273735402	6.6498013315775	5.32396415551661	6.22928401853895	6.84967988158991	6.8710545811002	5.79814417873859	6.24772309157772	7.17285369078858	6.96322200073882	7.22912224310781	6.92874231687322	7.22535821842301	6.95078618512446	7.42279642503861	5.32181231297622	5.56125400575419	5.59278327640727	7.11215623013322	6.36461184277419	6.23799007027169	6.12447546763285	5.25278973651148	5.60901669310306	6.54319564463416	6.27359083692996	5.57822301738755	6.1800337014056	7.57491237241325	6.83491272728579	5.79949346419309	7.82524932657601	6.25976111207714	6.04466149091265	6.69907530413928	5.58202329886681	6.37993535104322	5.12006362013501	6.12102400580353	7.13331631847441
ABRA	2.62009581300691	2.76102008717189	2.56398897971756	2.7531379655348	2.81430139203317	2.8439777561567	2.70680817358254	2.76067822309357	2.65486141124215	2.81867750527322	2.73983105749807	2.70469662830993	2.46904988291368	2.54406617417577	2.64565173752753	3.30532914611695	2.65163562296451	2.62923909739853	2.80742547297549	2.85316072855148	2.83165295879543	2.75646563959711	2.76748219012691	2.73804227349487	2.66122559672503	3.04046688643155	3.00098720578264	2.75637528209992	2.75637528209992	2.75637528209992	2.75637528209992	2.75637528209992	2.75637528209992	2.75637528209992	2.75637528209992	2.75637528209992	2.75637528209992	2.75637528209992	2.75637528209992	2.75637528209992	2.75705095584467	2.75637528209992	2.75637528209992	2.75637528209992	2.75637528209992	2.75637528209992	2.75637528209992	2.75637528209992	2.75637528209992
ABRACL	9.74968119232791	9.64476646097798	10.768353608413	9.58591661896118	8.93008868342755	8.94744961640176	10.5438206411425	9.72568382608281	9.92850794316669	9.15679977532939	9.75587045659445	9.08345333930754	9.49408901094744	11.5773424124479	9.42406762046508	9.75049562553466	9.86414768949597	9.45869866659262	9.76234694097299	9.93378178628634	10.3506539217307	9.58764319606069	10.2377482676897	9.16362459159314	9.89153322087988	9.66003605890157	9.70887179607985	10.2419726378897	9.2434094082719	9.94139182224107	8.17987666457523	8.30094992131713	9.72740279856383	9.21493788405895	9.6914664138399	10.1962293149684	8.95727394120834	10.4232107103857	9.27903864140704	10.3337023829775	9.20660677178821	10.0345132074999	10.1341659184561	9.82345174581424	10.092147604521	8.33311480291959	10.6533617603692	9.75311695835004	10.4964751200045
ABT1	6.65210395192944	6.84086463647207	6.73037444996457	7.5195527470027	6.89671438599921	6.82736646574144	6.80039800172178	6.30544981659817	6.55726224493213	7.12568481239521	6.84829620680062	8.00197170324807	6.39135137921357	5.44134427012914	7.02904203211873	5.97021466495635	6.55791460596305	5.93326233759779	7.06400194886599	7.15343990256727	6.98096066692879	7.30844557179763	7.17669371606495	6.93662481597368	6.87783792041034	6.88410852372358	6.6691780341047	6.58950452523317	6.80963023338044	6.93739623974561	5.75239402635217	7.44560752193455	6.92344946499246	5.63705347992152	7.31147775629209	7.60739050986084	7.14784910710659	7.57499257227868	7.38530711483021	7.08348500958786	5.44751289330637	6.52984824102926	6.92782538040119	7.12796319027062	6.92742160916164	6.91828013249964	8.1135459361149	6.41921423711665	7.2760806161089
ABTB1	3.579672922883	3.82855183618954	3.52186939954668	3.76080335341678	3.70427711722242	3.72168832452533	3.87110313790154	3.69399786717166	3.72073227279646	3.7759953794854	3.85049929857497	3.62263687729014	3.57130514764305	3.15836294680314	3.71851980615574	3.48246590429242	3.35587000712246	3.71409084567203	3.83829604891901	3.83829604891901	4.02257060369833	3.77519937092074	3.84366135020596	3.76706585801886	3.69652279314295	3.76747831802856	3.75986462104438	3.64836001973636	3.92947754843291	3.73946805570138	3.6120465781716	4.0965732928772	3.56004095510178	3.83323315616113	3.76393660362406	3.56459277701345	3.80763231253801	3.80062705440976	3.72782434704555	3.86088228253121	4.21134538424189	3.98850243989982	3.71090458145531	3.78108288402433	3.54354394086849	3.67834026308848	3.46271857625112	3.7940933516213	3.57724970954851
ABTB2	3.85901460170139	3.82536188594248	4.73468389854227	3.97972930776894	3.88166125701342	3.85402971816614	3.46992214989566	4.04331389466165	4.10409041211828	3.8043427297385	3.60731332314446	3.99770780351091	3.78973783464883	3.84942039699928	3.89294946177796	4.03792708651915	3.91258635527106	4.14408979117613	5.28145923084904	4.3962251070364	4.04986260621456	4.54251806845927	3.93333385359619	4.47524330595775	3.49865352988706	3.49919917942507	3.49679131965159	3.84176358981888	3.767327810282	3.86165806108552	4.20287929120076	4.49336061345205	3.7852737627438	3.6780245197185	4.0325048548338	3.74986545614147	3.25081577894513	4.05846274263679	4.23252078744409	4.62436728567857	4.41985087325376	4.26091769157443	3.3437912585814	4.81403875817047	3.7868773809626	4.16139823035004	3.99224064060145	3.67065004678135	4.85412900547505
AC000111.3	2.61026186233812	2.5853037089387	2.03670777068132	2.18241394499513	2.33956695910203	2.28296696281006	1.86436613678441	2.28296696281006	2.4281266128064	2.03670777068132	2.29107633639171	2.9225392970317	1.96940320039436	2.67477028447367	2.4281266128064	2.16537306669757	2.16537306669757	2.55714052471349	2.58214562445166	2.45297802020232	2.28296696281006	2.78470406572656	2.36605691368056	2.47898811792465	1.86436613678441	2.13936546736002	2.32695657175412	2.30407385204351	2.3088216436073	2.30407385204351	2.30407385204351	2.30407385204351	2.30407385204351	2.30580307202644	2.30949388375831	2.30407385204351	2.30407385204351	2.30782449858834	2.87415244676585	2.30407385204351	2.30407385204351	2.30407385204351	2.30407385204351	2.30407385204351	2.30407385204351	2.30407385204351	2.30407385204351	2.30407385204351	2.55916328910502
AC002059.10	3.57995232214846	3.49167682019537	3.86859059789526	3.34249964835386	3.33079021445138	3.27736948350488	3.39189224460862	3.62136561135009	3.53428464818732	3.35952687798007	3.19065938737471	3.24157516522121	4.25606364022627	4.35606701804349	3.54117873745523	5.0333285072516	4.15207681892738	3.337503836169	3.39158902417675	3.70046390493571	3.59064953893741	3.42939646691178	3.25853697191486	3.5368876100928	3.48596830468722	3.2749540188553	3.75314890440518	3.50639517717129	3.52862733969481	3.52228720725045	3.48654892435028	3.5260375773664	3.51857634994322	3.43874989637802	3.51115474328725	3.49003379754037	3.42744550851346	3.51795699206431	3.49012847713943	3.5101908358754	3.4660625316403	4.60028062108878	4.22070665379124	3.51007127184352	3.48215228770084	3.53193540386169	3.51971002208656	3.47971685203931	3.50181001800206
AC002064.5	2.75494827855606	2.87150008852072	2.70733993378814	2.87060100942714	2.99288059382153	2.759569425863	2.92042351964121	2.46836512464823	2.77098244803223	2.86462367225852	2.82767887415265	2.69053030751141	2.87722142643125	3.02546701038448	2.79691671230176	2.83571865178615	2.94954427847092	2.68305929185731	2.66939167700496	2.84945529169813	2.82305727861373	2.93640744768471	2.89505566948821	2.84468270602472	2.93428971145217	2.74678216962636	2.87616715924984	2.82206556787639	2.82206556787639	2.82206556787639	2.82206556787639	2.82206556787639	2.82206556787639	2.82280471810064	2.82206556787639	2.82206556787639	2.82206556787639	2.82206556787639	2.82206556787639	2.82206556787639	2.82206556787639	2.82206556787639	2.82206556787639	2.82206556787639	2.82206556787639	2.82206556787639	2.82206556787639	2.82206556787639	2.82206556787639
AC003973.4	3.1091142463355	3.05300639788815	3.11443613070399	2.97230376283077	3.35479733396816	3.17194832619251	3.09507034169513	3.30591112023998	3.28123750260462	3.32461142435073	3.28217923444833	3.21731976862341	3.2258468615661	3.23806604084202	3.08160313520656	2.8820335755914	3.10197857106059	3.21102649804923	3.34178978555244	3.06982446017504	3.21691086316907	3.18573917218947	3.39785640623746	3.09715352810323	3.03961090461881	3.14955221640103	3.34279805034161	3.1416779610693	3.1416779610693	3.1416779610693	3.1416779610693	3.1416779610693	3.1416779610693	3.1416779610693	3.1416779610693	3.1416779610693	3.1416779610693	3.19696105148033	3.1416779610693	3.1416779610693	3.24940360782732	3.25121147222465	3.1416779610693	3.1416779610693	3.1416779610693	3.16239642627158	3.1416779610693	3.73025854839852	3.1416779610693
AC003989.4	3.47356244071769	3.49554550928113	3.62009372134729	3.51684695251871	3.49202957438991	3.27021179453384	3.34230116872439	3.23603147819728	3.3159684810774	3.41049849489412	3.39598645372095	3.5485446633295	3.46904165298548	3.3601839659363	3.30163305120935	3.89578179625471	3.34080709721815	3.56767944116387	3.33399159321279	3.28016954483488	3.47790545762277	3.48124133643541	3.45111978100149	3.35450226213334	3.42127581713075	3.35907223793876	3.22082696786385	3.39697214117147	3.39697214117147	3.39697214117147	3.39697214117147	3.94768309000786	3.39697214117147	3.39697214117147	3.39697214117147	3.39697214117147	3.39697214117147	3.39697214117147	3.39697214117147	3.39697214117147	3.39697214117147	3.39697214117147	3.39697214117147	3.39697214117147	3.39697214117147	3.39697214117147	3.39697214117147	3.39697214117147	3.39697214117147
AC004692.5	7.70061679393326	6.65433523659831	7.15992609714975	7.54443925682413	7.0024640637776	6.79612565743414	7.28377146483564	6.8844287758944	6.95315463934883	7.58480877059229	7.15283312063054	6.97962828807971	8.25102852387499	6.53084405495536	7.27892532719697	8.01018492496126	6.48624551724107	6.89307318124329	7.51546793941246	7.64761213634342	7.16314588449661	7.26399229708036	7.4882171877086	6.81351885135342	7.75184099498444	7.6470841163451	7.86722753417771	7.0952142294122	7.21946951828914	7.00279666350754	7.75712158405705	7.11068551314059	6.99607602839654	7.40761015337895	7.25238475723624	7.41800715747407	7.15157168335445	7.79346631128679	8.15818597303501	7.74982811533291	7.13310811279382	7.30694111884296	7.39926450195257	7.34979895503686	5.89756913296341	6.23632302825386	7.2211143934323	7.37089509113158	7.39651194552657
AC004941.5	7.30865888593095	7.37210539968214	7.70635592093745	7.28745895365558	7.75560237452953	7.26108285272314	6.8297939038936	7.28151710565675	6.91859076378905	6.83827210369578	7.14967513981542	7.83999572385525	7.22504509873757	7.79818224948454	7.12179214245988	7.12286299558179	7.05425082247818	6.57887676664008	6.91256371545627	6.31949358611902	6.63690394477215	6.7236506068745	6.93238006646711	6.60823611696495	6.39120193412852	6.43252073431845	6.16777671287007	6.91023702160865	6.88371021125634	7.89505379429769	6.72969537186392	6.73404957705521	6.49678579601064	6.20924539308852	7.37292371705583	7.30555497300805	6.63830229449171	7.06525803433016	6.49550015573167	6.96072783444684	7.45012361850112	6.97300506118657	6.72631865812764	6.21390801084514	7.1268023139482	7.3165340317537	6.52449766227667	7.04894187224008	8.2755193482142
AC005162.4	3.14839459903447	3.3020729029578	3.22989635843817	3.27486456037862	3.49891386966239	3.1243684036371	3.1959796403564	3.27072853841127	3.21550681912985	3.42161682063923	3.34984403007867	3.23684058376411	3.49251699222677	3.4520208105781	3.23090852652011	4.01086489018428	2.9405692788819	3.53758023620086	3.32068027756614	3.78457512390647	3.43844677869063	3.01683430551672	3.34422363655192	3.46303626064717	4.09845495865776	3.49403879040346	2.96879944961038	3.34615896353556	3.34615896353556	3.42800442001853	3.34615896353556	3.34615896353556	3.34615896353556	3.34615896353556	3.34615896353556	3.34615896353556	3.34615896353556	3.34615896353556	3.35732720268569	3.39185455960309	3.34615896353556	3.34615896353556	3.53679348845746	3.34615896353556	3.41026712390737	3.34615896353556	3.34615896353556	3.34615896353556	3.4331538032651
AC005224.2	3.26382614569803	3.16037669634897	3.15244000794889	3.02811317702571	2.94525799348101	2.98022942366743	3.15003919906783	2.87053176494516	3.01062042436738	2.92380163854933	2.91524824593162	2.98709468095602	2.63884275249595	3.88361200596604	2.86302665115155	3.15490114204989	2.81942028373954	3.0334085411517	2.71851848893647	2.96604457630212	2.9596027242089	3.1216172057519	3.05208811737384	3.04761509901046	2.97411909228826	3.02359152872182	3.17697186217147	2.97739549202089	2.97739549202089	2.97739549202089	2.97739549202089	3.04043082878727	2.97739549202089	2.97739549202089	2.97739549202089	2.97739549202089	2.97739549202089	3.9671480038646	2.97739549202089	2.97739549202089	2.97739549202089	3.52726982589521	2.97739549202089	3.26105837822052	2.99814473133706	2.97739549202089	2.97739549202089	2.97739549202089	2.97739549202089
AC005256.1	3.03271970004272	2.96172122027202	2.9533002987678	3.03798633416359	3.94899711243186	3.36891680849763	3.20768446464818	3.23025617865462	3.19322164832605	3.41928538496292	3.38996549445037	3.18480883882334	3.40550931915733	3.1759822375324	3.55964810219269	3.33493619922074	3.0622016299795	3.19002673736226	3.36295559899787	3.24660161712667	3.75641491146952	3.73140545615994	3.63934413925607	3.39509038911648	3.59710989198217	3.25672696674387	3.09757562881054	3.31823010719023	3.31823010719023	3.31823010719023	3.31823010719023	3.31823010719023	3.31823010719023	3.31823010719023	3.31823010719023	3.31823010719023	3.35153317648335	3.31823010719023	3.31823010719023	3.31823010719023	3.31823010719023	3.31823010719023	3.31823010719023	3.31823010719023	3.31823010719023	3.31823010719023	3.31823010719023	3.31823010719023	3.42585616946115
AC005306.3	4.39577809667577	4.13082434601273	4.57502972069463	4.43310950468098	3.29562518405429	3.20910036775751	3.42756370369419	3.43056493820542	3.34286576050813	3.39766708481407	3.50549162301819	4.27126666466881	3.39238824461828	3.53207043361031	3.66355312532249	4.96341571142566	3.54600078797756	4.29169535028747	3.32790703698688	3.50443684128912	3.44780594521499	3.21199901799193	3.19786382613082	3.00946550722684	2.99914146824459	3.34077305885445	3.34035418369826	3.55587449840239	3.99709887519552	3.44544120365607	4.23911241129519	3.48170849896246	3.45282527971248	5.93062569263675	3.47836234853104	3.45129124823612	3.78548660212883	3.48040562493567	3.44288410738322	3.58736213749758	5.44107984086384	3.95213811174634	3.49473792793097	3.51078140604507	3.41466223751652	3.49142631091721	3.47090074446006	3.43273029873225	3.38823389168767
AC005498.3	4.67562308354859	4.55631824097755	4.22121733330541	3.72569492544886	3.50373411224378	4.05212273278089	3.54022949652559	4.31022453489522	4.80083393609707	3.98272941494296	3.72806574956283	3.91056004839173	4.03872848709613	3.8534321462461	3.80910455984388	4.50525947384086	4.61913249442109	4.64402735353681	3.63440182944463	3.67519558284764	3.93854718672576	4.05813262701654	3.91721414732761	4.47283149751159	3.62232306684762	3.30218266248472	3.55313013659634	3.79049758956585	4.3169419664921	3.49062217992984	3.94175296833819	3.96547699090879	3.75308775991618	4.74580226691663	3.98611195150917	3.85691302387211	4.51425112834969	3.76249024293477	4.55712094681705	3.93985506907352	3.90936629356474	4.01714924126815	3.79674689689571	4.32127598214225	4.42126320884659	4.29927332198135	4.20015845680773	5.14434497520465	3.88938599473732
AC005523.2	3.58962039692379	3.58632331210006	3.68397581673988	3.64330079506598	3.28773955891681	3.16213620370997	3.1526170865132	3.10465175907911	3.73941865119364	3.53388185445442	3.52360850684905	3.6593522083103	4.30840225251563	3.63312408636294	4.56250364066956	3.65525612809395	4.42184621562151	2.95759971691257	3.46183542358293	3.29443122270542	2.80345523582373	3.09181940336451	3.72683897325307	3.53512263432916	3.49907897799467	3.31493310729323	3.66446675532077	4.1250593570859	3.49411643367318	3.4715396882239	3.15399015789834	3.73779317807149	3.43747280199341	3.22688456935443	3.25305182849208	3.43188987080824	3.46141235541948	3.51012918149974	3.41498302776545	3.47531858778987	3.32340895810358	3.15399015789834	3.42100604368416	3.43269130025891	3.15399015789834	3.92232887075521	3.73282365283949	4.2457247825905	3.4483614953644
AC005523.3	3.9689920574153	3.91084723747934	4.05091239105086	3.90097966685981	3.56328033973886	3.47572486338126	3.56641684363431	3.61137394423861	3.46947685329142	3.52283318394869	3.62282254406812	3.83647552622317	3.56339804507968	3.63526519908383	3.70343044272092	4.28562260193464	3.29193579605835	4.3092395361649	3.6127124323584	3.42823899486691	3.94814439944022	3.74400679097355	3.51566780803367	3.47090668589826	3.58693943614058	3.33333959453983	3.20168445763001	3.57918803651919	3.6289886991384	3.60628681553322	4.29269140425232	3.66660389513756	3.5434244908401	5.27705316727667	3.69337731174137	3.58654697060363	3.58027267237781	3.67059396215103	3.57414155018479	3.68550971678011	3.55840398344418	3.6676028565166	3.68087945708508	3.60242747351467	3.51206300851377	3.62724705842624	3.6531177638808	3.66588053562854	3.61808584205985
AC005537.2	3.03445614633282	2.8790050138627	2.75501026854357	3.06216978190842	3.10786462782542	3.09507298446243	2.91575595453384	3.15533497251304	3.02201392868217	3.148304330753	2.97024560990684	2.73577853048241	3.02761720269654	3.08425128744787	3.04018568408828	3.14205562838299	2.98861655273092	2.99440196974726	2.94866323717944	2.92141393510012	2.96825313071743	2.91222954048759	3.00185135849039	2.994315113311	3.11383507069514	2.94498092835772	2.25015662860041	2.96897765130534	2.96897765130534	2.96897765130534	2.96897765130534	2.96897765130534	2.96897765130534	2.96897765130534	2.96897765130534	2.96897765130534	2.96897765130534	2.96897765130534	2.96897765130534	2.96897765130534	2.96897765130534	2.96897765130534	2.96897765130534	2.96897765130534	2.97188373091801	2.96897765130534	2.96897765130534	2.96897765130534	2.96897765130534
AC005592.3	3.96018605833207	2.20016623457231	3.45641171545542	3.12059838926589	3.39879645744574	3.03965904088265	2.99938209529908	3.58897263984885	3.23427016983761	3.224988465945	3.04382638163773	2.59558961211549	3.33405240372399	3.02321375624139	3.2432231578252	2.26257569834834	2.44904615769815	2.78944521380441	3.26862410867751	3.57997453157226	2.78053375900906	2.67998308338443	3.23501957403896	3.41541454094549	3.15081448522056	3.37876293275848	3.69814689172515	3.09722390715956	3.09722390715956	3.09722390715956	3.09722390715956	3.09722390715956	3.09722390715956	3.09722390715956	3.09722390715956	3.09722390715956	3.09722390715956	3.09722390715956	3.09722390715956	3.09722390715956	3.09722390715956	3.09722390715956	3.09722390715956	3.09722390715956	3.09722390715956	3.63718698646543	3.09722390715956	3.09722390715956	3.09722390715956
AC005606.14	3.18632488874891	2.81741978706509	3.08182377192599	3.08202300049654	3.00989941444825	3.01617392985765	2.94174581366473	2.95153119125529	3.09961938768323	3.14791269744502	3.06140497261513	3.13391715364216	3.08217141185833	2.87881575601587	2.82785141518211	2.95360931986105	2.6328999722228	3.06452324262979	3.42956928524524	3.17927986310966	2.93507797497087	3.14937320044629	2.81818321181284	3.03920019063747	2.99079383045425	2.92562423477799	3.06326929390186	3.01409210422601	3.01409210422601	3.01409210422601	3.09073536200803	3.01409210422601	3.01409210422601	3.01409210422601	3.01409210422601	3.01409210422601	3.01409210422601	3.01409210422601	3.01409210422601	3.01409210422601	3.01409210422601	3.01409210422601	3.01409210422601	3.01409210422601	3.01409210422601	3.01409210422601	3.01409210422601	3.01409210422601	3.01409210422601
AC005785.2	3.18495456179102	3.50608543497506	3.30085879639532	3.60408379238747	2.97812647865757	2.88021718913987	3.24562785588739	2.9758013636803	3.17101460256815	3.44401919678532	3.26715210116113	3.49102309375347	3.30732058767906	3.27724658743414	3.43555400476711	4.18192003844352	3.6296199386897	3.01292488708301	3.09841403475653	3.45133879504542	3.29709509342843	3.05912649894526	3.50365889441134	3.49412969225165	3.14049051338386	3.11624863661703	2.98177780032614	3.28406997917034	3.28406997917034	3.28406997917034	3.28406997917034	3.28406997917034	3.28406997917034	3.28406997917034	3.28406997917034	3.28406997917034	3.28406997917034	3.28406997917034	3.28406997917034	3.28406997917034	3.28406997917034	3.28406997917034	3.28406997917034	3.28406997917034	3.28406997917034	3.28406997917034	3.28406997917034	3.28406997917034	3.28406997917034
AC005838.2	3.03883579330714	3.05634434920443	3.08230535025898	3.09826623428208	3.11836231310573	3.02974334747345	3.16921241817181	3.17820780192278	3.14865142946198	3.01372193961814	3.10884864834253	3.05462935507863	3.03713269694544	2.98456149942493	3.20848937455836	3.08120800725872	3.00860337935606	3.12599314187167	2.99543030790358	2.98490780431651	2.9239268962485	3.12288520756611	3.11700140913443	3.2724930787714	2.98303952527176	3.07323009795557	3.03779652000236	3.07201760949505	3.07201760949505	3.07201760949505	3.07201760949505	3.07201760949505	3.07201760949505	3.07201760949505	3.07201760949505	3.07201760949505	3.07201760949505	3.07201760949505	3.07201760949505	3.09378888942282	3.07201760949505	3.07201760949505	3.07201760949505	3.07201760949505	3.07201760949505	3.07201760949505	3.07201760949505	3.07201760949505	3.07201760949505
AC006026.13	3.64398119789386	4.15334104151846	4.86452971840535	3.9746158074957	2.96823030968793	3.3827470899445	3.6102799254369	3.53250424115411	2.96481523726333	3.62318136273125	3.41740402959246	3.29845412088576	3.27621202207811	3.22289538907931	3.16200109112053	3.37954599385552	3.34180050709481	3.01757379843545	3.42041491906921	3.29826571745686	3.34849473079442	3.38534432346993	3.15390369892761	3.25060426795075	3.15460710703997	3.36014156340378	3.20263213495425	3.64070688043146	3.29465242272337	3.24771665906232	3.22296328118511	3.82112350478695	3.78381416528415	3.16469793953056	3.28214674644435	3.27218189105076	4.42128949871615	3.14307126109105	3.26807636382741	3.23803434219872	3.19624645949528	3.29813603959217	3.22104780742252	3.26435980642154	3.22759380189721	4.59304043844488	3.26073039822421	3.442135220081	3.26807636382741
AC006129.2	3.35425321867341	2.42583932869497	2.86348379304379	2.71054849535011	2.67442451567184	2.9981174007012	2.56114696192182	3.04177330865896	3.3317276956087	2.72572505618154	2.46827303914703	2.20622980804421	2.84955502925931	2.58010907498427	3.3825255453139	3.49393694275379	2.43568706611214	2.80443476391385	2.98025245630494	2.66268163512624	3.11887092130373	3.31461593396184	2.5082957834057	3.10650405131507	2.65049994299046	2.83597515081825	2.66047256138439	2.7910815219944	2.7910815219944	2.7910815219944	2.7910815219944	2.7910815219944	2.7910815219944	2.7910815219944	2.7910815219944	2.7910815219944	2.7910815219944	2.83856071655235	2.7910815219944	2.7910815219944	2.79870031580426	2.7910815219944	4.67001372608796	2.7910815219944	2.7910815219944	2.7910815219944	2.7910815219944	2.7910815219944	2.7910815219944
AC006538.1	3.42222761295433	3.27444502225555	3.42199923020488	3.34728483954375	2.70636953024783	2.90203775473233	2.93871203592141	2.97610948565704	2.83254492981335	2.8558764444113	2.93521455566873	3.28588003624886	2.77335761740423	2.93665048929276	2.93399457782464	3.44913857284718	3.01203372262874	3.03938006523791	2.84890988847008	2.913767343268	3.12190308650782	2.8581583399653	2.83265795084387	2.85554837436576	2.93719246479487	2.7354684625773	2.945575660466	2.97570032389093	2.97570032389093	2.97570032389093	3.09558084990634	2.97570032389093	2.97570032389093	2.97570032389093	2.97570032389093	2.97570032389093	2.97570032389093	2.97570032389093	3.40524816963551	3.31979968999946	2.97570032389093	2.97570032389093	2.97570032389093	2.97570032389093	2.97570032389093	2.97570032389093	2.97570032389093	2.97570032389093	2.97570032389093
AC007292.3	4.0521890364543	3.89725604202009	4.15126116328673	4.0479528669544	3.82660250856731	3.48398946004757	3.81419468664066	3.57665361530792	3.41433493060826	3.68675440390241	3.62581538672981	4.00108176474714	3.65978442814106	3.9102534097418	3.65606471618462	4.62760678485993	3.64309199893589	3.6315860517585	3.47866898719499	3.78576593137037	3.60185054545457	3.66005300813394	3.47818855225715	3.62851401096503	3.19052057530211	3.68653530654904	4.14419562814939	3.61883929935233	3.90978673192922	3.64247059858566	3.71520645890132	3.76284210063992	3.54873232686112	5.00652465764737	4.00051871489059	3.62031637486	3.62172673564597	3.68332715692158	3.53162028996833	3.65068476192843	4.67860965296743	4.0666931437627	3.61142501852846	3.70078312170197	3.81486278920256	3.68037703578393	3.65027564257432	3.81319127691635	3.63218847168702
AC007349.5	4.79755713746164	4.84588830219655	4.71067562568967	4.99049577058403	5.34962041407743	4.90062813659747	4.90267080102322	4.78847189342352	4.53195531567934	4.81390737435512	4.9626077104599	5.19806596097409	4.85560575149928	4.95479017223288	4.73235875437604	5.38225829340563	4.87287123345601	4.53120593851972	4.56542903654409	4.64747803090378	5.18614115587068	4.98396650057517	5.10697107960262	5.13384454675007	4.94304344216307	4.94245902540417	4.78077096334546	2.261387	2.261387	2.261387	2.261387	2.261387	2.261387	2.261387	2.261387	2.261387	2.261387	2.261387	2.261387	2.261387	2.261387	2.261387	2.261387	2.261387	2.261387	2.261387	2.261387	2.261387	2.261387
AC007362.3	2.96168846182787	2.87456938474969	2.9303660096038	2.95323198144789	3.03006503347632	3.05248281970463	2.96289629075065	2.9184050671565	2.90838383154868	3.04968699563486	2.91969917120934	3.02831649004759	3.00164950935547	2.91368765362035	3.07664383505309	2.92908744342522	3.02134969659222	2.95261235408545	2.96719778343422	2.99595545370967	3.10324229664027	3.06130320057223	3.00476456471777	2.93452215603148	2.98618900799568	2.91940434368811	2.89702043799672	2.96055184172697	2.96055184172697	2.96055184172697	2.96055184172697	2.96055184172697	2.96055184172697	2.98973886037604	2.96794452147806	2.96055184172697	3.02997983901668	2.96055184172697	2.97348728822949	3.0953936923177	2.96055184172697	2.96055184172697	2.96055184172697	2.96681212644223	2.96055184172697	2.96055184172697	2.96055184172697	2.96055184172697	2.96055184172697
AC007365.3	4.25358338308482	4.08795262517074	4.05218986777423	3.90011991402378	3.37549879438994	3.14968062501588	3.59871112463166	3.84529416525824	3.76985063639361	3.59978685113186	3.77836116535149	4.2163025630705	3.41884655722091	3.80073813259867	3.44914014680637	4.10446664716447	3.56100872989849	4.07748860130573	3.16876740555026	3.43211669067094	3.20498685826417	3.64404949343396	3.75418518198002	3.84229661064078	3.71260269514562	3.7379857905482	3.68112889083302	3.6851215001884	3.72088778558114	3.53243251847843	4.23433173702311	3.71642079890918	3.69549503140861	3.70879201873465	3.70012395954396	3.68630326977704	3.69396269790138	3.70954606067304	4.21697904699456	3.69923401730203	3.83583128976596	3.67792697394988	3.66947959279445	3.63562115827308	3.65329805114438	3.55199397233858	3.71445216400374	3.63423137932154	3.79070016820254
AC007389.3	4.21475438117266	4.13352735932581	3.98930813468657	4.19332177958531	3.5836806885124	3.11661190776342	4.55932011490059	3.32992138002356	4.00474026015552	4.28889481569121	4.9827555375048	4.58951911546225	3.82255708391671	4.93920081456549	3.88841889900517	4.17908658060433	4.91388653323406	3.1364211616253	3.28353509383105	3.31258971516068	3.79646866060928	3.09193726730281	3.68647102169927	3.72824147235399	3.40256576271436	3.74855948114172	3.79509758721923	3.90429624554146	3.81039583307149	3.81039583307149	3.81805430259471	3.81039583307149	3.81039583307149	3.81039583307149	3.81039583307149	3.81039583307149	3.81039583307149	3.81039583307149	3.81039583307149	3.8817825344888	3.81088954066082	4.84675930938068	3.81039583307149	3.81039583307149	3.81039583307149	3.81039583307149	3.81039583307149	5.46031673018539	3.81039583307149
AC007401.2	3.07070129719328	2.91294956637211	2.42420638144424	2.77436433977752	2.63709581873904	2.83880923429207	2.74043444145898	2.97063301456995	2.70713054795397	2.84274747681037	2.95179736561573	2.48099250416304	2.5071646135608	3.09006586414752	2.98599391301494	3.34032965016066	2.86591812076341	2.90479137940587	2.96891501531592	2.94822396720947	2.86769475137361	3.13150594095532	2.88191829299912	2.68923791988853	3.02588221941927	2.89891633386284	2.7609278327719	2.81613817784434	2.84206569227929	2.81613817784434	2.81613817784434	2.81613817784434	2.81613817784434	3.99060100338997	2.81613817784434	2.81613817784434	2.81613817784434	2.81761351830883	2.81613817784434	2.81613817784434	3.08509531157236	2.86006650391696	2.81613817784434	2.8183506745968	2.81676472264389	2.81613817784434	2.81613817784434	2.81613817784434	2.81613817784434
AC007680.2	2.73836115841151	2.909674957148	3.03493098270001	3.05522071814946	3.077394597631	3.11814496430429	2.96290670149965	2.98565094445855	2.97349997788517	3.07436787578556	2.99182870607164	3.0104088331143	3.07211817366717	3.06983439754829	3.14154475073161	2.91954195414505	2.97636147836651	3.09541590858418	3.00272295642516	2.85896043155675	3.11645504599433	2.94713412152731	3.12267362028446	2.97221435745395	3.15819015493773	2.92889325814265	2.92752770122944	3.00564901591703	3.00564901591703	3.00564901591703	3.00564901591703	3.00564901591703	3.00564901591703	3.02716087764609	3.00564901591703	3.00564901591703	3.00564901591703	3.00564901591703	3.00564901591703	3.00564901591703	3.00564901591703	3.00564901591703	3.00564901591703	3.00564901591703	3.00564901591703	3.00564901591703	3.00564901591703	3.00564901591703	3.00564901591703
AC007787.2	3.32488666796639	3.15871579613503	3.2203049520537	3.23292041890741	3.53019466943784	3.38468602843139	3.25871513066693	3.32516845998556	3.35788199830492	3.29867583316971	3.34343200067817	3.36970299410731	3.57022376813856	3.37022054103015	3.38018846183547	2.85581889185175	3.38865899070906	3.20593824697185	3.32164754300649	3.31023874215544	3.24184119492892	3.5054283676348	3.40293516541944	3.40471317127544	3.33085096247362	3.34403508004495	3.31378439798337	3.31390205177474	3.31390205177474	3.31390205177474	3.31390205177474	3.31390205177474	3.31390205177474	3.31390205177474	3.31390205177474	3.31390205177474	3.31390205177474	3.31390205177474	3.31390205177474	3.31390205177474	3.31390205177474	3.31390205177474	3.31390205177474	3.31390205177474	3.31390205177474	3.31390205177474	3.31390205177474	3.31390205177474	3.31390205177474
AC008088.4	3.46732753378444	3.34390100962272	3.46211716925204	3.34287784619776	3.21187518400804	3.02321351507518	3.02680402996489	3.1148239708407	3.2595567498502	3.05536787960279	3.27928341632919	3.37551618705883	3.42383934385807	3.31615017048984	3.13895003984494	3.46484687083824	2.897494311167	3.27551330789433	3.02285120430244	2.92312419431356	3.36891867251081	3.21815242679345	3.26809701786972	3.08462751869264	3.06195722913547	2.88766040198683	3.01629568429	3.14878781721223	3.10919126888942	3.05946897759722	3.98469810131498	3.1724645536335	3.1052015349789	3.03868116184709	3.17128924824591	3.10355084997027	3.58134146298783	3.08083973480537	3.21320788957375	3.11809070222308	3.49098307895807	3.15993171057886	3.13737335780284	3.14035880190831	3.28795309031998	3.169611115168	3.17048749605984	3.54602669967418	3.15013871286057
AC008746.12	3.23801703027022	3.26148628520652	3.38871100989489	3.04455541374537	3.29402226014524	2.68006823708418	3.14268441042724	3.19543425112237	3.04716993734253	3.31647896323756	3.1582776328295	3.34564188226709	4.07560764881371	2.61411896587977	3.01430590474305	3.10876983537764	2.7606510833812	3.25134132205321	3.13046244641444	3.06029368309333	2.71861605161771	2.83717636623977	3.49428094754297	2.88995031953531	2.49732052188064	3.25029245550145	3.58808509986814	2.9926978971681	3.01694211123673	3.01457476553779	3.11791041355805	3.39022385333666	3.0111722055737	3.09788336038698	3.01205884083242	3.01291545813979	3.24383534723529	3.01396063459887	3.00585018263328	3.2161883980431	5.06397783379445	3.14063765917959	3.00973567910563	3.01347936210543	3.00471648496539	3.41822193154833	3.01479246684357	3.0053245947981	3.00907922526375
AC008753.4	4.72413693690295	4.52086679182429	4.80863006676182	4.67050895788683	3.62109753168334	3.94371755260106	4.02103779165028	3.67954844276594	4.1225484767261	4.29090022208473	3.89589372607016	4.57572066129625	4.0151556172402	3.82940651014241	3.83849753745177	5.09863060662097	3.79063382993502	4.22607394827651	3.65503176623678	3.77984505260379	3.98291257531261	3.84498692692694	3.79911662895326	3.73558018170022	3.5085382485106	3.85572462111372	3.75823278504517	4.02384988381112	4.06377084893733	3.85376896589217	3.92772501564578	3.97755423056899	3.75936422294765	6.33868555133302	4.56086301345965	3.78570125695698	3.84532134995921	4.16903370595513	4.05220930054191	4.1349910956442	4.48290026085478	4.18785873292648	4.54776767287287	3.87387751989665	3.90393716220434	3.89815656891248	4.01262720826115	4.95118953603617	3.95816412607252
AC009120.6	5.22470617764061	4.645915561753	5.68340057117098	4.75638338978475	5.628311557202	4.94863080447181	5.27888866589277	4.45730451421166	4.91304852849007	5.78932760117613	5.48446004293604	4.51940505174868	6.05326104311606	4.91752413836893	5.17710733387745	3.68569421835725	5.26610112988777	4.51163052259143	5.33615090506824	4.52799318798205	4.48575690966196	4.88891349295467	5.38862932924497	5.03078703483783	5.01942045403449	4.58968927880306	5.72024182373312	5.16043522804681	6.00720354303039	5.49799869006534	6.64822343030329	5.22686483986527	4.34475260240512	7.78646307022275	5.35742033287872	5.31179613023453	4.72431225075156	5.55888251781836	4.12360509629868	5.14706129593542	4.5374525303194	5.38042226765229	4.90724762282953	5.75258050591721	5.18805310132011	5.15622785842881	5.6306961270681	3.71764557247727	5.23126341862928
AC009133.15	3.35064418594051	3.11157058112352	3.78962897877752	3.15365753648962	3.56689910006223	3.45640977950976	3.26739910441429	3.5534270126347	3.83264367181407	3.52257196314191	3.29158994990142	3.17084091659551	3.64309000814654	2.53783790466491	3.09375137659392	3.3402579860229	3.08106282257447	3.50304388030426	3.71149576364478	3.51743053547421	3.35037226345441	3.70381706553157	3.79212851034797	3.64809880172481	3.99861071175327	3.38382594340779	3.21913043846597	3.36229436201252	3.41414557612865	3.39493265201074	3.2849836322407	3.41037479573128	3.26554446386552	3.1402341905036	3.51471506251902	3.3522366091776	3.35870961607815	4.13602089056233	3.33276604294181	3.40466791374044	3.26581147400994	4.28444499417797	3.33730624202992	3.35307447007133	3.27680701335496	3.40466791374044	3.41037479573128	3.33196941847538	3.88923289332406
AC009502.4	6.61813780456059	7.11706121462267	6.88035824271988	7.02281613961216	7.28370522147429	7.26447870921601	6.94625099479606	6.90134577470302	7.23573757379387	7.22869731221459	7.43272239509207	7.04587749061523	7.86644714828772	7.30476499840896	7.53720336787518	6.92586177931182	7.44962463566616	7.07746642567581	6.98109844092293	7.37159414329459	7.14171964290804	7.53936760192399	7.16234529387044	7.20835986666914	7.88364173236093	6.95861526594319	6.96887820361178	2.261387	2.261387	2.261387	2.261387	2.261387	2.261387	2.261387	2.261387	2.261387	2.261387	2.261387	2.261387	2.261387	2.261387	2.261387	2.261387	2.261387	2.261387	2.261387	2.261387	2.261387	2.261387
AC010145.4	6.12486016782025	6.10073618518785	6.16566619130324	6.02455707124384	5.6863660947277	5.7949788955974	5.62453423833272	6.10890743853493	6.01814639494928	5.77905090859789	5.82020856324246	5.92606498684568	5.80701829041453	5.77298600284136	5.65225228380623	6.7343716291982	5.98897677900427	5.94372373641239	5.77053065021957	5.93190139539449	6.24514957615879	5.9353663889634	6.07852111586128	6.11637309752575	6.24922991145263	5.7713818928197	5.62960288877032	2.261387	2.261387	2.261387	2.261387	2.261387	2.261387	2.261387	2.261387	2.261387	2.261387	2.261387	2.261387	2.261387	2.261387	2.261387	2.261387	2.261387	2.261387	2.261387	2.261387	2.261387	2.261387
AC010524.4	2.80473360406657	2.86692675076036	2.88511299038967	2.8080233845664	3.55779085479695	3.29693123371669	3.2738769930284	3.55687616713331	3.43625335616365	3.19434385733624	3.48429745682846	2.60448843743713	3.48151093649881	3.59171619485769	3.17911016872682	3.60067188137101	3.37038154704271	2.77623782258062	3.4326300259709	3.37621892937367	3.44035431188078	3.3238041019093	3.35297775330153	3.41529489218742	3.22633440246005	3.21978447294525	3.63169752553676	3.26445775891061	3.26445775891061	3.26445775891061	3.26956988379286	3.26445775891061	3.26445775891061	3.26445775891061	3.26445775891061	3.26445775891061	3.26445775891061	3.26445775891061	3.26445775891061	3.26445775891061	3.26445775891061	3.26445775891061	3.26445775891061	3.26445775891061	3.26445775891061	3.26445775891061	3.26445775891061	3.26445775891061	3.26445775891061
AC012065.7	4.30827683580072	4.43677066781526	4.41678190694915	4.45339920051618	4.31742533555025	4.26591184232406	4.07769704685627	4.12658192867863	4.08475879947981	4.40705134480443	4.21448924216702	4.43834010585018	4.68188854846096	4.36397138700013	4.4226313812714	4.2971935470968	4.37501675901733	4.58912239467762	4.38751758192733	4.10117371364584	4.40459354743253	4.30589329345328	4.28022730147368	4.19861490059085	4.7277280884071	4.2319934702186	4.08836221843046	4.2707218538637	4.2707218538637	4.2707218538637	4.32764796416026	4.2707218538637	4.73114518237544	4.2707218538637	4.2707218538637	4.41207577257067	4.2707218538637	4.2707218538637	4.2707218538637	4.2707218538637	4.34792456091253	4.2707218538637	4.2707218538637	4.2707218538637	4.2707218538637	5.1904595046691	4.2707218538637	4.36613331894645	4.2707218538637
AC012360.6	2.94260343043029	3.19252102691171	3.13932505041116	3.01904685090936	3.25124880838297	3.14412388905704	3.25114996314424	3.2889929581417	3.2513476536217	3.02632926946433	3.19252102691171	3.02529273931127	3.22759710104417	2.81439061561597	3.20221927254631	3.46625304630896	2.94282744570513	3.00808370765355	3.44682576724107	3.40115003785593	3.03676873249671	3.08997154212539	3.39925538943575	3.24372531599324	3.0938433631292	3.12056896104017	3.33138435443145	3.16487050184571	3.16487050184571	3.16487050184571	3.22695128199654	3.16487050184571	3.16487050184571	3.16487050184571	3.16487050184571	3.16487050184571	3.16487050184571	3.16487050184571	3.16487050184571	3.16487050184571	3.16487050184571	3.16487050184571	3.16487050184571	3.16487050184571	3.16487050184571	3.16487050184571	3.16487050184571	3.16487050184571	3.16487050184571
AC012499.1	5.1375734198792	5.186990287364	5.399244240406	5.0807955963095	5.64049692090472	5.39878581653486	5.05292802695125	4.96612733987422	5.15730324696757	5.17997328553719	5.13441801505992	5.00380654939145	5.33891410287197	4.78102789371771	4.83490864056727	5.19790207726538	4.67428229090968	5.44231075041968	5.4755474750418	5.23868575716503	5.74027018476189	5.61017290252447	5.33453363096058	5.41204305229194	5.61672346946311	5.35922592256076	5.12324438363598	2.261387	2.261387	2.261387	2.261387	2.261387	2.261387	2.261387	2.261387	2.261387	2.261387	2.261387	2.261387	2.261387	2.261387	2.261387	2.261387	2.261387	2.261387	2.261387	2.261387	2.261387	2.261387
AC012531.25	3.38263997165592	3.25062636076307	3.39670222469691	3.60597183308535	3.74350983536958	3.45381296739006	3.406818616152	3.41382161897013	3.52313832876216	3.46351873469474	3.53188466100158	3.26767927995275	3.60421426654323	3.62883141133879	3.43496611049388	3.86234315056423	3.22681710149214	3.53447419219343	3.51125564898403	3.43169736695123	4.01081379821504	3.72616965041663	3.59873443426804	3.47744938730104	3.95803995196979	3.39913541499245	3.41833274213083	3.48644661551816	3.48644661551816	3.48644661551816	3.48644661551816	3.48644661551816	3.48644661551816	3.67750578011744	3.48644661551816	3.48644661551816	3.48644661551816	3.48644661551816	3.48644661551816	3.48644661551816	4.5687587122377	3.48644661551816	3.48644661551816	3.48644661551816	3.48644661551816	3.48644661551816	3.48644661551816	3.48644661551816	3.48644661551816
AC013463.2	2.88303196586233	3.58747880957647	3.40550695226944	3.72523186419504	2.55223047276727	2.96574512545235	3.36403621514746	3.24413753401347	2.90160040418789	2.84745810170814	3.0059354026193	3.08234384066195	2.92690717003697	2.57833411282494	2.92534883191167	4.37783859401637	3.11393218370082	3.43377712308744	3.18921903866934	3.19602452356431	3.00470726601334	2.65652186852899	2.92208331442139	2.99905746678636	3.18337122689139	3.03038692481761	2.98480456622691	3.04495783673777	3.04495783673777	3.04495783673777	3.04495783673777	3.09031536359472	3.04495783673777	3.04647615027664	3.04495783673777	3.04495783673777	3.04495783673777	3.04495783673777	3.04495783673777	3.04495783673777	5.5285130016109	3.04495783673777	3.04495783673777	3.04495783673777	3.04495783673777	3.04495783673777	3.04495783673777	3.04495783673777	3.04495783673777
AC013733.4	3.08634118736327	2.82793080544761	2.79183258858807	2.96077860152433	2.91315139310887	2.83853275190542	2.79876391917839	2.87687412439571	2.6483140902193	2.89009596138718	2.77492901647305	2.85975304849727	2.78413717330099	2.79549490947502	2.71667938151174	3.03334501349805	2.71386758114528	2.87626173757432	2.75691225422446	2.44540283269664	2.81330244966858	2.81601996707222	2.87528525934102	2.97336706060662	2.74577975721327	2.93968357086648	2.93484255032764	2.82589072488253	2.82589072488253	2.82589072488253	2.82589072488253	2.82589072488253	2.82589072488253	2.82589072488253	2.82589072488253	2.82589072488253	2.82589072488253	2.82589072488253	2.82589072488253	2.82589072488253	2.82589072488253	2.82589072488253	2.82589072488253	2.82589072488253	2.82589072488253	2.82589072488253	2.82589072488253	2.82589072488253	2.82589072488253
AC016831.7	5.79489402713205	4.6315688123406	3.25707854552079	4.76790853924034	3.09951838617166	3.4004362153235	3.36997197191591	3.20406587134154	3.29417109481146	3.73944017059676	3.50146249384435	4.49169774315766	4.11803923854968	3.15931701422671	3.99138052169476	3.52932121305843	3.67086833087566	3.16724066940791	3.37233352433917	3.57560568968062	3.49803768816279	2.88240342553402	3.62157203944114	3.17605549378586	3.03427882425458	3.42730900089656	3.9375881966486	3.38619255820922	3.38619255820922	3.38619255820922	4.90158388447409	3.39382831502834	7.11269864624309	3.38619255820922	3.38619255820922	3.38619255820922	4.86204604278791	3.38619255820922	3.38619255820922	3.38619255820922	3.38619255820922	3.38619255820922	3.38619255820922	3.38619255820922	3.51059259710573	3.47475484567795	3.38619255820922	4.66868847037191	3.38619255820922
AC016999.2	3.42302628501883	3.45108892042131	3.62003120919857	3.51275938222747	3.27717994355594	3.31608259750646	3.1086657086942	3.51264075609571	3.41276335342185	3.4896748460169	3.13660041319892	3.4514410337978	3.2229973565269	4.03356903024458	3.29914706859116	4.44076451071973	3.51544142786833	3.16229890508296	3.62952725747653	3.18779615515655	3.85475168881836	3.64991752796966	3.52720642152173	3.59436433122111	3.11643310653296	2.91697259178212	3.20297278625454	3.40797910188109	3.40102726707316	3.41319705600447	3.39155740268691	3.41705803058758	3.41447869224889	3.38263500829527	3.40390563950605	3.41027436398578	3.40968719102889	3.44063278782022	3.43156555455998	3.40579386930364	3.38702270884463	3.40119051088087	3.40342668020449	3.41362277024809	3.39525919609101	3.42679350471375	3.41044542527598	3.40052257778984	3.40469188126917
AC017002.2	4.24486835482484	3.89883873277346	5.19932651297064	3.4675570886718	4.23433619789326	3.81879724173688	4.32913361014589	4.41162538359187	5.52162972529369	4.86951432554321	4.23059061073865	3.83293825798645	5.12623760686335	3.29222388212016	4.93865435677913	6.9171021591028	3.89170963226532	2.65360717143325	4.97756210366453	4.92611877690075	4.45179248117953	3.58073744935448	5.41035033915556	4.83686088162579	4.7495377618814	4.26339552144716	4.71431601738532	4.96841561732145	5.95883623497724	4.51639459581872	6.95464655669264	2.89166667513513	5.32213633473345	6.08311121914949	6.26990154541188	7.56685165413548	2.74063900026144	6.18095383183276	2.73585051321496	5.24304078944797	6.23874916606098	5.7658812347558	5.23688000185358	5.07707666370233	6.32267402321421	3.41869530809018	2.85594589212859	2.69252425852446	2.85745574479577
AC017104.6	5.06892392841775	5.12372421272619	5.12069092224771	5.10309164782779	5.37800748778115	4.97787083707926	5.10849886302411	5.01145679080434	4.84600207161587	5.23757069795508	5.19285216908754	5.07910233928308	5.29543600432326	4.97049057967115	5.1477341032732	4.73038000213314	4.93062216879061	4.95739713839285	5.12553947485788	5.17732873105611	5.40534651253955	5.40937944737561	5.16648070271713	5.18656964185189	5.31016959126389	5.00237492486291	5.02809111479142	4.95981322940556	5.10338173047102	4.99494785044415	5.12058382831307	5.09361438955746	4.94311701546637	5.27192754501602	5.19278947512049	4.98882931776635	4.95922222117853	5.24860101058793	5.55264090203437	5.27828512809642	5.20758347297459	5.23196391290649	5.04578829516632	5.02828436483852	4.96442634265525	5.02298635964437	5.16031427534059	5.43592677139512	5.1186142382162
AC018755.16	6.48645799191204	6.82690812160516	6.3795339367889	5.53368707790741	6.2091520373285	5.75944171496154	5.95614808985634	6.42736504089221	5.45065571130554	6.51928175090608	5.85617177834151	5.63512003937732	5.13580345420961	5.12356666712958	6.04723532121265	7.27034965374141	5.41249942380971	6.6044252764151	6.67977771551853	6.08348172007136	6.52851647747662	4.98762716823369	6.38199821735142	5.90874927376539	5.95368538489949	5.66584893965737	6.05399469804941	5.24248355302653	6.25338552184402	5.62396235748267	7.23364071792217	5.93466693659413	5.59964629701142	6.95835816078638	5.70677251099937	7.14385396294426	6.69586394671457	5.39385163386599	7.28965270851931	5.92962167020228	6.76359137607643	5.38172069121045	5.93794111262027	6.37079624198517	5.85027333357117	6.52272998233527	5.82896100264781	7.13471325300376	6.51388644421205
AC018755.17	5.74196488874117	5.55841464826606	5.92991395603072	5.23972477527086	4.88462734904847	5.3561767333199	4.65665669239362	5.5483140985474	5.94449272124379	5.04718842905177	4.890665398187	5.71185053044719	5.10454021665089	5.70575531145866	5.00678816149189	5.70481270756413	7.28468762049014	4.75394946066708	5.11794592963161	5.26306663558284	5.41399065988028	5.2082015380941	5.66586392139474	5.43735066242077	5.56134917476459	4.90541258858012	5.47874950755927	2.261387	2.261387	2.261387	2.261387	2.261387	2.261387	2.261387	2.261387	2.261387	2.261387	2.26467232432432	2.261387	2.261387	2.261387	2.261387	2.261387	2.261387	2.261387	2.261387	2.261387	2.261387	2.261387
AC018766.6	3.39108192340587	3.28718901997962	3.43361214875963	3.32156844063094	2.89181265220769	2.80116474874224	3.00107915933996	3.02566765985914	2.92873824079573	3.1641277433341	3.19089528495177	3.29709903423858	3.13882670532876	3.25117595575718	3.23860672815341	3.60972206805683	3.1263562165453	3.10844287650367	2.98108084317202	2.94796307475756	3.1683020125135	2.95503676566624	2.89614096728826	2.86685810668557	3.12912312136264	2.95139465515954	3.25820870595228	3.12217171104063	3.12217171104063	3.12217171104063	3.12217171104063	3.12217171104063	3.12217171104063	3.12281283376912	3.1284014357515	3.13581685909561	3.12217171104063	3.12217171104063	3.12217171104063	3.12217171104063	3.12217171104063	3.12217171104063	3.12217171104063	3.12217171104063	3.12217171104063	3.12217171104063	3.12217171104063	3.12217171104063	3.12217171104063
AC018816.3	3.25001553758929	3.13383968265869	4.06860577922305	3.00795049827806	3.66486565379492	4.13349851511599	3.99089115606689	3.94504033773466	4.30156171179411	3.86799170456157	4.27379567002927	5.41889582588992	4.16236658956777	4.85697249485373	3.17187029774738	3.31005368567371	3.79431868994606	5.68203942688353	5.02012945019199	5.13448135451302	5.61281339247818	3.84237195176427	4.50104901902717	4.56075573917771	3.13097027935334	3.38222052929561	3.38848022676569	3.46665812264859	3.38983902872187	3.45364618805258	3.92789360729239	3.36367337649554	4.72907159805548	6.62870127843393	4.1280325628517	3.27577816785571	3.80048125474484	4.07614779609652	6.6291656842802	3.37416046488215	3.9176530204985	3.58558895680634	3.30404889968797	3.86495567840546	4.64573612930855	4.32256264217206	3.48038926579801	3.51080901088427	3.83888133843775
AC024560.2	3.26710281280947	3.73352574280317	3.593631337388	3.18336701142111	3.71663296389172	3.39450048360738	2.97405111536383	3.67793735393476	3.59091011904485	3.66754169134656	3.25978451449564	3.982592514964	3.18555800882876	4.39072095028396	3.10612726356299	3.89550032813824	4.45069829906404	3.24640322024757	3.55561076745896	3.89335218412252	3.80460095608601	3.56049391244908	3.75117497809347	3.70672391642213	3.88168905716784	3.55413543449412	3.40194587727115	3.45071081946585	3.46388541466535	3.45258817567336	3.96661376145751	3.78944329396886	3.45587161914221	5.16363658496295	3.45511632471633	3.69490907672622	3.4543412691721	3.45840051765869	3.44226227933916	3.45443707686976	3.42808546317306	3.44667320578139	3.44778764791562	3.40478305748936	4.99545490309299	4.15892274454415	3.45891917831346	3.43569134524448	3.44867729796028
AC025442.3	3.88200364655532	3.80502629091375	4.00053834503252	3.86789161098054	3.44944905370771	3.38526569012262	3.46628650063043	3.48692151990624	3.33503890156622	3.43766332997252	3.31247090211787	3.83928635677771	3.48643000268852	3.58085767240085	3.44517972197637	4.145912764316	3.48962081244559	3.80924388225014	3.38425983013975	3.47429114088936	3.60966701615664	3.30542869838758	3.3176092955841	3.29849652223443	3.29810106518008	3.3562070787392	3.28732762297132	3.50630583582222	3.57401740224198	3.55235669422175	3.49044305213969	3.57401740224198	3.48473335614289	3.87818514940309	3.58582731845208	3.49540649245219	3.50981621822567	3.57990014067887	3.47164998197564	3.56568567701364	3.38442521136619	4.23223681030431	3.47389882917071	3.43342852172109	3.3941497846223	3.56510064940928	3.55354625938301	3.47716777591158	3.5219298393635
AC064852.4	2.85874517240272	2.87186695576747	3.05863692130541	2.94864095224225	2.83188772849665	2.73808683185047	2.62872298684357	2.91068669990693	2.85084518314778	2.66742559301149	2.93443059817947	2.76049522873741	2.95776918512379	2.98950365070209	2.87260241222668	3.03775471650343	2.76576212132048	2.86275175204839	2.72594795135166	2.63363526834445	2.95923522616369	2.60423007234452	2.65788111768843	2.79452213969728	2.69469611195238	2.78409530539368	2.94694316781388	2.82582494287766	2.82582494287766	2.82582494287766	2.82582494287766	2.82582494287766	2.82582494287766	2.84053830277547	2.82582494287766	2.82582494287766	2.82582494287766	2.82582494287766	2.82582494287766	2.82582494287766	2.82582494287766	2.82582494287766	2.82582494287766	2.82582494287766	2.82582494287766	2.82582494287766	2.82582494287766	2.82582494287766	2.82582494287766
AC067956.1	3.98651262380125	4.07127433924996	3.76592301852124	4.14976064662885	3.92786358054692	4.29494243540988	3.5329880390195	4.00578771135243	3.62355280688619	3.90557373430182	3.77695858631741	4.32103173190701	3.9431383429592	3.94209252123897	4.46552011892334	3.78040757703387	4.11369251074573	3.5959138268964	3.93835647080403	3.25493507000099	4.2213842268192	3.93048577192124	4.11124138584102	4.03195864083713	4.22076091673391	3.95601836731129	3.92025688648498	2.261387	2.261387	2.261387	2.261387	2.261387	2.261387	2.261387	2.261387	2.261387	2.261387	2.261387	2.261387	2.261387	2.261387	2.261387	2.261387	2.261387	2.261387	2.261387	2.261387	2.261387	2.261387
AC068039.4	3.10959932051729	2.91765658968523	2.59895525470762	3.02994908415153	2.84345223251947	2.92512702042494	2.21824539099086	2.73671769181443	2.94832003381126	2.95273582960676	2.79983549789941	2.60880086105333	2.89632996597786	3.43055105498411	3.06603051260955	2.73836929693004	2.60044684253082	2.66344991131808	3.77781774751848	2.90276811829874	2.57283540211862	2.92969349483103	2.86470380923419	2.99671439495508	3.88383523163557	3.27672367848595	2.77565122195593	2.88461186149508	3.19715155967661	2.85001084379022	2.85001084379022	2.85001084379022	2.85001084379022	2.85001084379022	2.86409477371562	2.85001084379022	2.85001084379022	3.31596937907693	2.85001084379022	2.85001084379022	3.32227084304079	3.45460230682931	2.85001084379022	2.85001084379022	3.81186543857749	2.85001084379022	2.85001084379022	2.85001084379022	2.85001084379022
AC068138.1	5.7336122732078	5.79772194301801	5.78283259284211	5.83968702828632	6.33444241772122	5.79326339221766	5.98057762857919	5.30352607825352	5.89801851587174	6.26280525801221	6.02012517345218	6.20402425920427	6.18581956396372	5.8974550944973	5.88852194570193	6.010330151576	6.12868400881294	6.15962006781608	5.91019851261063	5.87583440887536	6.26767281317465	6.00847780075808	5.98031459390195	5.80603420415553	5.91746094705392	5.59652676777936	5.88108735631651	2.261387	2.261387	2.261387	2.261387	2.261387	2.261387	2.261387	2.261387	2.261387	2.261387	2.261387	2.261387	2.261387	2.261387	2.261387	2.261387	2.261387	2.261387	2.261387	2.261387	2.261387	2.261387
AC068831.3	4.00123658099582	3.99786117089936	4.15603822326273	4.09373352251576	3.69173887412056	3.57179016915066	3.65401271647333	3.65676359101127	3.79549463219441	3.52038499060214	3.59547814907036	4.07009504382803	3.6252818760768	3.84186891969601	3.79386652886344	4.55184464451568	3.52833860630575	3.79181465639234	3.51731733492627	3.59788895214569	3.84921011309333	3.61248849263022	3.45413211532976	3.62439906176424	3.17566598133713	3.5514580260921	3.50692183536795	3.68637618990086	3.71592397898957	3.53105399312235	3.63627092498864	3.71547098366465	3.68873227703683	3.57758114294584	3.70828245930435	3.68126866761228	3.69338340653554	3.71574588606949	3.68846526551829	3.70279869517291	3.62738575047708	4.89344850200736	3.67421764925224	3.68126866761228	3.63687691583138	3.71948086905541	3.71421600395519	4.52219727941793	3.68548378911075
AC073283.7	3.16241113890676	3.1539589815841	3.06767534375794	3.20555114235221	3.33688726901086	3.1318845932754	3.33914369990455	3.1160778276018	3.1927460732649	3.18083579764129	3.28519492111472	3.30804602549753	3.28489950586728	3.1613813553984	3.39113856625333	3.41566259097584	3.51900756002827	3.34095540040815	3.22430533871934	3.41188243488902	3.36844267259997	3.34721168843442	3.44035816130173	3.41045434994152	3.16252954680576	3.07091500362255	3.18656308159452	3.22480835969839	3.74775535051133	3.22080213149442	3.21697278321512	3.22171674211814	3.22068300789402	3.6383067757231	3.23643197592789	3.22021244982166	3.21995949413632	3.21955988843221	3.21844228937848	3.21895190622856	3.63141068951092	3.26270144275599	3.21881693981319	3.2197718569781	3.21760282814558	3.22540412894444	3.21991986819339	3.21922889081346	3.2197718569781
AC073321.4	2.97896978335271	3.09484966663651	3.02239777220784	3.04185648834336	3.22769698942946	3.18704657790387	2.92335209467519	2.98251795416436	2.96833940373495	3.02557739429777	3.08285941902257	3.20152291426893	2.99004109857442	3.02840893256985	3.05393985260279	2.78224577493841	3.14230673066668	2.90573193266175	3.22569645186923	2.83918242809816	2.96272242247953	3.08311475216887	3.15395584052748	2.91505617464013	2.98820675664713	3.09397881645912	3.05817423539933	3.02429410791993	3.02429410791993	3.02429410791993	3.02429410791993	3.02429410791993	3.02429410791993	3.02429410791993	3.02429410791993	3.02429410791993	3.02429410791993	3.02429410791993	3.02429410791993	3.02429410791993	3.02429410791993	3.02429410791993	3.02429410791993	3.02429410791993	3.02429410791993	3.02429410791993	3.20994739523495	3.02429410791993	3.02429410791993
AC074212.6	3.11432485877155	3.18889710528294	3.21793634865774	3.17424208712787	3.27552774122504	3.46974861062925	3.37940796348509	3.33118395009089	3.37370601192305	3.54421244372179	3.13382648502229	3.14699436885817	3.44489966502512	3.23545175656319	3.34306627366682	3.29563444398369	3.12897941628436	3.24287884955854	3.35911765705917	3.16010152163374	3.18924714048371	3.22674811725183	3.15143787189337	3.0742107154532	3.74875772049954	3.27040865008787	3.05090403084743	3.26585205468351	3.24943860938884	3.33169879868557	3.22199815504357	3.29283183733424	3.26017227298523	3.15722736072947	3.27728079095765	3.27033334251549	3.27634876019505	3.35255701115553	3.29717976248095	3.32746450064485	3.23678121856244	3.25601134409142	3.40790704964605	3.26814236538126	3.22997427957679	3.30222859574248	3.28669420330987	3.22749749715982	3.26069759345445
AC079305.10	3.7375249509467	3.6978249568196	3.46058400402208	3.4454817959961	3.71191229019853	2.95757785505206	3.20699991570269	3.24661432407946	3.13027386030093	3.61632735027659	3.49746635315528	3.62896084970354	5.22494153947791	2.75740038610949	2.71282983471291	3.60458717322231	3.06276986961163	3.05385069875435	3.07870512596883	2.79636585756345	4.08353239421419	3.63901132313857	3.30716989674634	3.64116145268223	3.44650944914069	3.34830405694262	3.56439462655695	3.29900279106713	3.29900279106713	3.29900279106713	3.45954970791084	3.29900279106713	3.3088762354267	3.29900279106713	3.29900279106713	3.29900279106713	3.46633685614013	3.29900279106713	3.43781897057017	3.29900279106713	3.29900279106713	3.29900279106713	3.29900279106713	3.29900279106713	3.29900279106713	3.61323183038933	3.29900279106713	3.37141676084438	3.29900279106713
AC079741.2	2.49566005598523	2.76393657318241	3.04938718820828	2.9092705118847	2.54749590013913	2.70755812049373	2.75701217835218	2.48744148706074	3.00911356354628	2.64518969011412	3.00645617371593	2.8865897341027	3.19786209892845	2.83460658179823	2.59601832874075	2.91875424425385	2.89544253690011	2.68210642050593	2.97482155035766	2.90492022985694	2.09991433782845	2.86684287284815	2.70471800098518	2.78369711795123	2.53099574971675	2.78259512095164	2.76685044946789	2.76812439637144	2.76812439637144	2.76812439637144	2.76812439637144	2.76812439637144	2.76812439637144	2.76812439637144	2.76812439637144	2.76812439637144	2.76812439637144	2.76812439637144	2.76812439637144	2.76812439637144	2.76812439637144	2.76812439637144	2.76812439637144	2.76812439637144	2.76812439637144	2.76812439637144	2.76812439637144	2.76812439637144	2.76812439637144
AC079767.4	1.77125316350354	2.25186705119097	2.55034444993038	2.79858428222943	2.68441412629625	3.17104768081231	5.1596769805571	3.00189793576329	3.08062487771586	3.03287479413273	2.91509039058592	2.3756445781305	2.87288307259853	2.2264638877495	2.57826345171783	3.1874651826009	2.6282830847277	2.60597795639462	3.41540743045706	3.34596403129047	3.6315296563202	3.31748183491292	2.93069639276609	3.42652126436858	2.87841447874437	3.81289316312665	3.20289219446438	2.68432847903491	2.88467651927796	2.68432847903491	2.68432847903491	2.68432847903491	2.68432847903491	2.68432847903491	2.84475257127192	2.68432847903491	2.68432847903491	3.03225150848327	2.70290616125766	2.68432847903491	2.68432847903491	2.68432847903491	3.45735655111489	2.69088697512156	2.68432847903491	2.68432847903491	2.68432847903491	2.68432847903491	3.55430787441279
AC079807.4	5.51791978674585	5.69425184537658	5.53539284383094	5.743073888773	6.49728909813177	5.83931801961281	5.41509686783467	6.11597741095211	5.97686574990009	6.26306204520319	5.76478355013764	5.74168897945922	6.00901392446435	5.97659748195692	5.84989529108676	5.52365481410332	5.77760117729567	5.90271682059883	5.93001076610061	5.64404624834043	6.10156497127484	5.87784186686032	6.07243509510973	6.07816394283158	6.38745176393899	6.0525835152744	5.7264624150527	2.261387	2.261387	2.261387	2.261387	2.261387	2.261387	2.261387	2.261387	2.261387	2.261387	2.261387	2.261387	2.261387	2.261387	2.261387	2.261387	2.261387	2.261387	2.261387	2.261387	2.261387	2.261387
AC083843.1	4.03598889575572	3.53613663075612	3.82101276591142	4.36358640843594	4.12579050201281	3.74106816390463	3.85983303806751	4.07797841813067	3.6802385392141	4.14974276399719	4.3030445597829	4.46962954652786	3.98047621227464	4.38419322004395	4.31665805145849	3.49667389212037	4.06229547068729	4.23474270864704	3.73678426127451	3.83983036913042	4.07618173097518	4.76983537270983	3.88184915253009	3.43773694580665	3.82726824006323	3.79773785012044	4.48495631816582	3.75411501156923	3.85587962308104	3.59734461321042	5.18519876338607	3.78975590977308	5.92663223532714	4.40802638149075	3.79750916852183	4.01668561231611	4.54620166184399	4.34394002186339	3.58221746758056	5.1856627754342	3.58283351159303	3.9700606658523	3.84418537267037	3.61721416254569	4.34034822317865	4.60944526434792	5.18808755642475	3.52727765643102	3.56212561589523
AC083949.1	4.60642346152468	4.48317031593093	4.17709965949413	4.22183528862233	3.63017662461598	3.56378253734559	3.10161701836502	3.98559478135842	4.32821369840051	3.46204478074898	3.40118647655998	3.67518815777338	4.04624659939249	5.5747730186364	4.70480838336161	4.6604859811672	4.491797816514	4.41536045140783	4.08067476326788	3.71033579819714	3.20605295375524	4.14077016302801	4.18857528326722	4.87824774971315	4.80605878434989	3.60686743031118	3.4431045613651	3.62137434072433	4.33527647245957	4.03112111141199	5.01527344193595	4.17570604454179	3.67660960832507	6.56463045199383	4.95157180090027	4.35033497982473	3.98073331297389	4.16147244462702	3.14034898615551	3.27591559599649	6.21671781642759	3.91837859459725	3.2858343793255	4.31883185123411	5.01018363170461	4.07630033272049	2.99328068781283	3.70921082357444	3.8038113600001
AC084219.3	3.14069472447147	3.04364402904239	3.15413813022314	3.1334805158361	3.18894349591216	3.08828265811033	2.95479330883602	3.00883351843301	2.93013280980693	3.18906067704898	3.04597081242665	3.18304754490811	2.91796664367715	3.02614189656449	3.05941382558943	3.23971614294987	2.83727696074263	2.99963321060303	3.04089575446783	3.12242600518105	3.15339505910846	3.09845715710506	3.02726670653256	3.07400264847432	2.92073651142372	3.06939289422882	3.02868250251213	3.05307390310349	3.05307390310349	3.05307390310349	3.27968579520251	3.05307390310349	3.05307390310349	3.05307390310349	3.05307390310349	3.05307390310349	3.05307390310349	3.05307390310349	3.05307390310349	3.05307390310349	3.05307390310349	3.05307390310349	3.05307390310349	3.05307390310349	3.05307390310349	3.05307390310349	3.05307390310349	3.05307390310349	3.05307390310349
AC087501.1	2.77437963034103	3.17685934673057	3.30986635486759	3.05246552639105	2.94176357109222	3.17685934673057	2.70328753408555	2.6706865003485	2.77110698569552	2.5501359230549	2.77669104115129	2.84912200930183	2.628417187845	2.52972711070899	2.87920987763208	3.25890143608369	3.15689290566185	2.65416498468037	2.6854510060884	2.15481055595349	3.12210693388887	3.06853898793631	2.96385816957632	2.99633451577412	2.96877165712839	2.66924594955242	2.45120106138383	2.82745903098841	2.82745903098841	2.82745903098841	2.90811417756194	2.82745903098841	2.82745903098841	2.82745903098841	2.82745903098841	2.82745903098841	2.82745903098841	2.82745903098841	2.82745903098841	2.82745903098841	2.82745903098841	2.82745903098841	2.82745903098841	2.82745903098841	2.82745903098841	2.82745903098841	2.82745903098841	2.82745903098841	2.82745903098841
AC090627.1	2.6031650239949	2.53799138434407	2.54405443200639	2.23564634974233	2.98281704276945	2.65911433606527	2.98918788444814	2.83888907119711	2.71236857342284	2.94549431629715	2.4251938955455	2.4052620118154	3.26631104008499	2.73279493864623	2.7921381604141	2.34714705694518	2.22635072997587	2.44545185588616	3.23842738249076	3.19519898702021	2.85932453677128	2.96931171872797	2.9513563241845	2.64030673246732	3.514315401593	2.62785574093074	1.87907779530165	2.72517301111468	2.74718447641648	2.72517301111468	2.72517301111468	2.72517301111468	2.72517301111468	2.72517301111468	2.72517301111468	2.72517301111468	2.72517301111468	2.72517301111468	2.72517301111468	2.72517301111468	2.72604878131512	2.72517301111468	2.72517301111468	2.72517301111468	2.72517301111468	2.72517301111468	2.72517301111468	2.72517301111468	2.72517301111468
AC091133.1	7.182815363548	7.47708416859409	6.18370383878919	6.97755736718278	7.59289861194088	7.09551461613956	6.76146734639664	7.59766010575759	7.22407412519253	7.48186510785329	7.18994326453835	6.63104275213817	8.19890101378305	7.14152371345245	8.60801598827189	5.93391089364238	6.59897151354155	7.78389247396596	7.43149059411964	6.81752948328152	5.77290624204246	7.92525971100949	6.92288616110655	7.01860952680979	7.27410862654084	7.29424111881904	7.4698966276823	7.01220114831964	7.36662168937696	7.0624384227017	8.23335716975166	7.22329166557167	6.92759245436556	8.40130432079321	6.93334488255626	8.20266540617423	6.73761433209101	6.4973972991866	6.76013584599614	6.6054670891854	8.17460806791054	6.85839524689292	6.37958367557117	6.48261287151241	9.11151213417254	7.67503554110784	7.51401471550574	7.76500252653274	6.0495706672498
AC091633.3	2.9287576948236	3.48141703335559	3.194140656607	3.12969593752102	2.78959782250762	2.9420453702639	2.81307919789987	3.05354452789002	3.06422619162451	2.75842439638253	3.03436647776252	3.56059023292997	2.74800054952903	3.17671382728977	2.81608156700672	2.5600002891487	2.79881209080763	2.96034828221984	2.64906770167084	2.77625055209931	2.57035052678685	2.88841382938795	2.43742266489292	2.79433288250502	3.03337499898871	2.89102576551252	2.79334990334496	2.85124633182107	2.85124633182107	2.85124633182107	2.85124633182107	3.06812704417718	2.85124633182107	2.85124633182107	2.85124633182107	2.85308892470315	3.23255019799503	2.85124633182107	2.85124633182107	2.85124633182107	2.86347100996552	2.85124633182107	2.85124633182107	2.85124633182107	2.89809955403215	2.93780095399209	2.85124633182107	4.30497008782807	2.85124633182107
AC092192.1	2.91777143586737	3.2211056762399	3.19442090746202	3.22393026001927	3.05876922509354	3.11955296819184	2.89750701575279	3.33902979885913	3.13295885795742	3.08328333815077	2.94057808546529	2.84426869486971	3.40020636204864	3.56029120536513	3.50784551756248	3.75458567807402	3.09332010322161	3.02774884740296	2.97221720191882	3.15307526910378	3.54081915202319	3.15730986396619	3.35509766213659	3.10805728764791	3.26540278036736	3.05277623852693	3.02018887481975	3.14039148634505	3.14039148634505	3.14039148634505	3.14039148634505	3.14039148634505	3.14039148634505	4.57037764995654	3.14039148634505	3.14140908200052	3.14039148634505	3.14039148634505	3.14039148634505	3.14039148634505	3.16191109011014	3.14039148634505	3.14039148634505	3.14039148634505	3.14039148634505	3.14039148634505	3.14570237319249	3.14039148634505	3.14039148634505
AC092620.2	3.27979635118053	3.70115806833657	2.66538167925845	3.93473956687809	3.30537058175248	3.16154878629908	2.82137201500453	3.61554435112163	3.47660588975349	3.52545133488061	3.03846655299839	2.67416293207272	3.32939076315543	2.83458435618341	3.29107710518043	2.91865772052135	2.53771796200664	3.89007957206839	4.07513934049813	3.33551065823391	3.315239079784	2.52831606297751	3.41957824825801	3.06926706520983	4.47741972357268	3.81133073933457	3.30396901513097	3.09083930885352	4.96224005920126	3.10446488206042	3.24201689651443	3.11746012232086	3.0776996493283	4.96755849083959	3.79102328214871	3.08455222915363	3.09062220202209	3.11981937205416	3.07923446246732	3.11811310519518	5.31821563474674	3.4830991545186	3.07536641584242	3.15040494110442	4.2361345110373	3.28440870929109	3.12119609285267	3.08358445384158	3.09793095970638
AC092660.1	3.13716207341785	3.20349544985293	3.16290352371377	3.22934743813183	3.53007285252511	3.19508358055188	3.19136089206408	3.1847293975038	3.06775912306664	3.36380382177418	3.44298602732779	3.30995542724316	3.22275055254978	3.27647007119612	3.26865260194656	3.01729432556115	3.08824691930901	3.06583879677036	3.17052491226719	3.08087978142685	3.16992473741649	3.44825874562116	3.1400114326092	3.11659863582702	3.18220069043051	3.41808593982715	3.38393969859835	3.21938597365208	3.21938597365208	3.21938597365208	3.21938597365208	3.21938597365208	3.21938597365208	3.21938597365208	3.21938597365208	3.21938597365208	3.21938597365208	3.21938597365208	3.21938597365208	3.21938597365208	3.21938597365208	3.21938597365208	3.21938597365208	3.21938597365208	3.21938597365208	3.21938597365208	3.21938597365208	3.21938597365208	3.21938597365208
AC092667.2	2.71823074424781	2.7675094122494	2.78128878174409	2.73813930712096	2.93897536721053	2.75308569859755	2.65863371125147	2.52712929517525	2.53361038681836	2.87397852497961	2.8079733206709	2.65310971569119	2.87785089015563	3.0530269860207	2.84139303032441	2.82643813507695	2.67914433651986	2.65965987264583	2.68858962389675	2.56100237424243	2.77677990428573	2.67184896108471	2.66337062051019	2.92338433234211	3.12674221170651	2.58883665234749	2.84733321751445	2.75720474402865	2.75720474402865	2.75720474402865	2.75720474402865	2.75720474402865	2.75720474402865	2.75720474402865	2.75720474402865	2.79124121337334	2.75720474402865	2.75720474402865	2.75720474402865	2.75720474402865	2.75720474402865	2.75720474402865	2.75720474402865	2.75720474402865	2.75720474402865	2.75720474402865	2.75720474402865	2.75720474402865	2.80720045023345
AC100830.4	2.82846408727352	3.181183233034	3.18938054075052	2.90404519340992	3.46988908164585	2.90633514906019	2.840133662865	3.00971188502482	3.11154792791173	3.24630746468439	3.01062874266476	3.1542790420901	3.35079945222482	3.29047010564628	3.26246056925484	3.12764109706455	3.32679126711857	2.88358094824144	3.32060400635338	3.08102601918392	3.15632164359177	3.25204468957887	3.30192978039232	3.22492787273126	3.31498765777283	3.50465825020625	3.18858031095388	3.15011977506315	3.176459546984	3.16831908298422	3.10954232039607	3.25505527445083	3.16430487315329	3.06207999201006	3.13879326311313	3.15499008043779	3.15866784756916	3.16430487315329	3.13095511443305	3.15440898592245	3.10216473650133	3.14202923242123	3.25530989815074	3.153637868174	3.12142793916659	3.17922665192617	3.56305370098395	3.11870103144681	3.1447975141696
AC104667.3	6.54177597856804	6.74420174040987	6.55628514025235	6.49546679716925	6.79180695652574	6.51020330381497	6.66046107974824	6.57501558349884	6.87620276425369	6.76494935097763	6.72522407568449	6.61254690988663	6.7745565683955	6.95042258983178	6.65635516155279	6.42844535368762	7.04587749061523	6.36691215251627	6.74754301044522	6.84140772766124	6.8484758636008	6.87597886241491	6.84296410229193	6.87382911375591	6.51737214964786	6.61332971266923	6.57908514113719	2.261387	2.261387	2.261387	2.261387	2.261387	2.261387	2.261387	2.261387	2.261387	2.261387	2.261387	2.261387	2.261387	2.261387	2.261387	2.261387	2.261387	2.261387	2.261387	2.261387	2.261387	2.261387
AC106801.1	6.95810700070325	6.72622253241099	7.22325363430371	7.11065845576203	6.75560097039986	6.56130841300837	6.39415332970391	6.53307203401715	6.50567679979891	6.72849424322133	6.2584198142533	6.97124321597265	6.68711484514386	6.69730682266324	6.80743876733566	7.33773375129509	6.64601094386956	6.91694297023566	6.6621910403975	6.58765389673723	6.85727296006183	6.54206988508478	6.62708806082646	6.54666234151685	6.7042364276084	6.43187106348684	6.55679479976531	2.261387	2.261387	2.261387	2.261387	2.261387	2.261387	2.261387	2.261387	2.261387	2.261387	2.261387	2.261387	2.261387	2.261387	2.261387	2.261387	2.261387	2.261387	2.261387	2.261387	2.261387	2.261387
AC108056.1	4.76700868425947	5.03405445777279	5.60485832077033	5.34855742200573	5.41042667344675	5.06157935286538	4.63207036904911	5.22921004150963	4.9156442462861	4.76700868425947	5.18530797118064	5.18337429610715	5.02433277820974	5.68231750995652	5.31142457746669	5.34277569928086	5.63877018075818	5.38980228794293	5.14480796368555	4.93448912266352	5.37063177062541	5.05466366336377	5.27780759303822	4.91883653391534	4.92116839799145	4.74285137294322	5.41687817312018	2.261387	2.261387	2.261387	2.261387	2.261387	2.261387	2.261387	2.261387	2.261387	2.261387	2.261387	2.261387	2.261387	2.261387	2.261387	2.261387	2.261387	2.261387	2.261387	2.261387	2.261387	2.261387
AC112198.1	2.95751556103453	2.93991478310835	2.87629208795212	3.03813287140675	2.99283172873267	2.8727387495393	2.8765199257906	2.99250976479444	3.11646363795013	3.21491313221838	2.92876516685029	3.01511069651704	2.89090083773845	3.1276299795366	3.24700528770028	3.88301434021246	2.82502449796381	2.9055813432326	2.81094140249389	5.22664528095817	3.2618781533304	3.04252704325127	2.95653176449242	2.90718950298521	3.23361112710956	3.02841150931317	3.1124992925301	3.04294908896525	3.04294908896525	3.04294908896525	3.04294908896525	3.04294908896525	4.7173021605076	3.06146398186467	3.04294908896525	3.04294908896525	3.17692462804249	3.04294908896525	3.04294908896525	3.04294908896525	3.04294908896525	3.04294908896525	3.04294908896525	3.15117063297972	3.04294908896525	3.04294908896525	3.04294908896525	3.04294908896525	3.04294908896525
AC114730.11	3.1442262417978	2.96606713969403	2.87129132270202	3.28670951793804	3.33684056646233	3.22989390149048	3.26311196065995	3.28997005342021	3.40832268744894	3.37717235645008	3.2257790315012	3.2292241859629	3.18178593184802	3.03525442430769	2.86465781303142	3.22863426343619	2.97382967300895	3.17442454961058	3.19541708639459	3.27991281091535	3.37981436039387	3.14284555723835	3.38847391668688	3.33080035064217	3.52819930853755	3.42786922735285	3.13912817996502	3.20882817081281	3.20882817081281	3.20882817081281	3.20882817081281	3.20882817081281	3.20882817081281	3.20882817081281	3.26304582473613	3.20882817081281	3.27474010210946	3.20882817081281	3.20882817081281	3.20882817081281	3.21071431617878	3.20882817081281	3.20882817081281	3.26363408101161	3.20882817081281	3.20882817081281	3.21785555093906	3.20882817081281	3.20882817081281
AC114752.3	6.24199081203527	6.35334776743381	6.41200757964374	6.04376911982436	6.42702445072446	6.15679399432942	6.20242135971684	6.21254170096646	6.20394552504996	5.97023251384359	6.42071133505385	6.19182182476793	6.32166537957824	6.3920109173199	6.30641601599479	6.71154866162448	6.21173416663669	6.05554899619726	6.14161801641688	6.33171091452006	6.40508595238158	6.1190628719042	6.38216733834934	6.43641882955021	6.18955538706878	6.14513133289099	6.1516594999885	2.261387	2.261387	2.261387	2.261387	2.261387	2.261387	2.261387	2.261387	2.261387	2.261387	2.261387	2.261387	2.261387	2.261387	2.261387	2.261387	2.261387	2.261387	2.261387	2.261387	2.261387	2.261387
AC124997.1	2.8400075868371	2.58700198141683	2.87910004173094	2.97546348907728	2.3367391715723	2.38314281850006	2.22770198575211	2.56336829027903	2.51177157884009	2.22077877265895	2.15458714665727	2.67870556412341	2.44359454533569	2.70139436289662	2.4201433864761	2.49468337501625	2.3272760585276	2.5408053756216	2.79646261620639	2.47635950202861	2.56234164086833	2.48715025289472	2.14088611384346	2.36057548870012	2.52549783540501	2.45434210359214	2.24626839044751	2.48703770149107	2.75148153089442	2.48703770149107	2.48703770149107	2.48703770149107	2.48703770149107	2.48703770149107	2.48703770149107	2.49030125702023	2.48703770149107	2.48703770149107	2.48703770149107	2.48703770149107	2.48703770149107	2.48703770149107	2.48703770149107	2.48703770149107	2.48703770149107	2.48703770149107	2.51612802473272	2.48703770149107	2.48703770149107
AC136289.1	2.72270338112646	2.62000446677163	2.48387953128184	2.45341260248536	2.1040999008418	2.59804061412681	2.46449337389201	2.79108065449813	2.60170806534923	2.44945782819291	2.35687335663167	2.34366945967394	2.41752909678081	2.31077882714729	2.04272563090794	2.48659926152392	2.11697677512387	2.988288122476	2.63715207778628	2.76780468453821	2.94556227797933	2.48842706688558	2.49294069101948	2.80449704302829	2.55209817542307	2.82134421123237	2.6277942900643	2.52672404107339	2.52672404107339	2.52672404107339	2.52672404107339	2.52672404107339	2.52672404107339	2.52735523228125	2.52672404107339	2.52672404107339	2.54966634812438	2.52672404107339	2.52672404107339	2.52672404107339	2.86923308058563	2.52672404107339	2.52672404107339	2.52672404107339	2.52672404107339	2.52672404107339	2.57105569914158	2.52672404107339	2.52672404107339
AC139100.3	2.91679557640484	2.87641119690102	2.99032790993612	2.72672213285211	2.5068204592096	2.82872785759684	2.76596699613885	2.82231763872168	2.80020237575934	2.81349874206604	2.72095378013118	2.77713389676381	2.52408023463363	2.72185487840788	2.59744882247597	3.17648417453554	2.66418800962551	2.87598396079219	2.68564801531577	2.48961787101703	3.29759453322587	2.75209681997996	2.80766275754423	2.95606528859522	2.72992865914718	2.66529683624798	2.89291761903657	2.75959928831362	2.91150495430979	2.75959928831362	2.75959928831362	2.75959928831362	2.75959928831362	2.77835864725294	2.75959928831362	2.75959928831362	2.75959928831362	2.75959928831362	2.98035758870335	2.75959928831362	2.75959928831362	2.75959928831362	2.75959928831362	2.75959928831362	2.75959928831362	2.7880583814751	2.75959928831362	2.75959928831362	2.75959928831362
AC141928.1	3.28647023439503	3.36076783442738	3.37330797091369	3.48722061566528	3.54312033751231	3.46199342819959	3.55911243916659	3.45840518069347	3.37060497451284	3.49931917392231	3.56956633168302	3.3950646887667	3.61473508045332	3.63394284055968	3.48396469496686	3.46066673450125	3.4715790429409	3.30708970363953	3.54847689047011	3.56415700218558	3.86653732689823	3.67456881431436	3.64054297570032	3.55190663270746	3.53687498032521	3.32032214370314	3.40727080022639	3.48934862294662	3.48934862294662	3.48934862294662	3.49149830269562	3.48934862294662	3.48934862294662	3.48934862294662	3.48934862294662	3.49232506389122	3.48934862294662	3.48934862294662	3.48934862294662	3.48934862294662	3.48934862294662	3.48934862294662	3.48934862294662	3.48934862294662	3.50225481976927	3.48934862294662	3.48934862294662	3.48934862294662	3.48934862294662
AC144652.1	3.29947713844621	3.36805012549099	3.71048043059406	3.26127476759875	3.2665013359409	3.1742554183603	3.22530196937693	2.96998243514161	3.22047671182411	3.44793787879222	3.29711318538301	3.54706638707396	3.34996152193607	3.48604709782119	3.43359995333538	3.22718109638675	3.47451190246841	3.17493145346123	3.17649688340875	3.36952911758226	3.32811785137786	3.20677259299562	3.3287918988063	2.9777590037297	3.18286839988689	3.35743172243212	3.37286780441555	3.24344475305822	3.25338197707779	3.2511334626728	3.29500457220132	3.25202040676847	3.24733609619644	3.20444662095974	3.62282681612994	3.24486382583594	3.24636629817915	3.25078024221817	3.23521302287067	3.24695903530236	3.22246065428301	3.24382017702073	3.24038304042398	3.24319033611499	3.229355577998	3.25673332167058	3.25230101461702	3.22865996602074	3.54547636341479
AC145343.2	3.63683883561212	3.68600339635094	4.07678290409545	3.74822038392179	2.61478554237006	2.93365553704118	3.11842427060238	3.20126900107833	3.01245871947901	3.24921696786392	2.81185482683235	4.23376181576937	2.83554847207077	3.35337163606429	3.15138494112176	4.18348035724275	3.70354692518121	3.59707808702743	3.41260709640499	3.25697957857207	3.59257052850438	3.08574976057378	3.5210138873695	3.19733192735009	2.85716849866222	3.60787005200107	3.06207125186131	3.21772805256223	3.24222867615963	3.23441533142335	3.60466458417361	3.08371566429198	3.20953729823607	3.32339528973747	3.23992154364718	3.24433609963877	3.21619951464698	3.23675945785909	4.83622431921783	3.237470036422	3.1693622554005	3.2333086002792	3.20608496447786	3.21065156683617	3.17314145082437	3.87671362410505	3.2386687379486	3.4395552918599	3.21892360043515
ACAA1	8.25783177000479	8.42388795965919	7.75822655158004	8.03180233361364	9.33459493570683	9.08197895636518	8.70863414650662	9.16519145923247	8.94887255345645	9.0504606033795	9.00727186589451	8.63333163337143	8.21087896840679	7.13528576450626	7.84301025335987	8.21937131472012	7.70077869948178	8.73291991936478	8.46356527526045	8.32646530511494	8.97552967483597	8.17653769036501	8.79467288223013	9.06730976034302	8.40936566552985	7.95830329737854	8.54969553198014	8.25627737463503	7.23717463567091	7.96328308317889	7.75904924932994	8.63842046136322	8.69534886741766	9.47543730346059	8.07184231133962	7.81879248474716	8.3472301892382	8.3014496279791	9.18310079018878	8.84868205928218	9.24255152177844	7.68673290406738	8.20861810157328	8.03129959584823	8.34662114413981	9.07729783796937	8.57176131389047	9.07461325311018	7.98441125861715
ACAA2	7.02333613849457	5.90818408117002	5.62167906653148	6.53763736410633	5.52787813714989	7.24880008465784	7.45906289204822	6.94281192802779	7.57183855470709	7.15836668059651	7.68842191011375	4.79042688136971	7.78851547434323	5.33625132066794	7.69146303564283	7.36245711194532	6.77091119792078	6.75734250486446	7.76675210054673	7.26452619390094	7.44164777902358	6.47360409957156	7.25554311559847	7.02298294174065	7.06976659663007	7.20215411317335	6.7985145367013	5.85236925964858	6.60608541310914	6.73319763352075	8.42942828438269	7.38468329231981	6.41988949247046	5.92599518548266	6.60273090029643	5.9690065510064	8.19610723872693	6.07956365039432	7.23862202415963	6.06227577008578	7.139556377304	6.59616258346127	6.32421845617953	6.69817812835937	5.46699715713385	7.97148981053079	6.75028801700111	7.23444185551449	6.73401469488256
ACACA	6.06563829157781	6.46976453770093	6.39394354189977	6.55900828178957	5.93492492280898	6.16458755517742	6.50023594377431	6.15041258015717	6.25326415897153	5.86489921762147	6.75808912463762	7.61664170019022	6.56524302574011	7.49377307111626	6.52301052851481	6.67412028071063	7.8255272604534	6.10405339024752	5.94770347017095	5.76311397120397	5.90765696872455	5.99563172310685	5.7993160559129	6.2150560380136	5.69245854935118	5.67152777943269	5.78623507677146	6.32740158008846	6.10937158903951	6.02530095746598	6.00006390708149	5.44996286336542	5.70145871309368	6.25644270374389	6.45506818848769	6.13810221332015	6.09657137192241	6.26482774477927	7.63733463103334	7.22335145671332	6.44119088993197	6.34200553042246	5.95873589872978	5.83951774023931	6.77025367263049	5.98038382720373	5.90229797317015	6.5506651505939	6.88568784574399
ACACB	5.68707071026331	5.16201447583714	4.77340672902394	5.67732259944131	5.59928650658375	5.17643751076101	4.97616120676966	5.23149649286415	4.94864204121265	5.33928820425299	5.59778061917299	5.64053968735732	5.28521776500524	6.45982887466782	5.67732259944131	5.90181523208059	5.25148972780389	5.04464400610125	4.48223696498334	4.49098346203183	4.5805577948109	4.22421476973246	5.14642851112271	4.98283502533993	6.749523283413	6.00028090891558	6.43839027237075	4.78984507826124	4.54253608164045	4.96591501848303	6.34746937913067	6.210040140486	6.48087985648857	6.9398356485995	4.67057439939514	5.41879324990216	5.39354467029838	4.65231814783229	4.9691024643063	4.5223776695579	6.36555928810057	4.73842756330425	4.64931914099645	4.4576498945081	6.27041228360849	6.38907356963545	5.74125662034718	5.88359906829781	5.02132110801223
ACAD10	4.24596516669823	4.27089767182893	4.68262287452987	3.87605955071329	4.23066707431543	4.09274492198327	3.86812895901482	4.16775115195856	3.82261151001868	4.00616823983572	4.04177189411513	4.92876884368343	3.95427513588436	3.94775958494684	3.96444504997253	4.55946330891001	4.33552137867369	3.73641488830132	3.95470423401	3.89173549677067	4.08693361716974	4.0205918619667	4.01265218312774	4.05595572181757	3.7536689537464	3.86012719907386	3.97883830561358	3.94221275628261	4.31084104517706	3.87085848356001	4.43960873955592	4.20447492075956	4.44091959077772	4.95929923590923	4.1844868036013	4.1076955733073	4.01351395869907	4.08401683417616	4.03692067586051	4.67208578112761	4.42920124203457	4.15207081556145	3.8911111825829	3.97617962139707	4.02468155641303	4.24004928837887	4.0992511640022	4.1369206725401	3.96703331331243
ACAD8	9.86927683581824	10.3508584711985	8.00965457061691	10.1091403047209	8.85979087428343	8.7125239436538	8.68804675688981	8.74177137318944	7.80269332850305	9.52381758817119	8.85550788345746	10.6110504843549	8.13055111774168	8.22020458580772	9.92208014300143	7.90793434412549	10.5953665808355	6.6981602215613	7.72241253360111	8.60243003921084	8.31810956812535	7.51436702385042	9.91680516949422	8.07117975567928	8.22715902143161	8.76723109604875	8.85439776965219	8.04109615379985	7.96657618940159	7.64247866843808	7.77156886974584	10.2785882423512	11.0150522908504	8.07757878805757	7.79761896547039	9.49847486282622	9.67586830666468	7.70951212066854	10.7164805206697	7.84818831479236	9.19376932915174	8.65856679244201	8.74850400813633	8.23995034018752	8.62317985528546	9.44651595564022	9.73967996998339	11.1878099432846	8.07705201397188
ACAD9	7.9854253079484	8.1867266316168	7.55835440307117	7.9499880411395	8.15317217346093	7.55700359276935	7.63243598339951	7.80405324874455	7.97842067841161	7.55124633041975	7.99732934764666	8.89017612888046	7.42209911984657	7.27758567181306	8.58528573259055	8.40248802711515	8.50631712292407	7.9415797282272	7.57650891375108	7.55648331196755	7.67962351590949	7.69804663227968	7.22525326963223	7.65875496461661	7.44402927963997	7.56468202857068	7.64867877266377	7.91176545157403	7.88782907225724	7.55876490906238	8.63450857501277	7.82027163010688	7.53605348590953	7.77591144967941	7.14350023479436	7.58824326937227	7.72460508280611	8.5471452293412	8.18048693805837	8.83574476884451	7.93915007548753	7.61107255759633	8.0763918399754	7.74550598491353	8.10973508334611	8.24491610775874	7.79655051952666	8.26059201476054	7.16901671391945
ACADL	7.94119030995533	3.54158068769345	6.20660256194252	7.23706264470796	7.15937181176686	7.64202610303008	3.11822851578209	5.75052883381146	4.82501686581861	6.04414110228068	2.62949975896253	2.5808647340834	6.11500153696173	6.42289244327528	2.52158760321079	8.68994480267015	7.38807876669033	5.53165907769231	7.35055473885193	6.97871838414858	5.70009341026801	6.89424456762271	7.87768976258933	7.17266949031665	6.36899680702876	7.05342347216199	6.37028016621804	4.69053149058638	4.67244155145757	4.63857360951256	4.62576755118623	9.66549319383005	9.18110949190232	7.92194318592222	4.22125732541701	9.52209238978443	7.10660851296683	4.83634110969677	4.90287912290218	4.82952990108179	5.31946445401137	4.23157180418145	5.22908869144968	4.61386291082763	5.03012943053246	7.49440519293863	7.97267213961425	5.42314897183384	4.62418256570826
ACADM	10.3028410637553	9.48318786507484	9.10027416904116	10.6277688456327	9.91229588254016	10.1606077733349	9.48181043579122	9.66811507390036	8.92859144303453	10.1141303276408	9.49096067720614	10.2973129161913	10.4294962174161	9.72820033270285	10.7272223289703	11.2636697734942	10.5430541503569	9.4663815306029	9.42206968320753	9.78659232883702	9.69757789456076	10.1664752907073	10.590259200759	9.62724608085367	10.8383178016893	10.3448184537677	10.1151495536498	9.62149343971636	9.46260673923753	10.197930141929	10.2526367564138	10.6920157367447	10.197930141929	8.39520035619108	9.98573427115715	9.60395470965551	10.0140594192777	9.69995705220532	8.82632183598118	10.685332827871	8.13939464527415	9.50684856568055	10.0214871832235	10.3239954175348	9.33168700262036	9.57504692740417	10.044104640214	10.3600585544856	10.4524617890721
ACADS	6.72865711351763	5.76201715282291	5.95189561856664	6.7126575132136	6.57383346940611	6.18749834741859	5.98217941889051	6.63032016982779	6.06003180000187	6.78901078889378	6.16443722854882	6.72595331254838	5.82414632709452	7.12220282247307	6.1048274373867	7.57359072790075	6.54177335592482	5.59974425258076	5.92438960374445	6.35002547234621	7.37013793191852	5.67524050436334	6.66179644319033	6.394191786873	6.51504246562271	6.31480581314827	7.1217475401497	6.30229112073736	6.04087609678652	5.73192843381956	7.41856638801958	7.7356174784647	6.74876257272716	8.18227851113486	6.34962195685847	6.26583032070236	6.82987662658931	6.39810998631256	6.32220708315417	6.00470399389064	7.59716946193251	6.40316626445057	5.93186638745803	5.6193015439513	6.9784888896968	6.53541268464527	5.98326360149665	6.45793966075595	5.72162716456604
ACADSB	7.05855014936101	7.54952720298253	6.93123284384666	7.20753033720014	6.66909927581358	6.89524998570176	6.16879408552335	7.03105045934449	6.02229423161794	6.55753065891198	6.11534219635189	6.7221962181171	6.76914059775235	5.78599861601254	6.20170831683448	8.14459337956842	8.48782338960836	5.63068331391046	5.78576546831377	6.45647019367417	5.49745964661126	6.21735132840418	6.86614533150241	6.63027887080833	7.35374618985417	7.24109058981188	6.73525322158987	5.89265241294955	5.9246230869104	6.5869923384649	7.04527000272157	7.60972775833374	6.97013232113402	6.89489736985148	6.14675412485852	7.85574832785369	6.41905792572936	4.77402866701084	7.42124400363392	5.46037452541115	6.60604832207528	5.82688390154737	6.07604228898586	6.73186741846443	6.8865947598824	6.89729114422387	7.57412254950736	8.44240687190282	7.10730126425057
ACADVL	10.5656995989217	9.97275283444511	10.7002866606508	9.81312360342886	10.4450084433138	9.91225738686563	9.44079870128414	10.9237720457869	9.19520072340535	10.0301158747565	10.3649837837415	8.84286441554464	9.03406236264453	9.33246273303092	9.91358660747604	11.741021455493	8.97044862106767	10.5128008029161	10.2538507993002	9.62009577204014	10.5045140653432	8.92292544829597	10.6878258747786	10.0745394414118	9.90436323530399	9.49640591374991	10.0997088311742	9.99573885355429	9.50975722736972	9.50975722736972	9.94695147079541	10.4751873328367	9.88242091152976	11.5793869495136	9.55261409217148	10.7345526067987	9.75554426393535	10.1963715057425	10.0038150409675	9.36146226722011	12.342901463289	10.569434818938	9.83839121953515	9.66903937738093	10.6501657829711	11.3828196438288	9.91255668462067	10.4096773770037	9.10983246172195
ACAN	3.8461422142504	3.85709908097324	3.92776323244893	3.90607299355033	3.97974609506697	4.09538508827487	4.50324514633213	3.7375335014212	3.96250681608763	4.31194217049902	4.07278461576203	4.03788303880328	4.99530101668805	4.17336238967974	4.48538251358491	4.42474196225739	3.80106484992209	4.18423759405271	4.40362233227965	4.82025726814093	5.89369911945506	4.11474039662829	4.41440555178115	4.10733778902852	4.25908357594259	4.21650630110617	3.94570244452368	3.94959671831115	4.13725195831686	4.4429949849251	5.70838186651032	3.76902748417008	5.33526564107602	4.3197926189645	4.10779556041851	3.97065318493257	3.88491744129844	4.04116027633467	3.96904299531164	4.07103836133554	4.18200730039877	4.21207216300242	3.93518505926679	3.916076653108	6.33177392051177	4.17543151417729	4.50557174869447	4.18156707120979	3.96543101409479
ACAP1	5.34167512300746	5.04421730093574	5.685357305046	5.35525694621301	4.52761762049294	4.21186377939406	4.47098865819712	4.58585526699829	4.60499280214193	4.41993889974102	4.61709043657266	5.27116083819344	3.97037036148257	4.3619599368767	4.26805390360797	5.39376399261469	4.55088173294431	5.02597664831022	4.70677934410629	4.71812200281999	4.85183460604857	4.09601188424252	4.45611359724616	4.21413877871098	3.93057181613676	4.4608480482701	4.44658627847083	5.02898904327453	4.63818486076999	4.53115313875528	5.05784755006572	4.75142983805609	4.03937746924896	6.36233820054524	4.69995860849698	4.60036427086408	4.11653754732728	4.70655047602964	4.84062957511703	4.50882954946302	5.14759905649282	5.45975019996534	5.14506276960291	5.34573919858551	4.32842736544549	4.48012956678191	4.82953769916103	5.337173590532	4.15925119316942
ACAP2	6.15333593497329	6.44194958824325	6.47775139905731	6.11355651933176	6.28163195408183	6.45708454670586	6.26024882970522	6.5559334530962	6.21526339935264	5.92840625016907	6.24950070085248	6.79504887784068	6.38071958462372	6.49058884702219	6.65529404379565	7.0270224547144	6.88309988661185	6.07777950567914	6.34120957931782	6.15370422432898	5.87115996776959	6.23575646839377	6.66819406349015	6.53209665070652	5.51346634137774	5.82086664566031	6.01345439960313	5.83161956455486	6.26012725435719	6.19457101342335	6.25122241343653	5.97990832846994	5.94850047394462	7.22357009988205	6.29374366656908	6.62372983209155	6.02225764786867	6.16708755912742	6.16815349725825	6.12013610427076	5.67599012303621	6.32273955100522	6.41190645163521	6.48217143204385	6.77824007173512	6.05832235563516	6.28223219290006	6.6141933770389	6.98735766418741
ACAP3	4.43322391228651	4.41162439591312	4.49749919314112	4.54661680964486	4.17318288819005	4.33517417170957	4.46983585020257	4.37590991943657	4.30017108622618	4.42830440157317	4.57454915088776	5.27944558326858	3.67664678559865	4.82681588799737	3.91952414050225	3.55720833463061	3.83814210731049	5.03983119825273	4.36898384673297	4.22101757595982	4.65505526571956	4.39843991742897	4.4393106109584	4.49791406384662	3.80371333450495	4.1254946449538	4.57982763687188	5.21193672111564	4.8764240171037	5.1595711451949	5.0554424225112	3.68813941549124	4.19265613389863	4.24680003698832	4.55491829032558	3.7345397169792	3.67548934306619	4.61900358644575	4.23780640369567	5.12472999967659	4.76272625375459	4.84668104043429	4.41700178221399	4.63057094685592	4.39959307554304	4.19660642515256	4.34317732566884	4.25762467034968	4.07879422299606
ACAT1	6.68441579821353	5.93762870783338	6.69819209268069	6.5079698946949	5.98037118245047	5.95175833772954	5.69247958311024	5.50728824925143	5.81145055708846	5.77178113551919	4.95709571054014	6.26933138368384	6.07041015064965	5.67441642500847	4.70980485442479	7.27220498324327	6.603296338634	5.31182596967012	5.0802848167908	5.99641809740901	6.04705305112442	5.49497738133348	6.1351533799323	5.79772189792557	6.30239825016577	6.33102000933027	6.05964759367888	5.24177613232186	5.34933603195749	5.51312612978626	5.41925499225838	6.54079651202694	6.81819027661764	5.75741975045236	6.12646674231233	5.9114374433031	6.02136689862898	5.9114374433031	6.14957055285763	6.41693430011501	6.02959295309063	6.39212067943701	6.18072316000205	5.91382075214727	5.26164276607973	6.2190183887251	5.50844865959073	7.06922713629089	6.26061378818978
ACAT2	8.13555698301622	8.32479647376643	8.60778318655182	6.55339777136434	7.0717041096764	6.64475654840187	6.76039605162212	6.78351629394287	7.84821145511197	7.17716865886801	7.15226911119679	7.23182280990747	7.14655503513102	5.85155606969169	7.79728073565082	5.7854469127491	7.37550391043182	6.73603431164493	6.78119901757808	6.91236676003996	6.97770615138901	6.84959397126501	7.07400481011032	7.10636436747646	7.71540868572783	7.16498217734257	6.82601895738567	8.12494161625376	7.15879573018864	7.69421527568788	5.57757651795717	7.12948701065027	6.66008193048756	5.83880042469937	7.7334452160823	6.55855024138816	6.6308817609295	8.24764759704797	7.30647602025142	5.01278317539815	5.77598916753344	7.47461592977552	7.4049009463293	7.41960325697016	6.47971526073644	6.58275488201513	7.19105709163891	6.86196737369387	8.75342707667678
ACBD3	8.99432312148795	9.36713914045941	9.51982385226421	9.29547281876274	8.99241174304338	9.83923122935423	9.26018159596567	8.92327358985873	9.10243006255994	8.78924260103749	9.89681828926185	10.5079213833353	8.46840351718929	9.86834741766698	9.25581147358079	8.28299099602842	10.3355372270435	8.76617885300142	9.17216949374542	9.1406684931197	8.98742304277425	9.03905857291542	9.66957780520023	9.22302863966544	8.84644465808353	8.79755193258572	8.76001597481846	9.55811054644894	8.82329294030702	9.08930485034465	10.3350717759531	8.97877406748738	8.94551945820164	10.6018589832629	9.08930485034465	10.0411524030512	9.19448286447731	9.43917289256716	9.37949846961097	9.03045418646944	10.6442960969614	8.83736299841379	9.95230696570742	8.90119083671771	9.35849024495635	8.75051607595156	9.19768730227475	8.529802909697	7.95885133199923
ACBD4	5.91770651009379	5.82582275327478	6.3669012948927	5.87937079508728	6.70124951443992	5.62382006553684	4.88015052988022	6.1184425240184	6.13189174599622	6.49479111247669	5.39491603932801	5.75832088519648	5.78920758429949	4.65046467955684	5.25917153380319	5.60501603068732	4.38616521188591	6.63262944460316	5.18549741266529	5.92260090156735	5.65421102395017	5.87379483164724	5.4720773276807	5.90064833434528	6.59005554089008	6.06109314237254	6.23868886006499	5.42370588899956	5.15555085864381	5.48637887565482	6.79943453322568	7.15764525408365	5.38820532816096	7.40251565311994	5.29484066077543	5.76075184485271	6.04379865112635	5.21808549284692	6.61277619704815	5.59738283812115	6.33491026559087	5.56796915314238	5.18767395107756	5.40901057061423	5.41175341271845	7.00748569368845	5.90758669069416	6.49970524852528	5.13672972139635
ACBD5	9.00195728595643	10.1292808263229	7.30226183461535	8.93337927116639	9.00532351288371	8.47399829031101	8.61067335658018	8.8774057439628	8.59443619457317	8.31344606970352	9.20035992305519	9.46707472706105	9.56248672777348	8.5403064553064	9.21693280215832	8.90143940645015	7.4374476217094	8.28966296650283	8.07117033239045	8.48042011775251	7.80782590207546	8.0306906925059	9.1148180943192	8.29573115928489	8.47271892444083	8.55599908141262	8.14122578529592	8.21712749928896	7.63927057769035	8.63165330875702	9.21492966694458	8.99205929406225	8.90119772407406	9.69357472469567	8.00774540523119	8.82154094323233	9.15474470346934	7.15379198817043	8.37856117152358	7.60254414865814	8.45632910319249	8.94150544132756	7.88951345842389	8.88151422418656	9.59913790441045	9.46013367790335	9.47134015411688	10.209069345177	7.82392528528114
ACBD6	8.34215531295174	8.40647995207026	9.25621169673239	7.75314671941673	7.93815104183002	7.84599089263112	7.96536910734451	7.83028810999701	7.94702360212833	7.99768030937117	7.96758023002066	7.75999874369288	7.94601427527255	8.48888429216119	8.09651377397643	8.57773714811408	9.11137924526118	7.76560613261507	7.47160969768401	7.59768684678801	7.95301333743844	7.43575098588776	8.40709802311523	7.72839972632815	7.85571702108315	7.45576445073871	7.78252206694454	8.46415074895122	8.4533591978859	7.72011208283228	7.69091962477628	7.72743247864119	7.66896264497607	6.90531999123041	8.41491968823712	9.1721021872164	8.79646351667741	7.84597295660133	9.30007569932534	7.82069954744667	8.17440801399048	7.72297037269804	8.19075814021534	7.36759306312174	7.87644915057549	7.68746606504889	8.44273843820557	8.09592955017554	7.65596684406645
ACCS	3.88132832188198	4.66002485094381	4.35749016467661	5.45550069003951	4.71257046899018	4.28731626284876	5.61207125152956	5.1534502868967	3.91906305349842	4.56030553899672	5.4974600654624	4.17389033401921	4.36651243754717	3.92247406015633	4.16417133451833	3.82031406053524	5.20430482988878	5.05531261582319	3.90480892288119	4.24245181146057	3.66562887658921	4.11429074382116	4.61279780151222	4.38290391918946	4.5054714575982	4.94589968212959	4.92850437395558	3.98886865452695	4.16974092017594	4.52620986368212	4.16905155383339	5.47445766211482	4.26437767640881	6.95661865842826	4.01984476601396	4.17990598552957	4.52054677973693	4.46203068271939	4.22807287015148	4.49228059042111	5.43978450952348	4.7936316608736	4.22219418472846	5.55825701944946	5.05946547102969	5.59945146395539	4.18916483774033	4.50046555284123	4.54170414603808
ACD	6.81354801187118	7.10014692285301	7.38012873603571	6.8287009140442	7.39213637439267	6.64611629380767	7.27600113749943	7.24444063863992	6.89850943316451	8.12188308600948	7.01307422716357	5.90007148836239	7.82716803286298	6.59641011417433	6.86223205705215	6.92556707215267	5.65909255220669	7.15822367947477	7.58540412719006	7.48403503915288	7.34198970825514	6.97327242449218	7.10871565420908	6.81936671345301	8.02817994609547	7.9728787514297	8.19232803902336	7.44140313039807	8.07937002672854	7.81226221939883	8.12051523260889	7.64194159214578	6.34295537091684	6.2787077019756	7.34926634937359	6.86397559014113	6.93243843897751	7.98709059265178	5.91277931944296	8.38417580143724	6.8128459559776	7.89672384727243	7.51572399005065	7.67228063293815	6.30668291051974	7.36926622161276	6.78434755135649	6.50456568801285	8.00328332080797
ACE	4.27006224902925	3.99240427221971	4.18528411853781	5.88343006822223	3.5864361306453	4.39512192161026	4.3356986209911	4.53536118890077	4.54945925061928	3.57780267503333	3.91217235908116	3.85523063683222	4.09897312151787	3.38022355238511	3.4999786862325	3.96384224740423	3.55601881373143	4.89877048671441	3.87293137995141	3.7342452718748	3.69637671345841	3.72852312394896	3.63685696222739	3.76415606515333	4.71786959304128	3.90517586791578	4.70718274625475	3.39585449391243	4.0685848289499	4.8706310534164	3.39127661410349	4.40063836009003	3.80711171855176	3.20644557007426	3.80960849816412	3.99283421799653	4.89414702965723	3.59212832616874	3.36125729190011	4.0685848289499	3.6478060500833	3.58598061764647	3.82043077073151	4.3657258216633	5.12969967245923	4.66494958013056	4.26082304316802	4.00264566110699	3.92149228261276
ACE2	4.54553944942224	3.05857881224141	3.82967849772967	3.75235026619226	3.56879815597363	3.68682235008517	2.77372126610668	3.05670087656764	3.65209886036807	2.99153885290803	3.79760136753851	3.54648955466976	3.4989629988971	3.66101221125888	2.76860791755913	3.16748008383762	3.85618011828443	4.18828652863571	3.18205995335582	3.33745094998279	3.07694914910031	3.37494332894475	2.96170563685737	3.20183477820405	3.03938194351599	4.00029922776673	3.24025046987472	3.21304572829623	3.22954522002098	3.22865934127065	3.18782360792448	3.81923157175381	3.74822288202055	3.20025756543991	3.21600502949331	3.15963595535715	3.23178307159493	3.64492211946442	4.33843659931198	3.21547493306499	3.18304512440482	3.15835813910832	3.24984300535252	3.15688262327731	3.19462724288397	3.46811507527455	3.22709955310802	3.58157436546635	3.15856614676209
ACER1	3.22469906981108	2.9699405210202	3.03025172990005	3.11613262218431	3.27710083540125	3.11580276187054	3.23196980695144	2.87106334672489	3.12109871593915	2.9992119244163	3.26875850489904	3.21758223502116	3.17923447977968	3.19882792451778	2.97148003368891	2.99156885997066	3.31219516879847	2.98894683440349	3.15768265252126	3.21824225720518	3.08018344745267	3.19399690985495	2.96122954465606	3.10985683100068	3.39693921853581	3.04163131769548	3.05835193541812	3.11324120191643	3.11324120191643	3.11324120191643	3.11324120191643	3.11324120191643	3.11324120191643	3.11324120191643	3.11324120191643	3.11324120191643	3.11324120191643	3.11698133998365	3.140023148286	3.11324120191643	3.11324120191643	3.11324120191643	3.11324120191643	3.11324120191643	3.11324120191643	3.11324120191643	3.11324120191643	3.11324120191643	3.11324120191643
ACER3	5.45701026295879	6.59948464644022	5.41833523117232	6.79582247453727	4.90983112409478	5.85339250958845	6.70949816014978	5.62837875082467	5.7489565606997	5.11896543023598	6.07393568464413	5.93428625729356	6.13175369488572	6.85339276845103	5.69213424054051	5.38725637070357	5.79735627440476	5.72297459140048	5.81534877568952	5.25136040901213	5.08729668727461	5.17340515810696	5.26448059414002	5.48440962136609	5.21378415804495	5.47367665839174	5.69860753249506	5.82641441569079	5.78785806490134	5.88363016897765	4.97863176703849	4.78275181582306	5.77245061379584	4.91521276229011	6.41917710790238	5.72367601357623	5.25973691749807	6.57666909055899	5.53535778000068	6.20858642879846	4.96963347389938	6.02798241485236	5.98014816738033	5.64565231483931	5.44358787429948	4.98753114157965	5.08935741365289	5.49505124379499	7.38403348481411
ACHE	3.64682579318238	3.48869835449739	3.65863773899419	3.57472946215655	3.46739671182341	3.42338884989809	3.56768735721303	3.34051479209764	3.38158447761032	3.34158909651213	3.82833250978511	3.61171675876513	3.44596678034928	3.41843508460259	3.42995441770285	3.86594543933327	3.51184109219962	3.40708699711793	3.34954385175566	3.32087013874896	3.48551826452727	3.43900397540407	3.32732237028099	3.20445282364402	3.20271750196435	3.29511397176013	3.31188063846334	3.4820533990016	3.38387671363483	3.36845882440736	3.82182254948047	3.4243616409649	3.35262881160743	3.95761501865937	3.43154947193344	3.91792798518643	3.4445014908087	3.42830954444256	3.36898917018609	3.53015151406868	3.38822831441911	3.75014251152677	3.35059075804089	3.34490888174444	3.58440665634211	3.38189097077904	3.33191710672902	3.44166701374014	3.4643124335242
ACIN1	7.89364248513805	8.41493172200075	8.9708465997418	7.82585323652148	7.98414781601106	7.76681261898091	7.96254130488661	7.82375604392491	7.44669493703383	8.06941439756523	8.21711049060892	8.56404549719932	7.16824304364923	9.55264521910855	7.97257295612902	8.26894141396112	7.32135722558003	8.72063966859143	8.38053643586113	7.53423507780076	8.30971096541183	8.01514466100506	7.86395901665476	7.91200694875543	7.58248002656159	7.89364248513805	7.96677377335912	8.11412241494521	8.09449435574011	8.02757077564981	8.69197340966317	8.94788986648633	7.5059783562335	8.88916236355933	7.94908749241593	8.71785450012054	8.15454877876387	7.67908498563262	7.57882850775527	8.62568807722851	9.03971776014115	8.35188341149187	7.75074573032744	7.53671974536831	8.92842505345769	8.95072510577907	7.54856787828482	8.00234475195395	8.3432679302419
ACKR1	2.9378124286544	3.06173847148881	2.81780724684319	3.22397994681923	2.95593306911788	4.12433360912423	5.06976705828021	4.62867992770929	4.20198566851335	3.16154975284138	2.74602967406592	3.11728720244079	5.66899543982334	3.18311962342103	3.41102619761046	2.79567563890081	3.64043716732087	6.00472815554977	4.84726211176354	5.78600242665652	7.40729527520586	3.57228248350729	4.15454505658736	4.49366990478639	4.90536774949874	5.08271260611955	6.75523221627571	3.84049745865982	2.8838151042586	5.94134702846087	5.01549487513192	2.8982722797496	7.94163831767925	3.2026010402347	3.21674908189114	2.86954942204911	4.82457003876962	3.21282228681805	3.14839106161745	3.2229328327599	4.97587553555709	3.94241714471121	4.06194286741397	4.42971644424359	5.27303955548307	3.69455022534742	4.54318918815027	3.18436905976855	4.1544689064227
ACKR2	3.2032171236522	3.12535970185369	3.08343289910892	3.08943885855065	3.4413227547198	3.15495330898044	3.09490659728447	3.06381553054812	3.12846694941726	3.13219622182997	3.09502325471069	3.13283332656982	3.08769469323018	3.14833267239803	3.11986681588962	3.32595119758952	3.01596929910267	3.20383023787595	3.16525241419161	3.27005449958643	3.25623209262946	3.22985817229055	3.24001387932281	3.24667848086098	3.4936158682944	3.14433994554876	3.03392134509718	3.15368609671315	3.15368609671315	3.15368609671315	3.15368609671315	3.15368609671315	3.15368609671315	3.15437207301158	3.15368609671315	3.15368609671315	3.15368609671315	3.15368609671315	3.15368609671315	3.15368609671315	3.22272883238044	3.15368609671315	3.15368609671315	3.15368609671315	3.15368609671315	3.15368609671315	3.15368609671315	3.21924273680878	3.15368609671315
ACKR3	6.81247637733761	7.43483784288375	6.72744428763646	7.01370139363633	7.28575717332806	6.99878724088433	6.66159311470747	6.55124251242184	6.33469720370952	7.15958339784077	6.74926794927342	6.77645230075099	7.14641508266897	6.46855208253157	7.26281244433238	6.29526437412753	5.91712609733573	6.33615261593592	6.45984612094386	5.84398009237822	6.8098948680671	5.41959044519885	5.88092585066582	5.98915337887895	7.54837819373656	7.58374360814136	7.97882344332403	7.0487354379328	6.87555376924497	6.61256589657525	7.50293720971497	6.89302714983765	7.44460920718289	6.97329577855583	6.9251902935063	7.31827873756646	5.89547036695212	6.76370761859922	5.88776471190386	6.7272356022565	6.35515418290866	5.88776471190386	6.42510350763322	5.45551375726086	7.40058709931339	7.01051330443038	7.10421898020403	6.19592436966509	5.82772617167034
ACKR4	2.80962311635058	4.92404776157835	3.77312313362712	3.25683857344199	2.55251266339029	3.86499550258118	3.47262762480655	3.87474596688181	3.60232708406527	2.84248861608827	3.40416455019905	2.43515087164377	3.98773171892983	3.63036535182582	2.58302624736976	3.25683857344199	4.3970664923545	4.44766524237861	3.89642935249282	4.79360380116727	4.30759458203899	5.57827583987154	3.15118893499536	3.01507539692359	4.60776176786493	3.68086551173455	3.60793108223277	4.49927472045034	2.8475759688392	6.35155345359875	2.45263276892252	2.45588495817797	3.43949106302661	3.93835215222775	3.27632740074456	3.39799730343817	2.65844709558635	3.60563574271981	4.47433206547992	2.89663783184898	3.23594097487032	3.96541519507331	4.05054200271011	3.04214546132778	3.37427445784364	3.2212225053156	3.26813894576661	2.67137875540464	3.45406227984367
ACLY	7.66593771967261	8.86432831146057	9.02867407968107	8.37199742494565	7.99136164563342	8.74618987246604	8.75596518798442	8.35764350046792	8.19936014531554	8.21916855124859	8.6401204750283	9.65700107610634	8.41039482881094	9.73846978493974	8.98558645690902	8.8069595741181	9.15229109210002	8.0641305852317	8.63698048771741	8.10807363464873	8.61226020673687	7.86751184436593	8.55895904895647	8.698073698885	8.06562113202477	8.03440286227694	8.42297615583172	9.02895615549183	8.55846016750763	9.07690295368282	9.17897565267408	7.62150393732598	8.70153362865585	7.56346075974311	9.47190098996674	8.38386891001921	8.08901140081489	8.45512566185888	8.60725993301679	9.9786863262593	8.33376548609677	9.25841820369526	8.74585259300253	8.86467859739309	8.4065761983846	7.93350732615473	8.02662325004059	8.71199128857366	9.24330636696076
ACMSD	3.1429258567858	3.02396649519458	3.38503432259723	2.38463454984521	2.87200623807864	2.87369883267438	2.75058945957184	2.85222687049987	2.7112467968878	3.16228315786978	2.80896791135827	3.10860670362783	2.99140517315541	3.31236823257511	2.97820654534474	2.91103482430624	2.71477867566907	2.80038537236458	2.66339379131265	2.64519573592585	2.52235350945415	2.88311198846193	2.78017702783394	2.61005930549718	2.79374684247467	2.68682121159661	2.91627375187036	2.8213729934661	2.8213729934661	2.8213729934661	2.8213729934661	2.8213729934661	2.8213729934661	2.8213729934661	2.8213729934661	2.8213729934661	2.8213729934661	2.8213729934661	2.8213729934661	2.8213729934661	2.82342061169278	2.8213729934661	2.8213729934661	2.8213729934661	2.82164337553151	2.8213729934661	4.32425525910361	2.8213729934661	2.8213729934661
ACN9	7.24953040510635	7.33573782894657	8.89127539874227	7.02091735523926	6.3790264154241	6.64206041829607	7.18480255605843	6.79100267464341	6.43782932615553	6.60343295664688	7.1821159471348	7.97538168308193	6.58728688713249	7.96418582864353	7.38659036767089	6.51293652758707	8.72713129310054	4.67360143469544	6.3642896068333	7.06462215819511	6.4343627409381	6.91303963505349	6.75608864183702	6.6447484405018	7.16949086147697	7.62902641567824	7.46893858784673	6.26082788576777	7.09573730933538	6.00088910629255	7.28679793270969	7.03774461342098	7.62853753149477	6.03728204069	7.1753478831516	7.40993686596838	7.96346412601255	6.88661756130876	7.63058538955168	7.47084768471775	4.06903956009009	6.8607360869092	6.91042757830451	7.68579093194072	6.79519323922357	6.49129693134463	7.60162879306922	7.7505944841579	7.49797593946348
ACO1	6.19087006775175	6.70865885133042	6.66635470186621	5.37832589499786	6.66144527129002	6.51501479330261	6.0782782207018	6.6834959502286	6.70786673126339	6.66431240367473	6.10826507955587	5.4263721407752	5.9769650583589	7.02545874030261	6.26880473959852	8.57383664678136	9.07708979997942	5.83408137817998	5.84632838062574	6.16947387901851	6.56989924643703	6.38105481327369	7.96961199474431	7.18139281427012	6.19737532380557	5.97881322550099	6.18112643935706	5.82192022290873	5.99173999158087	6.1679122381257	6.33632964000077	6.95509985808174	6.24215711460966	6.54488975977384	6.14372441301637	6.46277983347565	6.7996409851224	6.24882949141551	5.80937933348879	7.86080437051241	6.51635939595092	5.86039258549972	5.78619272845065	5.73901623687646	6.09339435689764	7.67105913170149	5.48070264923364	7.16939312815007	6.13536463077426
ACO2	7.66958434298712	7.47081873181255	7.35498179211151	7.36930374512504	6.76768139523488	6.17381253104785	6.2905977938095	6.99134748296051	6.41260762727764	6.81947887404353	6.40908515634961	7.4920322554484	6.30932825405482	6.07090553496673	6.76951204034366	9.18427226635515	7.62161663388468	6.41414333508455	6.53412769359806	6.70542033526291	6.88151650122928	6.48545655931223	7.01187397893431	6.62417434587354	6.49886189555977	6.73675270430585	7.18393365307125	6.7925139091559	6.828847334625	6.77719782136013	8.73398018226292	6.38399288218283	7.57257894414682	4.92127830018312	6.59093592755818	6.38249402900408	6.96169216672241	6.9058033411015	6.94425600005025	7.13700346054671	6.82836989682131	6.07751405859978	6.87623404054968	5.96469012322906	6.60320834054922	6.6396152098593	6.72618316581519	7.27275557677629	6.66002481295781
ACOT11	4.71725519068618	4.47692033755787	3.66814627206569	4.40274572915282	4.72933829360996	4.36736593111908	4.60561471461789	4.54652230980817	4.35536213005639	4.42055878724359	4.63603869208477	4.25868072383835	4.82238648129611	4.58412766636277	4.53789777296893	5.76031255957654	6.7112087530803	4.35401517201233	4.44699481372854	4.48000090349746	4.51892127769639	4.66359854975743	4.53836622437974	4.50702456225805	4.70565251886681	4.90417586174346	5.20951651881623	4.45870612189157	4.70812663215213	4.55105409785106	6.02136016868964	4.93786792426929	5.00873676926622	5.67718468454557	4.54318376954443	4.06592049102599	4.66274063959315	4.68455872422812	4.54038829464737	4.6459825992893	5.68094274954288	4.45559547495987	4.58914539969459	3.88468189269923	4.61675300644344	4.59560725397081	5.01192668832382	4.86389156838081	4.21359039296037
ACOT12	2.99114765768892	2.9246023443558	3.10396004582701	2.68814745760967	3.10993387167781	3.17588113966294	3.25005558535478	2.85453376164038	2.9787743401207	2.95979515821396	3.02725020125753	2.86034756866663	3.10771798697277	3.11020789978232	2.98280952668066	2.72542053277948	4.10143696612206	3.09834530152018	3.08312454286954	3.14441903242861	3.19881058059134	3.0429321188051	2.99594537334393	2.92499842240569	3.47469194781235	3.24637775581985	3.0528644959698	3.0535281734833	3.12730858214264	3.02840464609916	3.02840464609916	3.02840464609916	3.02840464609916	4.49478620645301	3.02840464609916	3.02840464609916	3.02840464609916	3.02840464609916	3.33326092091114	3.02840464609916	3.02840464609916	3.02840464609916	3.05710655023642	3.02840464609916	3.02840464609916	3.02840464609916	3.02840464609916	3.02840464609916	3.02840464609916
ACOT13	9.46838631163328	9.89114339688355	10.7165483505735	8.56452157308493	8.47981185608574	8.60586465359505	9.0477926216522	8.53986290683318	9.25303748652883	8.57314998774858	8.72837917389113	9.02585135853947	7.83479999109954	8.66763046941056	8.35492928810252	9.11748024309975	9.6214086876545	8.71011335488762	8.63334570493924	8.54358590184359	9.32004161408449	8.6305622101196	8.29557133124115	8.30150776891098	8.94393288957367	8.25259132730071	7.39235304786049	8.57626185165539	8.35251749163589	8.13018092147188	7.9258176966497	7.83908447343387	9.45611090739253	10.4220728544663	9.44762252218971	9.35053233268721	9.37431492304012	8.19435189993379	9.96381019025242	8.74362996876604	7.50474551464309	8.19363458270676	8.73335577742957	9.2938355554204	9.32243335253962	8.22010000746222	9.56540356776206	8.57451820878112	9.59437283009227
ACOT4	5.62979524891838	4.8461775831999	3.4619693214675	4.25164245342384	6.3523789200388	5.09256271610623	5.39572367393982	6.06002844449583	5.2158075305101	5.24099085243803	5.68912287091488	4.47551880444631	6.09036057398085	6.49470706912146	5.11475311733305	6.45906745403276	5.73459207858948	5.08236442667044	4.88023068953224	5.05701817190751	5.71078088148014	4.66646124045174	5.76823074628191	5.00133363148855	5.30024355183722	5.34414393332912	5.39614797271791	5.46631502945349	4.70726459962124	5.68219510533128	5.64677427327118	4.82352711448106	3.85552437264416	5.39695005897712	4.85490496102433	4.43810428774594	7.12292282000472	4.35600621475475	7.17529308752669	3.8309793350144	3.81102538458133	4.72076700119574	4.77509402623037	7.14660891751722	4.68403405746682	5.89613237889706	6.26897692638441	6.48864509430084	5.2254034704284
ACOT6	5.24111706493228	5.2327208916037	5.23548731520395	4.95221212171908	5.39310879303822	4.95360361659426	4.88462734904847	4.87097207134591	5.18630367337012	5.16869759787426	4.79187351715303	5.06872517851529	4.95446596905411	5.00402397285697	4.94742314343401	5.41709322577245	5.06053340757692	4.73410880668151	4.91969351107502	5.0036283736106	5.11219702493313	5.40465089511308	5.13368492141117	4.72386995704557	5.08254224080842	5.3476695800306	4.93024891317489	2.261387	2.261387	2.261387	2.261387	2.261387	2.261387	2.261387	2.261387	2.261387	2.261387	2.261387	2.261387	2.261387	2.261387	2.261387	2.261387	2.261387	2.261387	2.261387	2.261387	2.261387	2.261387
ACOT7	4.41925459544781	5.14919141510889	6.28747389376429	4.5340056290072	4.90026536511666	5.9035775132428	6.17938480178437	4.98233847620708	5.05330064734272	5.22374560291604	6.01386268365381	5.38717957909434	5.59886146468753	6.50878361154364	6.36441490389413	5.1261843654844	7.0768082281812	7.10696144467574	6.99234071675168	6.64582211281263	6.13398770131943	6.13187280233896	5.77586847509756	5.91969800167454	4.04183199722289	5.03950806246511	4.83422011765553	5.77050222545286	5.68483773036728	6.83930792572752	5.93465770479995	4.59797957046187	5.70696263522556	4.2909001681138	5.74627581358375	4.78529124767307	4.72945031807794	7.59522296671322	5.08098482044676	8.05533003593398	4.9011999689802	6.87108512490879	6.52392095146915	7.4776158298318	5.60780391956854	4.55459702954032	4.89423481221247	4.46670626464919	7.5564368104561
ACOT8	7.26554854252402	6.94092190801256	6.92608744810045	6.05310677822554	5.83994940167308	5.85713535234972	5.98237059685535	6.20712140279216	6.42943503688182	6.30844537386822	6.01650618597149	6.94043260423225	5.55250217034525	4.67956456353845	6.10914189680504	5.81197910708914	5.9529554998435	5.33142217868682	6.09743930961776	6.20776047248513	5.9826014149106	5.65149997483916	6.07447549020026	5.91220691914232	5.68568314423176	5.80639681755147	6.04042974300132	5.58480466752394	5.88914461821413	6.5775345238951	5.83377499783933	5.49080028478542	5.55949067437977	5.30055517122732	5.52604731063483	5.29527535436049	6.43328132511373	6.80316326982471	7.44657165790178	6.48663484281287	5.7952711637616	7.31301936912246	5.71959292633853	8.12513632966889	5.50325568205179	5.8448620278971	5.81287113064157	6.34646135802245	6.14443022134863
ACOT9	8.47837146153066	6.89228521975083	6.43492773846422	7.86465933547716	8.27943723940036	8.56515576262915	8.65856435282279	7.95157548459576	8.5284283868004	8.28444312142316	8.15922967502905	8.03831870489356	8.26362889925265	9.08808900556357	8.54483320095105	8.63096268970677	8.74971737957307	8.49293075521029	9.57040367150106	9.10055380060862	9.05728856458456	8.54175369227384	8.94391770031494	8.55142535346716	8.32219930972834	8.41795724789217	8.4354539084213	8.77943762777225	8.77758036030989	8.72895830439622	9.67127182430008	7.14401803929187	8.26051728317081	8.58974893414971	8.32890108799377	7.83089274917815	8.0755667152913	9.47280765473097	8.60785393177577	9.64817684872827	8.51304529698091	8.91293649617662	8.91293649617662	8.86867191278754	7.90427621203827	7.52757654671962	8.67931918384116	7.13405489619072	9.36823537405708
ACOX1	6.27451512996129	7.00562966498027	6.19763669574113	6.02908717812437	6.33966894640401	6.28380419952246	6.40436926006136	6.25412285124327	6.56413048899169	5.81096202061129	6.72316897528199	6.60806894277532	6.19423738069591	6.20382901774684	6.55279191784723	6.27750712622853	6.15400995281815	5.97437647646828	6.30391146023291	5.95862043722726	5.90556648364061	5.90761120412348	5.92227635293371	6.224999210095	5.43481133904651	5.65499202835267	5.7990971070669	6.14658878072478	5.93546996470193	6.11248639143455	5.56096688589275	6.43335611280678	5.97997478444719	5.90818543823374	6.00368249934795	6.31762455450461	6.47634027505603	5.4606992586479	6.43684193705516	5.54013243008596	6.44743205961053	5.50760995838186	5.74923966012414	5.59729772638469	6.54233555910258	6.59289852215965	6.43024684437018	6.72651521618118	5.85194768302109
ACOX2	9.21167606130938	9.42450917968786	8.58629412022547	9.80668516054945	9.46987396587274	7.59719546599017	6.6285709131535	7.90598714618072	7.42751074475264	8.83751847062319	6.36990385615897	10.7222596331032	5.71840833755278	7.03715143102601	8.03098985977656	6.88587300959226	6.81763480340076	7.92659436375069	6.33947384749052	7.14076062113351	7.4480321684785	7.57706284041879	7.13451733106076	7.34200964752109	7.60833777113223	8.00640460674708	7.50224423345214	5.80440589399373	5.57034477073757	6.33222343835516	8.16944870448785	9.68718832655416	8.90798568296498	9.28780452356336	6.36012435438065	9.12294559806404	9.07483255118566	6.67734725281544	9.12070411631156	8.17380930339064	8.48948473275295	9.01902394370566	6.95966696199609	6.43702467784932	8.35842844039531	9.59138294625248	9.12138847002484	9.50821237893748	7.93447967374112
ACOX3	6.91862031558569	6.50404701239368	6.34176989801577	6.70133054259439	6.07325120231765	5.81902784363187	5.71519527646797	6.38356052204564	6.39168900386904	6.54907308976479	6.15727589372158	6.20684779252314	6.60451737736684	5.76820629615238	6.07733819568807	6.2606426800597	5.92663808914689	5.86166236593082	5.57604673444654	5.70620579981801	5.769966725505	5.4733353179038	6.2549111723933	6.30396973633054	6.23462065600988	6.12381394644864	6.60007440797308	6.23313517178086	6.90252656795783	7.10102303757688	6.32427678734667	5.97340372974664	6.07785251227723	6.44388679076621	6.13541749433332	6.08738324443436	5.63976157646669	5.85403454433959	5.48549306812052	6.07221077867688	5.95878048428912	5.55603381256005	5.82604404770811	5.9847792270435	6.26878855991346	6.38352584275603	7.0285808538602	6.40949038018938	6.08094986162876
ACOXL	3.28384279607146	2.93545146392763	3.18093899947625	3.81112972822233	3.19270298749486	3.0506386629498	3.15687276385316	3.29685878126327	2.91254232693032	3.27351350846537	3.21818577536079	3.29007002482652	3.36013561377798	2.98835715569516	2.97089429654558	3.23106580623162	2.86643720848351	3.14304488293307	3.22397959124746	3.38367457455286	3.23409312603378	3.4673253258259	2.97839551413483	3.06776168289707	3.01420038366012	2.9940169161859	2.79443493745552	3.07508884396861	3.07508884396861	3.07508884396861	3.07508884396861	3.11843346107456	3.15385926006557	4.268400492179	3.07508884396861	3.07508884396861	3.10624315211702	3.09051732135703	3.12040596448798	3.14812677081611	3.70113607042836	3.18670896668809	3.07508884396861	3.07508884396861	3.07553190074316	3.50829880840923	3.07508884396861	3.18697382722225	3.07508884396861
ACP1	7.97668031038603	8.16583037875506	7.30632230737403	8.18771363911263	7.83501593080752	7.88480717816001	7.99780717949597	7.49842631227222	7.916820141785	7.6913725676838	8.32040468969876	8.22408037064034	8.0650559234313	7.46547325568602	8.69188115564108	7.94823847911139	8.00599158143832	6.81252736747412	7.42273317965261	7.84823050114217	7.63411866269995	7.59564750249275	7.91795900926659	7.56362836669217	7.87432840869273	7.81404483000811	7.5856247398143	7.80861603949062	7.99023440200694	7.59190371490191	7.94977466269087	8.13712030066818	8.06312415596212	6.67314493069582	8.21972078321283	8.42568410020997	7.85175367171663	8.41645251353873	8.29892883723569	8.1857084671736	6.86799548849917	7.74114926899512	8.08274616440139	7.61408541983312	7.82346129700813	7.76978222370591	7.62479399404572	8.24706654491823	8.11270802099746
ACP2	8.63298045928762	8.20041947750309	6.9658525807999	9.63170056504211	7.42447695449508	7.60306816579642	8.91825991302395	7.29382286618559	7.73854671700614	7.93742110633966	8.17905495221651	8.60293376228331	6.68893514231741	7.62942120470625	7.78846807359302	7.17719677616902	7.07078010851245	8.84760627538309	7.74145194107778	8.05067789646837	7.84454366257724	7.71635677257096	7.48741108771409	7.45778815757178	7.60089891562811	7.90507295411667	8.44184676506151	8.32689551419245	8.45513816006262	8.61712982938777	5.83737808793322	7.37683070592379	7.83327862298516	5.30646274319148	8.6429431420578	6.66300352510107	7.94607750754094	7.88918652118321	7.44172008233306	7.46678320913508	7.35096196246608	8.40550995937661	8.36238649717024	8.17967573769801	8.07151061762755	7.67278354266213	7.94120993206252	7.68061409767145	8.38950462057394
ACP5	4.02604364770081	4.14103277791088	4.63081206040587	5.40958380649867	3.48218022394389	6.02446170387966	10.3022050620497	5.854377639929	6.87767959610663	5.68024290110851	5.9335717914538	4.00924561128074	4.64656664215623	5.10744425464367	3.29506567914413	3.95060781903081	8.74829344154603	8.6806000877313	6.82043303420716	6.56637951281106	6.03998907007775	6.3542971063993	6.75692175760214	6.50434089477118	3.94330638691572	6.74808175040006	5.11785557972683	6.6771927048289	7.55402375863132	6.99390460449246	2.85231967698321	3.00933307693695	4.82937462495645	2.92284174134547	6.87966512635546	7.17171862612663	5.64679519408904	7.15363675696352	6.79092289022249	6.00812386744954	6.50641582567378	5.87872966733122	7.35860069746528	5.45902426591927	6.09615077401142	2.13505353595657	3.72562569335737	3.07456975246132	6.42896200699136
ACP6	4.79233670353155	7.03016187057258	7.85001825980495	6.63896880168742	6.57163989231686	5.75250386308167	6.42478016040071	6.58718831924323	6.66905333668514	5.46283386731029	6.13241610478737	6.68980090984421	6.37883602685644	6.7458473940633	6.03405606443623	6.21414142091188	7.19483981706357	6.59498649717043	5.6796847069148	5.34855743498809	5.70967460507566	5.85978122647017	6.33474911025104	6.81741357937912	4.79515152031722	4.94626940141454	5.34479116621542	5.24931803357197	5.23121426153727	5.80902951261209	5.90418607941487	6.52066604515407	6.17282263298665	8.07106459317944	5.53780224634382	6.68983448324433	7.12852816725065	5.66347029176029	7.11356833630733	6.20702173072892	7.8043630764691	5.42270689486001	5.5019934958877	6.12430875052693	6.48936807727744	7.62745770832435	7.67110844276933	6.72200853862217	5.14242267212863
ACPP	3.51529320332834	3.83143714418868	2.95377375718649	3.44326705257408	3.67405765088367	3.34798023763022	3.03426555367989	3.52926921067383	4.14163013324628	3.53600127823171	3.63547735596249	3.3602036678277	3.5788750516682	2.96324962564776	5.20347833968978	3.11455939659512	3.53666090724933	3.36431530758829	3.61559097510051	3.31021245125285	3.42759541076107	3.5180058168854	4.0387041027778	3.87754919989606	3.69218669513905	3.16030816726955	3.37556614687997	3.23340631481788	3.35506671952468	3.29605788381026	3.15274373758312	3.37700317126719	4.01541927240725	3.23481898497289	3.24650708583	3.38688393374963	3.81551595060796	3.36608159775342	4.73164097266639	3.18006411268482	3.28903172469294	3.3532091475155	3.30758716364904	3.21590227751448	3.27613041357541	3.85657632594517	5.19479161655342	4.9282441381051	3.30336637012546
ACPT	4.65741603826859	4.1337284159222	4.16597303077422	4.49683627471836	4.82792224788862	4.3051940177569	4.29912331895874	4.53479597321948	4.52054309698298	4.50852655338882	4.70842673775198	4.70389852176004	4.70125931867767	4.38362949429654	4.48560739379799	3.60539413969846	4.29222713693366	4.47223299445118	4.5879156461821	4.60240447082561	4.12801143977175	4.8657748057013	4.64936442312873	4.53133133952194	4.43769440862447	4.47823021094103	4.53599285136657	4.33452853167496	4.57999349492938	4.3547142008071	4.28983664618473	4.37554799292609	4.22420178916077	4.31010613490215	4.42298534739956	4.32039845001274	4.32087176008076	4.80849509204943	4.31766113015585	4.76102621084006	5.56200160541169	4.35114790399336	4.21709770174358	4.30342520424257	4.16732154800895	4.34313998721941	4.37413139788573	4.35114790399336	5.06068173159515
ACR	3.46865207450926	3.40284366241087	3.73606243182228	3.69507286106432	3.00770182020949	2.93417977606788	3.18150003156372	3.21233653900905	3.1561949348471	3.14955616967225	3.30124842933051	3.67468954638557	3.085100346603	3.36192759194859	3.28381512141861	3.8838355056522	3.39950912938543	3.54933221696621	3.05770027185575	3.10474866396621	3.29284575310655	3.13040377400397	2.96476778891465	3.099733636464	3.00465324716973	3.19116655495389	3.0066367571161	3.22682162611675	3.22682162611675	3.22682162611675	3.22682162611675	3.22682162611675	3.22682162611675	3.32194168428591	3.22682162611675	3.22682162611675	3.22682162611675	3.22682162611675	3.22682162611675	3.22682162611675	3.60615442005708	3.22682162611675	3.22682162611675	3.22682162611675	3.925300502664	3.22682162611675	3.22682162611675	3.22682162611675	3.22682162611675
ACRBP	4.17054028339463	3.52129508105474	4.83569936155718	3.93791012806826	4.84202867591736	4.80027483047633	5.0309809554326	4.60745222777987	5.15702571819071	5.42705883182103	5.45284461786014	3.37628494054918	4.45245592897406	3.39614715877424	4.28036406031439	3.56350939546718	5.19542016863038	3.58426086248326	3.82613015563644	3.89677580328424	3.92240627320047	5.29454788942755	4.25958472478378	5.68034623659674	4.25922430419575	4.41012324536946	4.77854895098813	3.83678353111868	4.02028129990755	3.96040262301197	5.26685217864469	5.31614482108408	5.43263677430397	4.85124698118257	3.94121249147571	4.15793499428919	4.63196586821984	3.84250204266568	4.13741522490527	4.15304312310746	4.35197319330983	4.05768571063633	4.00753637527825	4.15701351274886	4.1937802148992	5.74075059316909	3.79486748456178	4.44506321418124	3.88957716092915
ACRC	4.39393533137132	7.86155011693908	8.57517266220821	3.55672942768439	5.28586629250547	3.69967353252286	4.44625100630945	4.17960483121309	5.59878558064635	3.85548394297353	5.37317675325706	3.07206581603958	3.74089217610276	5.32263186283105	3.6430972791423	3.04984080594612	3.57010347987268	3.95206357933228	4.66160669233341	4.96088741968008	4.17371454932625	3.80467465141576	4.81327811965693	5.39020912281	4.33198376760574	4.63316573490737	3.90193931803671	3.66779669251356	4.13428885841689	3.74725068116192	3.72263707694139	4.13303190637529	7.69076040808458	4.62628958830597	4.39365976191903	4.0116051549984	7.12580782489026	4.22716695202574	5.57725821433284	4.54545725472929	4.20670786569904	4.28786261800547	4.20093678421625	4.7443479725209	3.92744774465882	6.84585568908695	7.59894513992981	6.9529530025617	3.43393921162782
ACRV1	3.10977113200424	3.20321559266107	3.07543811133191	3.15854023602164	3.2908127156843	3.22491244981593	3.21556290487772	3.30840274499425	3.32652192368407	3.27089549735703	3.27760203129363	3.17106972268972	3.36147598011732	3.23642073725981	3.27357535430273	3.50476417974231	3.27349075520837	3.17297348268687	3.26679290655346	3.23141567597115	3.2453458284491	3.1837301872705	3.41841215442954	3.33997594110764	3.55732323157047	3.20846800785818	3.24037640609111	3.25479768886603	3.25479768886603	3.25479768886603	3.25479768886603	3.25479768886603	3.25479768886603	3.25488195741109	3.25479768886603	3.25479768886603	3.25479768886603	3.25479768886603	3.25479768886603	3.25479768886603	3.27123349468554	3.25479768886603	3.25479768886603	3.25479768886603	3.25479768886603	3.25479768886603	3.25479768886603	3.27947289467312	3.25479768886603
ACSBG1	3.16496659401157	3.03978053868105	3.02424736937495	3.03525309807669	3.28880655991413	2.98578520396251	3.00479374492291	3.1862073312921	3.41054647077998	3.07098481205203	3.08038620673191	3.03297817711492	3.163315563266	3.23128706344759	3.18707931608973	3.35243621261176	3.25693986134124	3.42065311543152	3.40605966297582	3.21258756564704	3.32146168412231	3.35586719993404	3.44457051170414	3.3787182522762	3.13067988402185	3.04005055540975	3.19186370461603	3.19056572750902	3.19056572750902	3.19056572750902	3.19056572750902	3.19056572750902	3.19056572750902	3.30180893672474	3.19056572750902	3.19056572750902	3.19056572750902	3.19056572750902	3.19056572750902	3.19056572750902	3.19056572750902	3.28995073086818	3.20251725261756	3.19056572750902	3.22275562149587	3.19056572750902	3.19056572750902	3.19056572750902	3.19056572750902
ACSBG2	3.37016476497285	3.12758150294114	3.34466954699561	3.4810498072021	3.59081393350818	3.4919219463401	3.3334103088159	3.36375115642177	3.36904661545925	3.4427944285206	3.37726805699993	3.16455685611458	3.415536549713	3.01311202401575	3.18947380204267	3.03451494512247	2.95660211953924	3.49852537558116	3.56517391400453	3.19910944602804	3.35272141390446	3.43622546455044	3.30755493515748	3.26497543703214	3.44634815668029	3.22796211061771	3.16005915439435	3.31176175826488	3.31176175826488	3.31176175826488	3.31176175826488	3.31176175826488	3.3214147706837	3.31215824538268	3.31176175826488	3.31176175826488	3.31176175826488	3.31176175826488	3.31176175826488	3.31176175826488	3.31176175826488	3.31176175826488	3.31176175826488	3.31176175826488	3.31176175826488	3.31176175826488	3.31176175826488	3.31176175826488	3.31176175826488
ACSF2	8.81845287247888	8.38781306954222	8.53368478449267	9.71845509346822	7.87897316603456	7.82525017712659	7.98606144614924	7.85365958353147	8.0049886005293	8.02975044553069	8.26871802117657	9.69984463961085	7.69966438326968	7.73886338174423	6.8970031620915	7.21775203839977	8.80682122071517	7.26782453561049	6.34522868410729	7.17986011671049	5.92478448824529	6.27635717732744	6.77229456591564	6.77383405799478	8.58478475151248	8.60176639644066	8.81236593223784	7.30557434173032	6.85329858378424	6.55891373637052	7.90445037138161	9.35751076871709	8.3370820009504	9.66000171744819	7.30652551384444	9.95315747967121	8.50078870765377	6.72387671378468	7.80224463193371	6.4589714162318	9.42097346022658	6.57171205845442	7.58060070138092	6.77883204998153	8.68236171675054	9.07303140436743	9.11221766190689	8.61078585996963	6.18401045167085
ACSF3	4.25628190170098	4.69011206597334	4.34572133694704	4.91407296974505	4.51863756846239	4.01899351204619	4.06495257285087	4.20950627798931	4.32253039855565	4.10170544694815	4.58425052783671	4.90401442354718	3.78075342175562	3.79146686853037	3.99220588107073	3.9863719202927	3.73144382439528	3.98959999271852	3.92215887567897	3.98540279394892	4.12801323777632	3.9338473272184	4.05932138466424	4.09081846842274	4.45836755443277	4.01771568337373	3.88565517576745	3.93191532235982	4.10239388628636	3.91761798706331	4.34949429254223	4.69772056728425	3.93452761621555	4.67483701207889	4.10349669101105	4.15883586978932	3.97539736968903	4.33062351916178	3.94971725443985	4.8330176343767	4.20598249267011	4.12224271537041	3.95967081063893	4.02316046443718	5.13230358883475	4.486059598056	4.31856890631078	4.14790883613024	4.03971792599891
ACSL1	9.14657327375583	8.06848894850157	8.99196077615446	8.92397634875663	9.36990579317545	8.21253940595155	8.95173158626642	9.48465092001564	8.30150868601461	8.86233428141914	8.97597160557545	9.08509115934092	8.4867436986972	9.76942050012745	8.31165168368575	10.4792120433726	10.8922214604311	8.00333651557711	8.17523952040473	8.62828179453964	8.72983232504784	7.17765948948655	9.42880176450283	8.63795865555483	9.40221731321156	9.32241206296643	9.18668100295088	7.46167870067324	10.0337871271747	8.66228013941886	9.50550831060365	9.34849045920071	10.0604394869757	6.7668050153762	9.49472745361417	9.41548753129966	8.74519847913731	7.81011095002076	8.24970136209133	7.77190663294701	8.70586904851053	8.95709802638313	9.18704250081754	9.00754130268789	8.05976255371086	9.66238199660772	7.86090165145101	10.5330334731217	8.82713954060747
ACSL3	9.28889707766706	10.09352443282	10.7653318040496	9.66073820905232	9.44433471710791	9.2115299950993	9.14326953054738	9.60309037917074	9.09409872607773	9.01303187252329	9.63535685977736	9.87203582442535	9.95321757040688	10.7117551460416	9.43287930215116	10.110248127468	11.1972395670953	9.1921750771201	9.43188209138276	8.87408190556257	8.87018207945009	9.529204104398	8.70523008520467	9.46364242559576	8.88776950256896	8.97854677059388	8.71424777508724	9.30075589550301	8.50951439166718	8.49618344369439	10.4714899962326	8.6877291743367	9.79170106402067	9.3906792475829	9.18328059016389	10.2585075616914	9.35560016694977	9.43712447807452	9.99038310720029	9.56750620862524	9.92926122027673	8.11738509092558	9.37962785959964	9.04158577872279	9.65629018648075	9.60838679116939	9.24124964128759	11.1493790246064	9.23566027033096
ACSL4	4.99827115162545	5.32209350605783	5.88673093446629	4.86430130927809	4.92422907696271	5.15811154197541	5.40399634676975	5.17684024695917	4.80983978158444	4.77783698867606	4.81719341398252	3.73650954764855	4.72572707247046	5.95900783774035	5.45611074764412	6.75383613557021	6.58245910288947	5.1986720587075	6.18192543141586	5.5738757330478	5.50354891866797	5.56424820521478	5.33237289195377	5.11912909118009	5.01547543185235	5.4494632986595	5.36979750760329	5.2524147604459	6.42393164810846	5.61576656867989	4.74842154885296	4.68305154086364	5.54160355840545	4.58386865882834	6.04272348153811	4.84496368468626	4.20036239613796	6.30464946948798	4.53750102756234	5.74366305828061	4.53091573615113	6.3988700440864	6.08033485273046	6.08793698558633	4.72390139493007	4.52483779616588	4.93751369162177	5.63156135331321	5.59115769286078
ACSL5	4.81058070941291	4.35772120889684	4.00815077195425	4.46294164247014	5.58454250745268	7.02283699781885	5.81910209046303	5.37762241421592	6.11081902486908	6.46115559058231	4.80741509728205	3.99219323848432	5.54468415099959	6.28928377875	4.88160411893509	4.23680512038002	4.73875603825811	6.53050862418427	7.32310664105088	7.2999907653004	7.5078746206392	7.80706027132342	4.94850777503876	7.65204859519455	5.02458948330068	5.98674984538879	5.1504233022068	5.80733163145353	5.69937985717468	6.39775938073629	3.68160773074175	5.48292073259461	6.00260024454772	6.85871618488502	7.06297640326699	3.75569703516401	3.95440678269883	7.307703656144	4.30809378315338	5.51698182931588	4.28080581704335	6.10316857552112	7.18381577973516	5.98953261208052	4.11783473632246	6.09491355782068	3.99438216843448	4.08327409267752	5.75798478659598
ACSL6	3.26720512469403	2.89909584025755	3.41476050873675	3.12711633730866	3.23375932894354	2.94714684149598	2.96536361685274	3.04491374914435	3.01064602158635	2.99578464770623	2.87905053899543	3.09770193330889	2.97989144623475	3.11787014935385	2.85511287453792	4.06096442205881	3.10880519666329	3.15439902445286	2.98955501985512	3.22020506371227	3.41396985450472	3.04966760167701	2.9796216913334	2.85075318372213	3.12803758749343	3.00347270630191	3.15718379829652	3.05880245263385	3.02712348132205	3.27846826412228	3.06788717050181	3.02465337044472	3.08112916420523	3.02490955554729	3.25229351377386	3.02465337044472	3.02465337044472	3.03361018369849	3.02465337044472	3.02465337044472	3.02497887748555	3.03596256541267	3.02465337044472	3.05932008507752	3.02751822975666	3.02465337044472	3.02465337044472	3.02465337044472	3.02465337044472
ACSM1	3.32879963539924	4.09042256133186	3.47337701592816	3.41763748678653	3.4600228463771	3.21597852446922	3.27725205635412	3.31747165636606	3.33116330055423	3.6295706719043	3.28659330637186	3.34505038664972	3.26816542039984	3.35742108111193	3.0344770371567	3.58070165622745	3.17744078266775	3.477206728478	3.20040710529749	3.23681726019656	3.38553656654728	3.16518666513191	3.34839612844273	3.36685021276278	3.24639893926689	3.23447817814267	3.17344303576924	3.28337432554845	3.28884289154857	3.28689235139173	3.27733209692421	3.49724869996279	3.28825022418863	3.2646536326377	3.28164314989149	3.28549737262701	3.28576836146667	3.28463776661702	3.31357512510849	3.28291341397178	3.27032492620504	3.27883992020229	3.28070416016531	3.27186577410602	3.2793314574434	3.37011374685246	3.3234382402923	3.27775450054436	3.28082741055042
ACSM2A	2.59573456176816	2.50682121363473	2.55915044447459	2.69614528256276	2.71678110611208	2.59573456176816	2.34967781469855	2.6193458505205	2.5255328733276	2.85745182561893	2.55915044447459	2.56971577444766	2.55478078154179	2.45124210312479	2.62509276607238	2.71091193084432	2.64981987204132	2.41968577117108	2.81296101584942	2.50566436320967	2.73379638113512	2.70353516314091	2.6193458505205	2.67610133201956	2.89674077805299	2.78314023389375	2.45326274717041	2.62857863844874	2.59664822036747	2.59664822036747	2.59664822036747	2.59664822036747	2.59664822036747	2.88104492674579	2.59664822036747	2.59664822036747	2.59664822036747	2.62133399116378	2.59664822036747	2.61062298662963	2.61470444916398	2.59664822036747	2.59664822036747	2.59664822036747	2.59664822036747	2.59664822036747	2.64407226122627	3.00236377110665	2.59664822036747
ACSM2B	3.07105166134221	2.95972742205738	3.06560358952826	3.0555956326748	3.00996888529333	2.90971784925588	2.90611476783537	3.15454778574582	3.0516165572952	3.02566503121602	2.91484195335049	3.07674999860153	2.96521937411062	3.06591230224213	3.1477228314336	3.16163168848757	3.02709596191071	3.11095705271507	2.89128886616029	2.9118194209054	3.06723331273616	2.99160409169717	3.05451456058996	2.87939614024556	2.9555980563667	2.87939614024556	3.01099755723485	3.00909592981566	3.00909592981566	3.00909592981566	3.00909592981566	3.00909592981566	3.00909592981566	3.00909592981566	3.00909592981566	3.00909592981566	3.00909592981566	3.00909592981566	3.00909592981566	3.00909592981566	3.00909592981566	3.00909592981566	3.00909592981566	3.00909592981566	3.01029167466347	3.00909592981566	3.00909592981566	3.00909592981566	3.00909592981566
ACSM3	3.40137599881465	5.60044579533785	5.95339902942135	3.14266630123415	3.79076545988336	3.11292731852647	3.25653336460004	3.04085628667216	3.06610645472575	3.50069513131979	3.94646812860054	3.30792183671353	2.6689575289776	3.20949431445612	4.33086903648924	3.15397087830024	3.54193298653316	3.07249214810978	3.02747351363	3.28741924559399	3.03424221701242	3.06806213241916	3.16685651516596	2.91366452107505	2.90904217344402	3.48725572663164	2.91615338425737	3.21939561219925	3.15042278089734	3.24845683070682	3.06257214673815	3.80259743501601	4.2613654995406	3.04144344996018	3.57939565062813	4.15553414969867	3.22491926182117	3.26237739797085	3.21128026637459	3.12542466324729	3.31631868199851	3.23711583193537	3.1973482073103	3.30280664142044	3.62163582919474	4.62253742906329	3.26087492457546	3.6916890259876	3.21983566184719
ACSM5	3.90164301877108	5.12752157274028	5.15192035396647	3.8079866758259	5.04890668536369	4.08192932188243	3.76780352388777	3.26999402419841	3.23597427572343	3.97114572087609	3.37955701032651	3.78524396629442	3.47181363653228	4.29453479854976	4.59860857097921	3.3087674617845	5.95106456873908	4.19180016605728	3.52060066118509	3.23744310774894	3.72496405923647	3.31570044487065	4.1384087479215	3.09156689094891	5.28391170127634	4.15244475235409	4.2453954728328	3.56798640779278	3.56965788870877	3.58712613763837	4.65474541957816	7.15824023132414	6.12316083365388	3.91687016575236	3.55899855846804	5.95269813349721	3.56283661741274	3.57223930653715	3.56636736196251	3.5641651807184	3.55395045197944	3.5681697574254	3.57241489827069	3.56181721562083	4.01920047952871	5.29277161743756	3.62853013736018	3.56872433176437	3.54963331967785
ACSS1	4.06014092764658	4.12903064551099	4.00392842147376	4.96774457028154	4.30843565446756	3.90695557008011	3.65960725676914	4.14593376574684	3.79650206549726	3.86569030956149	3.98740261297754	4.64529158450254	3.76755571005009	3.96293443512054	3.91559179086895	3.95483025872417	4.57249946141532	3.82035955189003	3.73288365019134	3.65886742391946	3.72326138211874	3.76840295749989	3.91516146748657	3.62757847758646	4.14593376574684	3.99588517531995	4.11600465582771	3.81325534473016	3.83840583792185	3.78314048431927	4.09619313307346	4.45322658616474	4.09865785267707	3.79706841652614	4.00051255295823	4.10510219009703	3.82933215432983	4.35453111065299	3.86427345803544	3.97943904090643	5.19923098702196	3.84162821524624	3.94585736669135	3.55847477921117	4.16460384664162	4.32398808407467	4.04133103111782	4.16205356532947	3.58161372289337
ACSS2	7.3729886848292	5.44648620782202	7.03126528140743	7.44521267371728	7.45247360154682	6.83409026233721	6.85465776987706	7.59808293939184	6.93621215778485	7.05929119002145	6.83294829569823	6.62857568934353	7.23197116818077	7.06995643228895	6.99822301583058	8.56690202405387	8.14678303336923	7.35478145602923	6.4918147595544	7.13107577753987	6.63845011958569	6.09599339481897	7.3287963675194	6.57113654971941	7.3091944644282	7.39524238634321	7.78330071085474	7.02671013267296	6.99723469191486	7.58798016689881	7.30866051365571	7.1879806155124	6.77840111403016	8.09006298017581	6.73700427258791	6.53080297332413	6.2604104129716	7.26733508234454	7.06792183673834	7.85656590216403	8.78983457530921	7.06383600360211	7.07261159791598	6.98891334537922	7.83350200018838	7.60407215892454	6.24828556779944	7.59296639583126	5.91155212784648
ACSS3	7.54829918210338	6.41664418212757	5.79877043688652	6.05780756858401	6.28880275901098	7.52351463896595	4.93336710417726	6.57961760963949	7.57759800157496	6.31682756941123	4.43327646599587	4.4727543538869	5.49707972955621	7.31271005577287	7.04428075859978	9.03477273360618	6.32016516034823	6.59851200932219	4.84236365108476	7.35778927675089	5.44874179793757	8.04105574787758	6.15715201801192	7.60460471746432	6.76387943650536	6.94142587997911	6.14405747077705	4.56055200148764	4.70542616903528	4.78176532615331	6.83230191403573	8.33305195686684	8.50675831296634	7.86641027986945	7.08371537897557	9.20492541804114	6.48653693663292	4.64832313447977	6.83191414061668	5.25062311208029	6.33366469867899	4.69772796489706	5.48152791024383	6.41353400762914	7.73733322226517	6.59688597155328	7.50412351982082	7.05839918039653	4.70188350838319
ACTA1	3.16247578952875	2.89761888880008	3.10124059188198	2.86335488704587	3.06547775117779	3.08735301089457	2.87186947406118	2.82117088179746	2.37728257655078	2.83448305207315	2.90710340526986	3.17953907621831	2.77044601629775	2.47762158959691	3.03139503082639	2.82487057962395	2.5876542302425	2.99275640298162	3.01317581502541	2.96358725621851	2.89496436853422	3.14258567527108	2.70745182857316	2.83927562459683	2.49352899209839	2.94610207331397	8.08582028048823	2.85895815844115	2.87365934534926	3.08000352505325	4.72963637558392	2.86391356029182	2.8631664442795	2.84327060952894	2.85764694935189	8.67429821284207	2.86083410627849	2.85993195469147	2.85340054408262	2.88416473767227	2.85989996913641	2.85443950345132	2.85695578322742	2.91875944981494	3.21392391505138	2.86642897089522	2.86164596323958	2.85404579305547	2.8566977631055
ACTA2	6.88941932978039	6.9939886837604	6.03903220890979	7.2113118791108	7.69292663797914	8.0184663484161	7.67775357332128	7.28581421084277	6.71698463920446	8.05034629431255	6.84346164751048	7.18816244934391	8.33561461046286	6.03322949552922	8.1327995671962	7.40375017662335	6.32639160669616	7.12197103124139	7.80980422891548	7.69228213744967	8.59164239194077	6.62270446930891	7.1420394172266	7.38721073564061	7.59342340661456	7.43208347195991	8.09689182028998	7.53659884359638	7.71426656622966	7.7297630354051	7.82751460359635	5.39521465868591	8.38288277690993	6.32385727987094	7.740881665042	6.84246734616333	7.08208271747862	6.72452470119452	7.02460958790494	7.20105353479448	7.13064677678506	7.15806950555599	7.71671081437241	6.40837635518692	8.57754862888051	7.37686419772062	7.189291912891	6.89459879081607	7.155298881912
ACTA2-AS1	3.32277657946332	3.27544226655968	3.02245155899225	3.33121446021034	2.85363273305757	3.1982801430003	3.37031172920117	2.95584892127049	3.24832708054693	2.99974572706998	3.26177243162684	3.73463280367931	3.11032823821189	3.13224477495132	3.45875478403165	3.0910228689416	3.42170934825255	3.02044504496107	3.14464314813722	3.15490944738337	3.21520870117637	3.32888186749149	3.1599535274815	3.09780208746489	2.70344341902098	3.13454621927557	3.29167620132229	3.10553134268903	3.11150034483086	3.10625840607499	3.10008081673306	3.10757595914416	3.25928841767544	3.09872550731614	3.34637352122916	3.10506472461936	3.10461108857472	3.1038977420454	3.10248952475287	3.1033631345562	3.22312623461126	3.10124639962776	3.13685434470128	3.10449208084656	3.78693208270804	3.10891251285915	3.2428936247107	3.10373905341054	3.10530711407332
ACTB	13.4806281051559	13.7300776302227	13.9858950903794	13.6934115719704	13.837445993755	14.1824862002532	13.837445993755	13.8033964529311	13.277339149364	13.2260671711299	13.4445915160951	13.6563516833611	13.1069121563687	14.4492999652415	13.8877028555816	13.916368594482	13.6089127968408	14.5022119420897	13.7300776302227	13.5039496670509	14.0947937330369	14.1353117134514	13.5039496670509	13.6934115719704	12.7724523544352	13.8033964529311	13.3595237406855	14.3628516695224	14.2631901668311	14.5273026199405	13.3903071735726	13.0147768572087	13.4883776358751	12.8986052617501	13.9836152954454	14.0311994136128	13.1598929050522	13.9836152954454	13.3727371974144	13.6806066277449	13.3565853255091	13.7273551766143	14.112652864474	13.5231016474496	14.0064048417932	13.1266534622003	12.8890228956005	12.9502018894037	13.9135451212767
ACTC1	4.49337383697906	4.5791792854659	4.57031934172764	4.51757036889022	4.55442460501463	4.64973010188486	4.2933893806507	4.03903337449296	3.68648311683981	4.34490616508772	4.01029558881581	4.23137667030764	4.84093222002891	4.49853221987943	4.95663099097793	5.50690729916568	3.99926442673048	4.12087748640535	4.5131024819071	4.36485745734929	5.49544784230392	4.59335397131898	4.4675191170701	4.44882621379562	4.1831189922895	4.62266775190721	5.0120039288671	4.26693188754572	4.22358353426228	4.40071059106018	6.20986257030241	3.77555096687439	5.56869894623703	4.01503680452066	5.10802272867192	4.30957346353217	3.85458726403825	4.30157698929028	4.22387328137863	4.28007357591483	4.23967355581723	4.73672435456433	4.31810983472763	5.22454612841746	4.12313502974038	3.92177509948823	4.39538115144518	4.46871258155817	4.95783315043392
ACTG2	5.3612875198126	4.95240717408036	5.16935538227783	5.22788844117546	5.13768366791296	4.53651872284231	4.98871984861744	4.29532674620296	4.25355740016386	4.84049224072279	4.56531210932525	5.4133026571566	6.11075655594044	4.0469723786532	6.27136595224202	5.80126344831445	4.40674890767436	4.04845375536519	5.32632622761494	4.85395537384266	6.3198738612468	4.83052451840651	5.12743715901087	4.81816803996851	4.30660098660017	4.52174620309622	6.10437441881873	4.6076900397857	4.56403448422227	4.58016092996399	6.03619349203849	3.97483338804651	6.27858154225243	3.92953063679066	6.09222607190053	3.89151403123613	4.57910744186077	4.58298260130887	4.45696712198933	4.63850000517478	4.52232130852962	5.17032956875868	4.62583489256689	3.94056250692767	5.6001364361142	5.66098498430683	5.8640959084476	4.01621240197184	4.72582813048631
ACTL10	5.31058536176925	4.56527988726766	4.69976984475127	4.73478346111775	4.61092674709526	4.36683870252427	4.6787875658496	4.35445125572181	4.47898293646326	4.70486134968494	4.22822827935966	4.86637244320489	4.26125354673341	4.04471213997907	4.24592986532379	3.58921534465621	4.59608433599767	4.3132710678598	4.65858799037547	4.26192834189837	4.41141288477634	4.79215143409346	4.39580164882682	4.22534581021131	4.24407274192274	4.42171126630919	4.64119142280915	4.31342009102741	4.45777065496372	4.35778772186786	4.69188946680983	4.38204114436695	4.26025016182243	5.54808180417746	4.46541122074439	4.31739044338292	5.84858723894987	3.71841725009785	4.59644800619235	4.45517475475509	4.39442214447524	4.4355728125985	4.27624731373297	4.35680658956611	4.24193124090069	4.87512686841024	4.44761818910562	4.52764051025389	4.39682190976212
ACTL6A	9.35130551224158	9.21764001008974	9.3977377550786	8.98990030024566	8.80095129578132	8.8785017310417	8.66921337177648	8.21018420871918	8.7438502443407	8.55663249023363	7.99161566954242	9.26611848869129	8.87192687339033	8.36658786899819	8.35609075878735	8.62967267806575	8.01832740201152	8.12187729691617	9.44995455123646	9.5701545094543	9.20238702931404	8.91657485947841	8.94103502494955	9.25599823662093	8.4514197862828	8.78897111147302	8.3636390882156	9.03952633830595	9.07048182296116	8.88312045832779	8.64556047099624	8.08529071886714	7.96673911878695	8.87776336327474	8.78240880211194	8.69476565552496	8.43254148750261	9.14185821044244	8.66079606698283	9.95707706431164	7.78653638406389	9.46856164495178	9.10780114785282	9.25404820986531	8.35398270447993	8.06692864865371	8.47896122265185	8.30535544008748	9.55075017694731
ACTL6B	3.06286991416731	3.43376645374359	3.10233587170322	3.21456355715278	3.24897322324623	3.12436060679864	3.00356000858178	3.06275219458826	3.11844523386324	3.05863414151335	3.11066735734588	3.17064592136046	3.11745094667624	3.01808847806077	3.04811422933277	3.13291682103589	2.95489764727899	2.98031846991577	3.03570745736501	2.97898270084966	3.21941351236469	3.14704269390926	3.16070062129491	3.16830839314815	3.08046013625624	3.13221519456751	3.15352794455329	3.10765462941272	3.10765462941272	3.10765462941272	3.11063240009397	3.10765462941272	3.10765462941272	3.10779994794353	3.10765462941272	3.10765462941272	3.10765462941272	3.11476298574306	3.10765462941272	3.10765462941272	3.10819805945956	3.10765462941272	3.10765462941272	3.10765462941272	3.10765462941272	3.10765462941272	3.10765462941272	3.10765462941272	3.10765462941272
ACTL7A	3.24793232933617	3.25283824664924	3.41102911246175	3.21372852153806	3.45706225161444	3.22825569426729	3.19457122059158	3.08821736123931	3.11285011535408	3.11406355156312	3.2871618447344	3.34634671580379	3.32702270154724	3.22081506784267	3.39806224549874	3.27632394969215	3.41504682108277	3.05871951428942	3.26098948781555	3.18296387906269	3.37805108220159	3.35658633883564	3.38396466672479	3.32103440878866	3.18144074756146	3.24781607077467	3.12396342148145	3.24535842007941	3.24535842007941	3.24535842007941	3.24535842007941	3.2676291603807	3.24535842007941	3.24535842007941	3.24535842007941	3.24535842007941	3.24535842007941	3.24535842007941	3.24535842007941	3.24535842007941	3.24535842007941	3.24535842007941	3.24535842007941	3.24535842007941	3.24535842007941	3.25421756729779	3.24535842007941	3.24535842007941	3.24535842007941
ACTL7B	3.27280962310689	3.59484131933915	3.28650803526292	3.29383227438598	3.32822738844781	3.24968782318505	3.28241335975391	3.28751104391092	3.43486305190911	3.5247377499843	3.43602625935733	3.42092779623394	3.31989704886573	3.02246432577142	3.27101530407957	3.26844267292282	3.43443801999623	3.2039500186106	3.36146957357728	3.3931584521276	3.13251211970296	3.36321361272992	3.60078700296969	3.41716235705719	3.42224192732333	3.34047262415071	3.31255841497758	3.33774203105539	3.33774203105539	3.33774203105539	3.33774203105539	3.33774203105539	3.33774203105539	3.33774203105539	3.33774203105539	3.33774203105539	3.33774203105539	3.33774203105539	3.33774203105539	3.33774203105539	3.33774203105539	3.33774203105539	3.33774203105539	3.33774203105539	3.33774203105539	3.33774203105539	3.33774203105539	3.33774203105539	3.33774203105539
ACTL8	3.83112727046999	3.8233250904233	3.6963229826496	3.67483003601072	3.4017843842497	3.33870136143012	3.17801869012825	3.37655670074492	3.05832508694396	3.56986818859764	3.21209813614527	3.5357227162047	2.99039471127416	3.07405764873598	3.30853863366009	3.9528254407005	3.18770086405562	3.43283856729145	3.22926431884178	3.398831786521	3.80177235774613	3.26078196346832	3.64148760749013	3.20808764369708	3.0109232738228	3.1880803580259	3.36450808739559	3.3941567370304	3.3941567370304	3.3941567370304	3.40292239173577	3.3941567370304	3.3941567370304	3.3941567370304	3.42250560282222	3.3941567370304	3.3941567370304	3.3941567370304	3.3941567370304	3.3941567370304	3.39469024646188	3.43384767115874	3.3941567370304	3.3941567370304	3.3941567370304	3.3941567370304	3.3941567370304	3.3941567370304	3.3941567370304
ACTL9	3.02183030637467	2.97340912589553	2.92478879195788	2.85976551457477	2.95841444599396	2.77113247524875	3.09172350006733	2.99904613221491	3.01096158104241	2.97460561106483	3.0992270347448	3.2555232058801	2.77249660312497	2.58624090703446	2.97145234573475	2.63405656546812	3.01889716713343	2.8226743591466	3.11811548267955	2.92085490281899	2.70602361108477	3.11542865394152	3.27811453774	3.07887411057243	2.82726320301128	3.06321467521994	2.91225079964209	2.94545800978727	2.94545800978727	2.94545800978727	2.94545800978727	2.94545800978727	2.94545800978727	2.94545800978727	2.94545800978727	2.94545800978727	2.94545800978727	2.94545800978727	2.94545800978727	2.94545800978727	2.94545800978727	2.94545800978727	2.94545800978727	2.94545800978727	2.94545800978727	2.94545800978727	2.95389830874213	2.94545800978727	2.94545800978727
ACTN1	6.35823116171757	6.69524936430959	6.42287339766422	6.39479370884332	6.60033267027501	8.36497275473503	8.06837314726234	7.03840370759572	7.63775540090182	7.41564944404461	7.76878331979269	6.54648637930769	7.68635727852416	8.27433026613456	7.98102241319703	6.81022434296222	7.6879868473672	9.03176369873703	8.92358194887058	7.99352916049562	8.76345108097082	7.96055981229704	8.10582007633614	7.83944182273605	6.37875881031781	7.2218823651323	7.48226584228686	8.54801373851504	8.3935914320432	8.3507101246445	7.58393526578158	6.13129019139056	7.25950112680251	6.97384553307432	8.31193321754555	7.13289902270249	6.84209327077644	7.99649042647077	7.29679152803519	8.45521523990052	7.14970446168979	7.98343639795421	7.97042298284072	8.15465550588498	7.67592641079067	6.12070638961202	5.66678191448148	6.10796960942781	8.27748407382585
ACTN2	3.23966455597132	3.23375210451596	3.30883144766982	3.28206453432044	3.33104364207285	3.19949180250306	3.19732979089139	3.10769047902945	3.12464892612366	3.30062035829348	3.16807768587461	3.32894067021884	3.14958370204843	3.79309410420134	3.2244064993223	3.42014262802422	3.1885192182901	3.29302428162693	3.26501010126204	3.21752560407852	3.38779530329648	3.40342448431052	3.14787143456215	3.19412576406264	3.51133457648063	3.28979191020216	3.83502739665961	3.26026832081461	3.29023673055643	3.26261488036255	3.27896763621864	3.26534326911564	3.26420844767997	3.32438287760013	3.25613169587699	3.26070783752721	3.71376053315526	3.25925688654766	3.25363260495084	3.257295861826	3.26767525655883	3.25369074314194	3.25613169587699	3.67647472348808	3.71954595919565	3.26792488522607	3.26658725614701	3.25576363756121	3.25869243031154
ACTN3	3.27396881375144	3.15684179858872	3.39904301377673	3.36568055617956	3.21913711513545	3.30353243237715	3.08132076335074	3.18234831397581	3.23756635856296	3.20165036407957	3.18553485912665	3.42038958255017	3.14420737186223	3.27819513309696	3.28685231608391	3.2198843646412	3.236345203666	3.2894966828931	3.27937499836285	3.22545468875392	3.30656335309173	3.33492717396562	3.10074592163089	3.24049581895004	3.07021149936839	3.27904890243879	3.33449858367356	3.23960982751175	3.23960982751175	3.23960982751175	3.23960982751175	3.23960982751175	3.23960982751175	3.23960982751175	3.23960982751175	3.23960982751175	3.23960982751175	3.23960982751175	3.23960982751175	3.23960982751175	3.23960982751175	3.23960982751175	3.23960982751175	3.23960982751175	3.23960982751175	3.23960982751175	3.23960982751175	3.23960982751175	3.23960982751175
ACTN4	10.3528289199029	10.2032880174124	10.0192321675259	10.4457645128505	9.71177157253254	9.85708073810956	9.58273468338828	10.1638872924027	10.1024661047399	9.54882489787002	9.84200752446758	10.0018735537087	8.50567504744352	8.87677352233946	8.36537646274999	8.98302264172315	8.11606557008203	11.4792706207423	9.94285952889987	9.6700301071466	9.96683254444712	10.2043388909195	9.66247795948952	10.5088608656449	9.6796580708948	9.37858580512456	9.78475882977262	10.1488634845074	9.72807634979473	10.6563082590213	10.2869913593613	9.00391863407612	8.91934269182303	10.6773144011957	9.1743332510565	9.93745664985362	9.55081403930125	10.2869913593613	9.30851659079099	10.4640977481199	10.714896658842	8.94933975542929	9.73759829464393	8.90644281601649	10.8314437240972	9.82447540236628	8.46509052278438	8.44358714610135	9.83981547092265
ACTR10	11.1378776769552	11.1843765925548	10.8442109029725	10.3778496471474	10.2819445462069	10.7942740787925	10.8035046111403	10.7213395256757	11.1436075274989	10.611210176509	10.6537493210196	10.6877140234305	10.8510256789739	10.3965066775615	10.1319934029302	11.1458985195782	10.3778496471474	10.2235530244094	10.6785258682531	11.1112496469221	10.8941678016256	10.7764065862283	11.2248228571101	10.8313640380484	10.7927385871567	10.7961302652227	10.878531772468	10.9589725236704	10.8522973338779	11.1933281709569	10.1646322022862	11.1282234451783	10.6855553117281	10.1987779243633	10.9268089496363	10.5376772930626	11.1314077807826	9.98524933995817	10.9476256871753	11.2296705169718	10.2699977150552	11.2514515620677	10.6662926706005	11.0144067984848	10.2426644421091	10.872532834064	10.9619836053238	11.1190170786434	10.9898536107494
ACTR1A	8.45939371609839	8.66073994751171	8.09389886706208	8.79110764371611	6.9892099416666	8.47387813768735	8.45977195949993	7.60256226565276	7.38104205853391	7.92743027452608	8.01955582748429	9.0922817033892	7.33610569169172	7.45988016927519	7.2785910411866	7.90201567699452	8.30327347916284	8.10585444913747	8.09790178545778	7.99435397616053	8.42184373513824	8.06038226748656	8.07540033090391	7.91014047821451	7.09814349552192	7.75133718021594	7.83180370782241	8.62149837629732	8.52244051283716	8.64113331182201	7.79405186939001	6.8859561819549	8.29875396087789	6.55040679508568	8.81055070357119	7.62444207820617	7.43908393040418	8.79272075391712	8.08771533331054	8.3055537051463	7.85896729953947	8.94458792109407	7.71439639284839	7.87886788155361	7.88826684097199	7.33311261465768	8.0122107390624	7.72468758006147	8.80817509100528
ACTR1B	8.38196636236603	7.63846122706718	7.91511141850753	8.9866695232697	8.75566331555876	8.53770719762909	8.22802072626439	8.85691916940021	8.60440114834561	8.99368768954974	8.75424655817147	8.3161138105435	7.80905967563195	7.68176394384493	8.26333777316037	7.77682836638324	8.30152877600327	8.93673135579699	8.58713332238321	8.86006403073356	8.68460657030368	8.68787688779439	8.75706989485079	8.69749672170504	8.77416270336799	8.34599203051978	8.83281273265351	8.14290047547016	8.45501450497476	7.81275039932665	8.88743192901359	8.96144892653797	8.51697233868937	8.73547015019689	8.0516239293387	8.68975383490152	9.17101488398106	8.25543342103336	9.31409392533527	8.23270053603848	8.91432600290699	8.26652445611018	7.68471273500911	7.58841738360056	8.41635677705402	8.95410204496416	8.43522861609682	9.26855227779085	8.04882676417554
ACTR2	7.74190913835262	6.87224971704388	6.97899629426009	7.9266463067991	7.29421008243547	7.45625871780808	7.97749482909422	7.31106638432541	6.74966155472988	7.29281539666132	7.80193219907029	7.62778624320958	7.83341996933054	8.47336954664374	8.34667611227659	7.62007749036798	8.45233497528481	7.36985238306178	7.57695781380381	7.7220591044501	7.34296152112328	8.0667561240317	7.64663890099965	7.56968489707649	6.42996506761373	7.60820093355924	7.03693299104799	7.78694959761188	8.02926786185096	7.86523275095539	7.52635103991058	6.98620210202702	7.57903083302938	7.63143905697848	8.43700046487714	7.02821663544507	7.38294556522371	7.89169262316683	7.64125715472281	7.9334561328765	7.14764720531711	7.98300460084577	8.02474372666062	7.40217902045961	7.40508003959949	6.76804141266855	6.60800513749752	7.21735136137993	8.09073481345147
ACTR3	8.81251040056623	8.48385152412584	8.44098664179437	8.94815631985442	8.89308374521878	9.23963954686085	9.58163058870637	8.82789582171439	8.84220957842894	8.428860131395	9.28454349647398	8.72190965545254	9.41047997804398	10.1182375153693	9.87907565998749	9.32077007706369	8.99398723952112	9.26085828223267	9.12408613925028	9.46116008696195	9.37345555110286	9.3811708244674	9.56565465312271	9.13455899039431	8.28843953563568	9.11251743437415	8.53878500771452	9.33636788476567	9.57929682407904	9.630489749499	9.17227137163769	7.86361646163977	8.78037530241023	8.83566283240636	9.58546221987679	8.68629475053358	8.40566215102473	9.30767872674189	8.61202220091342	9.5900274873448	8.7469241802757	9.14485951529014	9.15722219592951	9.33091508644848	9.06543540187194	8.16139198933089	8.82546812185484	8.4433883731466	9.69105702698117
ACTR3B	4.49140869708202	5.00883464928458	5.42229545790263	4.31194353422189	4.57458111073708	4.26018441269334	4.50195892740682	4.4771220305419	4.22926844016682	4.47474730257563	4.1143727494225	5.22198242813661	4.54766603009622	5.80915721869611	4.62228667898219	4.63119233597805	5.28192864264793	4.41126224666359	4.50379700111889	4.61438271625695	4.23261527669929	4.273570466077	4.88698416281012	4.31103397721049	4.38866001693499	4.37349774450434	4.51045868788201	3.96802284683075	4.62764092646117	3.98580168365257	4.88921606554466	4.67458970352741	4.61497864676424	4.59794389957361	5.19601365737655	4.52872267439828	4.54219363185823	4.51355989687865	4.55023486689872	4.92440629157255	4.5208777802059	4.33564934923389	3.94486079003399	5.45032105292225	4.58211119384436	4.64945357880828	4.68057967810316	5.24354387918514	4.51038358542017
ACTR3BP2	3.29950102900254	3.17907376172417	2.85710900160503	3.32627453423992	3.50672134219968	3.44524036283767	3.26014721520923	3.26074273592682	3.024570946429	3.20822702720786	3.27911276628319	2.91536206983755	3.55731187534439	3.53677161979778	3.15224516451592	3.02696290563441	3.28220126807181	2.62278176991014	3.05244497250732	3.1443891765886	3.08712781118661	3.17596189638556	3.56144902423833	3.33957993644911	3.40418615265959	3.11213905012995	3.23758545277923	3.17332414802352	3.17332414802352	3.17332414802352	3.17332414802352	3.17332414802352	3.17332414802352	3.27635733706537	3.17332414802352	3.17332414802352	3.17332414802352	4.39719752399548	3.17332414802352	3.17332414802352	3.37680656266795	3.17332414802352	3.17332414802352	3.17332414802352	3.17332414802352	3.17332414802352	3.17332414802352	3.17332414802352	3.17332414802352
ACTR3C	5.17805595423827	3.94983906343959	3.47208991144092	4.40411210163864	4.31586149653787	4.26820444558758	4.45542617621402	4.65887333370496	4.5612372498205	4.51823341392649	3.89458185731021	4.59748188745566	4.14890560142269	5.29381249736258	3.28539537254595	4.81816896789786	5.88576565764227	4.06430139538343	4.73771959436413	4.28510855768183	4.36733934754889	4.27315808188182	4.46109591466306	4.44165185304535	4.45702144068522	4.20428215696082	4.53470715531748	4.14529495497737	4.30670330632624	5.4916076287175	3.70651711847866	4.30201022922699	6.15013529194709	4.11928578403011	3.81602601377682	5.16864231167701	4.93234131206982	5.15677714975105	4.20068249860045	3.86792561058747	3.69747213821835	3.82580964588878	3.85446240108323	4.06411106943357	3.99534249195816	4.27224701888015	4.38481744283398	4.42553422559506	6.66374342005148
ACTR5	5.03620955747738	5.41618096762042	5.84892152000683	4.85016231326408	5.18383336539312	5.00462085483447	4.72953744461607	4.69242469812071	4.59714711147791	5.23385541353954	4.5179582986448	5.05594538572014	4.1517330571475	4.68948520072604	5.09828853970627	4.41199718701365	4.92137823185521	4.74995427442683	5.12092862774752	4.85231766325634	4.88555301497728	4.85327734668593	5.36913791189867	5.0496464552708	4.94056172526912	5.46677829578469	5.18257424474562	4.64109695717842	5.70469506542684	4.96988598926239	4.92406555071819	4.89955054193788	4.13849224612838	4.62639412607189	5.16315799047708	4.63533824115096	4.57541645974054	5.49621602229477	4.74474875319741	6.579057405185	5.40255081193544	5.45545672359152	5.18157364495571	5.93593487111549	4.90594016733115	4.81303382871858	5.15705259583062	4.53687541725415	5.16110694958939
ACTR6	6.11159402305442	5.82923965297511	6.1478746946402	5.74294783764706	6.30557387932804	6.3680580304909	6.1820009893984	6.22403674151953	6.39092902266938	6.11772749587823	6.27864874983378	6.60827327989235	6.67292886056403	6.97041475239851	6.69211462916794	5.22587083923933	6.21729805090679	5.99360688142467	6.39166905962727	6.6745124218107	6.04119141343382	6.45713723883063	6.66557674199981	6.5187868388196	6.04993458369258	6.38648724024104	5.99917098772551	6.03546962404754	5.87538526960945	6.17203945174321	6.20115879973773	6.54775792044949	6.66520088910347	6.79174696930553	6.32046587901465	6.20068546614359	6.2817487556952	6.28834518486595	6.53320894662613	6.59771468184258	4.91317034275088	6.67759505839929	6.16854231917098	6.81888587298321	6.11302160768182	6.00130751213206	6.52492385460182	6.43434267266286	6.2801154530856
ACTR8	6.57306965626451	6.90477840002047	6.326204760254	6.30154911765048	6.59777876992252	6.40789996457911	6.70116707647871	6.17852700222558	6.21069227875484	6.37983553341177	6.54937895941667	7.00932896990837	6.37073595022938	5.81609216733217	6.8318974921136	6.37680250255542	7.29171752893506	5.94150518795028	6.39432692675164	6.5013103736404	6.38293926959487	6.71417419550981	6.38174983120728	6.25051996016939	5.951170707223	6.25854559734518	5.71740891852139	6.08535423502449	6.16771624689338	6.24214447671476	5.57945100850501	6.79375618414981	6.10863160668009	6.57982730206006	6.28718021535846	6.40701521515436	7.01986928392678	6.2750974292033	6.98496846308813	7.06461009372414	5.320214688753	6.59399281413558	6.0239811453514	6.9190728696632	5.6051043970745	6.66814099419594	7.08654539495171	6.9827532095008	6.53705133891792
ACTRT2	3.30791823541259	3.28170238723939	3.3879977399558	3.36851098313131	2.99132051390292	3.10980407101394	3.08955073180022	2.96562719234052	2.89508202225298	3.1317057349336	3.03363160854669	3.32599141340326	3.07434114177167	3.01409886801635	3.00087931635043	3.25865554304866	2.84560947906217	3.37724088648213	3.18801483822653	3.18767274029274	3.3251706121766	3.14951106430251	3.07556214009812	3.09472751547071	3.03775418256696	3.08908576612778	3.02471542313161	3.12546902687097	3.13019685489939	3.12845926071979	3.12382214636064	3.13264567741837	3.13033866677476	3.10441114354981	3.12020023406382	3.12598275203171	3.12518687035961	3.12393824965041	3.11678679734446	3.12180220429063	3.44931791062097	3.11682169212441	3.11981639148438	3.12502292230757	3.11395221845555	3.13518534119265	3.1259191503944	3.11931791285455	3.12323646267744
ACTRT3	4.78357336377175	3.40353346985105	3.73915258423296	4.65230222524968	3.58524761733869	3.88367794984709	4.33350521766768	3.22135698513948	4.19663054319179	3.70533034644136	4.52206756822799	4.8962013563232	3.96863517102293	2.97609188085752	5.05201301418617	3.91255064347935	5.2512645111125	3.95068112857794	4.25375181868405	3.69829043518511	3.66129431664062	3.34390075661096	3.76428184439579	3.82026577711844	3.43431940345939	3.76528174220764	3.56565845088942	3.71958979943084	4.57121385965578	3.43416268763337	3.69214749759963	3.60831216763275	3.37465503221233	3.28494082170615	3.65850953083972	3.39172775998722	3.89404386380813	5.64398293344681	3.929112479968	5.33709031733281	3.38075678081877	4.80276047230837	3.7645658349908	4.95411981589895	3.29963322029014	3.45398378488099	4.10973182807653	3.80634940877646	4.67038543589124
ACVR1	9.03618306171858	10.439334391965	9.34682861607493	9.86137938871111	9.92937502315775	10.0294398353565	9.47848661722185	10.2609269219224	9.98401764682489	10.1060189556241	9.77551206036645	8.82979710366865	9.57848614760103	8.8835293210234	10.4854475597179	9.40153073449976	8.702645436706	10.2316919884404	11.9487640276846	10.948035225836	10.5170483079491	10.1388787224228	10.8690185783429	10.3424220263902	8.93946099182327	9.6631967402403	9.54645586644867	10.0640991997208	9.40167966359504	9.83903186155155	8.28562054520962	10.477284595186	9.40435021994446	9.13758468660189	9.05462273501675	10.1471101038631	9.5993682798729	8.98177076193823	10.2851861665911	9.57673583030138	9.5243228253048	9.04104265184849	9.47193542018771	8.26433474647577	9.59703273879106	10.3999308696331	11.0245963533478	11.1733871651638	10.052758301267
ACVR1B	5.0871129445578	4.39949566070099	4.60786462264576	4.88704186772548	4.80308236160098	4.90716443859042	4.79454343115314	5.03544249300251	5.36087915922457	4.98271041332242	5.06149129531015	5.60342595321459	4.97384191734701	5.90178696759316	5.51007909445728	5.08995392043563	5.11399092157018	4.70867034524154	4.70465898847454	4.36783251399863	4.63788640998358	4.44584793546144	4.56614451668154	4.74118293046367	4.97787765238085	4.81858587879404	5.18027015944525	4.77863080378849	5.06145061651805	4.83345512191719	4.92883875029924	5.28572023350363	5.56443053102151	5.25953074414948	4.78676520409109	5.26161689287017	4.6743783123571	4.82389350203956	4.46231663090165	4.81677039919255	5.01220867821241	4.77219168612578	4.81959657415641	4.53110987331141	5.21230498445988	5.23773016311204	4.77863080378849	5.24584754804967	5.29218229551289
ACVR1C	3.84605316702851	6.99616357308679	3.76254991921701	4.47475432426533	3.30246059826642	2.49210319892826	2.78350937269329	3.20585655299104	3.61745742553847	2.74771322992728	3.49343484009875	2.37263581970542	2.70640911205173	3.62464245305285	3.49816024866249	2.81537458600161	2.66066173264736	3.23853254651774	3.94148405199345	3.66317278333403	2.79058728164415	3.06900617960393	2.84812165141876	3.30769841932245	3.12111139759352	3.33861809176763	3.28676805038477	4.30894273443992	3.17664028083559	2.93957576097134	2.87480173615451	2.99721009041113	3.17831347403974	2.8394260484605	2.89577203498894	2.99273898890413	2.87757142776004	3.45480186762772	2.87608930860598	4.91609122570037	2.97391736868028	2.89054706640518	2.90249564853286	3.04197016925946	4.49933257148949	3.04273410814508	5.85524463560361	5.89844003326386	2.88291462285398
ACVR2A	6.31059921711566	6.41601779419778	6.05243093895845	7.77418941025641	7.9180464322449	6.99475423463067	7.07239336580442	7.12140010069244	7.50696946928665	6.82768343696047	7.28956307561181	7.15872860906189	7.49314611639339	6.41168618093466	7.80687808577629	8.5066516935856	6.55650926799778	6.66844116899756	7.30537470349116	6.71241085215437	7.27405388496779	6.88519876094637	7.12473292550634	7.18336679603105	7.02864304304252	7.13571522270588	6.60566006684442	7.08584636615289	5.92461524440626	6.83416824161044	6.46282037168596	8.16026439512129	6.8066684536241	7.04925238904332	6.12660426951143	7.80724380853815	7.89370899070097	6.03365496642211	7.3666993808313	6.6960509148553	5.89955051974621	7.29078867943174	6.90302756581082	6.33239408527488	7.49201134232323	7.88416387832202	8.01250568128058	7.70284362035134	6.30319092173248
ACVR2B	5.26969776163791	5.08224307438545	5.18786624140475	6.30086772059736	5.65087237603933	5.40992703097955	5.27308490159185	5.49856068681251	5.48563890972748	5.48607220627408	5.44909526987743	6.68976221933252	5.64642639933208	4.98728247515738	6.11612164205773	5.07939778733311	5.11038834386232	5.21367133105808	5.65522558875361	5.11875938038441	5.13979677891892	5.28556397947412	5.24465887931017	5.18598546121166	5.20333142080315	5.07631435936934	5.09521613750386	5.27480291616958	4.90657095389947	4.86395346928195	4.83576592158468	5.53391397117308	5.07208692614603	6.14343388194355	5.04613043888252	5.87983387037019	5.3932987389764	5.10419402057164	5.7982655081649	5.66505564713174	6.32106103049475	5.08490106203858	5.09425115392537	5.25083458473517	5.62330520469072	5.62806299614554	5.50974408273913	5.78625196653361	5.75523220848953
ACVR2B-AS1	3.5674063143736	3.68885054333691	3.5840404748236	3.20096952616675	4.53520664559515	4.06157433576594	3.75805839125236	3.79626735046128	3.93262257507082	4.37502806221975	3.48093975136694	3.84854077465969	3.77441626323494	4.39467757479091	3.5172447757802	3.52931699447923	4.89352393398813	3.34065591305584	4.07554224680918	3.58459325911957	3.57850898337733	3.12675360306823	3.40687491368873	3.42056206436554	4.69812371180457	4.61210130743752	4.35484397280786	3.60533715086905	3.65878390655542	3.65609669438189	3.61016128459745	5.69645771645764	3.70039215137541	3.59466357563733	3.61105737923287	3.66935411631899	3.70881264183464	3.65544179004169	4.20955486320808	3.55470040270803	3.62859001861932	3.68006612262499	3.6016000567199	3.67035680422932	3.58899511826792	3.80631457203998	3.69546238262723	5.18448234928938	3.65558368745307
ACVRL1	5.39776784994323	4.84202214690646	4.73929984891222	5.71965459896973	5.38088044091773	5.8066458473311	5.30244496013451	5.68664282960613	5.67233862633046	5.22978729075739	5.37920612912551	4.51682838928296	5.45266020897764	5.03028871941312	5.15216213986614	5.51311691588797	4.54002397294958	6.03838758133118	5.22277118806078	5.65461035764542	5.74721469533882	5.32487529118123	5.58050881484717	5.44382125250256	7.39729935939478	5.4008076986633	5.43843215853759	4.90661621043892	5.72038131232612	6.34475028528788	4.9361848512488	4.35634436879392	6.62378422352331	4.90898186761558	6.45529109902423	5.11602343073252	4.91931469042231	5.06574481757935	4.60321127661868	5.24265329766666	5.4165883543918	5.93458748796744	5.46389117401319	5.65123918012009	6.63701038530733	5.37273891747961	4.60565179924905	4.78939696522046	6.1683347776904
ACY1	6.69582104019034	6.44029664199305	6.66150968690532	6.77949789352397	6.077829800489	5.78574839594363	6.0296090714065	5.89385085454036	5.84834022231327	6.11585561825239	5.84938035435422	6.65085709046749	5.62256312952498	5.88300254136338	5.80555952087364	6.64621349150987	6.03757973173951	6.26869603898571	5.78061358995018	5.99772276419774	6.19289207669621	5.99763162105217	5.63091389861551	5.62601625081776	5.99215322573873	5.94401855722866	5.67323213889826	2.261387	2.261387	2.261387	2.261387	2.261387	2.261387	2.261387	2.261387	2.261387	2.261387	2.261387	2.261387	2.261387	2.261387	2.261387	2.261387	2.261387	2.261387	2.261387	2.261387	2.261387	2.261387
ACY3	3.51494568288946	3.03605176495797	3.06615317036178	3.62040153054412	3.8805802416681	3.69140356183267	2.83113926013391	4.00610620252391	2.95634198671029	3.67702448696819	3.07773369085003	3.13907558558545	3.3354855477967	2.98657799019378	2.99302251306399	2.99617166704838	2.89032413629562	3.47847525219574	3.05345651086462	3.0046472254612	3.0120786551495	3.02620500644899	3.09899696754349	3.24341723729281	3.4577333361946	3.42679970098093	3.83361427187963	3.3228144448856	3.22199331904788	3.27466452991588	3.2289632911482	3.37006012620997	3.23369856453883	3.18703959775271	3.20930749233376	3.412824600498	3.21812672278015	3.21617079486674	3.2033917679322	3.29765638593511	3.18921850400169	3.49483434705257	3.51477159776552	3.21506158457224	3.20180417239674	3.23141349940866	3.21580169645958	3.20630504084945	3.21044919503387
ACYP1	8.66851906047671	7.6312581418795	7.60810703083974	7.51495926854422	8.78753383871062	7.24221196283808	7.1359408943766	7.84681642963044	8.11763274485901	7.95347896078944	7.0989315712289	8.12053686284398	8.10042858832946	6.93339499390674	6.31109109063895	7.79929128082133	6.15568349890979	7.19158645407173	8.00019173690968	7.80171603469163	7.41743230680112	7.21159271109838	7.85528487714871	7.72843210152748	8.69153368174691	8.35167114595331	8.98775360646478	8.07483235823904	7.283297410812	7.83564788851296	7.70369224846234	8.28386481913058	7.33687844912185	8.59186144216566	7.95636800847768	7.1505131642995	6.9403000575303	7.5032790563134	7.75022803361414	7.87054478067284	7.65111743439432	8.71245781523754	7.49320459047368	9.66317054771423	7.39743493777816	8.47823734769416	7.40232350120049	8.14082902575542	7.79649095101169
ADA	4.57807430105205	4.96860261539529	4.35799667367444	5.94178552040701	4.78071979033234	5.133494806886	5.01060932024752	4.89030229384073	4.86966065472942	5.05711724066984	4.59253391424447	4.83402522894476	4.33267201778852	5.24533795803728	6.13874617857211	4.93450117497474	6.70285127336511	4.86174947485048	4.97326518726075	5.06809974282837	5.78877116238286	4.8612668526084	5.03259481444789	4.68731303184232	4.53712968683754	5.46132312181637	5.34756564600803	5.90494986173888	6.12833397337107	5.54838213775954	4.85949611968563	3.77161410049621	4.90084171003208	3.53705456231328	5.71737765492146	4.89447369631489	3.9500031081961	5.45116546469109	5.03969032240918	7.27774147335206	5.1805891656983	4.98243042129183	5.97725703685738	4.84123572184778	4.96106775924633	3.71523149239289	4.58510643767607	3.67952587607211	6.21307290734396
ADAD1	3.12584249684855	2.93602101510239	2.90448058265491	3.36387115918207	3.64645424630317	3.31116193823359	3.07565782327491	2.6874079040138	3.30064596859999	3.16618457698028	2.94584391859062	3.07656884917367	3.68644340087686	3.03652315379039	2.8165232036872	2.8582385045294	2.88463866329607	3.16725721568662	3.36550232283147	2.86789362204532	3.13396712154408	3.41880594050009	3.31155387628155	2.93408394383556	3.39943923667508	3.08943810922443	3.16725721568662	3.0904149578176	3.07144567931513	3.09543657381217	3.07838689907002	3.0987743661107	3.09437322773768	3.12216925055987	3.09175494677327	3.09149086880557	3.09291007757179	3.09451903085039	3.08471503338181	3.09126815481939	3.07610810345286	3.08766546121125	3.08917267806797	3.0910967207151	3.0816811437411	3.09852206551204	3.0946228077283	3.0809050544989	3.0886693118835
ADAD2	4.30591792014047	4.17054960786983	3.71980797285593	4.31983579582266	4.53116407615601	3.99348233064997	4.29768652815181	4.17566654586207	4.54852990109403	4.58867439545434	4.29171903342942	4.15330837282658	4.53354106340606	4.03591240882491	4.56862064560093	4.96568699450466	4.54754732502293	3.68771253658866	4.25668229652676	4.55587084641478	4.78188789447067	4.40074503687939	4.57563750849784	4.88095181270726	4.95017211056965	4.53512687345392	4.28757574711838	4.73913168248559	4.30373725245778	4.23074299239071	4.12936605938664	4.23349894302467	4.18742451445477	4.48366469353714	4.23021023051705	4.20335372439369	4.2174802171977	4.51273385527922	4.45389781396517	4.65972349833097	4.65119234952021	4.85163990035327	4.23074299239071	4.28851300386056	4.09893511742818	4.23230417478316	3.63947103545253	4.7481971747228	4.37794763172906
ADAL	5.7426873803518	5.00426495997546	4.595244769654	5.27404733724325	5.42858705599164	4.63187499821441	4.50182168904045	4.69350836172722	4.79174471160429	4.8059975598738	4.79954385816583	4.82440431800518	4.66365156362441	4.87703078668917	4.9978551661419	7.312937418215	4.79533630322228	4.49419867803733	4.30217588858818	4.35830335551094	5.5134332408855	4.78672356883262	4.78225328998884	4.91297495661281	5.56563281234021	5.02875483628201	4.73994959144886	4.38772911455649	4.80919377238739	4.32386725307584	5.90054830094758	5.13943704977473	4.36656971784879	5.07574573621045	4.59293970271688	4.51980237476461	4.73105067381045	4.95924985759767	5.02252084847211	5.19230117631089	4.32573961748087	4.97432670637762	4.18641861162463	5.93019755719993	4.5258641511459	5.91758868770158	5.48103031803644	5.72028225063911	4.53674984264806
ADAM10	7.90941026864845	7.33038669443818	6.68983513514034	8.45963766679566	8.12060664049106	8.62907112181322	8.51951698442602	8.0794380584999	8.23606381097657	8.25016876826733	8.39668775888955	7.46376750042381	8.66215698438372	8.36169213354871	10.0173585305335	7.33654708712303	7.8349044306224	7.55050146495827	8.65722375958178	8.40795427057767	7.72195729524917	8.04431378482908	8.34467344489235	7.93048906181031	8.18598454917639	8.87571403535764	7.85442029195034	8.73299408957385	8.88787587585024	9.27507535637199	8.63940243783521	7.57693102694623	7.60774738859466	7.09641750629626	8.06167463362054	7.61254881466532	8.43910074655411	7.7241083758314	8.28156127026702	8.26362633093595	7.54569358844843	8.33146842238281	8.75939152358926	8.35891220376082	7.08477229264389	7.64766066435917	7.79887617025406	8.06560787547823	9.6991150107632
ADAM11	3.48567774781607	3.63129356702879	3.59199338751172	3.50554648334131	3.28053307808936	3.17205395775461	3.10791898696916	3.22044336857789	2.99947334696204	3.21580512972855	3.31084161532739	3.50785227503748	3.45499866658257	3.41969743155201	3.40054705170078	3.44006201717296	3.40265788471778	3.1865975546723	3.16046690752634	3.14199383171932	3.18344596963956	3.32498117579473	3.19587834091738	3.35942711329092	2.93295166882477	3.11451462238592	3.1798830462191	3.23785743552989	3.24881174575707	3.24391690047931	3.72382515324538	3.32698208203592	3.24605538357145	3.70153346428562	3.30878773815622	3.35041753050122	3.24766803487664	3.24140682440438	3.22615745945725	3.23699716033341	3.72829375093257	3.23447677573815	3.23434378610089	3.24348968038682	3.31741178791307	3.25464520126079	3.24406797865224	3.22653279657242	3.23304530154024
ADAM12	3.23297577795071	4.06235570002543	3.03094585740034	3.8110553011195	3.63624158114339	3.73555666270314	4.13748089359331	3.45903629789393	4.21420990818902	3.94266194684717	4.07250267858631	3.59408632971756	3.78157099482046	3.61685646859637	5.17700063011579	3.41612105490544	4.03391711800342	4.50786198888558	3.82656319744663	5.61686038631014	5.08169469894042	4.05262245199309	4.29966408318487	4.04702596376417	3.80328092564973	3.85273995821908	3.66462670993366	5.21684892016619	4.99312042012756	4.97658696162827	3.46268167453117	2.67132449019552	4.03284365138234	2.6922907830382	4.97719830646437	2.83261483044183	2.98698944442864	4.30138212917791	3.21444378115073	3.50779165124724	3.04889975237732	4.57126453930961	4.96607055349553	4.11722153408245	4.02377963179744	2.7627610872556	2.82630133761278	2.69414766380349	5.20417529359506
ADAM15	5.24124896455992	5.64391879374607	5.64105247780332	5.71869860487739	5.64391879374607	5.60758674648585	5.8066392216444	5.40144980533392	5.08529459484755	5.35110663854572	5.54565606054429	5.84659237353065	5.27008323730588	6.0242193542795	5.04005422748339	5.77076879949318	4.88517829348216	5.36568490121474	5.39337584149906	5.53568888999537	5.99073201934142	5.62414905877333	5.26956525566089	5.20960044420679	5.40651988701723	5.31698587299401	5.37247843757346	5.23963729301688	5.35758025900386	5.68396026448264	5.43830781700693	5.28939355412012	5.60512421709875	6.14966600565409	5.6955539685083	5.76513004729206	5.24820677682199	5.47817649061797	5.63588669601918	5.56558493419162	6.04178978042078	5.52574055818967	5.33930616867357	4.85791236831902	5.5835097047859	5.31810509016454	5.53593423730858	5.58142589356884	5.38025750047549
ADAM17	7.54080759309542	7.16965039151429	6.49913723595144	7.76154452001502	7.62595932768424	6.92331863277968	7.21971464499432	7.25335113841743	7.38627252028514	6.9547266804212	7.57159551931653	7.02954117533463	7.30424888135221	8.25274651729554	7.92534537525776	7.43329290412131	7.45797958510954	7.82219813509292	7.43267913425234	7.22525059000121	7.11618950787264	7.40967723097015	7.0735550479202	6.96018967679271	7.10389469368396	7.12593062661627	7.72662418462923	8.02550983435856	7.85985457659196	7.33756995886413	6.55041043541676	6.96208311779652	7.16303189840619	7.06751911924938	7.74090468117184	6.9188511956006	6.83703199104107	7.45132603142688	6.89466730643781	7.60659891686896	7.01959607025829	7.3981498745032	7.69724693271706	7.69899625822316	6.82859551998358	6.92788323523467	6.71797735797862	6.73987358962471	7.92769726888757
ADAM18	3.00744360393115	2.96288916438917	2.9748008564246	3.04850842093878	3.14435290192968	3.08013444380652	3.16459170768644	3.10962168693079	3.0601504514884	3.03820975165114	3.15947187247689	3.07100996544886	3.2137955096944	3.17925358480269	3.06522727548466	2.97914928332236	3.08630079775585	3.07422190071236	3.14341241508864	3.01655479239029	3.03311428414465	3.12659493153957	3.13875496663378	3.16705799332365	3.32287218146752	3.04301987404366	3.11702022924906	3.08937592729875	3.08937592729875	3.08937592729875	3.08937592729875	3.08937592729875	3.08937592729875	3.08937592729875	3.08937592729875	3.08937592729875	3.08937592729875	3.08937592729875	3.08937592729875	3.08937592729875	3.08937592729875	3.08937592729875	3.08937592729875	3.08937592729875	3.08937592729875	3.08937592729875	3.08937592729875	3.08937592729875	3.08937592729875
ADAM19	4.37869599650051	4.43268466911322	4.43536231084469	4.27393056966456	3.54646931164259	3.46553925671153	3.98705112222967	3.39095840687544	3.94463212274313	3.93834817937761	4.02161400160964	3.91865221190813	3.73587545568616	5.45070912797648	5.54691593525953	3.94805346086313	4.97853554277533	4.42932649572021	3.77820058583648	4.49881547547298	4.25769947694212	3.22088988213877	3.72378608084409	3.71497497177855	4.4724541493707	4.23192630018648	4.49267568173317	5.22762787304586	4.96731765699451	5.10504798800076	3.88211890565345	2.92980529680467	3.68806107633575	3.59852129930213	5.01811009584194	4.05595439915935	3.41323157879998	5.18930552779323	3.06930662389458	5.10287053695026	3.41807860189124	4.7891146989012	4.87935741606404	4.80194029863065	4.01445479317699	3.01691474814844	3.11569709062936	3.00367519789349	5.2981163162164
ADAM2	3.3324487472367	3.23622012021582	3.35559667304797	3.35873961781989	2.88809901522299	2.74018196686746	2.93069506045119	2.51810031882744	2.74001552347862	2.63091754837364	2.84666409309462	3.22398689767731	2.61322978157682	2.85995928782297	2.88842416137858	3.35456491478146	3.09113579247877	3.13459533181091	2.84330193379321	2.90337771592983	2.87421033951699	2.71353365276428	2.73196704059504	2.77314727571324	2.66443614667367	2.8711215896814	2.64570630442698	2.91478669311447	2.91478669311447	2.91478669311447	2.91794894856368	2.91478669311447	2.91478669311447	2.91478669311447	2.91478669311447	2.91918078987049	2.91478669311447	2.91478669311447	2.91478669311447	2.91478669311447	2.91478669311447	2.93518197967705	2.91478669311447	2.91478669311447	2.91478669311447	2.91478669311447	2.91478669311447	2.91478669311447	2.91478669311447
ADAM20	3.06832089932023	3.17127300639985	3.2924405813912	3.13346438636912	3.14182200829189	3.05646235600278	3.12920106482785	2.93698126877068	3.06926103205252	3.24634321115363	3.01046007812731	3.16291941454283	3.01420929766974	3.19649089206195	3.1836514954105	3.45368032096124	3.04747000364036	2.97535557691481	3.03179789641326	3.06291180501409	3.26704686963855	3.14574900523478	2.99589929198878	3.14034820967958	3.09570824458092	3.07574947973196	3.09315475183481	3.11244440010345	3.12942557587946	3.12308150901414	3.08860209864682	3.13037935740717	3.12286411069706	3.05269652052581	3.11244440010345	3.11573656490109	3.12177326695516	3.11976256551554	3.09461053084257	3.11195840706653	3.07419304505724	3.10227079260613	3.10739764014312	3.11691178329706	3.0902585880814	3.13756673589229	3.06408411651051	3.18819053422928	3.10483197963858
ADAM21	3.29586226234881	3.14364236169976	3.34908061361879	3.15181643778292	2.9132350802675	2.94806846579273	2.92605096659583	2.58803202929774	2.85550994290305	3.11866633335532	2.88924226766861	3.3529272159297	3.03767376670476	3.00224644515041	3.08583673494373	3.60630914898692	3.09690284718821	3.20241087099077	2.86179717778095	2.81077360526195	3.04049886120896	3.22534275550704	2.7628852492517	2.86937569539961	3.16365301948171	3.29627533270524	2.98981652150698	3.00938530791667	3.01003367810333	3.00973468846665	3.00665592440384	3.01035704643063	3.01003367810333	3.00597967763723	3.02883426506692	3.00914443295905	3.00891488619124	3.00855057302742	3.13746745048951	3.00826692438759	3.00795792048907	3.08581729703889	3.00810339362247	4.4251516640603	3.01533495133022	3.01098945416802	3.00888784413312	3.00848128996059	3.00926691235295
ADAM22	3.66939465741158	4.24354273812835	4.00129108892382	3.2224668813421	3.44072823841264	3.14399480531578	3.35483287322751	3.26997467277943	3.22676999170068	3.33358485948132	3.39965845797876	3.21717167051569	3.36730712257487	3.6469004041204	3.57426864682444	3.50743518307709	3.04909715558181	3.15547096556005	3.07743364477678	3.05600749518744	3.29973746937887	3.36884060046806	3.23744826146631	3.24865937291702	3.73302255914996	3.32466384379761	3.48516758845192	3.29409986495611	3.30335834816668	3.34994968643418	3.27672475963529	3.40151004213092	3.88902655229728	3.26748120893571	3.26896037070789	3.29497340324958	3.40324972046105	3.2663959499399	3.28399961243721	3.29113376236229	3.27224288477785	3.28549639946827	3.28908020210706	3.56149935848486	3.2813194851086	3.99754042971099	3.30166953285215	3.51736146713315	3.28945941716771
ADAM23	3.47032569117259	3.17264611331754	3.45293489286351	3.67681523734524	2.97692936010081	2.81347160401183	3.04429810541535	2.83763408269149	2.7951979094303	3.02692975618216	2.82469400433712	3.40109851884866	2.96437286970619	3.02928916240241	2.9999111440306	3.67386781337386	3.07637481016124	3.30201174451541	2.84532992818555	2.99129695726266	3.09080008096264	2.83187367504675	2.76186859972903	2.57504411805773	2.93925444054361	3.01058500724431	3.20185868336191	3.59073641775808	2.9633332001337	2.99753117574261	2.9781296400881	2.9633332001337	2.96914790245736	2.98125105779665	2.96611385316202	2.96745815275595	2.9633332001337	2.96682913850031	2.96572114816915	3.27266601379958	2.96344603358282	2.96517021856193	2.96692288188147	2.96709221914488	2.96546102857528	2.9633332001337	2.96718951578686	2.96647875911432	2.98857100152805
ADAM28	3.15604089930375	3.13480929615886	3.22729845092532	3.06825646937627	3.4657713449399	3.65476783994796	5.40499761795286	3.41041672128767	5.1562213385359	3.62474068426438	4.87978276250805	3.31064084197785	3.2883068474724	4.03533513013223	3.11077516477118	3.46985464255611	3.48551155615968	3.76291469872572	3.23445843361141	3.46297949952864	3.6944350833619	3.8428327797704	3.54735184457846	3.88035491737463	3.17783641620497	3.50383922884308	3.48085863426524	4.81916257806231	4.42814033757713	4.00971324633945	3.00796033786623	3.39266867853982	3.28166753129797	3.13587250693951	3.58758260184743	2.9279455022912	5.33342262819361	3.68040246869027	3.54621117326531	3.38244957022484	3.20918281912453	3.38887267000063	4.87306603800173	4.55403120298567	2.84423217282045	3.48646060997462	3.18212334022494	3.00073120778084	3.60984478147304
ADAM30	3.18326368579136	3.24674140210641	3.11347494148208	3.12637700508286	2.81781313468652	2.86005996588888	2.9327529002137	2.97576300235886	3.00332710511641	2.91102136913238	2.91219786118158	3.13828108972168	2.89714532457562	2.80021617871977	2.92248085220834	3.10362932234057	2.88357192885537	3.15546887116716	3.05070753786968	3.03183878062498	2.97641973956527	3.05758624946873	2.89877593554203	3.07422006925604	2.98661826662444	2.9484710188302	3.04326008426427	2.99869340025496	2.99869340025496	2.99869340025496	2.99869340025496	2.99869340025496	2.99869340025496	2.99869340025496	2.99869340025496	2.99869340025496	2.99869340025496	3.00247819955741	2.99869340025496	2.99869340025496	2.99869340025496	2.99869340025496	2.99869340025496	2.99869340025496	3.01336937386092	2.99869340025496	2.99869340025496	2.99869340025496	2.99869340025496
ADAM32	2.96689849852063	2.95084077290497	2.90441281943563	2.89340249798069	3.09704449063648	3.1752220217203	2.99200062855963	3.04742303441759	3.19858020344244	3.19364572869474	2.89018293434777	2.95822759792976	3.25538836254051	3.17665581392607	3.36542425790913	3.19716521254227	3.08931255903735	3.23302998282338	3.11536122731374	3.14016800407665	3.1195004985295	3.07994259070301	3.27615702545335	3.33658164298905	3.72011809959299	3.06521142159528	3.00527317163268	3.08719888031769	3.08719888031769	3.08719888031769	3.08719888031769	3.08719888031769	3.08719888031769	3.08719888031769	3.08719888031769	3.73842188791375	3.09131233535756	3.08719888031769	3.08719888031769	3.08719888031769	3.08719888031769	3.08719888031769	3.08719888031769	3.08719888031769	3.08719888031769	3.08719888031769	3.08719888031769	3.08719888031769	3.11983878074267
ADAM33	5.18731685317101	5.03475940217751	5.37861158014306	5.2248170920626	4.85586979975009	4.22210228694227	4.79245260665193	4.56046218749772	4.3484972297451	4.43905556568687	4.70141216961624	5.13760530714767	4.71076992789142	5.53400005108431	4.78510771318288	5.10223490946319	4.85810934164467	5.41893623511123	4.54607212475953	4.74300581273183	4.70245850839221	4.63138122745149	4.50711639534371	4.38428094100927	4.44211480444974	4.74062289228841	5.56707840005698	4.7588660515625	4.66973428284203	4.57207523054038	5.36699416268934	4.65789575297474	4.60193585764841	6.62381309555971	4.9289897369813	5.52043149543036	4.47281116908057	5.02232542118577	4.67203642972079	4.79293496987335	4.97232471358864	4.75162155281321	4.6127541909245	4.62334615969418	5.64180694382559	4.53716883573263	4.6424279477719	4.74245997044276	4.70266100320506
ADAM3A	2.80680882837928	3.11935954201899	3.41162602745621	2.89543100379612	2.5097894055927	2.64825796705194	3.20502702736037	3.15890599650133	3.17180975775043	2.9833675069976	3.07579473751437	2.6285388543646	2.63813175930863	3.0334763414243	2.73740166119409	3.30846383817641	2.7724434359411	3.28834884534552	2.91076655077964	2.71941195065225	2.58892436689362	2.94144146395179	3.17610076252506	3.36354737830354	3.05765258120851	2.89325670672943	3.20188391210862	2.9129823776106	2.9129823776106	2.9129823776106	2.9129823776106	2.9129823776106	2.9129823776106	3.5583363543264	2.9129823776106	2.9129823776106	2.9129823776106	2.9129823776106	2.9129823776106	2.96528165485342	2.9129823776106	2.9129823776106	2.9129823776106	2.9129823776106	2.9129823776106	2.9129823776106	2.9129823776106	2.9129823776106	2.9129823776106
ADAM5	3.05239089124231	3.03593963105534	3.17615197829645	2.92841458379418	3.0969342708417	3.00439348806052	2.99243578523441	3.00258875465818	3.2028173314276	3.3202718267221	3.05072430764645	2.8688289213796	3.07445755536187	3.16102259025323	3.11009082951961	3.35472441048485	3.05194845181059	2.98090481206018	3.12824162695362	3.13537275864264	3.35966986187722	3.15395978426152	3.18134129769571	3.2642708402968	3.84515443786325	3.01916370902841	3.03927763901652	3.1279932550875	3.1279932550875	3.1279932550875	3.1279932550875	3.1279932550875	3.1279932550875	3.1279932550875	3.1279932550875	3.1279932550875	3.1279932550875	3.1279932550875	3.1279932550875	3.1279932550875	3.21604327856501	3.1279932550875	3.1279932550875	3.1279932550875	3.1279932550875	3.1279932550875	3.14782839584223	3.1279932550875	3.1279932550875
ADAM6	3.04017758128303	3.18706915830831	2.93515716495438	2.97237971489285	2.78913454405735	3.02905985078883	3.06104163895923	3.30120829531927	3.10199357730787	3.08714511613378	2.90967099147223	3.37786313295229	3.07601750713767	2.84588935817591	2.72168756258447	3.05659381888028	2.95821481347057	2.97941895408032	3.00645706461939	3.2355048133296	2.97791626858612	2.97501614281668	3.30426851366295	3.35505926324417	2.79014568032302	2.92114568071061	3.23643488424403	3.03725737302753	3.03725737302753	3.03725737302753	3.03725737302753	3.03725737302753	3.03725737302753	3.06269580431321	3.03725737302753	3.03725737302753	3.03725737302753	3.03725737302753	3.03725737302753	3.03725737302753	3.03804416236799	3.03725737302753	3.03725737302753	3.03725737302753	3.03725737302753	3.03725737302753	3.03725737302753	3.03725737302753	3.03725737302753
ADAM7	3.07213874076998	3.04324749856317	3.00400705003513	3.03252307105362	2.99763195026718	2.99816485386835	2.9576312067559	3.00772700039319	3.03508578510018	2.83542417694697	2.96758959401537	3.09879779202813	2.9472285084253	2.88245993330202	2.90957652377814	3.16157287336917	2.97606763589222	2.99854040042113	2.98165777705085	2.97217881361951	3.01914099038947	3.11186277670957	2.89998543443936	3.07015224882287	3.05461767502154	3.01809495346469	2.93998337738886	2.98953571051203	2.99862061813809	2.98953571051203	2.98953571051203	2.98953571051203	2.98953571051203	2.98964453350943	2.98953571051203	2.98953571051203	2.98953571051203	2.98953571051203	2.98953571051203	3.0140985429508	2.99029060247936	2.98953571051203	3.1249779833489	2.98953571051203	2.98953571051203	2.98953571051203	2.98953571051203	2.98953571051203	2.98953571051203
ADAM8	3.7061518830645	3.88974165222787	3.96776780688194	3.95723685912206	3.67305972312118	3.76716614997445	4.51993089851156	3.62309889879092	3.57842750196478	3.58299144468411	3.92536279527874	3.86981665709959	3.58491685815089	4.16248592455194	3.41544196424212	3.63388519414363	3.53694920614418	4.92865410148588	3.65912237102979	4.11823353442225	4.34663880921789	3.99841430057215	3.71608901437671	3.49292580816019	3.37395793781072	4.18800710310081	3.57574099855934	3.9727237900199	4.13440123368754	5.21311625107226	3.67282175839819	3.47832051058455	3.48575003149455	3.77502694203878	4.69594064533996	3.29822729619821	3.32291559054267	4.57760708559709	3.62600923066186	3.91573052476837	3.74568204599858	3.86799714560214	4.46260393712803	4.26789317695555	3.27295132069349	3.33821802639331	3.33998610139084	3.33747993642469	4.20865795168414
ADAM9	5.89081351784928	5.99835436556265	6.12866706486926	7.41784759398169	6.94948761812616	7.17154329333563	7.54479829535616	6.80559573492452	6.70951177923191	7.02919641439032	7.52980220529484	5.60931374189391	7.41338645090786	7.18103057687492	6.7463449386385	6.65197778761317	7.77591738419303	6.77166764746834	7.21819773093249	7.07859469086741	6.63095279682646	7.33023439134922	7.46185177862236	7.18523493350328	6.41930949034512	7.01659382989256	6.65895656350891	7.34783545965728	6.70334059917632	8.36931838469467	5.98971782033217	6.62562558712416	6.60960544221738	6.31314421018418	7.56821221747922	6.57318841936828	6.63832104988654	7.04574580236978	6.77277841928722	7.53470837061656	6.53671191064917	7.27296763880036	7.12036978923512	6.41602957161086	6.425427315838	6.51806589738196	6.60139860455474	6.98888007613883	8.68040332323105
ADAMDEC1	2.74591353471301	3.47038154726049	4.02943177143548	3.88248670764595	2.41992087801437	3.49150766691614	8.11295758035561	2.94133877737531	3.57986542639058	3.30621108328887	4.61064962459043	2.73378682707341	4.16235590836134	5.1911712860386	3.14518168497364	2.95043611076133	7.28310284679722	7.16366453154506	2.71937500803942	4.5406528392788	4.09670344409256	3.25738175042445	6.16973580073863	3.85478992819143	3.25738175042445	7.76186981853967	4.78831710388542	5.90933161477239	6.9766776299637	2.57917836895366	1.96602651229113	2.81096839176311	2.51763872198345	2.37914734450888	4.06787654563862	1.96602651229113	2.53396464964655	6.27663431753921	2.47621469706346	4.56878134586308	2.44727667815987	4.20109775135467	8.04060145938823	5.76019416712294	2.24418878660336	2.5049917535179	4.53668046958301	2.74507150467777	7.04221157085639
ADAMTS1	6.23006782917177	7.67257977951322	6.85811410178488	8.07890117703006	4.97031589528258	7.84177957908859	6.86616040643935	6.29896641642545	5.699517999491	6.37382378304109	5.26723832644808	4.55047047804648	7.28310271726884	5.70150285047322	9.09166032162706	6.8089238962458	6.02285645289691	7.12960235937043	7.08154804195805	6.94488957426718	9.03468984593573	7.3245917223701	7.59759298625908	6.42792685700112	4.9238694057839	6.98855864080569	8.04597690582153	7.00963442219798	6.20967594724975	8.44961074835562	6.05979016105163	4.8911527306676	8.45463024204111	3.58408923232889	8.40161734541705	8.37215292750345	5.9155959749449	8.46933109225698	5.17276105615018	8.10378493652738	7.83276725719586	8.58354807557762	7.17929110887325	5.73228846625027	7.06392302975099	5.6662528561279	5.68549826426891	5.25065653298137	9.02300607769892
ADAMTS10	5.20867763379334	4.69191496278507	5.09111690800095	5.08018592289084	4.65984065182554	4.08130806650996	4.23600390711845	4.75117142337374	4.34727831164893	4.5842985068794	4.2199881445602	4.76470531684953	4.62119904735399	4.52512583790702	4.37246198598465	6.17683538077666	4.39108780183784	5.05088386133065	4.5374215100013	4.42428007511968	4.97903980717648	4.29076428119994	5.00100622020675	4.23844063698665	4.60593317797357	4.36053587173524	4.5577127965834	4.61145324492435	4.59864370210953	4.40470729275236	5.44170511382998	4.34479202911741	4.57867968275413	6.19389265754525	4.86676872794822	4.66670680589019	3.93560720228196	4.83717429426851	4.54775151417438	4.77228622185271	5.81770305082019	5.01831403749144	4.69774721505475	4.33215205221675	5.2241206117138	4.54491726725994	4.54775151417438	5.14026969907313	4.61994007917988
ADAMTS12	4.23693256977622	4.08549615542564	3.78471466800861	4.68357999249487	4.18493886212476	3.93095612305014	3.49788445719298	4.19887930223052	3.87186403596376	3.85473060791133	3.57433729014876	3.81560457141369	3.96933929907904	3.73023991198132	4.99560731552193	4.08912220779206	3.79308484213644	4.47841139501395	3.98135971086205	4.11927855036296	3.86210422866547	3.86998782856968	4.33690760523853	4.11220840224748	5.01100314336514	4.30498615544584	3.968404775621	4.76079110696654	4.77005647194585	5.10101204327414	3.56493232499196	3.1035794431092	4.25434790191583	2.77258919622921	5.14860334060797	3.33936811519776	3.29495281395116	4.41192049989925	3.50743465598372	3.95632558819114	3.26791184349076	4.36858620220412	4.82147135838506	4.69063355996298	4.66132664040166	3.20017655647348	2.90306053095948	3.4126027957171	5.10694476265241
ADAMTS13	3.75023970998906	3.697731224175	4.01023866434969	3.69331946190603	3.26610360907212	3.34048431374435	3.29185359497641	3.33179821091417	3.30187820283113	3.29484592813909	3.36174601481428	3.81893396765848	3.2542434189809	3.47379104396961	3.52474691853582	3.41902045678231	3.39776234447753	3.64534748806338	3.49097815235511	3.36411749257365	3.31880353608821	3.44471746188112	3.42828258037941	3.37830744945726	3.19711933707162	3.36139754774678	3.40598318218917	3.3609416875744	3.32199666753687	3.32710175799408	3.75316135322302	3.55442633651491	3.47732364606387	4.27266261099552	3.39246877101235	3.50038480866358	3.36221343616511	3.31975932067351	3.40759057945459	3.41972015419234	3.59382585670277	3.36044035795267	3.3448049933706	3.34736597214202	3.32012728165586	3.54168922884742	3.33394905311629	3.35651683227155	3.33940623339111
ADAMTS14	3.65592580089977	3.57753226797425	3.84654613398794	4.02464123770216	4.25633214047804	3.75246573844316	3.79079958450452	4.01922872482242	4.12329807453436	4.27532212004072	3.78142435548124	3.83621362387072	3.9632000696678	4.26850485594229	4.0114426761473	3.98243771412152	3.98162314648982	4.35052347919877	4.57599522260224	3.69692236108845	4.31253735093845	4.55238882552168	3.43325336352334	3.75219370952497	3.6451893987007	3.69443398319082	3.06331630397854	5.31968752100156	4.89763814459392	4.47229287495527	3.48386312849245	3.35530152746173	3.27340011295532	4.15429150648278	4.94080271374333	3.14872548778738	3.16011042303663	3.557284554397	3.44549773840885	3.57935781238897	6.15228313851741	7.09386978000637	4.27400466230134	3.84775939830232	3.53572800560127	3.18328328419969	3.302633387592	3.45442103486551	5.47045745167346
ADAMTS15	3.96441245721549	3.34214116864589	4.19079954458882	3.2405441824417	3.87986215151323	3.69458743816056	3.99157679836036	4.21708151332672	4.00991255164383	4.1755689804645	3.52079076928744	3.79149901848587	3.33757525695063	3.60291406743052	3.85944110331153	4.75224448575126	4.00620219187383	4.36446933155244	4.83014812744538	3.53423157755071	3.93208978865779	3.61987662747178	5.3127144520808	3.93775439034235	3.96026253248675	4.01570164726901	4.1217876971673	5.31898159933808	4.59264706107866	3.4775832402543	3.79644748218572	4.27963304684821	3.80430447986813	3.47994536739954	3.62883364790958	4.66532247966295	3.63385694398584	3.4775832402543	3.70468411324928	4.41901884244782	3.5343557574589	3.4775832402543	5.09038092842372	3.47865523733532	3.5367952736956	3.69314681205166	3.5317807100672	3.50756993155454	3.50756993155454
ADAMTS16	3.16455974361284	3.19655819675024	3.30798504953311	3.21072446830725	3.2498206442571	2.92150662997423	2.95832386443778	3.16009615105776	3.19007106295699	3.05129201418171	3.08494564108001	3.28341109400687	3.16314529179891	3.33557779883013	3.12825300391144	3.36915431138746	3.22387949709689	3.09669942747696	3.22317176952497	3.06706519704986	3.19319041374606	3.03013725812564	3.10824891524656	2.86257719363019	2.95393091449838	3.13084611600122	2.98853110869555	3.12982290766278	3.07572249733002	3.07555337765691	3.0723822229864	3.07608853944425	3.20784403114675	3.07173130624183	3.08703533988789	3.07478180934822	3.07456036237592	3.10572749353653	3.07368474117057	3.07397594404288	3.07209241025249	3.072880971447	3.07381479173015	3.3442769235987	3.1579137247891	3.07687010845009	3.07170242456045	3.07428920239458	3.30304848940696
ADAMTS17	3.16534530514786	3.04540234543859	3.22271069249113	3.09366805795504	3.19571484241855	3.08277702763269	3.40434024365423	3.08253249690402	3.33724128631273	3.5364455027737	3.94411945793235	3.26816237749802	3.31110877391038	3.18405725369801	3.40564182836096	3.18141443610428	3.14127435346923	2.94209749234208	3.58700808316662	3.38078678884153	3.98942643720723	3.54164379615142	3.59229634910378	4.05717711575602	3.36647355817543	3.21941762589095	3.2165753742167	3.26097341901402	3.26853779002355	3.30715278371734	3.311084500689	3.2670442545746	3.37358600212979	3.4263048215735	3.26269892027267	3.2506377417494	5.32833922960621	3.26516945280549	3.2552619345732	3.26208431951204	3.27276470354704	3.25820049606382	3.25918432774766	3.26107370543459	3.43202077117225	3.30826489887518	3.26510500740354	3.26311272578967	3.27004258246068
ADAMTS18	3.15817705067096	3.10558640076425	3.10706944759647	3.00124215678106	3.48440874052616	3.16836988570154	4.77136193258825	3.33157939219896	4.27941646336983	3.3666099276837	5.14958672993262	3.08876428652802	3.28699581521044	3.35912211972064	3.21582835302823	2.91047525627874	3.33018555691028	3.16455662457088	3.37909950581182	3.23650908901632	3.22019423321371	3.36740219268315	3.26781084253778	3.33232288834884	3.3298923561767	3.1798040643965	3.2049797200135	3.09537897941044	3.10015783113895	3.13937610524295	4.66999658508365	3.09381285127321	4.2204671877892	4.62251815261322	3.08187819810072	3.09732579660463	3.26481414862841	3.11324574671234	3.0992301129142	4.56351946980915	3.09099828847085	4.21048908679351	3.09272468516396	3.07594687814096	4.28645786814559	3.23356144719327	3.08413512572792	3.11635394733239	3.31436902727205
ADAMTS19	3.04349207778968	2.99089960196992	2.49692774382877	2.73119471084142	2.99609843072188	2.80708557394919	2.91450309625405	2.91898240562842	2.9213139586948	2.71597792711964	2.84972472315264	3.17168272871398	2.8108343818424	2.71109799007256	2.7388331950588	2.80870517302343	2.84972472315264	3.05817551803545	2.99742830641647	2.69081902431206	2.22523055130593	2.80937614027566	2.79397224923624	2.68879109773385	2.80059237700652	3.12990384136464	2.92827339978655	2.83566562943976	2.83566562943976	2.83566562943976	2.83566562943976	2.83566562943976	2.83566562943976	2.83566562943976	2.83566562943976	2.83566562943976	2.83566562943976	2.83566562943976	2.83566562943976	2.83566562943976	2.83566562943976	2.83855410804492	2.83566562943976	2.83566562943976	2.83566562943976	2.83566562943976	2.83566562943976	2.83566562943976	2.83566562943976
ADAMTS2	4.55729300017359	5.56211231285815	3.58174672519138	4.11009030849661	3.79338302028364	3.75519239875275	4.48362709049603	3.77971767646669	3.87014420899603	3.85131612016658	4.11009030849661	3.93757477494418	5.27974343023768	5.10374713610082	5.59805823458245	3.19381249697765	4.20385105777843	4.80269567004541	4.13371832858106	5.33604761473795	6.32119943685254	3.48072739513507	3.52018196438319	3.44936476286569	3.88054591996468	4.18778563773262	4.53052324142746	4.9676118715587	6.4878014523587	5.4972914766206	4.34328438748397	2.88741478447976	5.04137382032407	3.19336815241534	6.14145764548356	3.89603061201982	3.7894765258374	4.36329978180386	3.90231469085284	4.06388112477339	4.19331598915856	4.25231576001588	5.19015663595346	3.8261669929506	4.61652490054264	3.01249253728393	3.28623952296708	3.36532603485445	4.54842818739082
ADAMTS20	2.96270483364117	2.8500940191911	2.93462849545254	2.79375332902446	3.07458810256221	2.92186453938593	2.8729986664517	2.93315164786728	3.16158596344635	2.99649449757071	3.06334780691174	3.15837206952537	3.09802556869251	2.99201335874518	3.0697340133035	3.11356426520533	3.20748071867136	3.08338698372052	3.03541936247779	2.86626391550321	2.96538406259199	2.96858907630062	3.06889783753183	3.01383464150529	3.24085384172815	2.92774758726057	2.88649332791715	2.99541340391087	2.99541340391087	2.99541340391087	2.99541340391087	2.99541340391087	2.99541340391087	2.99541340391087	2.99541340391087	2.99541340391087	2.99541340391087	2.99541340391087	2.99541340391087	2.99541340391087	2.99541340391087	2.99541340391087	2.99541340391087	3.37482423900219	2.99541340391087	2.99541340391087	2.99541340391087	2.99541340391087	2.99541340391087
ADAMTS3	4.64795076627575	7.09185947816492	6.43965091729459	7.22247630925772	4.54477640996904	4.92101631503839	5.68718311146084	4.7876974747398	6.18093490732947	5.3000707707661	5.24396298202941	7.59616099376606	4.8856355668348	7.46446880803021	8.73805291390383	5.53222852639246	4.50719465389322	4.69753631258456	4.64028154235987	4.53863996305469	3.60672249594395	5.03261567484171	4.2346103771638	4.8235842958244	4.47434781066488	5.54317606910634	4.89450121262524	3.57227058679063	3.42008683055394	6.39766957960089	6.19935775710506	6.07122162309228	6.99210311096846	4.43848233222695	6.15778300318793	6.76978988268681	5.52093255905496	6.13811212620728	2.90996358119856	5.28625164420114	3.26986729500704	3.94551985990582	3.93648697405643	4.26291566268039	5.81440060659476	6.07613784703483	7.4021349303742	4.71901346293917	8.94364385528133
ADAMTS4	3.21828142714029	3.21565330566094	3.11166212069682	3.30048341420397	3.52307044787057	3.38361735169517	3.30793912211962	3.11047790461441	3.50576734376322	3.30711669446613	3.14438483832637	3.43341905253773	3.47965229879246	3.02849136328629	3.52367449422492	3.17944177771691	3.27366666566155	3.2836985117881	3.37913346124727	3.27765620964557	3.31114286295432	3.59948360433875	3.42175024275473	3.30639496088752	3.55083315266438	3.13573034215448	3.16682864560422	3.4072205382515	3.31280354577304	3.3077466734529	3.24424538157908	3.31303599722259	3.27407710005835	3.16459323723662	3.32020809432578	3.28066326723573	3.28735110652565	3.31529139008001	3.27248929133911	3.31222809530352	3.2383076147189	4.24112992279774	3.27087840642941	3.27624269039146	3.23496280752815	3.30884263209974	3.31549201820112	3.27602009818546	3.32675677071366
ADAMTS5	7.79060905526674	8.8902066367032	8.16267122053919	8.99634626494732	7.65537862425812	6.94521303243757	5.97709108875041	6.44135292785145	6.5521321580908	7.00935983626025	6.34130616780963	5.51314186765718	6.77330594514761	6.15312244942499	8.8829791768147	7.92140065320852	4.63629125265167	7.38719923251773	5.34332561829445	5.64602434254361	6.01854938316525	6.12952327118794	4.97720395208905	5.56209469655852	6.70372957854916	7.80696340488497	7.25598105161453	9.65540906832239	7.73552078873072	7.54835065215295	5.82965353539208	5.55443028376423	7.13849027113714	5.97892828630766	9.08343405348146	7.56721104800153	5.13402326881743	6.64177336432634	5.35069611708073	4.27792992251528	5.53108243686667	6.52397009960334	6.85930784621894	7.71961640937816	7.37144330329856	6.46438876438557	7.70908968964034	5.89911970239283	7.64685350562072
ADAMTS6	3.37036879787187	3.17649734879673	3.37224753458656	3.60885828744061	3.39889033280832	2.95768894106207	2.9548927219576	2.87019713455473	3.20874493595113	3.5642246256579	3.35871992709528	4.08563396615292	3.46830098120265	4.1166563429358	3.33951187261051	3.00637031543894	3.39805405146526	3.01812809193647	3.06750053411252	3.18264301104966	3.51146395362368	3.15829162883623	3.4224156355233	3.20256976093601	3.66755781264385	3.42994502622595	3.08827785083205	3.5832117919606	3.75045203881462	3.58886511485493	3.04791244808181	3.02308127511287	3.24307544418949	3.0854848619285	4.12351999599413	3.07775373829601	3.0417226363302	3.74673463530776	3.01115044990992	3.05504376966329	2.99236170332399	4.55822279516616	3.24535074403961	4.71101506294535	3.05969965918771	3.06345531901661	3.51493253011952	3.19075778333746	3.8572580330653
ADAMTS7	3.4373718307186	3.38794848885117	3.41329615335323	3.4530806479887	3.16392002783666	3.18754530244925	3.09800308970534	3.14680022064163	3.13350131699861	3.23306321412047	3.1211601942894	3.53589775188529	3.17804821646838	3.33972927364712	3.29720983358104	3.61110136273317	3.24635505176441	3.30022672391344	3.22658650355468	3.22876971303819	3.38427884140637	3.22195464201664	3.10322817556439	3.25402053325499	3.13937718210062	3.13646514604011	3.14512642691355	3.22057139406345	3.22329728317924	3.22256110825593	3.2217917953295	3.22441134979937	3.22329728317924	3.85365264921199	3.23143311496671	3.22077611397543	3.22084242115569	3.2200583005609	3.21611690450313	3.26131586261181	3.30184170762693	3.21633269119884	3.21815462671516	3.22060577902811	3.32088405741123	3.20925493745804	3.22098052214702	3.23476770836167	3.2193185094491
ADAMTS8	3.50605484605643	3.53326209377557	3.47827389328203	3.40729171511058	3.02942497767018	3.12948611970294	3.04771106068579	3.15579914691578	2.93644844755292	3.00336673048099	2.99057704075	3.43610300040526	3.21894496820862	3.04784789630232	3.12360177821172	3.55499958616675	3.02524973300548	3.4070185631028	2.97296784860785	3.05007917956092	3.12908753244021	3.1689071465225	3.03484168456282	2.99285324547881	2.83180291809909	3.04338751949131	3.0847303477501	3.11826952851465	3.14143394095382	3.13402309286385	3.15557531241334	3.14840753939998	3.13062575167328	3.09905949869033	4.40099648017814	3.12152408407574	3.11826952851465	3.16385311734547	3.11109623852075	3.15661871618239	3.23448300697738	3.15781206222352	3.09905949869033	3.11069079832075	3.06655294774616	3.14090579616193	3.151093788094	3.12029078815098	3.11915170527868
ADAMTS9	3.83568168630803	3.77110190778548	3.92647696439576	3.97694037854315	4.75048451204773	4.4766749253201	4.31345430957871	6.37401367476804	5.24365945926046	4.14269371716181	5.02807152545541	3.44554708329653	5.57889685501925	4.21667580789765	4.78706311416142	3.93359089006007	3.87414076386906	6.49879835608822	4.42335791945071	5.13372269444354	4.8737885102593	6.11944347450686	4.80435023321147	7.01938524122999	3.94486595321315	3.66101677588384	4.2060418453921	3.95126334467906	4.05165520354272	4.51770391407509	5.69389961991834	4.63927263804072	5.27581531810287	5.89415524468351	5.05213833944664	5.10212869117106	4.12763852323995	4.2680287577284	3.41487789878625	3.8760809347411	4.58030260708074	4.73786856855327	3.82743776352991	4.22310896048021	5.80186757012974	6.11916909685761	4.42498514475548	4.46848066516517	4.58095018622907
ADAMTS9-AS2	3.42071230870545	3.42577687529057	3.60545987434431	2.83547435130693	4.21659022446398	3.79011243178534	3.8768292982492	4.54650536001065	3.69191215272003	3.8478769126206	3.95844161164996	2.77708892608725	3.66913116771364	3.2989082251599	3.42520675751628	4.9379867238967	2.97673562924347	3.39235384100511	4.19072900952666	4.27838320605039	4.01477057332764	3.53185598151795	4.09000810869952	3.83294072723321	3.25362358247559	3.41463980185215	3.58845222047673	3.39408487139113	3.40764681727837	3.3967575170465	3.40406094127977	4.53196012088124	3.39138709423567	6.01348091592373	3.62950010809727	3.39620361457829	3.39721200813317	3.39550007978941	3.42261526491866	3.39458508288049	4.61354367893559	3.40096945130983	3.39433589196448	3.40231567952375	3.47373536493142	4.51908385485101	4.36577118899492	4.29292365583202	3.40342680728614
ADAMTSL1	3.01756540723893	2.73536147771218	2.81974803800327	2.93933807909252	3.62259688780668	3.27087238923725	3.43994542512807	3.4990238017629	3.40569103924851	3.19077310781293	3.46505813446607	3.1450180462833	3.42155613063507	2.92625723204897	3.26157754093673	2.92800843902774	2.80075139494528	3.22251799913186	3.47813410251131	3.68239783541231	3.21159632864002	3.52283808841171	3.36894947847525	3.41371040226655	3.4452168911555	3.38745934296575	3.19403033497603	3.12407926253344	3.12365843076072	3.3465702066903	3.08943453893549	3.12158658103986	3.41463294422985	3.06398692068262	3.82787692861544	3.12103061472108	3.17659817182959	3.14666093183611	3.11622030571328	3.70151827561156	3.1025377469913	4.52752932130926	3.12241432121276	3.79011416519199	3.09943769512533	3.13663017104683	3.11665615051377	3.10690897682511	3.24540398505939
ADAMTSL2	3.91061664547508	4.29576345826395	4.03233661920477	3.99436270594932	3.30888969664019	3.67015177289019	3.39854885764849	3.67713908267595	3.07233247241716	3.65953740560121	3.18767775332795	3.82816272731675	2.9553275326246	3.50008462184779	3.43946851375835	4.14553027054523	3.2349305554376	3.88357249296835	3.3672338965086	2.95492644195463	3.48803614630016	3.49841131267326	3.14619469552293	3.10917851066491	3.10530520565862	3.2604099901214	3.12988151333187	3.27337842694257	3.30320111216976	3.72558629398997	3.6031459455841	4.55545191412212	4.3349198497935	3.26526934933308	3.32699402830078	3.26712979103361	3.16450402591632	3.3233046856715	3.267448255845	3.33153889328136	3.56110093720535	3.32838135842451	3.24706450499281	3.26980341961102	4.40272685878255	3.85714774446157	3.3263401054547	3.29771373471461	3.28473905030556
ADAMTSL3	2.98982867128027	4.37125097277839	3.94481359156923	2.74755412914075	3.93793560602858	5.07209534373218	4.20440225763276	3.34025063123571	5.010195207245	4.86491008264245	4.73675602559336	3.14818149125728	3.94734682721165	4.70226629926778	3.11354852042459	4.09398063087141	4.80893873898752	4.11561504433286	3.60265226105893	3.96968659783559	3.92118842325234	4.22209958567253	3.8106066763228	4.93688650586876	4.81768029900292	4.57548110418521	4.2132266117022	3.51362281127242	3.51362281127242	5.19955903561853	3.69362690828143	4.70581872524632	4.65715141161108	5.20899584812331	3.51983351018979	4.17127858607242	4.83913621485988	3.52526695061905	3.53248550400135	3.52045405649558	3.55023688556092	3.52663821251431	3.61223981202788	3.5217438716882	4.72175573606416	5.55085221429378	4.03363281021606	5.71333205938717	3.8064927187818
ADAMTSL4	3.49231184417	4.75399197825231	4.76694927534792	3.66078538767207	4.33721330034452	4.16912921280085	4.05565417844567	4.69575244740857	4.38651535082669	4.16549225398461	4.66740697772628	3.69625933215206	5.25163196876433	3.62567586069595	4.17530209076949	3.26447967084294	3.52713179113746	4.08132822265904	4.33195510514006	3.84914773925296	4.08243583720111	5.09895745072545	4.20474454077324	4.6556112965665	4.21224283939669	4.01344219244736	3.9902959499937	4.24842217729983	5.34748460588018	4.60811960579665	3.88076061008391	3.99291087371755	3.74534630838293	3.9097529154344	4.3925766323916	3.62120731605147	3.84334665484874	4.01644058988442	3.94126153219571	3.98915857615686	6.40914511336286	4.08546016594341	3.89671712763144	4.88455354999564	3.75132823745641	4.65296784113343	3.87041938155374	4.16603750595055	4.04287782498713
ADAMTSL5	6.2099248983112	6.14184729697814	6.25402484151992	6.11211383841771	6.09498138642997	6.04157768614366	6.02924340062232	6.30612945382032	5.92328684551007	6.23695339238402	6.13070933110457	6.21754724275821	6.16698983025508	6.06751964493443	6.13095160048374	6.38663684344624	6.23420090233289	5.98614396755559	6.12369995657153	6.03279079992686	6.3750454245598	6.28999588775711	6.1277106729207	6.15302847869897	5.7708429529473	5.81583848249527	6.0525835152744	2.261387	2.261387	2.261387	2.261387	2.261387	2.261387	2.261387	2.261387	2.261387	2.261387	2.261387	2.261387	2.261387	2.261387	2.261387	2.261387	2.261387	2.261387	2.261387	2.261387	2.261387	2.261387
ADAP1	6.16739099934266	5.67202328590748	6.16739099934266	6.24665016361838	5.80278390645789	5.5163711787834	6.57326759599799	5.6864724174086	6.17415397587581	6.2531757273246	6.20499597549301	6.55501657647062	6.22310578258143	7.16460458864217	5.34121956637604	7.99563358256754	6.32814067435966	6.72707323781357	6.68341491686853	6.30419954941841	6.88495196388099	6.3314151463441	6.53141047955901	6.12224957192132	6.06219237020474	5.63943718106756	6.03798504427567	5.95447296134661	6.73821608948058	6.44136554874336	8.20623675622837	5.8838143711013	6.04579879742523	8.04555755455793	5.55697838349761	6.03634474784862	6.82768950416568	6.51304454397369	7.02927855275095	5.12850541677562	9.15425169098186	5.43985854755324	5.46480044948414	5.91341966075583	6.23010607710559	6.26674847540136	5.05663119829086	6.33210452369843	5.17408754892205
ADAP2	6.15515887840312	7.082712488063	7.05343918909787	6.58300628031361	6.31421024527385	7.09461704888806	7.82463719620119	6.64714532238529	6.71300994637656	6.529947601317	7.11228352392638	6.22452662176601	6.80644773466627	7.9204453944575	6.62678566204055	6.1804924605289	6.43951236858386	8.49024505220966	5.70177217286211	6.0148433834666	6.72099946394488	6.6642076824414	5.72898715033458	6.06703281010322	5.36104346599335	6.2571507652752	5.9110383706472	6.25779175320168	7.36528325150317	7.29632628905883	5.64713662147872	4.49250671935311	6.63202007528387	6.79124730469323	8.32220950551924	6.85769524456149	6.22894739587339	5.92834507560846	6.2139051948994	5.46165479668566	8.48270235047426	7.36473559366845	7.24194747339806	7.44538836970801	7.64623510388158	5.62629459410484	5.96782662680172	5.85036394244117	5.82246506594912
ADAR	10.1185313026181	10.4580469477025	11.5465843479978	10.8473945529491	10.799822307645	10.9774241840572	10.7521471182214	10.6218450842107	10.5349151588778	10.6297527163267	11.1229243632431	11.3500719318641	10.6884952792532	11.9625433168367	11.6007999155502	10.5064752527701	11.7127446495479	11.6736897683412	10.7955136414049	10.6605077216014	10.5980051923615	10.8782134327735	11.4570681966159	10.3614783206234	10.3244537141687	10.7463948979382	10.7433072627696	11.2729586313535	11.0683139192744	11.2974936941922	10.9753178564537	10.5557725542565	10.3395527409128	11.0237318243008	10.1785124751142	11.6481240750442	10.7082569637896	10.6590869675006	11.3106055613401	10.1463232519162	12.3873613214953	10.7379953706983	11.8724568997383	10.9015030978882	10.7182178248939	11.5569521875909	10.630314980688	10.1145666796495	9.94840449993227
ADARB1	4.02323239131313	4.11196018333759	4.03186368644467	4.31723446392912	3.44013447249343	3.88559789758202	3.91634080607034	3.94790771950635	3.75648708722103	3.84656017920499	3.66155561741934	3.81864774089939	3.8874073804015	3.67082677549293	3.93381917447667	3.86714818444347	3.68523072136041	3.89725803495952	4.06621200621929	4.10634175876892	4.05565049117389	3.89835361709371	3.53127218861947	3.6912874568807	4.02847190299508	3.71627861769854	3.66630916064511	4.06794542042714	3.87799481869329	3.8830569364852	3.79277896902819	3.63842591817498	3.93373245356668	3.5701193147732	4.04289575473255	3.67976034002197	3.69155956109738	4.16308884713896	3.57906021120813	4.28764032151169	4.30250683346586	3.88409300671074	4.03797706797867	4.03523763837837	3.84987640637035	3.94932604627641	3.52854262972434	3.72948242051892	3.73618678267049
ADARB2	3.02213408637975	2.92408572277364	3.1344941835131	3.15534659501866	3.19819617743901	3.03642713841416	3.27331178086277	3.16640316648719	3.00876011661689	3.31181984283626	3.24832866425587	3.09307496195312	3.48828589473629	3.18161455697534	3.10566490399862	3.01156186184472	3.06840117158988	3.29733300739936	3.19288354316725	3.14911289276128	3.3066546515442	3.15852330466762	3.11778038092278	3.07826736203658	3.08061100479663	3.11354459295476	3.23433148445108	3.14459307488874	3.14459307488874	3.14459307488874	3.1712151674025	3.14459307488874	3.14459307488874	3.14652821909768	3.14459307488874	3.14459307488874	3.14459307488874	3.14459307488874	3.14459307488874	3.37556437873624	3.14459307488874	3.14459307488874	3.14459307488874	3.14459307488874	3.14459307488874	3.14459307488874	3.14459307488874	3.14459307488874	3.14459307488874
ADARB2-AS1	6.90741056485475	6.98361653253786	6.88938575385031	6.64924995516796	7.02989059187595	6.88062401764959	6.81108634973103	6.92716631857241	6.84166409953662	6.87362254910239	6.87394438130397	7.18680484661139	7.14080030392484	6.93842187241284	6.9844346279145	6.80005885514809	7.18744305742458	6.80991265083054	6.95914968530044	6.88881169712358	6.80313728862385	7.18779897411616	6.92586177931182	6.94531401760338	6.78626544742377	6.73817260443815	6.91357390256484	2.261387	2.261387	2.261387	2.261387	2.261387	2.261387	2.261387	2.261387	2.261387	2.261387	2.261387	2.261387	2.261387	2.261387	2.261387	2.261387	2.261387	2.261387	2.261387	2.261387	2.261387	2.261387
ADAT1	7.34233008115063	7.34426882601361	8.40786334418463	6.77360722675278	5.96475728586075	6.7442226761022	6.8299625470691	6.27165076620277	6.2648348284817	6.00696067405886	6.55301730361154	7.11949994586247	5.86802721952816	6.71870827659096	5.14802523009077	5.48294189170636	7.21914856282884	7.71673444443038	6.47381752057098	6.36959150997397	5.85916254907047	6.34994969258412	6.84581031768739	6.37689581624685	5.59121146889218	6.36959150997397	7.24886785407483	6.30553901796713	7.08778176798365	6.84209097385595	7.93582756258724	5.43100664394296	6.70104584947589	4.16468696550692	6.94278677490778	7.35697873467461	6.7032661826586	6.59692518509883	6.09337749642873	6.93382084877396	3.82562157363119	6.32564934527628	6.53267764069156	6.74842424624003	6.44390383253597	6.51317788673432	6.83244800812506	6.69404991170473	7.09305255584441
ADAT2	4.1608043890528	4.94031237461913	3.49236607992636	4.76275976648645	4.29010283916322	3.22205598587297	3.59484241032943	4.18033585838677	3.3991573762005	3.82657203223953	3.80842485796821	3.29536037533047	3.6179830053731	3.28583049496	4.69577510569014	3.23931140269095	3.40528122878051	3.41520471667351	3.38877927680702	3.2314627692585	2.91368572668177	3.06194824184611	3.74183221443294	2.98273885017252	3.76482751161205	4.20091040206053	3.48072419972122	3.36849044316767	3.54746154155536	3.37137264302306	3.26825638797674	3.88442103023461	3.37009265524596	3.40662542815828	4.6431158704533	3.71994650473975	3.33901659543839	4.190845060186	3.35688148284704	5.36185099346169	3.42480051693077	4.82965207884683	4.17186335685725	5.41033207529905	3.80582349622131	3.58638975301064	4.00050526862422	3.34128988860182	3.72040766342263
ADAT3	4.13522885661604	4.17463989622275	4.00845244024393	4.19279808345293	3.77405940783981	3.76001938773859	3.96256021616865	3.71433870064395	3.86835043214511	3.97086416109741	4.0389963677405	4.11127202701479	3.86549986211625	3.66676769478937	3.89238569909108	3.58564763987406	3.88556666232557	3.67868070416033	4.08533112672244	4.09085889078473	4.07263217942858	4.2008157541261	4.22602748321942	4.07074470692396	3.86933309527289	3.9438066476872	3.88293527434011	3.89974098179842	3.90092558027446	4.02379580279973	3.89553261714626	3.90165402953806	3.89426998885247	3.89433461348791	3.95783631428274	3.89971076768315	3.89946532462333	3.89890762241236	3.89744216788182	3.89812385054418	3.89483925449027	4.27882769444227	3.89796231226896	3.90204194054418	3.89635048480424	3.90246454183079	3.89940167914904	3.89844426937151	3.89945094027987
ADCK1	6.15445587690751	7.28469376525916	6.74768622522377	5.42815759500162	5.0628008498362	5.32526125137322	7.78368612900227	5.20901470356766	6.25657748228763	5.832327775384	6.97640165248352	6.61485691516476	5.69666006091967	6.79006577517054	5.61537671214025	6.8007443640669	6.71066970573498	5.95156124648644	5.89862789557586	5.3425433044265	5.46784629548829	4.97952157052249	6.238500269423	5.16282711785089	5.52312444779413	5.29080813945489	5.71245512828419	5.5930513102272	5.18739685317512	5.62321291652345	6.82371843299477	5.78150059091625	7.15057576472009	7.13385906734185	5.922209020552	7.25862460892002	5.97173494723606	4.73855740069917	6.18569580301537	6.3854590459754	6.70091925503222	5.50441945186398	5.31288667781092	8.13952450925956	6.97085300036474	5.75902264658562	6.12849187611166	6.93368344186462	5.36635940200582
ADCK2	6.15628791579033	5.99706105376988	6.42057577364462	6.12463054144231	5.99679336260181	5.97835659715037	6.19041029367542	6.22923210811599	6.22094106574741	6.2158557246876	6.22094106574741	6.58265502761185	6.18724851462421	7.03439663379298	6.50272452173068	6.41911381495987	7.95910407001881	6.0036568167269	6.19174106218057	6.14438534370468	6.11338680628985	6.10698123614054	6.27580903797243	6.08423297087292	6.53020804218909	6.14697658984014	6.26528783167607	6.30833439339158	6.18929370266265	6.33325660397279	6.83516418932289	6.60384255647071	6.60932533781208	5.13025084057743	6.40413937602502	6.32729191454558	6.53296421746049	6.23494270793152	6.71277435418862	6.22498353369362	5.45175408575465	5.39703572954828	5.94904806739502	6.02279190969416	5.70699101329911	6.33235547829897	6.40564046935403	6.47534971597506	6.26310475640901
ADCK3	5.0486282128076	4.94751650800344	5.50270920101709	6.73463616840252	6.20932221097229	5.39682991812497	5.25277538797435	5.47144144178753	5.76724662609497	5.67545436625743	6.04480604644199	5.40561306250386	5.41328824055391	4.63466678151825	5.49123428484552	4.81760107120443	4.93604517822767	5.42667838897121	4.78091653446539	5.3251722762777	4.78853929173643	5.21637709527161	5.46483573701385	4.98344730599264	5.65817963438262	5.57940187650942	5.89577515123273	4.73458076667671	5.2552920824648	4.92254968298403	5.63029299631937	6.43027925782965	5.12731042073566	5.32961161440163	4.95282158673917	6.1607504053175	6.15208413273392	4.61057202989399	5.69547344519673	5.37158840500197	5.62327012102181	5.03506163666952	5.39954813383509	5.53821761052443	5.38545040249241	6.04522271612963	5.89077100134803	5.8970541387044	4.56509752631817
ADCK4	4.80829376783349	4.86925252336733	4.92774071777801	4.95349032626221	4.46195825478026	4.2634885658369	4.35403877490223	4.3476090379628	4.62581546219357	4.51577960129683	4.31945540561887	4.52792621117487	4.63328987608759	4.61974018794321	4.51521918454831	5.82419546927042	4.56731651739489	4.79491186548597	4.28962618468789	4.4781377030841	4.93447917859399	4.37795653438726	4.58915060039751	4.40848208751572	4.90353059581981	4.31766459285909	4.45678617588414	4.50972123232713	4.64904047392201	4.57579628625838	5.03021500725181	4.71688776980815	4.501262981407	4.74986255742123	4.70644139677931	4.75127909582454	4.97385993950204	4.94286923955285	4.54001987556589	4.79583229179805	4.80605243706923	4.97331099351479	4.38625907724769	4.83074372499242	4.65894806178759	4.6218381923703	5.01392862592281	4.86437724779021	5.07842060853403
ADCK5	4.11275645053869	3.64856137813978	3.21729079703573	3.73774397311003	3.54757382681012	3.73121040682439	3.88107638465874	3.65420482737326	3.60456425700153	4.01050397677497	4.15280715663214	4.01821498895989	3.00294503130873	4.1950598687184	3.149592171026	3.47391288113498	3.96459461606414	3.21077500697031	3.8979792638749	3.36589779129266	3.59429747927712	3.63280790210984	3.60533534401896	3.34786520320824	3.07567102663129	3.48329751839314	3.72414982892654	3.75279452714096	3.74543167870982	3.49216623799594	3.46254731837793	3.5693746743468	3.46645954339273	3.35562409341036	3.5786392776314	5.62650224335122	3.49684518722896	4.46629020001494	3.49432692342134	4.14979832328674	3.49659359089735	3.81697316165636	3.46945576278811	3.5762970355919	3.42571107350122	3.71035307769706	3.56427309520856	3.56789149506694	3.65841743135797
ADCY1	4.06602320420819	4.38195495627743	5.32413143979688	4.76056385884597	4.60402205194021	4.50641890063487	3.87498134121738	4.56836691627787	4.59039057848415	4.14008250626325	4.2512343295712	5.80282209641397	3.86715191291802	4.92250966127384	3.47110122170672	5.82479235979078	4.05902234583539	3.81120905573561	3.71784628500429	3.66917075651325	3.87409735799206	3.92554582527788	3.95500983114721	4.40049407809534	3.98142446128142	3.9927600393171	3.93994107750306	3.66594440676516	3.65854520777396	3.81689675533469	4.24457783571292	4.93235032383017	5.12722920485434	4.11103383259296	3.92299984447411	4.38519224864611	5.035150607344	4.7059480224507	4.83227149934214	4.76804335979809	5.95254510056149	3.70850197041832	3.88037015648462	3.62818929705696	4.90767842203956	5.25199433155132	4.80101262860763	4.95894061072265	3.71277566740668
ADCY10	2.98608802825133	3.02918921109152	3.08187992503466	3.04802966846348	3.05524973020431	3.20849762025535	3.19769293958392	3.0916862907976	2.95231106731551	3.07632438606266	3.14616732109768	3.24527326118769	3.08833292023079	2.94723231564585	3.06777824640501	2.95981109831345	3.04385038488191	2.86015174429492	3.10688816190959	3.12395252374006	3.0697009745735	3.16714923570018	3.10304365363424	3.14571698067725	3.03944647237454	3.11384056163185	3.04844517762094	3.06003679752656	3.06003679752656	3.06003679752656	3.11712586912303	3.06003679752656	3.06003679752656	3.23299372831401	3.06003679752656	3.14440253216127	3.08351816959636	3.06003679752656	3.06003679752656	3.06003679752656	3.06003679752656	3.10757916054449	3.06003679752656	3.06003679752656	3.06992242451837	3.06003679752656	3.06003679752656	3.06003679752656	3.06003679752656
ADCY10P1	4.50857817938301	3.73582669309378	3.8077237448256	3.65262164470151	3.99871949581204	2.79701343789714	3.34334743693441	3.9519153419773	3.15118504568858	4.11455002944978	3.3405214082013	3.57048696262579	2.87093336352459	3.12237138021384	3.47847058153709	3.72670158117923	2.95930535891995	3.35301527880187	3.59139794350727	3.17332492793359	3.23126002817695	2.93148107764456	3.42469262955272	3.35328459008965	3.555748924135	4.10861935919292	3.48260011098019	3.28610919243614	3.20423399664524	3.32978040717858	3.46670248475701	4.27272967646537	3.25622466102025	3.22777240931527	3.33927989381112	3.69417769155635	3.2524243784366	3.49932180928125	3.2767442933364	3.33374382704574	4.46460209527047	3.69417769155635	3.35148106397338	4.12959127549804	3.28528395071038	4.25194020108334	3.30492731188879	3.29430610758425	3.33997359757053
ADCY2	2.98024136551826	3.11013387193385	3.08154521658551	3.55068765756259	3.56580403737405	3.07132828815644	3.08317802883826	3.15725165933464	4.06140360146991	3.44816881983165	3.15693142505409	2.85813721161755	3.37599894390464	2.54240315399813	3.81880238019859	3.26230644440483	2.82986909756366	3.51633754242445	3.25677083125563	3.6924707231898	2.9603230763901	3.41443159308475	3.89787551505163	3.57131519990085	3.09610290063393	3.3989516486655	3.4314916620126	3.16278010341784	3.162215439996	3.17756101434627	3.1360397572004	3.77375051939904	3.32027455428842	3.10122697428628	3.17949312081321	3.20587083914506	4.95861432964299	3.18177095816324	3.269305120669	3.19508168822431	3.1292853271691	3.17299048647276	3.155173032429	3.13223137520048	3.13412750218189	3.63258203326939	3.18192367873537	3.29985277638201	3.16696236448104
ADCY3	5.94570986992271	5.49312890199966	4.67681699831845	6.35401605743861	5.04994011121483	6.9864638416268	6.39066936055272	6.55837724045488	5.03804124579336	5.76242564653574	5.13432928619489	5.11487030494103	5.04519505819505	5.03340379868082	5.15182846026768	5.48774037315728	4.99423982890818	6.30336270096995	5.73716475780065	5.69350823699874	5.88345651805927	5.45132023251805	5.77557037586427	5.91566705083477	5.91303534995035	6.31374473947014	5.80454311411743	6.03124283309748	6.75771492992824	6.40365818979331	5.22243440307933	4.07007161328022	5.91637417682753	4.97207762335872	6.77688500985118	5.25527180917739	4.695143828897	6.28944661752816	5.37440757172072	6.61113937736897	6.37447402711392	6.36121573863644	6.64196522551207	5.89611636462711	5.64595446032666	4.82798388585233	4.68868651302332	5.17341027489989	6.37339016065778
ADCY4	4.24064150378259	3.67588268752134	5.23910272007632	4.3283436477251	3.32066436884748	5.00156881671017	4.54149877365587	5.01415351450578	3.66489902319538	4.76141016718828	4.15305951572705	3.54690628789097	3.87793190090587	4.62068810748513	4.63833219259467	4.4911904599539	4.34119249244097	5.28646281111175	3.57638847845735	3.90277088817115	4.80372361168145	4.01492765185029	3.63311568153365	3.98033897886137	5.14215081713706	4.92380821943475	4.75481885875521	3.9662254377207	4.02496825546265	4.40633827148537	4.67269910326376	3.98948468957604	6.10150168077769	7.03052370506509	4.05538165101776	5.49741938340296	4.71807775686583	4.15162146807284	3.97456963431364	3.82551917634903	5.47137330090661	5.08655169256222	4.08098316911073	3.98880109042065	6.44175881678171	4.09922318497155	4.04254360108685	4.00417576177738	3.81831369595845
ADCY5	3.11025341212573	3.16583358848782	3.2231489957008	3.26310334150437	3.37225313640627	3.29292460220777	3.23224690225567	3.22731628326289	3.23654693809708	3.29245575040935	3.36001974703822	3.27075136218181	3.44699842351336	3.44327852858086	3.3067819227331	3.18869171654294	3.42655058439644	3.2634559545656	3.20374957426217	3.124676758231	3.27648650163906	3.23295124013921	3.23809485981753	3.27979020232909	3.36086178198374	3.22099655826969	3.22203123368469	3.25348174382608	3.26745210866165	3.26403101411961	3.23298888064771	3.26895301449641	3.26635334536948	3.23052528582221	3.25380054347988	3.26156962080438	3.26206123901434	3.26032194106754	3.24662215232748	3.25734424117717	3.23684335821139	3.25137966843699	3.25390925615367	3.25942430146357	3.24502799680773	3.27353923214018	3.2636540316944	3.24841066975388	3.25771870759065
ADCY6	5.4247166892535	6.4532949302863	6.09920547692192	5.7806864880952	5.26828518237819	5.30017744854669	5.18414360342346	5.66815962924251	4.47732355689616	5.78638786624714	5.08896648562855	5.73956185926534	4.68959142653183	5.32114785137292	4.85359202823635	4.75662545848302	5.09312072354031	4.61966625147443	5.69791950647729	6.18134364622317	6.78615429081959	5.74677394311802	6.45708520041492	5.25633099281715	5.03503893529098	5.14865630523968	5.34590556836019	5.48237190546027	4.69716860035766	4.9400357056159	5.48395460683029	5.58031684738793	6.02851760589462	5.61906784119424	5.62587660243431	5.94543851981287	5.61233811818613	5.23984931765664	5.94719511019631	4.93391105165337	5.61623055498538	5.82680027046077	4.48089567826638	4.43316099896866	5.12420721547589	5.9644343194032	5.09257392825677	5.68170514970882	7.75681529319379
ADCY7	4.0179145132333	4.4025257434102	4.04894497036811	4.22102757431312	4.13459942199523	5.26853315545237	5.5520340411326	4.59152201704843	4.43679952321731	4.20670595042512	4.80072849717325	3.82174008052229	4.71144630571204	4.71356737899411	5.10437065958659	4.30688555467929	4.36384986501323	5.61094985741116	6.86719608965928	5.65652659747242	5.3923000794168	4.89185536685639	4.90110737756512	4.70119168495572	4.87865824672019	5.33672775005508	5.0124756075397	5.30627991314113	5.12090841283861	5.63906144185877	4.18716748500798	3.41336840537585	4.35687927453808	5.00343396794034	5.23980976027369	4.55449817799813	3.8418736765805	5.07004159321765	4.38231858931583	5.67865685994368	4.54965343268517	5.40521531364792	5.27482800560321	5.14806992623388	4.03116003896538	3.86789165429283	3.92477478859272	3.79714024507049	5.14322537178855
ADCY8	3.29909243487939	3.08636745619843	3.3345493551498	3.43042240110119	2.90318463214736	3.45157303939253	4.87766042652172	2.55479215879506	4.40286631228582	2.88725598474025	3.86185449876008	3.34512150181425	3.07474588398631	2.56980546728461	2.98018243387296	3.28414106834979	2.8880855076841	3.37020209830323	3.18549696418634	3.0495946434508	3.33001308239072	4.73695589127651	2.69838721423726	3.25339250490923	2.88282677570303	3.05309453508114	2.44984504743764	3.13852911819492	3.13852911819492	3.13852911819492	3.13852911819492	3.13852911819492	3.13852911819492	3.13852911819492	3.19132408883541	3.13852911819492	3.13852911819492	3.13852911819492	3.13852911819492	3.13852911819492	3.14218636870324	3.13852911819492	3.13852911819492	3.13852911819492	3.13852911819492	3.13852911819492	3.13852911819492	3.13852911819492	3.13852911819492
ADCY9	5.26862781476176	6.29645188576002	5.19582733199885	6.62912675190131	6.20818262754708	6.16933503688021	6.0706673346334	6.72286028643366	6.22123515910845	6.12499412101549	6.29239878926444	7.62285114796865	6.27482680979026	5.42384284612822	6.56498505010695	6.29352969202904	3.83274793789874	6.01348985007096	5.09647214818333	5.29576513492	5.28918903665117	5.38051296430537	4.96815227285687	6.07124289444498	5.89637011956891	5.73855231805269	6.29239878926444	5.30519146790442	5.18473017748563	5.35806784326988	6.84258328871709	6.72337705254755	5.61217102214716	6.24199076538418	5.83315131988269	7.00125259623016	6.9904428384455	4.93819638937011	6.51864772332551	5.04767145633817	6.09878021012022	4.57203015505823	5.26428382451873	4.71394622634943	6.49612505980293	6.96486228711143	6.58838797048017	6.94668190446177	4.7937361328234
ADCYAP1	3.31412264832952	3.21003873228552	3.15321007716875	3.31760925325997	3.26349751773575	3.22100240882813	3.24113442179543	3.24493419789405	3.14392110206217	3.18965001586025	3.16365838059529	3.33882296473986	3.16657818439561	3.11701658094398	3.256204643349	2.89760889131667	3.2612566534969	3.13035206368146	3.16565110134317	3.21584928881044	3.24865653603089	3.22300670985762	3.24621787766069	3.16696103009778	3.39460180551406	3.21399575991204	3.17644689192244	3.19911047029493	3.19911047029493	3.19911047029493	3.19911047029493	3.19911047029493	3.46370372067296	3.19911047029493	3.19911047029493	3.19911047029493	3.19911047029493	3.19911047029493	3.19911047029493	3.19911047029493	3.19911047029493	3.19911047029493	3.19911047029493	3.19911047029493	3.19911047029493	3.19911047029493	3.19911047029493	3.19911047029493	3.19911047029493
ADCYAP1R1	3.2454289218042	3.23908672756242	3.11310963802096	3.95649325234228	3.43847102801939	3.36868531562293	4.4395681504478	3.55247291422625	3.65762612949696	3.31748219484971	3.3942278762768	3.03456636814687	3.12023530273867	3.06486999031618	3.12561065295808	2.77222133629365	2.95499211753078	3.40159909125796	3.01616861413682	3.18808043664743	3.15868285887962	3.21546724323709	3.11715570466959	3.13088393270458	3.4933116607925	3.30901289104601	3.34429265274104	3.27611651775854	3.27611651775854	3.27611651775854	3.27611651775854	3.27611651775854	3.27611651775854	3.30026857754384	3.67462846493233	3.27611651775854	3.27611651775854	3.27611651775854	3.27611651775854	3.27611651775854	3.27611651775854	3.27611651775854	3.27611651775854	3.27611651775854	3.27611651775854	3.27611651775854	3.27611651775854	3.27611651775854	3.27611651775854
ADD1	8.01062843652108	7.8812238538938	7.46736073538217	8.09142159843346	7.59658802937321	7.85453281701286	7.74459433547678	8.08680388423782	7.71994424663872	7.87406472290873	7.47436688505541	8.30860147981613	7.40998980906896	7.12398805345454	8.58358068957192	7.18488305666972	7.35649864915064	8.22541541125692	8.10025454213828	7.60204212643066	7.97522848195492	7.86966913065882	7.42469834096758	7.81189318256023	7.6171303808314	7.9028436579555	8.0875198298202	7.98941260198342	7.97062106333823	8.72127914440462	7.99108224590243	7.77886690452135	7.80613278723656	8.45111610509143	7.81239492599852	7.82381751481633	7.38934411964807	7.61883949497606	6.97419861229105	7.70426813297503	8.96523224268051	7.64656461900158	7.70616272475865	6.7134966251352	8.32177865749408	8.09860160340102	7.70010253773755	7.67478048139793	7.4848173228214
ADD2	3.47265845564818	3.28861524597765	3.48716979296691	3.88245403984469	4.00753501124766	3.52411012622161	3.30130043430816	3.44355001623322	3.22697647875241	3.2704115716423	3.63235671796976	3.51117432393991	3.56593014327121	4.31222562292819	3.34647397207837	3.36569962321691	3.44628733255346	3.84506718285722	3.31231344144445	3.37079142976719	3.66689954897009	3.72126211592501	3.38384519141077	3.43856689374081	3.67893195643358	3.88115249335404	4.14098547321619	3.42146300456411	3.52072911670314	3.44052668312964	5.931535565192	3.45275947861476	3.79086049010017	3.54732597627641	3.46673090003697	4.22255547213902	3.42082440479938	3.46095761193352	3.42925421449983	3.46426634620901	3.46462051312997	3.46316929946683	3.4403105717022	3.41156402756518	3.91485499949961	3.45096642670729	3.46066516544994	3.41838926000214	3.95836310480716
ADD3	11.4896937497103	11.9008329711726	11.2003875147118	11.1375806354229	11.1076490381122	10.6912910356481	9.79669338463048	11.3156106723984	9.70326538327759	11.3911227145142	9.41044067446272	8.97660105003615	10.4348420612864	10.8879579237263	10.8143064305516	10.984176516182	11.4497416894121	11.2160097202145	10.7030851329826	10.5400700033098	10.5710059194719	10.660895306591	9.78097657273131	10.4975934632407	11.065643645612	11.1812009784215	10.9896643593374	10.930421672375	10.3776643374621	10.2543720903879	10.7619960924648	11.2144382412802	11.7119936834187	11.6547800923834	10.4791749293742	12.0019769439409	9.95521574288769	10.2564144344404	10.8074743737434	10.0321419093901	10.4026216688787	9.13862162844564	10.674771595903	9.84225535539916	12.0019769439409	11.2717825779173	11.1111006812012	10.7105816431687	9.51203316865492
ADD3-AS1	3.47755034162995	3.50451189273765	3.27424821663324	3.23494380307225	3.28258708953496	3.3232269501723	3.31019546102042	3.35084549718396	3.42394293452299	3.483074411029	3.26229729755171	3.05759834590869	3.41229655253113	3.28182384018563	3.3209736853136	3.29414454546226	3.41879027420668	3.3463860777867	3.3850272838592	3.36059645689495	3.45501308044882	3.49801211665292	3.47902892809397	3.52884360570442	4.02083914479248	3.43350373190751	3.42797199073885	3.38071397845479	3.40138257751066	3.39443797760424	3.36087926192084	3.40138257751066	3.47867606770635	3.34283627658827	3.38187209025962	3.38511503968929	3.39082463988276	3.39038136894533	3.36186028859483	3.38289041183696	3.37383142728721	3.45624305202619	3.37607555617174	3.38663244323899	3.35625272410522	3.57071509597084	3.48962396031831	3.35959711829838	3.37465723362406
ADGB	2.66972446330197	2.60346338050679	2.82276063661789	2.56694373622969	2.22710382079897	2.81884967994907	2.86375708776177	2.7380396297288	2.57791976951739	2.64862360852372	2.34788058833735	2.51660755661303	2.30002238127365	2.6561733908795	2.31961092452871	2.89027218245361	2.54079927421575	2.52800988772458	2.62045626668346	2.43679713831816	2.75203396358146	2.55833289977009	2.31157346670686	2.57410866677092	2.58153232237173	2.57410866677092	2.46626789527765	2.57424001871908	2.57424001871908	2.57424001871908	2.59403805537242	2.57424001871908	2.57424001871908	2.57424001871908	2.57424001871908	2.57424001871908	2.57424001871908	2.57424001871908	2.57424001871908	2.57424001871908	2.57424001871908	2.57424001871908	2.57424001871908	2.57424001871908	2.57424001871908	2.57424001871908	2.57424001871908	2.57424001871908	2.57424001871908
ADH1A	2.64721351506715	2.67658695950317	2.82187930855185	2.65549761730911	2.64925868353594	3.29131486042769	3.25859531988351	2.71658402400766	2.78807638219467	2.95782297000556	2.58674389978227	2.22003990089222	2.63485061765119	2.96382860392164	2.73035136185772	2.52661699748435	3.58961769465587	3.50074825846281	2.64813646776025	3.31234707472665	3.46607279141342	3.39986333364073	3.01985842647267	2.94042255574523	3.06758837568231	3.31965632818783	2.91754150732	2.90669129265558	2.90669129265558	2.90669129265558	2.90669129265558	2.90669129265558	2.90669129265558	2.90669129265558	2.90669129265558	2.90669129265558	2.9614561995502	2.90669129265558	2.90669129265558	2.90669129265558	2.90669129265558	2.96233640228785	2.90669129265558	2.90669129265558	2.90669129265558	2.90669129265558	2.90669129265558	2.90669129265558	2.90669129265558
ADH1B	2.8555912949321	2.88293247067207	2.61125472203672	2.89282117393678	3.08361091383472	3.53782307982314	3.06233114985799	2.88583758549008	2.97930513966409	3.1459852830958	3.13161262005435	2.81714524886009	3.99760031211135	3.51020665746752	2.77359051501661	2.76143045494552	3.07651531888535	3.20594679137084	3.24444082698396	3.66220402016146	3.91592726982415	3.02545656898523	2.9668567141018	3.23301409320501	6.08213035766674	6.91016099497521	6.46993304158416	3.17162089094673	3.17162089094673	3.17162089094673	3.17162089094673	3.17162089094673	4.86571936914394	3.17172895700565	7.41048699755297	3.17510878121424	4.82272947484008	3.19020394078764	3.21621482882343	3.17162089094673	3.17189976692559	3.48717119560928	3.17162089094673	3.17162089094673	3.2436365697122	3.17589767206892	3.19878066004464	3.17162089094673	3.17162089094673
ADH1C	2.64656011492292	2.69396584343298	2.51998211586236	2.95296240398132	2.67603938219934	2.62563687030748	2.59324889823108	2.85074613865416	2.45034501833566	2.77305086355899	2.73463924230585	2.75915410160308	2.63093033406706	2.40640041006065	2.3458624053192	2.66607170871309	3.53082084683947	2.52415449916511	2.80272885575462	3.01683900260263	2.99178707772174	2.80973037071751	2.63427046240772	2.71868883380176	2.98422547705098	3.79686148793086	3.49693478954087	2.7772462833545	2.7772462833545	2.7772462833545	2.7772462833545	2.7772462833545	3.18560655405484	2.7772462833545	2.97614843971965	2.7772462833545	2.78255088547701	2.7772462833545	2.7772462833545	2.7772462833545	2.7772462833545	2.7772462833545	2.7772462833545	2.7772462833545	2.7772462833545	2.7772462833545	2.7772462833545	2.7772462833545	2.7772462833545
ADH4	3.88801433670278	3.81112222132149	3.97864251694009	3.97907680314951	4.22280356691579	3.69942345408036	3.64328724662082	4.03207473474143	3.57543710058621	3.74692313507706	3.67220261745211	4.29766816182778	4.18827063072341	4.07519622153715	3.64458305542405	3.87054510792262	3.47724060224548	4.22334435226915	3.86737178382415	3.84987178023706	3.72963311342619	3.59926264427357	3.93074852513387	3.54002253045505	4.09956542036662	4.20202804567623	4.40932297029311	3.76508395028551	3.94812990321673	3.85242276811973	3.77959919765519	4.01654951992673	3.69569012733316	4.41581618167836	4.10604931459133	3.87430289570716	3.78812838689682	4.10247141306355	3.80104347859031	4.10519074950687	4.30418938734912	4.0703653250632	3.75499886182857	3.85348748728612	3.84796794251213	3.8951193297704	4.20128014145129	4.08524195746156	3.8487542511037
ADH5	8.89029383326193	10.5508196062699	9.63954331288474	9.95325811331347	9.89051685817314	9.55891413946335	9.37148064463986	9.57489240626545	9.48861062640707	9.82826603792017	9.36893892186289	9.72442581449973	9.66226068863138	9.26533131097449	10.2381941418284	10.1958070329755	11.0530339149277	9.03551951879017	9.34086104886258	9.6465441036697	9.78682784862439	9.6243865578614	9.71405584368729	9.38969192802444	10.396874790751	10.3251852362096	10.0673608482678	10.2640619486335	9.75782186175615	9.47931808041169	9.68354818562888	9.94637126203131	9.57395147332885	8.82444674237698	9.98687735268671	10.0819724142987	9.82167064974632	9.74030077445239	8.78285141423944	9.41409786996883	8.38982063652705	9.89260175363232	10.0701946064134	9.23118685051363	10.3073801007891	9.3871603543462	9.54610375448998	10.1696778053735	9.52664707455171
ADH6	3.26123196287065	3.31833223904196	3.37129465918809	3.32477182922938	3.53871678613683	3.13563855658373	3.2540990743168	3.32436946919658	3.34596710344291	3.41189994431326	3.3660437425177	3.26377812981487	3.47121855765864	3.326504824021	3.4854221485017	3.59095250326599	3.37165124652915	3.14956653062294	3.32075550584373	3.30868776129691	3.28623835078896	3.34148777837623	3.39208392045885	3.33896195224435	3.46943137608909	3.32979040187902	3.23262552240388	3.34101353269534	3.34101353269534	3.34101353269534	3.34101353269534	3.34101353269534	3.34101353269534	3.34121929370476	3.34560513731357	3.34101353269534	3.34101353269534	3.34101353269534	3.34101353269534	3.34101353269534	3.34101353269534	3.34101353269534	3.34101353269534	3.34101353269534	3.34101353269534	3.34101353269534	3.34101353269534	3.34101353269534	3.34101353269534
ADH7	3.11615694779269	3.10139809128483	2.83600399359995	2.92296064344244	3.06670526986908	3.03147285192053	3.04985775518757	3.09260716325171	3.06188921058662	2.97570531559602	3.18618750303604	2.90539569739686	3.04286403045211	2.92922954651109	3.09260716325171	3.13844357751833	3.04317782406065	2.81075712317124	3.0091063556275	3.06418100906605	3.11280838738189	3.20431476156408	3.24165284061125	3.12401582418682	2.98110056100931	2.93194702359543	3.01275425870741	3.01584338029248	3.01584338029248	3.01584338029248	3.01584338029248	3.01584338029248	3.02205393043165	3.01584338029248	3.01584338029248	3.01584338029248	3.01584338029248	3.01584338029248	3.01584338029248	3.01584338029248	3.01584338029248	3.01584338029248	3.01584338029248	3.01584338029248	3.01584338029248	3.01584338029248	3.01584338029248	3.01584338029248	3.01584338029248
ADHFE1	5.40524950456983	5.0525740542419	4.14146869892016	5.86122940812912	5.99917297449361	4.72946262543332	4.40367946268626	4.90014815580828	3.80268398947068	6.09259628245114	4.8896180979513	5.28672924610685	4.5007286260808	4.42838134040979	5.34723577660061	5.70252717882195	5.03894984946549	4.44093208399834	4.49439679644038	4.73875162068363	5.25903848088549	4.85244695084616	5.31580640073874	4.03896903459351	5.80300095109221	6.01768052756944	5.74578093000438	4.3949261365432	4.41893833744666	4.37333849908591	4.52341323713845	7.47957198468579	4.37054868819803	7.03944848237236	4.37132616937009	5.03799138192487	5.47287569625603	4.42627874279648	4.60948039105977	4.66911249531567	4.41828108125811	4.66655534933442	4.59057053845653	4.40095096522919	6.66158829676954	6.30982820614448	5.69976282667131	6.38144199138415	4.34884709322358
ADI1	8.19268531663615	9.1060316471825	5.94165948963945	8.74955371576119	8.59399940509079	8.57029806484076	8.46998204255785	8.51652029520838	8.1406826218963	8.79340713175299	8.66674057289174	8.28771471286983	8.54271214403078	8.34493333464551	8.5823360042218	8.1547559174712	8.90879937108598	8.41047222680104	8.16969613859109	8.43475592186896	8.71098306893832	8.2646886268974	8.30834411870037	8.42143383032791	8.69299169565463	8.60043421167337	8.52352941742745	8.23354413534622	8.71685172904145	7.64659528806347	7.82077513227603	9.00596558701637	8.54141658703589	9.04930212496718	8.20906259664294	9.06644619933898	8.22743376745608	7.89858864261571	9.1269469417028	7.44839403415651	8.60421877835953	8.46461047914155	8.0208247805893	7.43067261991291	9.20420600768081	8.32522746917063	8.6026304988147	9.31491171593559	8.04635607200033
ADIG	5.38692793552901	5.06163459036719	4.11368489595998	5.0791783233165	5.13027897403003	4.75059146636476	3.99823481274014	4.83334347593873	4.4062338187327	4.76208298322218	4.34551185329694	5.07364371893353	5.36373278818707	4.40184576170492	4.58553340482941	4.43495963289364	4.08140588609723	4.15806782080917	4.11719253544249	4.13098248623945	4.89998718455627	4.38139497501672	4.62539865187826	4.62929541484002	6.28825741469476	4.80668046069518	4.88046631554219	4.50269754429614	4.43448794250617	4.64675129800893	5.71351247615807	5.03965634247509	5.06505567454911	4.10894229541367	4.66646091452509	4.53390791561905	4.38300668439936	4.63435820152672	4.51949020534319	5.03213857133476	4.44370923460964	4.67003744406697	4.4484578023818	4.53444216469014	4.77146508715183	4.61673489802657	4.46274712492436	4.59376999299574	4.47590313797187
ADIPOQ	4.23010195012983	4.26427488281822	4.57665324311679	3.81580808768397	2.99489454428435	3.0275608332513	3.27299837854827	3.42362017198224	3.96053381034253	3.05698469173709	3.31974236580257	3.34802664874508	2.60746136386997	3.5249332663171	3.16576858332485	5.8509931008021	3.95701499291165	2.79100042134158	3.39865275888608	3.65165205492359	4.41299438284051	3.40844530123464	2.15816930910689	3.73301130702543	3.38861211511358	3.37312577270254	4.13392333305786	3.42836186440036	3.42836186440036	3.42836186440036	3.42836186440036	3.42836186440036	3.42836186440036	3.42836186440036	3.42836186440036	3.42836186440036	7.35177759918619	3.42836186440036	3.42836186440036	3.42836186440036	3.42836186440036	4.48360747579737	3.42836186440036	3.42836186440036	4.17382996976062	3.42836186440036	3.42836186440036	3.42836186440036	3.42836186440036
ADIPOR1	9.43559271200439	9.39667137882845	9.75338244316511	9.20634611777276	9.1145724250292	9.48697404314769	9.07965168699773	9.29395750473407	8.40531022037047	9.02938811450668	9.21561749530844	9.92781341235149	8.69667274051111	10.0075562726226	8.22777955870863	9.78238430657317	9.42912489107525	8.16667014318046	8.97831754466731	9.05297654132764	8.9670858548412	9.33868777669345	9.49549500101844	8.88314650557174	8.16667014318046	8.85310766483746	9.17477237792424	9.00803530320867	9.60382201509994	8.82304119587363	10.1061482317356	8.91033672954154	9.05256409821378	8.79270296015544	8.53842792790383	9.76082463880176	9.71459291706594	9.22450494837467	10.5559264127085	8.92125715364223	9.252144695985	8.47489696230101	10.0080786075891	8.81461851119945	9.13490503276014	8.86671912063449	9.22807416867964	9.43678101442023	8.1464787504047
ADIPOR2	8.13504346905123	7.93967090810462	8.16670348999115	9.44678680761638	8.95929346840143	9.12137308157071	8.73693468291547	8.63039332599595	8.3916510292337	8.99212710650628	8.56801743191498	9.74445426636621	9.02709332518925	9.95191081310028	9.81710679869241	7.8389263846137	8.22221501017815	8.63758412988841	7.71659914319732	7.79495508770557	8.00286306207106	8.31532212764967	7.74004538255164	8.71902071119014	9.28461467110513	9.25927472068999	9.27650913133272	8.74722029841799	9.01806166972644	8.66887443449902	9.62971770544162	8.76799738234593	10.4428165385596	6.01814554039643	8.79271533799542	9.91306886072329	8.2027876229755	9.61585035173431	8.11320591500053	7.95913283270359	7.93589438073799	8.81275840784141	8.13982304300768	8.32743941081786	9.62971770544162	9.41507143150246	8.64256030737914	8.65842791233933	8.90365697103437
ADIRF	8.70845060391072	6.94538493356872	4.9852959557456	9.50900046973515	8.56568216543439	10.1413022619611	10.5671869385882	9.72540580069045	11.0890898126207	10.1967628245121	10.0229003561088	6.89858716050846	9.8465614934521	5.08214844001046	7.92290384218763	8.14768564856552	6.48302458527701	9.32885575190313	11.1674827253409	10.6427459550134	10.4385642619969	10.2183396321296	9.17239028563505	9.18786632013059	10.5864421533745	10.9902465250866	11.0273484930259	9.90540474772208	9.66058017453118	10.5972842770713	9.20405004433114	6.79105642673055	10.1571331753482	9.94807415200817	9.7432607064823	6.57036864932921	12.115017696486	11.2259717956706	10.8830063659838	8.62868560942595	12.6916680984228	11.8288719509953	10.9384242239069	5.85413812910481	9.24450690350343	8.66344627209028	9.59291273361204	10.9614820790878	7.22334307323611
ADIRF-AS1	3.52632267201438	3.29548342756545	3.47133052261594	3.29719698186146	3.83003053608044	3.13224946227659	3.27301418568129	3.32106279947085	3.38609886551874	3.56141148146121	3.4583785446637	3.25552165621261	3.1226935346386	3.43982575830783	3.42150404058947	3.93562572812302	3.13070398447177	3.18183733480842	3.3663977981417	3.4268532980431	3.98933016634272	3.57416548372581	3.49652979586296	3.29548342756545	3.56755015415618	3.44354032329187	3.6681407388686	3.36092478239036	3.36970634589238	3.36569328581276	3.84815003623203	3.37067391796409	3.36698672007545	3.32952235924199	3.36126084522573	3.36291182324281	3.436292429595	3.67040097839351	3.3509788190543	3.37633948243458	3.34034974760189	4.12935105116435	3.35756549426731	4.06887161673043	3.3490141898366	3.53367921011299	3.34156559740142	3.81872601689414	3.35645548546046
ADK	8.10467475048841	7.83040166005293	7.84520664704892	7.62192171109783	8.32412670481151	8.96147928402537	8.92421977018589	8.7346439971647	8.39878178113968	8.63655105569697	8.81093759661247	8.2153694110641	7.90686937808979	7.29222995933264	7.27202086610468	7.93221940577312	9.79262835772638	7.57797083034923	8.96147928402537	9.35578515824491	9.04345732461712	9.20209198144126	9.26273647172284	9.46196943242169	7.36355172775559	7.82075956591409	6.94693483406512	8.81800231629364	7.92470568561056	8.17337142208174	7.36336967352248	8.83286244950811	7.04115687793768	7.60109441524038	7.52996263212941	7.51879502114974	8.90658106142534	9.39145408803728	8.54028935442173	8.68000316735175	7.65987243274572	8.68373684969145	8.06693327601563	7.90360380053483	7.29451512819977	8.30104951762125	8.62166644272677	10.988246139971	7.93998485592348
ADM	7.18768908292341	7.91470665949995	8.49549702337039	6.51766915268244	8.04917712774549	8.20983259345981	11.1053671360799	9.195421185231	11.08337300308	6.76318084051654	11.506426960322	7.23099392102698	9.96674776244441	10.5333563274912	7.64439488013191	9.23645993888375	9.84756333520154	8.88949634516498	6.77950134314529	9.08421443928226	10.9117768391576	9.63899181299719	11.1686785849608	11.0926693961379	8.64104438925196	7.63988584280217	8.36514586832724	10.5113288237464	11.2263789166086	8.61928302747273	7.807482730905	6.51640793113199	10.0895540827704	11.6221893748561	11.0502105726471	9.71167555724446	7.01971682610688	10.4321557886496	7.57081962767328	10.4421160654067	9.94298560308629	8.15412534678447	7.98239375695371	10.1716037011965	6.85810601692676	8.86275559256728	6.23196949710903	9.81761082073751	10.1958521916912
ADM2	4.92631052510046	4.59252397783721	5.04765197678166	5.02537425211173	4.56186548608978	4.27712492570321	4.03683454922325	4.34636498584131	3.96206260859164	4.10437485674383	4.12506739955935	4.69688241751166	4.38200469209748	4.66414849478006	4.39149435338295	5.76388481845886	4.13084345043462	4.79950003373157	4.07089776507549	4.36599750340102	4.95652136121222	4.46110798215005	4.13431837994436	4.16378875350993	4.42832428614927	4.38770357958953	4.31821303636998	4.26528642047181	4.66672474773426	4.35048027424862	5.68219539755194	4.32359804349968	4.00046350870717	5.39984876248436	4.49457834911983	4.146041235225	4.03128210818184	4.49734525842402	4.40480452450619	4.5211273302888	4.58545128551258	4.48759464235655	4.39925756080094	4.33241188439094	4.37415208226217	3.72248048473149	4.40953740060608	4.54097957925863	4.42650064048975
ADM5	3.57867926777106	3.34237863758893	3.71573967968198	3.50945309279879	3.24748470581879	3.24480649751177	3.21936754166006	3.21730280793021	3.19317265706669	3.36620366460077	3.31041579666373	3.43347742631779	3.22252146471175	3.41076144775836	3.16072398618408	4.20327911708009	3.35558846158565	3.33872919379851	3.25329149409298	3.42632599594261	3.68417132586373	3.31991873285423	3.22694487918326	3.25778151337899	3.22965636486314	3.36702917107293	3.31913330549197	3.29782847092368	3.29782847092368	3.29782847092368	3.29782847092368	3.29782847092368	3.29782847092368	4.199203292865	3.29782847092368	3.52469124304831	3.29782847092368	3.29782847092368	3.29782847092368	3.29782847092368	4.13196512442048	3.29782847092368	3.29782847092368	3.45311336871588	3.50960594484994	3.29782847092368	3.29782847092368	3.29782847092368	3.29782847092368
ADNP	9.66028048892828	9.13887633553505	9.60001814570415	9.62911396581684	9.47970818613067	9.26554251297991	9.24978256186468	9.10707795475999	9.47675490986981	9.40453347120915	9.39830418608458	8.75637489703052	9.81292254452999	8.92689692071322	10.115188926318	9.40015951053224	9.01384234517553	9.30404125563692	9.87860313635776	9.16726771440567	9.01784718185154	9.11000436944297	9.45183269887661	8.98154606303631	9.12731114336244	9.5496878930941	9.41094216640453	9.6923131498282	9.75032128347472	9.13089874056965	9.35078222661223	9.20570531203072	9.04038091336692	7.87571170368315	9.15269826487517	9.96334640447262	9.64897452067171	9.4964758596971	9.30555961360783	9.37558282872628	9.14479496646315	9.41802057644607	9.53063976386878	9.01676995745179	9.13089874056965	9.3707514958698	9.7681290149606	9.25188997652699	9.26308030256124
ADNP2	7.83738265630069	7.87858341429898	7.91548940792812	8.02677964802579	8.3930036979918	8.19048912408038	7.84758755003498	8.2720901599402	8.08402173460298	8.06862411231278	8.148702405517	8.40601538350579	8.61250417947607	8.63164052592835	8.54226913989519	8.97166774853578	7.70985835042051	8.11702947900237	8.02346085885179	7.80454922319706	7.74408704874632	7.83045716425394	8.39876269808995	8.06696283983161	8.89551343923383	7.90897341358853	8.0469243420218	8.28985727654469	8.7004087181687	7.86986909524941	8.37649618464854	8.37226357880041	8.41480732729976	7.87492634961549	8.11276691456778	9.02908189044915	8.59779996820931	8.16139005688379	8.12196841958365	8.51898113981124	8.45995766791255	8.68851605790965	8.3284232209253	8.32098841538915	7.61530032528274	8.07980354929822	8.55031164034217	8.40629929050879	8.24350841473057
ADO	8.14993338806358	9.03161158065513	8.13387829960615	9.41958314274473	8.89582389128684	8.62391861014976	8.40481226197117	8.71359192262882	8.04034979163756	8.63272300802187	8.20854831309672	8.82875040044456	9.34478924418863	7.98237725906836	7.93173084573192	9.46789443395199	9.08388495446955	8.65185230096923	8.41500468895179	8.67072465690412	8.44557736601237	9.12625990838726	8.76146099036977	8.48131536415162	8.55112559946069	8.9829200079101	8.47175011782126	8.72571816429622	8.4343425829637	9.11614344239464	8.79930974433331	8.60965513669522	8.57848022734579	7.0137181359313	9.01813736306183	8.71366169520771	8.04657917275141	8.6617159971941	7.93915112998714	8.91056294285554	7.36432264309541	8.73625631796955	8.40828768658317	9.26356188094636	8.80725378046744	8.57247796595194	8.96220891438268	8.88880441441383	8.67696994194048
ADORA1	4.16882190317289	4.42994355538044	4.37696947691265	5.2043769718691	5.59416043972199	6.17753006872652	4.88436268578766	4.99890728543296	5.67966486293054	4.58247429089816	5.08356478601514	4.53594498730419	4.63191660229265	5.18819121442483	4.52519800744156	6.95123951508782	4.8677747104814	6.03850678914099	5.29891154722882	5.64229263598953	5.87351132647596	6.4450995181513	5.84739185637461	6.71628239955964	4.3614257957623	4.45842845672132	4.3791963570984	4.53199427476115	5.12122163945815	4.92551691651551	6.60805106261696	5.41942088410375	4.63336233161856	6.6061066506207	4.20741640023468	4.56073505021265	5.08748832749034	4.69047314515809	6.62973336232638	4.64756217163387	7.66481456112822	4.41686612983869	4.92251969469239	4.08180203930925	5.08632689367577	5.69224653118722	4.64213388435604	4.9513582269977	4.28211674724392
ADORA2A-AS1	3.14188598907126	3.12072970875034	3.04237476081839	3.25457247695601	3.20895444251175	3.2033617407957	3.15583354762139	3.07215390500514	3.14936093548431	3.14441189146472	3.10344570356854	3.18089296006779	3.10438828267219	3.11609344424476	3.12068340766833	3.50458079133882	3.01198908323796	3.00999243411786	3.17179005867357	3.11489890441507	3.21753613941391	3.24948906747051	3.10234965062002	3.14015980101002	3.24699563426237	3.15358236258897	3.05735608218156	3.14764854566016	3.14764854566016	3.14764854566016	3.15727101227985	3.14764854566016	3.14764854566016	3.15091857135178	3.14764854566016	3.14764854566016	3.14764854566016	3.15009695754155	3.14764854566016	3.14764854566016	3.14764854566016	3.15202541849939	3.14764854566016	3.14764854566016	3.14764854566016	3.14764854566016	3.14764854566016	3.14764854566016	3.14764854566016
ADORA2B	3.37423461495919	4.61818993519183	3.65315049558451	3.30774270253831	2.61973757957499	3.46508148428701	7.60369586057856	3.14655328015534	4.25698406131307	3.02291555123617	7.21749667961785	3.27461432227623	6.11706219908508	5.739571175054	4.92081370787851	3.1676127674475	4.07637463019009	2.79946859190652	4.08320794358604	4.27687666683839	3.34449488193701	3.21293392602948	4.10921446149255	3.36311876670345	3.29031587261644	3.8109013916621	3.38272101568216	6.31734265073004	4.58384954401312	2.86204542256214	2.52138951282717	2.31831444064854	2.54536366278429	2.44429676051532	5.64865269312168	3.8543577798823	5.32905617841396	6.32739586664348	5.41480963108746	5.97163597201896	3.07121976372291	3.63168171090767	6.58107387126981	5.1814423326568	2.33066391361691	2.31831444064854	2.62127473103906	2.58674976754671	3.8434653383564
ADORA3	2.62549675848814	2.77133296347097	2.91371191139544	3.42748358163603	4.06709904347692	4.43167652063327	4.47777342516613	3.42784419844307	3.97333836604404	3.51875397585647	2.66117724830815	2.90082813398181	4.10911749225691	4.42654444310435	3.51632226868179	3.27108082172605	4.00361959808133	4.64182887226742	3.60899448399217	3.49123770353898	3.36117860564438	3.70170494486927	3.49223658765615	3.3378416310629	4.15035452294628	3.41194470511268	2.82566357379689	3.1167630346555	4.577733946099	3.32761495097344	3.0973438626795	3.0973438626795	4.70156667175338	3.09739501736225	5.27062940008758	3.1080699882429	3.0973438626795	3.54553046727301	3.14112100686057	3.15970921647394	3.09779824843931	3.6619870053376	3.74441781082588	4.09236579220528	3.1099307261356	3.10381306788561	3.11798019479076	3.10065075185156	3.0973438626795
ADPGK	6.7469877909772	6.15585060336093	6.27790851624171	6.67331267091578	6.48780934415001	6.8992604629572	7.18465889877681	6.2935664024153	6.32643480104247	6.50187982432208	7.07152344659163	6.79961563429966	7.15292645176778	7.52258764795137	7.67824891522486	6.16286822861828	6.77669918765516	6.12354889551994	6.66868459958637	6.78956119966372	7.06705693530958	6.51056093409184	7.1097989345739	6.5654473465252	6.574906885677	6.76676348728022	6.65158485252245	7.03935521259334	7.3021116131079	6.55429866953226	6.695972765568	6.87085151375634	6.57788566041847	6.94584164516659	6.71535979170389	5.97362372415285	7.24551120392803	7.12248744576126	6.81648155257633	7.22360234209826	6.78871277086313	6.88886273970506	7.09453332159118	7.30167259845059	6.46720949194913	6.6498178911489	7.6961369204812	6.4980927212816	7.3754412370661
ADPRH	4.54619476699312	5.00118813951639	3.96744699234402	4.48437644897447	3.92882252659421	4.42666659736893	4.77534310824517	4.43343253048462	4.3860107548735	4.31273785175587	4.65567480437653	3.75844573411025	3.8895255691862	4.51164377752931	4.91580092776959	4.3221282801931	4.97463745328293	4.16220219863669	4.30239824297996	4.2909252131843	4.15358124053243	4.4019372013341	3.96124911799673	4.4908314266944	4.62381015033785	4.49368418890118	4.263939907902	4.32924024654528	4.266210138114	4.67282446558532	4.96772836107696	3.88335156394991	5.06704157603159	3.99654834022866	4.63750366894568	4.10847716877769	4.55489745184603	3.98934971507179	3.90869087767616	4.04553213989231	3.86864070826828	4.13819213435797	4.37876336714886	4.86980306990859	4.64854353523363	4.10022565721874	4.14733832451007	4.53080165829203	4.42214967385747
ADPRHL1	3.54766043823661	3.49197817799151	3.76385952828773	3.47841584208587	3.73169073418045	3.50077580433934	3.49428008713779	3.26503445657523	3.47445121663197	3.50022484041857	3.46265613404742	3.44238494897071	3.64908052733295	3.6651138969173	3.50321932752866	4.52400165105421	3.39593694621878	3.45353844302491	3.43575408716201	3.60830681679438	4.01294776425714	3.6995685583525	3.57621129136078	3.47946501801211	4.19728264516042	3.59230447729635	3.52280742805163	3.5574919829565	3.5574919829565	3.5574919829565	3.5574919829565	3.5574919829565	3.5574919829565	3.5574919829565	3.5574919829565	3.5574919829565	3.5574919829565	3.5574919829565	3.5574919829565	3.5574919829565	3.5574919829565	3.5574919829565	3.5574919829565	3.5574919829565	3.5574919829565	3.5574919829565	3.5574919829565	3.5574919829565	3.5574919829565
ADPRHL2	7.98005925957191	7.26288805779865	7.74028875788159	8.56088513993273	9.04506888694241	8.86984324787255	8.13725176544833	8.88678700162681	8.67939882944804	9.05704435839735	8.03541005190083	8.95097713186454	7.80844776878471	7.93618790977224	7.94022753915924	7.72770538572335	8.34638279184183	9.21555119056844	8.60906299058719	8.73613298118232	8.84184123957901	8.92836751443366	8.71702909782918	8.62771260598352	8.63319265721911	8.13088884804624	8.32083904617017	8.42421705761586	8.51758199477639	9.42347419953104	9.3214977618325	8.77877330751557	8.08111388601949	8.26177178281236	8.5700728162105	7.94369942877992	6.94462427077846	8.55054405967713	7.50618845782079	7.78617861496373	8.21252905059024	8.64908202423223	7.89704417378654	9.35334544085056	9.24168286857998	8.98328908292486	9.09792370500099	7.717906433145	7.85272281430992
ADPRM	7.33277999160163	8.57201201057481	6.41991341682191	8.12189383673504	7.56215121855652	6.52704802552497	6.70100925899658	6.62842682564247	6.37495130215892	6.64376075949429	6.36934466186534	6.12725507203263	7.1146880851945	5.41709709282817	8.18646404419398	5.93985995682996	7.78575022499666	6.32270705791708	6.5274723594273	6.88151328883028	6.5582426025435	6.96163557759211	7.17277543415025	6.69157885303486	6.85351180571715	6.79799050122171	6.38923967152516	6.79404425068552	6.73862764537092	6.34098058434816	4.99875007365936	8.19730245317079	8.02204849250004	5.97734947736178	6.3489362795527	6.48953574034769	6.78273596168641	7.72378533990056	7.92185159683169	6.21788162617845	6.45405499721696	7.07846130882469	7.36882997920739	8.27440865235628	6.09256555232337	6.98688965693357	9.02752344767239	8.04600279881651	6.38342135705551
ADRA1A	3.18512161556916	3.18313487326801	3.20690140959724	3.24626889549693	3.20660430175772	2.90316678935977	2.93445302623691	3.05915604309679	2.9286321782812	2.95994041450298	2.98535189239608	3.2506080457896	2.94698439209984	3.05197440045707	3.0609734536435	3.36326980571995	3.06331303072111	2.8561164785707	2.92120985212448	2.91210274343869	3.3044510717458	3.00473018727741	3.07149550628918	3.13098235327201	3.36421359959305	3.18059904138321	3.2126227733054	3.0777891212776	3.07657305770937	3.07871858492277	3.07240974820518	3.07734369973401	3.07749791492671	3.18861670400839	3.11590751188226	3.07941425566542	3.07531650430808	3.07410785108028	3.07478766636481	3.10830063053297	3.10556074060935	3.08393823511704	3.07509028864554	3.07467183807072	3.11106802550394	3.08019527884264	3.17284996969026	3.11499136682191	3.07755422683798
ADRA1B	6.36556882431313	6.1970931388534	6.24753227886656	6.49188694327185	6.00618375813832	5.87865706618464	6.01580927976651	6.29956169592714	5.87573568691825	5.65717390388467	5.89691375925145	6.23339757553266	6.03322221410132	6.06111748409851	6.26091075964932	8.68392218312962	6.16383571035793	6.24165023382097	5.99715191114703	5.87207814307829	6.21870459649251	5.77227761153234	6.22435679078147	6.32440198603866	6.43155680808253	6.00880700529405	5.72415499446846	2.261387	2.261387	2.261387	2.261387	2.261387	2.261387	2.261387	2.261387	2.261387	2.261387	2.261387	2.261387	2.261387	2.261387	2.261387	2.261387	2.261387	2.261387	2.261387	2.261387	2.261387	2.261387
ADRA1D	3.18241494240116	3.18093218196555	3.00412702046958	3.15103332957897	3.12638995440574	3.23867438415228	3.11701073350855	3.16333339613876	3.09652482369696	3.27938543963703	3.20447408419776	3.19340504406826	3.12729623177644	2.81487461451124	3.12585930956258	3.14861934391854	3.13481567671696	3.00906527366983	3.27011461394238	3.1435598590011	3.32872885077578	3.2264621156199	3.10576120949125	3.14031861447593	3.20122724361546	3.07980073736886	3.04846678364885	3.11685464244334	3.11685464244334	3.11685464244334	3.29745194470374	3.11685464244334	3.11685464244334	3.12114770632088	3.12948560655526	3.11685464244334	3.11685464244334	3.12412135905827	3.14890195067167	3.11685464244334	3.34412442365977	3.11685464244334	3.11685464244334	3.11685464244334	3.11992242880729	3.11685464244334	3.25542738487198	3.2799865627856	3.11685464244334
ADRA2A	2.567521099019	3.41506304285437	2.68775788774304	4.19421691218962	3.63503003432033	4.66708046591353	3.50419360651561	4.12055472920849	5.69288439126706	4.32466743849424	2.97088361950649	2.2675219409477	3.85383263113674	3.5805716368564	2.67886582352935	2.68513369008323	3.84396225664471	5.19017747632474	3.68589446071901	5.5328371914339	7.03570747215221	4.24283509675189	3.7438378000606	3.40331353882033	5.67561577938408	5.6593804556903	6.14898146528182	4.8286235229462	5.33946605690772	3.95876850402575	2.80877200027809	2.79447991649154	6.00114186651059	2.87129443908854	2.8215282628544	6.08644416361672	3.18083909443662	4.09357268514271	3.84604448682642	2.82207468020449	4.04912103641842	3.61043996934954	5.52166760308857	2.85240226117233	2.86249329964345	2.81161194386626	2.82534948881175	2.79447991649154	4.13209265898519
ADRA2B	3.22229427363177	3.28258819394515	3.39338887247335	3.21673874408319	3.11178727606733	3.11069586936694	3.22577198193648	3.19115945135376	3.10416834413883	3.21691175298608	3.14705739566009	3.23783942533928	3.10954373689742	3.02148403267759	3.06670535445442	3.4091885228705	3.01492468084043	3.06323048785627	3.1000786413316	3.20809681423616	3.3070215437016	3.10991187948823	3.18193986218769	3.14187509392077	3.11174838880066	3.1157988145821	3.02864938653839	3.15428814862881	3.29840284754732	3.15428814862881	3.15428814862881	3.15428814862881	3.15428814862881	3.15428814862881	3.15428814862881	3.15428814862881	3.15428814862881	3.15428814862881	3.15428814862881	3.15428814862881	3.15428814862881	3.23530061040466	3.1732543667622	3.15428814862881	3.15428814862881	3.15428814862881	3.15428814862881	3.15428814862881	3.15428814862881
ADRA2C	4.89028765072911	5.22501756383466	4.7232479291279	6.93415889727545	4.96522161174732	4.83344031225931	5.80923595422888	4.24928420529891	4.5369200300375	4.81220083800723	4.32355747753742	4.2536253856891	4.5365207240617	4.79179245869143	4.05043659020293	5.21293804696144	4.23401782396709	5.13511666352635	4.93794498319652	4.51017271871052	4.98993977945426	4.50820594121014	4.76740965015461	4.08878941832816	4.79946769095341	4.45855946423892	4.33740838541421	4.46622595358344	4.53946093845145	4.32218933115879	5.92865686270863	4.56827221311387	4.44834472980525	6.17209231862318	4.59497123481961	5.04441606665279	4.37397575438354	4.52381006939058	4.50931116134227	4.65988725036241	4.60671263886475	4.61917378708703	4.51077916029243	3.88753178932134	8.3191124158125	4.82168236569037	5.50785810550722	4.68698045894969	4.50898579395905
ADRB1	3.39229524759894	2.99575222912132	3.15489346703183	3.25354806265382	3.07305391171481	4.00058481315253	3.13721321420743	3.59406620041386	3.31098949182928	3.18530817805987	2.84869983588734	3.24532398760082	2.83148963790463	2.9715155335124	3.07828023292137	3.61553047470213	3.01456877810756	3.5139187415292	3.16338095268665	2.9504649315089	3.36850699093286	3.70954222582737	3.29267134847865	4.08545697609111	3.5264023310544	3.16355564236251	3.8088025853245	3.20182786781797	3.34321340517449	2.90556785830812	3.17101633797406	3.62759544087964	2.85347939409364	3.93094716658926	3.2593163368961	3.12495058264093	3.17267456609912	3.04801403218031	3.20152802566293	2.86303497237924	3.16335643958529	3.37825260895482	3.17500159346242	2.92349273261415	4.19849454134048	3.30533373689193	3.25499772813897	3.21331651558608	4.19695635052708
ADRB2	3.14216959160671	2.75565727904889	2.82153920410779	3.46379387977308	2.84332894087661	3.75797993878779	3.50335406377684	3.11142910173124	3.46625979147588	2.99684314197452	2.70081525699885	2.66954553704307	3.0616911028472	3.39399883351731	3.53692670269853	4.80685592476651	5.92656084616493	3.55212124800944	3.4448588141547	3.46212670534038	4.22685096385163	4.49548249262677	3.00167062655907	4.94062899735104	4.08493049316322	4.13896946551882	4.07114339553094	5.91822593576	5.35156554729239	3.20517102718283	3.00439392078883	3.09770630814268	3.34525320983569	2.9951324120095	3.32394635935754	3.11719758474286	3.06279872817188	5.52197417941681	3.17630599754372	6.09071475263453	3.14345853045866	3.09276283667135	4.02489491642635	3.28301489011746	2.99553660677331	3.02472199533807	2.9951324120095	2.9951324120095	3.19227937530957
ADRB3	3.46104788915023	3.33258017358694	3.31568785448234	3.42748962454826	3.43656033034025	3.3987850334268	3.24810736666715	3.29500455765364	3.31993002218697	3.35423922653372	3.32699864947071	3.36110032569882	3.533267777047	3.37921543163055	3.35437176901273	3.17298861459068	3.21729032531989	3.4189954838705	3.27454242189906	3.23893125407891	3.50224746515973	3.43940724086693	3.2304578198518	3.23903693574349	3.49954893925513	3.22474719335367	3.23002155018019	3.32380306999758	3.32312456741987	3.32470084955811	3.31883258519181	3.32396075453737	3.32393568948282	3.31758792217413	3.35963339649569	3.32169526788801	3.32153662580681	3.32051788623585	3.34760171970505	3.32110004324996	3.66908870032891	3.32540264292247	3.32133720372675	3.32047910580876	3.31901826373635	3.32660041457406	3.32113082538998	3.32220296197602	3.32372365038654
ADRBK1	4.42570912611286	4.2347631622235	4.32893785205604	4.34797956719787	4.50032057925372	4.24407902744765	4.21774276545939	4.19865323309481	4.08215394979036	4.28464344776935	4.2925498480743	4.24450519436069	4.39718681973299	4.24338662414197	4.14013635769716	4.68502820843477	4.21801464143244	4.79824749308267	4.163673881047	4.29956435585812	4.52872813646946	4.61905067136248	4.41646566844471	4.23816710584678	4.77056146590605	4.2671675975364	4.24190163927514	4.39756975828382	4.58019070578358	4.46467591094353	4.3618496130017	4.28676443493367	4.24139478404134	4.1405093279578	4.75756509473702	4.0140802496257	4.18660970654902	4.48270151316805	4.23795808220557	4.49065684297154	4.76007023563638	4.42235867751664	4.60980881325512	4.32188743499064	4.13716197413618	4.36057420606272	3.99614151796593	4.38015440779099	4.51614971746609
ADRBK2	5.28424629785548	6.5061278683723	5.79070900619929	6.63483208175128	5.5181491246785	5.42822705418011	5.40917004193771	6.2460608890446	5.50763437630658	6.0949552761443	5.18057224234493	6.2361282332732	5.24948651248269	5.33820813663577	5.63995728731365	4.79468800776846	5.62210986751621	6.20759963874688	5.69799426636686	5.78596139188097	4.65931570248571	4.99034326120534	5.44542329333127	5.67355318300407	5.52297917932278	5.54647118046194	5.58296352276303	5.2799001112124	5.70435614352689	5.52297057089557	5.44910622556284	4.8586085986151	5.14919862127022	5.91286807231878	5.11404783003054	5.41083099995247	5.47518144624472	6.43835031693642	5.47046884646954	5.04485390569447	7.1740244307765	4.80423283901177	5.09125151832672	5.49568340814189	5.9579070217238	5.19071985537761	4.93864885270651	5.29419527976735	5.57693358840761
ADRM1	9.43903558048435	9.0705129193738	8.76515937886834	8.78246656753672	7.85315704699341	8.70622922477935	8.6391481929981	8.58333420814992	8.40784087187361	8.58821076029913	8.47956421687099	8.78682410464722	7.38026485656122	7.93425777716882	7.58241989579767	7.70680537289715	7.9794453088003	9.59038262385676	8.57387755217101	8.16409811095552	8.08106165237448	8.25079956222969	8.26837895212356	8.39683778225907	8.11830729104278	8.00202666314588	8.51209472598168	8.35366893323486	9.17173017979328	9.05932381273322	8.01324187572878	7.339424015959	8.20954584480844	8.00097702204316	8.58125831119884	7.89235837961479	7.56613749744037	9.70194256410154	8.60702967715422	9.78903489841156	8.29496015110516	9.12031548598543	9.02156147544993	9.10063631684034	8.15524966453436	7.70076347294907	8.58523297668392	7.60222655501752	9.1231131885716
ADSL	8.55155960398432	9.14971282290961	9.53919424516644	8.76783987526736	8.86313385392327	8.06250227459834	7.58785947452111	8.49315616203343	8.54146600689826	8.87471043868826	7.22437195506627	8.7194470519842	8.52543852550425	7.38515390717814	7.51625023796539	9.49291494804958	9.08874985181204	8.58993546131361	8.60665952582749	8.90902651091217	9.03566279733682	8.65678092819755	9.14906950028502	8.7407603525411	8.77823426070639	8.4798423175167	8.4036479790544	8.47901236346934	8.89772015672965	9.41189431722605	8.45077194410418	7.99620929045707	8.26383867560217	7.89592949178533	9.20303872192593	7.79808950523801	8.45557619100069	9.04378568461432	9.19921919046801	9.57167527085298	7.86862754450588	9.96663349501388	8.63846922425659	10.0347226979468	7.87630307072919	7.58683058402503	8.21226574766888	7.82130011825188	9.58503194987101
ADSS	6.74527133562207	6.13869171552416	6.32265512816525	5.99848804248299	5.92693343340288	6.42376563217036	6.22560003040246	6.23498301519736	6.264896920214	6.3064724597942	6.60756550035531	6.56454391001404	6.27612055601315	6.26465981959943	6.41356134915196	6.73185073185217	6.93085444691157	5.55159355278245	6.590925160952	6.77587377840023	5.9037333441572	6.42683655045525	7.56695794290832	6.35711447050865	6.14561685062443	5.84255495542929	6.35137430715522	6.52213404695233	6.31186849827692	6.22731543916148	6.11834263392946	6.10177101638546	5.98984310508403	5.63136092017172	6.16308398501387	6.35622804781321	6.53178924888693	6.05252395897003	6.77477840422802	7.05677141826265	6.49922125801811	6.42374613171707	7.22505047213794	6.53523446716706	6.13494277241963	5.78585138906946	6.63210547304689	6.66660625347244	6.34227432569574
ADSSL1	5.70729612161972	4.98674695332675	4.02459453368635	4.94086095836515	5.63766048017186	5.99440437666544	5.79964014963752	5.90316377810428	5.72947279856255	5.85817983963356	5.3195170842412	4.69097669123236	5.46283676970248	6.98218701368891	4.4589097475801	6.46240244771385	5.07664775140649	5.55640683280533	5.21342101195938	5.05281199353129	5.01984171598691	5.48032986198333	5.14991949103663	5.6276383735533	5.30661493498182	5.17765207589215	6.50771267970659	5.83981083379813	5.64940919861112	4.17039233607595	6.48824767184299	6.32110997450363	5.8261123831863	4.97871974187312	5.59164507809516	5.58736397162615	5.96111521653958	4.30173674358998	6.41176905625282	4.77691595032201	5.23262298473023	4.27879089370801	4.50343178786399	4.45477638549755	4.90112971515787	5.99215349461076	5.33780538742585	6.22180975737396	4.18410598252822
ADTRP	3.34131900910825	2.52941674923596	2.91031188567404	3.25098287948464	2.92416057192457	3.87431042407513	5.33923241103836	4.31037723690932	3.03873347110082	3.45029234678487	4.21748464035643	3.77612724430768	4.38336493511029	5.14665672653448	2.74170528497975	3.35239016336125	5.47333844183856	4.13327086972021	4.7379034500239	5.61347203009418	4.69417337564644	3.68832991080535	4.56035267488138	3.64972414818035	2.89690119378474	3.2805885274284	3.18493745838766	4.043982130661	4.18368900649618	5.65732618663665	3.70045917074375	2.96560066385152	3.02418072623415	2.96180908744793	3.61647339622473	3.18580828219647	2.99449274053551	5.65574254554733	2.92803505455657	5.1507112918516	2.81603924280266	5.0996972813671	4.69239764209544	3.87432972580279	2.97658600919944	3.40765270183559	2.96784047913672	2.92544728523777	3.87479488264276
AEBP1	7.23760950352509	7.7293381185723	6.83956692160551	7.19589392141873	7.34814819426184	9.37636628547708	8.75666441351948	8.00426566465503	8.05996641857108	7.9312572326059	7.53478674990146	7.26533338421308	8.19114059278687	8.0427217661161	9.75366986994345	7.41175639689038	7.25775827883586	9.98485521573887	8.79198248626729	9.52816847551083	11.838543773969	8.31838131692958	7.02327637951153	7.84190337834154	8.78625389264774	9.27476881425426	9.41947050495909	9.7856486415776	9.86255145062248	10.1362798875718	7.1039308760794	7.09666017922084	9.55120551904634	7.67477171181525	9.56694045242602	7.35585668804025	7.24551748436485	8.81582360899621	7.4934194418336	8.70752234208245	7.97830690767702	8.78656431129429	9.9759121573101	7.91537207374641	8.75119310059479	7.45446300444867	4.75789825688073	5.84601381575655	8.34358840164152
AEBP2	6.10503479687362	5.65701325856804	6.11838837063563	6.49718031713627	7.10338136135189	7.31367057239422	6.92345497985126	7.18172232424104	6.93448336857089	6.90474304859442	7.05039176978248	6.47478010680699	7.06818712075757	7.60069763458595	6.98635530172765	6.70769426240361	6.27083532442762	6.84814550085229	6.83001324821855	7.14339429409523	6.59621642541342	6.91228536943299	7.15955752916985	7.2982799997357	6.86067103108807	6.87191861622466	6.98910466177087	6.71724414584985	6.22189238756857	6.43143255230378	6.67711316001232	7.12961802513185	7.10119142418696	7.68175336143078	6.50562739492766	7.6544268286429	6.72378371280355	6.62240674449276	6.75729925072307	6.24589939574115	6.59668858627089	6.73702039919418	6.39538379768551	6.23198850766876	7.17375478491322	6.83899579799598	7.10198283657344	7.23287706090449	6.39369076027145
AEN	7.87235269269122	6.86156152498608	6.38065920137795	7.11031810082438	7.04929105612399	8.08714322145661	8.39274955566728	7.50598765795397	7.83367041953356	6.32388668619104	8.22147488520826	7.55872916744199	7.93077951294894	6.82111874547646	8.03436272013433	6.65492181873775	8.18717215213629	8.01025039241481	7.50411687553616	6.76993289438804	6.44408943023672	7.06360452162451	6.80136451803577	7.03839939981174	7.03961052620237	6.38752450181521	6.66616492503884	7.0273952788459	7.03062647691208	7.02860599633021	7.53715771371251	6.87794210746678	8.4963302523829	7.81646553951147	7.15681983520276	6.2521542978723	6.88563187461273	7.7057019713759	7.93121928145199	6.96260501844968	7.44849479625578	7.97698651653025	7.06906810792352	6.91216183258496	8.4991923267442	6.33868934310532	8.45244911807843	7.17291532361612	9.01379190320641
AES	10.2062553211203	9.70587534443492	8.3954565351438	10.1519687936386	10.3642752255926	9.39705153479174	10.1201585261705	10.186588175532	10.0640943936155	10.0374616275	10.44182648118	8.86893661877747	9.73291349059581	8.82608369470479	9.15872364427898	9.05086403790797	8.34940902269103	10.586547024232	10.3324743069522	9.62085601352565	9.86878805345194	10.3208858063899	9.47062861009655	9.93678879816795	9.77654432249344	9.77284503541322	10.2653961293041	9.62695411227961	9.76339271486755	9.32316990910157	10.7176715948897	10.2324802285318	9.57589562392877	10.6978372815035	9.2716678282812	9.01051604620292	10.2251213978038	9.23831407992828	10.3908915849741	8.73929284409071	11.0051991237468	9.45844102730082	8.95921534998983	9.28404221755753	10.0193564964591	10.8294396400104	9.9399023232042	9.99156372962247	9.39157377139906
AF001548.5	3.78901066159347	3.14076898808424	3.28940865988852	3.6082164380159	3.32908393425887	3.04466115587471	2.92889688660491	3.09722835881039	3.99958922567537	3.63239853082034	2.73584455955751	2.94818422942826	3.15432651980282	3.15516133556053	3.10676943044421	3.05233613219856	2.81783666338663	3.21085476579228	3.35497037706214	3.05876374696684	3.76047370615191	3.32207913886957	2.74257467715996	3.78817913921688	3.85170620858498	3.49384118286261	3.3634506783724	3.30068732439914	3.17563808793146	4.3152321911207	3.11353344467756	3.17298471111496	3.13764066139952	3.0503874449337	3.16984247161249	3.14548941939047	3.63331821371425	3.24503400281382	4.12118565236093	3.16420604110064	3.10536475489787	3.16035137790383	4.31023874453539	3.28683482280734	3.11103646935672	3.19432067383425	3.01697309108114	3.12535884751063	3.15302808669353
AF007147	3.5036358136712	3.25969363968902	3.39473941404322	3.61567001849903	3.64493851827942	3.69337128147275	3.53681407937291	3.92168176244251	3.93684556271309	3.82122196761283	3.81841165911656	3.10036229361966	3.45126325804956	3.48006459969827	3.58458945379741	3.00775354244942	3.49150589612116	3.30298458431965	3.82544744866443	3.66530169096779	3.70361987439663	4.06249183545211	3.93495602828217	4.21182641830319	4.02858760326861	3.46294721296081	4.09996135170444	3.68868776668735	4.5079178353894	3.56353462840606	3.45668484946209	3.58980848724969	3.53140606872774	3.31022613775767	4.06823259330714	3.52851991570736	3.46232171200597	3.59493922702535	3.49359837879359	3.52963035777903	4.49226403107892	3.65384181347212	3.8169194033228	4.33082244688039	3.44046082024565	3.57933181600461	3.59457368526597	3.53055141247834	3.44509964325205
AF067845.1	3.12732539867696	3.18830859927537	3.04762493534004	2.96615827135507	3.15574482161841	3.171332428482	2.98834921092394	3.17362879289258	3.02940022985987	3.12402891062069	3.07196041379894	3.19448230143448	2.90110984917862	2.77900864068257	2.72933429194365	2.91077260356147	3.05868252545285	2.85839680316392	3.24128599508222	3.18622567916446	3.28949855578669	3.28495234842879	3.36568742189826	3.18289008241628	2.93206808351677	3.11263447911731	2.98351807667767	3.0625496745041	3.0625496745041	3.0625496745041	3.12423097864039	3.17743528800769	3.0625496745041	3.0625496745041	3.0625496745041	3.15309534154417	3.07691565513669	3.0625496745041	3.11759599145504	3.0625496745041	3.0625496745041	3.0625496745041	3.0625496745041	3.0625496745041	3.0625496745041	3.0625496745041	3.0625496745041	3.0625496745041	3.0625496745041
AF070581	4.38961236993589	3.40536757494205	4.48931203496928	1.96893707999018	5.80873674083125	7.19870335297624	2.58473497040928	4.59425242948076	3.04929583162119	5.20633882177035	2.35533774202756	2.1595448712352	2.75589347565447	2.76066009575866	2.92291327282853	4.65706842094967	3.89127525950569	7.20261105786883	5.73918168080713	4.92403972627673	3.22248878238459	8.55625372111279	5.04433568229457	5.56654486612815	6.44367508454564	7.25358068622739	7.59924513749691	6.3000264422265	2.95784352231118	6.60915434665082	2.96131578453234	2.80171190320892	4.6629728621359	3.9342183618855	2.7906557191648	3.33210343683102	2.69746491328552	5.09870612267005	5.49463873944055	7.03686928194438	3.45390481791815	4.9666916933813	5.69974770104369	4.56873109489518	3.57814253916668	2.71601785531349	3.16549265669683	2.98607392106843	9.71520417560502
AF086184	3.61468817972098	2.89444190617782	4.10215224093749	2.3660357373393	4.38104468048349	4.59643029734233	3.64527965852175	4.87925174714674	4.68248062675184	3.66306768866128	4.23474165637448	4.53972007857081	4.36130684830295	4.5634452363131	3.81030977632966	3.26529367521801	5.04773224324235	3.69699130213548	4.07855755850695	4.3353581249032	3.7124564017864	4.77763974639289	4.32098338605358	4.25618074130391	4.21978766654774	5.01451091822661	4.37591430433851	3.6563255277449	3.74107009749587	3.64230841710034	5.05514788924312	5.70478607918076	3.25818189140861	3.55569932382159	3.87963955528045	3.27357204087689	5.86996069955712	6.21589770011228	4.25614259485323	3.69691620356484	3.67030904026329	4.28475161776026	3.77219934781272	3.71159888366031	3.25818189140861	4.70745700211091	6.28687536292354	3.84908004731542	4.2328796754277
AF090939	3.81865812043564	3.92793106507631	3.80854919473844	3.73600448964848	3.89860289178003	3.30307338446506	3.42866373896777	3.31336687414935	2.6911608531334	3.15994592318328	3.13353701977139	4.04320797357463	3.24349635942041	3.27048021822444	3.98511307833613	4.08453925755144	3.19027850231804	3.36839258778742	3.40827404947404	3.53435752589154	3.3111233240382	3.30816888158313	4.00034230784846	3.21733312072682	3.85706437630765	3.44530675276073	3.68552244852591	3.38907695810328	3.71058511305686	3.38907695810328	3.4594966526319	3.38907695810328	3.39816017931451	3.85417732450895	3.44751472401826	3.38907695810328	3.38907695810328	3.38907695810328	3.38907695810328	3.42497787966273	5.14091547623966	5.00171527705975	3.38907695810328	3.70719146801458	3.73343396809724	3.38907695810328	3.38907695810328	3.38907695810328	3.38907695810328
AF131215.4	3.14011884487517	3.66509803536516	3.49996908681444	3.41210163034	4.14015765142823	3.16665632960745	3.66409753984817	4.01465480024745	3.39966694942419	3.43134471717167	3.86942579918742	3.04796267313551	2.46561425990153	5.3470203666324	3.87812064662271	3.82027294262469	3.60748038388561	4.39937819263268	4.00546781401622	3.26868379469901	3.55087736325092	3.23878053018453	3.62660060686986	3.47799886969912	3.20581271654028	3.51105825580736	3.58923525921585	3.4995142822784	3.50126274499174	3.4995142822784	3.50904150131401	3.4995142822784	3.4995142822784	4.15021950271942	3.4995142822784	3.71287970448317	3.4995142822784	3.4995142822784	3.4995142822784	3.4995142822784	6.68557165712724	3.4995142822784	3.4995142822784	3.4995142822784	3.51697638226672	3.4995142822784	3.4995142822784	3.4995142822784	3.4995142822784
AF131215.8	4.45512227888641	8.16914545900896	3.26523348644023	5.02766856437109	8.3683305379497	5.42586089986976	4.79879686421958	6.47334453470669	5.43937153297031	7.33533545726675	4.40375845463221	3.05477207295029	3.94397075267606	5.43603523362053	3.97256522725301	5.35862586791135	4.09002599752012	5.51828562418386	7.15560352358054	6.72257912611527	5.6922827339691	5.19679500190408	7.18336952558031	5.26314912770522	5.88356859920739	5.37774775105093	5.43739303579695	6.0980553463066	4.27963258841562	4.94193662686521	5.71752136908342	9.11372586013593	6.72693938495293	8.2218455572547	4.19178463657668	4.20930233630503	7.07944496096087	4.24244655293764	6.90065734207917	4.27304634483309	5.22470739316419	4.28503525270935	4.29602437944575	4.26064342915535	4.20160198028144	7.26306479089147	4.63350958138106	7.33815381214388	4.36123915992789
AF186192.1	3.16437070923303	3.25725727875828	3.09910237658047	3.32276561343877	3.58951989426321	3.38159875571041	3.20371179931518	3.16020516748565	2.96271487189074	3.23132212550077	3.37420352744863	3.32734766908902	3.75729933538745	2.78727415112037	3.19259608842174	3.33081351165715	2.99785433784396	3.06238613551	3.30313067570732	3.13573776986994	3.59257648483754	3.44470685184066	3.28343092614677	2.97032760675269	3.14624908620254	3.24862788013138	3.44124640242982	3.16342979614273	3.16342979614273	3.16342979614273	3.20197886620499	3.24699819346521	3.16342979614273	3.83673331637319	3.16342979614273	3.16342979614273	3.22184501810105	3.16342979614273	3.16342979614273	3.16342979614273	3.16342979614273	3.16342979614273	3.16342979614273	3.16342979614273	3.16342979614273	3.22313446982206	3.16342979614273	3.59222160261921	3.16342979614273
AF198444	3.93208292790176	3.66664565956453	3.89125327575413	3.9248010749762	2.45281815673175	3.17957692666107	3.12328285725052	3.019910786866	2.77764008609291	2.92577032385568	2.95453289013374	3.8389671360026	2.95783127832593	3.0564050391766	3.20803408629878	4.35265542953929	3.03713393509771	3.4681077625785	2.91090546679603	3.27677381713102	3.13406062243729	3.09113856193836	2.68385614506648	2.80592441117606	2.51457010198659	2.95406416349847	2.93016313797006	4.06909198630312	3.0374082633424	3.0374082633424	3.53721546788349	3.0374082633424	3.0374082633424	3.08100662907064	3.0713812711339	3.0374082633424	3.0436595517068	3.27772883266915	3.0374082633424	5.63520806076417	3.05156921115915	4.15806288458376	3.04916846630042	3.0374082633424	3.0374082633424	3.0374082633424	3.0374082633424	3.0374082633424	3.0374082633424
AF213884.2	3.52681662135053	3.54875350863952	3.56722276482626	3.57227076470927	3.4501333387476	3.63464205458307	3.30245067587244	3.48656587308388	3.41655158843808	3.50123178848496	3.41423940033761	3.9527368007173	4.90195266582034	3.09242856473101	3.16862348719137	4.52681689088846	3.29878383565521	3.4017791758856	3.41959863836386	3.66566761327238	3.42093950903698	4.0631225956332	3.59100234803485	3.40008772315708	3.92543897215621	3.30765543569986	3.37047736992368	3.5152698884348	3.52640486199826	3.52226925652269	3.49645231207271	3.52647863975337	3.52169629320664	3.55592255134312	3.51609336675326	3.51667611220916	3.52022538215057	3.52022538215057	3.50519899430636	3.51702734702189	3.49279382470453	3.51047607998682	3.51322318152387	3.47718215529409	3.50176480448833	3.54433091323741	3.52201455858506	3.58838881478217	3.51174074269356
AF279780	2.88367119999738	2.68795590881135	3.02886355145111	2.72387228455464	2.48075352704312	2.66950153399945	2.98532622025355	2.53437809411187	2.80702737831474	3.0330884080942	2.9326196251063	2.72387228455464	2.81169436223678	3.42603409641079	2.20785087042584	3.27083586953226	2.74715296866991	2.755797241019	2.49861044582566	2.75924526517989	2.66148706601621	2.85721267286714	2.24456172400552	2.62572875299275	3.12467469339171	2.72878718628287	2.71127230699833	2.70418716997366	2.70418716997366	2.70418716997366	2.70418716997366	2.70418716997366	2.70418716997366	2.70418716997366	2.70418716997366	2.70418716997366	2.70418716997366	2.70418716997366	2.70418716997366	4.17600381477508	2.70418716997366	2.70418716997366	2.70418716997366	2.70418716997366	3.01062148441315	2.70418716997366	2.71237576230317	3.40012832553849	2.70418716997366
AF289551	5.14744927176236	4.96216730047329	5.89281985724542	5.78675949113351	5.2003994717691	3.75475360155065	4.82186409702451	4.47233458034212	4.394656321496	4.60990157116839	4.90569578452059	6.8151081427366	4.89274980620847	6.02791936211581	4.54783340692579	5.16950656810336	3.92790048908739	4.96058033479142	5.08924776620586	4.55919710886046	4.81668132152066	4.19578415438515	5.61337287528288	4.03702989264825	4.33000902673665	4.54194434432288	5.06510760041384	5.37764954555951	4.90494526710677	4.86065403435234	5.1156461080422	5.40621486558937	4.93693504451197	7.53274580722033	4.06628168621381	5.14413807098715	5.47341936469022	5.2460689561798	4.94521140787922	3.88466136490517	8.54391629249477	4.0731438254026	4.90802280536589	4.43866345975262	6.98411894239231	5.15792299596578	5.21316485417051	4.36019017775557	4.16994544721761
AF520793	4.61181716999272	6.07836455890981	6.92715260132582	4.99684079035253	5.43736601690637	4.48010333885847	5.32939410317317	5.34031718818426	5.10421490479995	4.68448935885204	5.06784493605951	6.57998334272034	4.23491226996674	7.44953431459866	5.90070200420384	5.01121365648696	5.94674945716839	5.73829625186993	4.72595531963156	4.28766641867315	3.68376058187091	4.98830220145124	4.70914136648659	5.24968610710166	5.1131059269131	5.01121365648696	5.35426798881254	4.87813035109057	6.51423523752944	4.73101652960886	5.49491258493603	4.73101652960886	5.29390740231044	8.48618608411042	5.47581893193301	6.76538990937631	4.73971897284679	4.85948754748254	4.81714107445478	4.73795763325891	5.72615875320853	4.73579195366142	4.73101652960886	4.73975943447708	6.50982501192456	5.82953422772003	4.90948492184939	5.11212514728967	4.73101652960886
AFAP1	3.89067995496654	3.36140979886734	4.02622878141147	4.10344314495292	4.56851163821783	5.07113352680192	4.30753841305613	5.17141593505261	4.11433095922553	4.29518053735592	4.40445824599289	4.25307267112831	3.54091022103619	4.81568111265976	3.97218391590199	3.11728355514219	4.64051765333648	4.36222866642177	5.91340895958151	4.93883187572141	3.92252838484936	4.13020322183949	5.34012412530756	4.63037700913181	3.49350304963946	4.66137619377182	4.46915551773144	4.66583787036276	4.30456021763648	4.84061345225551	3.63585306942162	4.36840801501494	3.93331578069239	4.05399018473529	4.96969267143917	4.72672559662752	3.42194702095758	4.43600843888148	3.03958175425524	4.39330852884461	4.18979522888722	4.37351497314916	4.17304313397762	4.52385865068873	4.05136771198065	4.25429729421092	4.06123641601749	4.38664241464044	5.1953833443241
AFAP1-AS1	3.99155264576319	3.17497249405944	3.33768505818244	3.38434018234293	3.29620252659822	3.19779172894407	3.30386917377026	2.80245950481756	2.98978058015933	3.25374482915766	2.9472201924477	3.52585674494526	3.10660693989402	3.80903902167362	3.30055511270892	3.02393144639004	3.30477341035446	2.82087300177123	3.01092844195968	2.92015724665677	3.07166762604132	3.11439843590722	2.76770306533498	2.77099716956215	2.70247883788146	3.72668739486994	3.29684439414588	3.11884239549746	3.11884239549746	3.11884239549746	3.12050961921564	3.11884239549746	3.11884239549746	3.11896012231304	3.11884239549746	3.11884239549746	3.11884239549746	3.11884239549746	3.11884239549746	5.49631669535529	3.11884239549746	3.12089309966485	3.11884239549746	3.11884239549746	3.11884239549746	3.11884239549746	3.11884239549746	3.11884239549746	3.11884239549746
AFAP1L1	5.51757799721217	4.47700751148428	3.9049036785234	4.67133723596323	4.05872223369374	5.23581221044854	4.70497500707202	4.74934238346183	4.09679485575437	4.62120287931433	4.55938778511389	4.23819869036132	4.57812149122675	4.31269522444724	6.16031050727471	5.46568547851056	5.21459632034869	4.92806752948654	4.1182765616843	4.48808908653069	3.92075655550121	4.1679729048023	3.87390931660277	4.51010991752749	5.00239285142028	4.87836493530452	4.53379834850141	5.47279725321324	5.55535474799415	4.64791083516199	4.3941222162089	3.34917865603626	5.26669321809181	3.38875299668304	5.20170096621534	5.20489154821739	4.48039563057439	5.91055689862333	4.12160445309637	5.95581383060237	3.45738562886537	4.17959714595239	5.11468518379028	3.7140847257023	4.93535445985132	4.40421544828829	4.4731188043001	4.11450694978088	4.97941160527657
AFAP1L2	8.24236755641783	7.21858152545113	6.38718196533496	8.94249222640664	8.05221354317634	8.65280420315037	7.83999591899464	7.92850338203754	7.06731327397524	7.87769562965861	6.77953134053192	7.67111835729106	6.17363493654356	8.74991659151488	4.60373716556852	7.04354366479308	8.92984841383118	7.17150221652691	9.02096274038838	8.40334680547199	6.94810765740452	8.04251945131828	8.16668159972251	7.67993920573934	9.55221793940755	9.48918294196042	9.39835023089908	8.57750178344708	8.42468714122992	8.07322854267594	8.87991729246214	9.18730392924096	7.58368732157369	7.69869102716225	5.78578810654728	10.0753873694179	6.22997430597031	8.63796691130304	7.71909915675068	6.33627169548075	7.05530787777703	5.24563857470918	7.45654737193393	5.3704138194205	9.24526254967678	8.78197183310813	9.1758164235688	7.21560771450209	6.77486205016725
AFF1	7.31059495373819	6.87736320699023	6.539403936473	7.36677223729933	8.01197535107317	7.98829801417515	7.85451684255188	8.08087923776944	7.86807263145733	7.72640598501096	7.79278859073516	5.69421827821854	7.81581747972655	6.76369403617591	7.63662870950311	6.93866081188745	5.44476039366402	7.8803054659684	7.34824940911199	7.14068485980865	7.16096493158395	7.31340171179282	7.33541216874389	7.61805923950653	7.4181290936373	7.44710952090552	7.53080194780155	6.9029911741956	6.81921229295444	6.90190600284445	8.34354144044236	7.89585288119263	7.05670505703875	8.87098126392279	6.61529319417053	7.16902001122014	7.84185615030046	6.87708752263085	6.97848927659041	6.38969558257138	8.1583079327158	6.71518852372698	6.97598723381173	6.32546155189289	7.37518415215079	8.38864658419861	7.2530092815035	8.24733313297285	6.62178092727727
AFF2	3.08695887675243	3.20460997197775	3.21350553627712	3.29394964247244	3.23723364910524	3.17479339008162	3.16085582233109	3.17977477294338	3.20745655130649	3.19585093813192	3.20340140521726	3.08538970477133	3.11351896575023	3.24275810724283	3.18927210088359	3.48075516236857	3.15999918581437	3.14435456545836	3.22978231590616	3.26344418153085	3.34657026942904	3.29046628545912	3.23289805809165	3.29326816435397	3.22531776076485	3.20803517032826	3.250851722827	3.20831954227702	3.21203629060017	3.20831954227702	3.21726138152452	3.20831954227702	3.20831954227702	3.20831954227702	3.20831954227702	3.20831954227702	3.20831954227702	3.20831954227702	3.20831954227702	3.20831954227702	3.20901019245709	3.21369920017934	3.20831954227702	3.24403457630008	3.21756837322501	3.20831954227702	3.20831954227702	3.20831954227702	3.20831954227702
[truncated: 21,178 more rows]
[truncated: 67 more columns]
