# Supplementary material for: Comprehensive bioinformatics analysis unveils THEMIS2 as a carcinogenic indicator related to immune infiltration and prognosis of thyroid cancer
Source: Sci Rep. 2024 Apr 8;14:8156. doi: 10.1038/s41598-024-58943-6 (PMC11001958; doi:10.1038/s41598-024-58943-6)
Supplement: Supplementary file 1 — Supplementary Information. [file 41598_2024_58943_MOESM1_ESM.zip › Raw data/Raw data/2.WGCNA/wgcna_module.txt]

Gene	dynamicModule	mergeModule
A1BG	brown	brown
A2M	cyan	cyan
AAAS	red	red
AACS	tan	tan
AADAT	turquoise	turquoise
AAED1	green	green
AAMDC	turquoise	turquoise
AAMP	brown	brown
AARS	tan	tan
AARS2	red	red
AASDH	blue	blue
AASS	black	black
AATF	red	red
AATK	red	red
AB488780	greenyellow	greenyellow
ABAT	brown	brown
ABCA1	green	green
ABCA11P	blue	blue
ABCA13	blue	blue
ABCA17P	turquoise	turquoise
ABCA2	yellow	yellow
ABCA3	tan	tan
ABCA5	blue	blue
ABCA6	salmon	salmon
ABCA7	black	black
ABCA8	brown	brown
ABCB10	green	green
ABCB6	turquoise	turquoise
ABCB7	magenta	magenta
ABCC1	blue	blue
ABCC10	black	black
ABCC3	greenyellow	greenyellow
ABCC4	purple	purple
ABCC5	yellow	yellow
ABCD1	red	red
ABCD3	green	green
ABCE1	tan	tan
ABCF1	blue	blue
ABCF3	red	red
ABCG1	magenta	magenta
ABCG2	cyan	cyan
ABHD10	black	black
ABHD11	magenta	magenta
ABHD12	turquoise	turquoise
ABHD13	red	red
ABHD14B	green	green
ABHD15	brown	brown
ABHD17A	red	red
ABHD17B	pink	pink
ABHD17C	greenyellow	greenyellow
ABHD2	blue	blue
ABHD3	pink	pink
ABHD5	green	green
ABHD6	greenyellow	greenyellow
ABI1	magenta	magenta
ABI2	yellow	yellow
ABI3	brown	brown
ABI3BP	blue	blue
ABL1	tan	tan
ABL2	yellow	yellow
ABLIM1	green	green
ABLIM2	turquoise	turquoise
ABLIM3	brown	brown
ABR	pink	pink
ABRACL	yellow	yellow
ABT1	black	black
AC004692.5	brown	brown
AC004941.5	brown	brown
AC009120.6	black	black
AC017002.2	brown	brown
AC018755.16	magenta	magenta
AC018816.3	greenyellow	greenyellow
AC083843.1	black	black
AC091133.1	yellow	yellow
ACAA1	yellow	yellow
ACAA2	magenta	magenta
ACACA	brown	brown
ACACB	turquoise	turquoise
ACAD8	turquoise	turquoise
ACAD9	red	red
ACADL	yellow	yellow
ACADM	green	green
ACADS	turquoise	turquoise
ACADSB	magenta	magenta
ACADVL	red	red
ACAP1	red	red
ACAP3	black	black
ACAT1	magenta	magenta
ACAT2	tan	tan
ACBD3	black	black
ACBD4	green	green
ACBD5	yellow	yellow
ACBD6	purple	purple
ACCS	yellow	yellow
ACD	blue	blue
ACE	brown	brown
ACER3	yellow	yellow
ACIN1	green	green
ACKR1	turquoise	turquoise
ACKR3	pink	pink
ACKR4	turquoise	turquoise
ACLY	blue	blue
ACN9	green	green
ACO1	magenta	magenta
ACO2	purple	purple
ACOT11	red	red
ACOT13	purple	purple
ACOT4	magenta	magenta
ACOT7	yellow	yellow
ACOT8	purple	purple
ACOT9	blue	blue
ACOX1	turquoise	turquoise
ACOX2	tan	tan
ACOX3	turquoise	turquoise
ACP2	blue	blue
ACP5	turquoise	turquoise
ACP6	black	black
ACRBP	turquoise	turquoise
ACRC	greenyellow	greenyellow
ACSF2	turquoise	turquoise
ACSL1	magenta	magenta
ACSL3	turquoise	turquoise
ACSL4	brown	brown
ACSL5	turquoise	turquoise
ACSM5	pink	pink
ACSS2	red	red
ACSS3	turquoise	turquoise
ACTA2	cyan	cyan
ACTB	blue	blue
ACTG2	cyan	cyan
ACTL6A	tan	tan
ACTN1	turquoise	turquoise
ACTN4	red	red
ACTR1A	blue	blue
ACTR1B	yellow	yellow
ACTR2	turquoise	turquoise
ACTR3	green	green
ACTR3C	pink	pink
ACTR5	yellow	yellow
ACTR8	brown	brown
ACTRT3	green	green
ACVR1	purple	purple
ACVR1B	turquoise	turquoise
ACVR2A	brown	brown
ACVR2B	blue	blue
ACVRL1	cyan	cyan
ACYP1	blue	blue
ADA	turquoise	turquoise
ADAL	turquoise	turquoise
ADAM10	magenta	magenta
ADAM12	salmon	salmon
ADAM17	turquoise	turquoise
ADAM19	turquoise	turquoise
ADAM9	magenta	magenta
ADAMDEC1	turquoise	turquoise
ADAMTS1	salmon	salmon
ADAMTS15	pink	pink
ADAMTS2	salmon	salmon
ADAMTS3	pink	pink
ADAMTS5	pink	pink
ADAMTS9	greenyellow	greenyellow
ADAMTSL3	blue	blue
ADAP1	red	red
ADAP2	turquoise	turquoise
ADAR	black	black
ADAT1	blue	blue
ADCK1	magenta	magenta
ADCK2	purple	purple
ADCK3	yellow	yellow
ADCY1	magenta	magenta
ADCY3	turquoise	turquoise
ADCY4	tan	tan
ADCY6	tan	tan
ADCY7	turquoise	turquoise
ADCY9	green	green
ADD1	green	green
ADD3	blue	blue
ADH1B	salmon	salmon
ADH5	black	black
ADHFE1	yellow	yellow
ADI1	yellow	yellow
ADIG	turquoise	turquoise
ADIPOR1	blue	blue
ADIPOR2	greenyellow	greenyellow
ADIRF	yellow	yellow
ADK	greenyellow	greenyellow
ADM	pink	pink
ADNP	green	green
ADNP2	turquoise	turquoise
ADO	red	red
ADORA1	greenyellow	greenyellow
ADORA2B	yellow	yellow
ADPGK	yellow	yellow
ADPRHL2	turquoise	turquoise
ADPRM	blue	blue
ADRA2A	salmon	salmon
ADRA2C	red	red
ADRBK2	purple	purple
ADRM1	brown	brown
ADSL	brown	brown
ADSSL1	yellow	yellow
ADTRP	turquoise	turquoise
AEBP1	salmon	salmon
AEBP2	blue	blue
AEN	blue	blue
AES	tan	tan
AF070581	magenta	magenta
AF086184	brown	brown
AF131215.8	greenyellow	greenyellow
AF289551	black	black
AF520793	turquoise	turquoise
AFAP1	magenta	magenta
AFAP1L1	cyan	cyan
AFAP1L2	brown	brown
AFF1	yellow	yellow
AFF4	black	black
AFG3L1P	black	black
AFG3L2	magenta	magenta
AFTPH	black	black
AGA	red	red
AGAP1	greenyellow	greenyellow
AGAP4	black	black
AGAP9	black	black
AGBL5	turquoise	turquoise
AGFG1	green	green
AGK	brown	brown
AGL	blue	blue
AGMAT	yellow	yellow
AGO2	blue	blue
AGO3	brown	brown
AGPAT1	turquoise	turquoise
AGPAT2	green	green
AGPAT3	tan	tan
AGPAT4	salmon	salmon
AGPAT5	greenyellow	greenyellow
AGPAT9	brown	brown
AGPS	red	red
AGR2	greenyellow	greenyellow
AGRN	pink	pink
AGT	pink	pink
AGTPBP1	green	green
AGTR1	cyan	cyan
AGTRAP	blue	blue
AHCTF1	blue	blue
AHCY	turquoise	turquoise
AHCYL1	green	green
AHCYL2	turquoise	turquoise
AHNAK	salmon	salmon
AHNAK2	turquoise	turquoise
AHR	turquoise	turquoise
AHSA1	blue	blue
AHSA2	black	black
AIDA	green	green
AIF1	turquoise	turquoise
AIF1L	pink	pink
AIFM1	purple	purple
AIFM2	magenta	magenta
AIG1	yellow	yellow
AIM1	turquoise	turquoise
AIM2	turquoise	turquoise
AIMP1	blue	blue
AIMP2	purple	purple
AIP	yellow	yellow
AJUBA	magenta	magenta
AK021804	purple	purple
AK021977	cyan	cyan
AK025288	magenta	magenta
AK055981	turquoise	turquoise
AK090844	black	black
AK1	green	green
AK2	pink	pink
AK3	brown	brown
AK6	green	green
AK9	blue	blue
AKAP1	green	green
AKAP10	black	black
AKAP11	magenta	magenta
AKAP12	green	green
AKAP13	green	green
AKAP17A	black	black
AKAP7	blue	blue
AKAP8	black	black
AKAP9	black	black
AKIP1	black	black
AKIRIN1	purple	purple
AKIRIN2	pink	pink
AKNA	turquoise	turquoise
AKR1A1	pink	pink
AKR1B1	blue	blue
AKR1B10	brown	brown
AKR1C1	brown	brown
AKR1C3	brown	brown
AKR7A2	black	black
AKR7A3	purple	purple
AKT1	tan	tan
AKT1S1	red	red
AKT2	tan	tan
AKT3	purple	purple
AKTIP	turquoise	turquoise
ALAD	pink	pink
ALAS1	purple	purple
ALCAM	magenta	magenta
ALDH16A1	brown	brown
ALDH18A1	blue	blue
ALDH1A1	pink	pink
ALDH1A3	pink	pink
ALDH1B1	purple	purple
ALDH1L1	red	red
ALDH1L2	green	green
ALDH2	green	green
ALDH3A2	green	green
ALDH3B1	pink	pink
ALDH4A1	greenyellow	greenyellow
ALDH5A1	turquoise	turquoise
ALDH6A1	turquoise	turquoise
ALDH7A1	turquoise	turquoise
ALDH9A1	turquoise	turquoise
ALDOA	purple	purple
ALDOC	turquoise	turquoise
ALG10	green	green
ALG12	brown	brown
ALG13	blue	blue
ALG14	blue	blue
ALG3	brown	brown
ALG6	green	green
ALG8	black	black
ALG9	brown	brown
ALKBH1	blue	blue
ALKBH2	magenta	magenta
ALKBH3	tan	tan
ALKBH4	turquoise	turquoise
ALKBH5	purple	purple
ALKBH6	red	red
ALKBH7	purple	purple
ALKBH8	blue	blue
ALMS1	purple	purple
ALOX15B	turquoise	turquoise
ALOX5	turquoise	turquoise
ALOX5AP	turquoise	turquoise
ALPK1	black	black
ALPK3	brown	brown
ALS2CL	green	green
ALYREF	blue	blue
AMD1	red	red
AMFR	blue	blue
AMICA1	turquoise	turquoise
AMIGO1	green	green
AMIGO2	greenyellow	greenyellow
AMMECR1	green	green
AMMECR1L	magenta	magenta
AMN1	blue	blue
AMOTL1	cyan	cyan
AMOTL2	yellow	yellow
AMPD2	turquoise	turquoise
AMPD3	pink	pink
AMT	red	red
AMZ2	purple	purple
AMZ2P1	green	green
ANAPC10	green	green
ANAPC15	turquoise	turquoise
ANAPC2	tan	tan
ANAPC4	black	black
ANAPC5	black	black
ANAPC7	magenta	magenta
ANG	brown	brown
ANGEL2	blue	blue
ANGPT1	red	red
ANGPT2	turquoise	turquoise
ANGPTL1	pink	pink
ANGPTL2	cyan	cyan
ANGPTL4	yellow	yellow
ANK2	pink	pink
ANK3	turquoise	turquoise
ANKDD1A	salmon	salmon
ANKEF1	turquoise	turquoise
ANKH	pink	pink
ANKHD1	black	black
ANKIB1	green	green
ANKLE2	blue	blue
ANKMY2	blue	blue
ANKRA2	blue	blue
ANKRD10	black	black
ANKRD10-IT1	black	black
ANKRD11	green	green
ANKRD12	blue	blue
ANKRD13A	black	black
ANKRD13D	red	red
ANKRD16	purple	purple
ANKRD17	tan	tan
ANKRD20A11P	black	black
ANKRD22	turquoise	turquoise
ANKRD27	turquoise	turquoise
ANKRD28	black	black
ANKRD29	turquoise	turquoise
ANKRD32	green	green
ANKRD35	turquoise	turquoise
ANKRD36	blue	blue
ANKRD36B	black	black
ANKRD37	pink	pink
ANKRD39	yellow	yellow
ANKRD44	turquoise	turquoise
ANKRD46	pink	pink
ANKRD49	blue	blue
ANKRD50	pink	pink
ANKRD52	red	red
ANKRD54	turquoise	turquoise
ANKRD6	greenyellow	greenyellow
ANKRD9	magenta	magenta
ANKS1A	tan	tan
ANKS1B	pink	pink
ANKZF1	black	black
ANLN	yellow	yellow
ANO1	salmon	salmon
ANO10	magenta	magenta
ANO5	blue	blue
ANO6	turquoise	turquoise
ANO9	blue	blue
ANP32A	brown	brown
ANP32B	tan	tan
ANP32E	red	red
ANPEP	turquoise	turquoise
ANTXR1	salmon	salmon
ANTXR2	salmon	salmon
ANXA1	greenyellow	greenyellow
ANXA11	green	green
ANXA2	turquoise	turquoise
ANXA2P1	tan	tan
ANXA2P2	turquoise	turquoise
ANXA2P3	tan	tan
ANXA3	magenta	magenta
ANXA4	magenta	magenta
ANXA5	turquoise	turquoise
ANXA6	greenyellow	greenyellow
ANXA9	pink	pink
AOAH	turquoise	turquoise
AOC1	greenyellow	greenyellow
AOC3	cyan	cyan
AOX1	salmon	salmon
AP000525.9	yellow	yellow
AP1B1	blue	blue
AP1M1	blue	blue
AP1M2	yellow	yellow
AP1S1	black	black
AP1S2	turquoise	turquoise
AP1S3	red	red
AP2A2	blue	blue
AP2B1	purple	purple
AP2M1	blue	blue
AP2S1	blue	blue
AP3B1	turquoise	turquoise
AP3D1	red	red
AP3M1	red	red
AP3S1	yellow	yellow
AP4S1	blue	blue
AP5M1	turquoise	turquoise
AP5S1	red	red
APBA2	blue	blue
APBB1IP	turquoise	turquoise
APBB2	turquoise	turquoise
APC	green	green
APCDD1	salmon	salmon
APCDD1L	brown	brown
APEH	purple	purple
APEX2	blue	blue
APH1A	brown	brown
APH1B	pink	pink
API5	blue	blue
APLNR	cyan	cyan
APLP2	yellow	yellow
APMAP	turquoise	turquoise
APOA1BP	purple	purple
APOBEC3B	yellow	yellow
APOBEC3C	turquoise	turquoise
APOBEC3G	turquoise	turquoise
APOC1	turquoise	turquoise
APOD	salmon	salmon
APOE	turquoise	turquoise
APOL1	turquoise	turquoise
APOL2	brown	brown
APOL3	turquoise	turquoise
APOL6	turquoise	turquoise
APOLD1	cyan	cyan
APOM	turquoise	turquoise
APOO	purple	purple
APOOL	magenta	magenta
APOPT1	black	black
APP	black	black
APPL2	black	black
APRT	purple	purple
APTR	pink	pink
APTX	green	green
AQP1	cyan	cyan
AQP3	turquoise	turquoise
AQP4	blue	blue
AQP9	turquoise	turquoise
AQR	turquoise	turquoise
AR	blue	blue
ARAF	brown	brown
ARAP1	green	green
ARCN1	blue	blue
AREG	yellow	yellow
ARF1	black	black
ARF3	green	green
ARF4	green	green
ARF5	magenta	magenta
ARF6	turquoise	turquoise
ARFGAP1	blue	blue
ARFGAP3	brown	brown
ARFGEF1	red	red
ARFGEF2	magenta	magenta
ARFIP1	brown	brown
ARFIP2	yellow	yellow
ARFRP1	brown	brown
ARG2	magenta	magenta
ARGLU1	black	black
ARHGAP10	pink	pink
ARHGAP12	blue	blue
ARHGAP17	turquoise	turquoise
ARHGAP18	magenta	magenta
ARHGAP19	greenyellow	greenyellow
ARHGAP20	yellow	yellow
ARHGAP21	pink	pink
ARHGAP22	turquoise	turquoise
ARHGAP23	pink	pink
ARHGAP24	blue	blue
ARHGAP28	yellow	yellow
ARHGAP29	cyan	cyan
ARHGAP30	turquoise	turquoise
ARHGAP31	cyan	cyan
ARHGAP32	salmon	salmon
ARHGAP35	red	red
ARHGAP36	greenyellow	greenyellow
ARHGAP4	turquoise	turquoise
ARHGAP44	yellow	yellow
ARHGAP5	blue	blue
ARHGAP5-AS1	blue	blue
ARHGAP6	yellow	yellow
ARHGAP9	turquoise	turquoise
ARHGDIA	purple	purple
ARHGDIB	turquoise	turquoise
ARHGEF1	black	black
ARHGEF10	black	black
ARHGEF10L	tan	tan
ARHGEF17	green	green
ARHGEF18	blue	blue
ARHGEF19	black	black
ARHGEF2	red	red
ARHGEF26	greenyellow	greenyellow
ARHGEF26-AS1	turquoise	turquoise
ARHGEF28	greenyellow	greenyellow
ARHGEF3	cyan	cyan
ARHGEF37	brown	brown
ARHGEF40	tan	tan
ARHGEF5	turquoise	turquoise
ARHGEF6	turquoise	turquoise
ARHGEF7	black	black
ARHGEF9	turquoise	turquoise
ARID1A	blue	blue
ARID2	black	black
ARID4A	brown	brown
ARID5A	turquoise	turquoise
ARIH2	black	black
ARIH2OS	blue	blue
ARL1	blue	blue
ARL13B	brown	brown
ARL14EP	blue	blue
ARL15	purple	purple
ARL16	purple	purple
ARL2	black	black
ARL2BP	purple	purple
ARL4A	green	green
ARL4C	turquoise	turquoise
ARL4D	turquoise	turquoise
ARL5B	red	red
ARL6	green	green
ARL6IP1	blue	blue
ARL6IP4	turquoise	turquoise
ARL6IP5	turquoise	turquoise
ARL6IP6	green	green
ARL8A	green	green
ARL8B	turquoise	turquoise
ARL9	yellow	yellow
ARMC10	brown	brown
ARMC5	red	red
ARMC6	red	red
ARMC7	red	red
ARMC8	pink	pink
ARMCX1	turquoise	turquoise
ARMCX2	turquoise	turquoise
ARMCX3	greenyellow	greenyellow
ARMCX5	blue	blue
ARMCX6	red	red
ARNT	black	black
ARNT2	turquoise	turquoise
ARNTL	turquoise	turquoise
ARNTL2	yellow	yellow
ARPC1A	blue	blue
ARPC1B	blue	blue
ARPC2	turquoise	turquoise
ARPC3	yellow	yellow
ARPC4	turquoise	turquoise
ARPC5	blue	blue
ARPC5L	black	black
ARPP19	red	red
ARRB1	turquoise	turquoise
ARRB2	turquoise	turquoise
ARRDC2	greenyellow	greenyellow
ARRDC3	brown	brown
ARRDC4	pink	pink
ARSD	turquoise	turquoise
ARSG	salmon	salmon
ARSJ	turquoise	turquoise
ARV1	salmon	salmon
AS3MT	magenta	magenta
ASAH1	yellow	yellow
ASAH2B	pink	pink
ASAP1	cyan	cyan
ASAP2	magenta	magenta
ASAP3	yellow	yellow
ASB1	brown	brown
ASB13	turquoise	turquoise
ASB16	grey	grey
ASB16-AS1	turquoise	turquoise
ASB7	blue	blue
ASB8	green	green
ASB9	turquoise	turquoise
ASCC1	black	black
ASCC2	brown	brown
ASCC3	turquoise	turquoise
ASF1A	blue	blue
ASF1B	yellow	yellow
ASH1L	tan	tan
ASH1L-AS1	blue	blue
ASH2L	blue	blue
ASL	purple	purple
ASMTL	tan	tan
ASNA1	purple	purple
ASNS	purple	purple
ASNSD1	blue	blue
ASPDH	grey	grey
ASPH	green	green
ASPHD2	brown	brown
ASPM	yellow	yellow
ASPN	salmon	salmon
ASPSCR1	turquoise	turquoise
ASRGL1	turquoise	turquoise
ASS1	yellow	yellow
ASTE1	blue	blue
ASUN	green	green
ASXL1	black	black
ATAD1	blue	blue
ATAD2	yellow	yellow
ATAD3A	brown	brown
ATAD3B	brown	brown
ATAD3C	green	green
ATF1	red	red
ATF2	blue	blue
ATF3	salmon	salmon
ATF4	brown	brown
ATF5	magenta	magenta
ATF6	blue	blue
ATF7	pink	pink
ATF7IP	black	black
ATF7IP2	brown	brown
ATG10	blue	blue
ATG101	brown	brown
ATG12	yellow	yellow
ATG13	tan	tan
ATG14	blue	blue
ATG16L1	black	black
ATG16L2	black	black
ATG2A	green	green
ATG2B	turquoise	turquoise
ATG4A	turquoise	turquoise
ATG4C	red	red
ATG4D	red	red
ATG5	green	green
ATG9A	blue	blue
ATHL1	black	black
ATIC	pink	pink
ATL1	black	black
ATL2	purple	purple
ATL3	yellow	yellow
ATOH8	yellow	yellow
ATOX1	black	black
ATP10D	green	green
ATP11A	greenyellow	greenyellow
ATP11B	yellow	yellow
ATP11C	yellow	yellow
ATP13A1	tan	tan
ATP13A2	red	red
ATP13A3	purple	purple
ATP13A4	greenyellow	greenyellow
ATP1A1	brown	brown
ATP1A1-AS1	turquoise	turquoise
ATP1B1	green	green
ATP1B2	red	red
ATP1B3	brown	brown
ATP2A2	red	red
ATP2A3	turquoise	turquoise
ATP2B1	green	green
ATP2B4	blue	blue
ATP2C1	green	green
ATP2C2	pink	pink
ATP5B	purple	purple
ATP5C1	magenta	magenta
ATP5D	red	red
ATP5E	turquoise	turquoise
ATP5F1	black	black
ATP5G1	magenta	magenta
ATP5G3	purple	purple
ATP5I	magenta	magenta
ATP5J	magenta	magenta
ATP5S	turquoise	turquoise
ATP5SL	red	red
ATP6	red	red
ATP6AP1	green	green
ATP6AP1L	black	black
ATP6V0A1	tan	tan
ATP6V0B	purple	purple
ATP6V0C	blue	blue
ATP6V0D1	blue	blue
ATP6V0E1	turquoise	turquoise
ATP6V0E2	turquoise	turquoise
ATP6V0E2-AS1	pink	pink
ATP6V1A	blue	blue
ATP6V1B2	turquoise	turquoise
ATP6V1C1	green	green
ATP6V1D	turquoise	turquoise
ATP6V1E1	blue	blue
ATP6V1E2	pink	pink
ATP6V1G1	green	green
ATP6V1G2	blue	blue
ATP7A	turquoise	turquoise
ATP8A1	brown	brown
ATP8B1	tan	tan
ATP8B2	turquoise	turquoise
ATP9A	green	green
ATPAF1	magenta	magenta
ATPAF2	magenta	magenta
ATPIF1	turquoise	turquoise
ATR	blue	blue
ATRAID	red	red
ATRN	turquoise	turquoise
ATRX	yellow	yellow
ATXN1	purple	purple
ATXN10	brown	brown
ATXN1L	tan	tan
ATXN2	tan	tan
ATXN7	black	black
ATXN7L3	red	red
ATXN7L3B	tan	tan
AUH	turquoise	turquoise
AUP1	black	black
AURKA	yellow	yellow
AURKB	yellow	yellow
AUTS2	greenyellow	greenyellow
AVEN	yellow	yellow
AVIL	black	black
AVPI1	pink	pink
AVPR1A	pink	pink
AX746823	turquoise	turquoise
AX747507	black	black
AX747652	black	black
AXIN1	red	red
AXIN2	brown	brown
AXL	turquoise	turquoise
AY940074	black	black
AZI2	green	green
AZIN1	green	green
B2M	turquoise	turquoise
B3GALNT1	red	red
B3GALNT2	black	black
B3GALT2	pink	pink
B3GALT4	yellow	yellow
B3GALT6	black	black
B3GALTL	red	red
B3GAT1	greenyellow	greenyellow
B3GAT3	blue	blue
B3GNT1	yellow	yellow
B3GNT2	turquoise	turquoise
B3GNT5	magenta	magenta
B3GNT7	greenyellow	greenyellow
B3GNT9	yellow	yellow
B4GALT1	blue	blue
B4GALT2	blue	blue
B4GALT4	green	green
B4GALT5	turquoise	turquoise
B4GALT6	greenyellow	greenyellow
B4GALT7	magenta	magenta
B9D1	turquoise	turquoise
BABAM1	purple	purple
BACE1	greenyellow	greenyellow
BACE2	brown	brown
BACH2	turquoise	turquoise
BAD	black	black
BAG1	magenta	magenta
BAG2	green	green
BAG3	blue	blue
BAG4	red	red
BAG5	turquoise	turquoise
BAG6	red	red
BAHD1	yellow	yellow
BAI2	red	red
BAIAP2-AS1	yellow	yellow
BAIAP2L1	blue	blue
BAK1	yellow	yellow
BAMBI	yellow	yellow
BANK1	turquoise	turquoise
BANP	red	red
BAP1	purple	purple
BARD1	blue	blue
BASP1	turquoise	turquoise
BATF	turquoise	turquoise
BATF2	turquoise	turquoise
BATF3	yellow	yellow
BAX	blue	blue
BAZ1A	turquoise	turquoise
BAZ2B	brown	brown
BBIP1	blue	blue
BBOX1	red	red
BBS1	yellow	yellow
BBS10	blue	blue
BBS12	brown	brown
BBS2	blue	blue
BBS4	pink	pink
BBS5	blue	blue
BBS7	green	green
BBS9	blue	blue
BBX	brown	brown
BC012193	green	green
BC022047	blue	blue
BC022892	black	black
BC041025	black	black
BC044596	black	black
BC047484	yellow	yellow
BC062753	magenta	magenta
BC069776	turquoise	turquoise
BCAM	yellow	yellow
BCAP29	greenyellow	greenyellow
BCAP31	turquoise	turquoise
BCAR3	yellow	yellow
BCAS2	green	green
BCAS3	turquoise	turquoise
BCAS4	pink	pink
BCAT1	turquoise	turquoise
BCAT2	magenta	magenta
BCCIP	turquoise	turquoise
BCDIN3D	pink	pink
BCHE	yellow	yellow
BCKDHA	turquoise	turquoise
BCKDHB	turquoise	turquoise
BCKDK	blue	blue
BCL10	tan	tan
BCL11A	magenta	magenta
BCL11B	turquoise	turquoise
BCL2	turquoise	turquoise
BCL2A1	turquoise	turquoise
BCL2L1	blue	blue
BCL2L11	black	black
BCL2L12	yellow	yellow
BCL2L2	turquoise	turquoise
BCL6	turquoise	turquoise
BCL7A	green	green
BCL7B	magenta	magenta
BCL7C	yellow	yellow
BCL9	black	black
BCL9L	pink	pink
BCLAF1	blue	blue
BCOR	pink	pink
BCR	tan	tan
BCS1L	purple	purple
BD495725	black	black
BDH1	magenta	magenta
BDH2	brown	brown
BDKRB2	cyan	cyan
BDP1	blue	blue
BECN1	blue	blue
BEND3	red	red
BEND5	brown	brown
BEND7	yellow	yellow
BET1	green	green
BEX1	turquoise	turquoise
BEX2	yellow	yellow
BEX4	brown	brown
BEX5	pink	pink
BFAR	green	green
BFSP1	turquoise	turquoise
BGN	salmon	salmon
BHLHB9	pink	pink
BHLHE40	pink	pink
BHLHE41	greenyellow	greenyellow
BHMT2	blue	blue
BICC1	salmon	salmon
BICD1	greenyellow	greenyellow
BICD2	turquoise	turquoise
BID	turquoise	turquoise
BIK	magenta	magenta
BIN1	turquoise	turquoise
BIRC2	turquoise	turquoise
BIRC3	turquoise	turquoise
BIRC5	yellow	yellow
BIRC6	purple	purple
BIRC7	pink	pink
BIVM	red	red
BLACAT1	green	green
BLCAP	blue	blue
BLM	yellow	yellow
BLMH	purple	purple
BLNK	greenyellow	greenyellow
BLOC1S1	green	green
BLOC1S2	red	red
BLOC1S3	purple	purple
BLOC1S4	turquoise	turquoise
BLOC1S6	brown	brown
BLVRA	yellow	yellow
BLVRB	magenta	magenta
BLZF1	green	green
BMF	greenyellow	greenyellow
BMP2	brown	brown
BMP2K	turquoise	turquoise
BMP7	turquoise	turquoise
BMP8A	pink	pink
BMP8B	pink	pink
BMPR1A	pink	pink
BMPR2	red	red
BMS1	brown	brown
BMS1P20	turquoise	turquoise
BMS1P5	black	black
BMS1P6	black	black
BNC1	turquoise	turquoise
BNC2	salmon	salmon
BNIP1	purple	purple
BNIP2	turquoise	turquoise
BNIP3	turquoise	turquoise
BNIP3L	green	green
BOC	yellow	yellow
BOD1	turquoise	turquoise
BOD1L1	purple	purple
BOK	pink	pink
BOLA1	turquoise	turquoise
BOLA3	purple	purple
BORA	yellow	yellow
BPGM	yellow	yellow
BPHL	purple	purple
BPNT1	blue	blue
BPTF	blue	blue
BRAF	turquoise	turquoise
BRCA1	green	green
BRCC3	turquoise	turquoise
BRD1	yellow	yellow
BRD2	tan	tan
BRD3	tan	tan
BRD9	red	red
BRE	blue	blue
BRF2	black	black
BRI3	brown	brown
BRI3BP	black	black
BRIP1	yellow	yellow
BRIX1	yellow	yellow
BRMS1	blue	blue
BRMS1L	green	green
BRPF1	tan	tan
BRWD1	blue	blue
BSG	purple	purple
BSPRY	turquoise	turquoise
BST2	turquoise	turquoise
BTAF1	black	black
BTBD1	red	red
BTBD10	tan	tan
BTBD11	turquoise	turquoise
BTBD19	black	black
BTBD2	red	red
BTBD3	turquoise	turquoise
BTBD6	brown	brown
BTBD7	tan	tan
BTC	greenyellow	greenyellow
BTD	black	black
BTG1	turquoise	turquoise
BTG2	brown	brown
BTG3	blue	blue
BTK	turquoise	turquoise
BTN2A1	turquoise	turquoise
BTN3A1	turquoise	turquoise
BTN3A2	turquoise	turquoise
BTN3A3	turquoise	turquoise
BTNL9	turquoise	turquoise
BUB1B	yellow	yellow
BUB3	tan	tan
BUD13	brown	brown
BVES	brown	brown
BYSL	yellow	yellow
BZRAP1	yellow	yellow
BZW1	green	green
BZW2	yellow	yellow
C10orf10	salmon	salmon
C10orf11	magenta	magenta
C10orf128	turquoise	turquoise
C10orf2	magenta	magenta
C10orf32	brown	brown
C10orf35	salmon	salmon
C10orf54	turquoise	turquoise
C10orf76	turquoise	turquoise
C10orf82	green	green
C10orf88	tan	tan
C11orf1	black	black
C11orf24	turquoise	turquoise
C11orf31	blue	blue
C11orf45	black	black
C11orf49	green	green
C11orf54	brown	brown
C11orf57	blue	blue
C11orf63	brown	brown
C11orf68	green	green
C11orf70	blue	blue
C11orf71	turquoise	turquoise
C11orf73	tan	tan
C11orf74	black	black
C11orf80	pink	pink
C11orf83	tan	tan
C11orf92	blue	blue
C11orf95	yellow	yellow
C11orf96	salmon	salmon
C12orf10	turquoise	turquoise
C12orf29	green	green
C12orf4	yellow	yellow
C12orf43	black	black
C12orf45	purple	purple
C12orf49	greenyellow	greenyellow
C12orf5	yellow	yellow
C12orf57	black	black
C12orf66	turquoise	turquoise
C12orf73	magenta	magenta
C12orf75	yellow	yellow
C12orf76	blue	blue
C14orf1	pink	pink
C14orf119	red	red
C14orf132	greenyellow	greenyellow
C14orf142	green	green
C14orf159	red	red
C14orf169	brown	brown
C14orf2	turquoise	turquoise
C14orf28	blue	blue
C14orf37	turquoise	turquoise
C14orf79	turquoise	turquoise
C14orf93	turquoise	turquoise
C15orf37	black	black
C15orf39	blue	blue
C15orf40	brown	brown
C15orf48	turquoise	turquoise
C15orf52	black	black
C15orf56	yellow	yellow
C15orf57	blue	blue
C15orf61	turquoise	turquoise
C15orf65	black	black
C16orf45	green	green
C16orf46	pink	pink
C16orf54	turquoise	turquoise
C16orf58	green	green
C16orf72	green	green
C16orf74	turquoise	turquoise
C16orf80	greenyellow	greenyellow
C16orf87	green	green
C16orf89	pink	pink
C16orf91	yellow	yellow
C17orf100	turquoise	turquoise
C17orf58	blue	blue
C17orf62	turquoise	turquoise
C17orf75	green	green
C17orf80	pink	pink
C17orf85	blue	blue
C17orf89	brown	brown
C17orf96	red	red
C17orf97	turquoise	turquoise
C18orf54	green	green
C19orf10	blue	blue
C19orf12	yellow	yellow
C19orf24	purple	purple
C19orf25	turquoise	turquoise
C19orf33	turquoise	turquoise
C19orf40	brown	brown
C19orf43	red	red
C19orf52	brown	brown
C19orf53	magenta	magenta
C19orf54	red	red
C19orf60	brown	brown
C19orf66	turquoise	turquoise
C19orf68	red	red
C19orf70	purple	purple
C19orf82	turquoise	turquoise
C1D	red	red
C1GALT1	green	green
C1GALT1C1	green	green
C1QA	turquoise	turquoise
C1QB	turquoise	turquoise
C1QBP	purple	purple
C1QC	turquoise	turquoise
C1QTNF1	cyan	cyan
C1R	salmon	salmon
C1RL	greenyellow	greenyellow
C1S	salmon	salmon
C1orf106	turquoise	turquoise
C1orf109	red	red
C1orf112	yellow	yellow
C1orf115	greenyellow	greenyellow
C1orf116	greenyellow	greenyellow
C1orf122	purple	purple
C1orf123	black	black
C1orf131	green	green
C1orf162	turquoise	turquoise
C1orf168	magenta	magenta
C1orf174	black	black
C1orf198	tan	tan
C1orf21	red	red
C1orf210	brown	brown
C1orf213	blue	blue
C1orf216	blue	blue
C1orf226	black	black
C1orf233	magenta	magenta
C1orf27	blue	blue
C1orf35	green	green
C1orf43	purple	purple
C1orf50	tan	tan
C1orf52	magenta	magenta
C1orf53	pink	pink
C1orf54	turquoise	turquoise
C1orf56	turquoise	turquoise
C1orf74	brown	brown
C1orf85	red	red
C2	turquoise	turquoise
C20orf194	green	green
C20orf196	blue	blue
C20orf197	brown	brown
C20orf27	pink	pink
C21orf119	turquoise	turquoise
C21orf2	green	green
C21orf33	turquoise	turquoise
C21orf91	turquoise	turquoise
C22orf39	pink	pink
C2CD2	tan	tan
C2CD3	tan	tan
C2CD4A	brown	brown
C2CD5	turquoise	turquoise
C2orf15	turquoise	turquoise
C2orf27A	brown	brown
C2orf40	yellow	yellow
C2orf42	red	red
C2orf43	green	green
C2orf47	black	black
C2orf49	red	red
C2orf68	yellow	yellow
C2orf69	tan	tan
C2orf76	blue	blue
C2orf81	pink	pink
C2orf88	magenta	magenta
C3	turquoise	turquoise
C3AR1	turquoise	turquoise
C3orf14	yellow	yellow
C3orf18	magenta	magenta
C3orf33	brown	brown
C3orf38	red	red
C3orf52	pink	pink
C3orf55	greenyellow	greenyellow
C3orf70	cyan	cyan
C3orf80	blue	blue
C4orf29	black	black
C4orf3	brown	brown
C4orf32	cyan	cyan
C4orf33	pink	pink
C4orf46	green	green
C4orf47	pink	pink
C4orf48	greenyellow	greenyellow
C5	salmon	salmon
C5AR1	turquoise	turquoise
C5orf22	yellow	yellow
C5orf24	turquoise	turquoise
C5orf28	black	black
C5orf30	magenta	magenta
C5orf34	yellow	yellow
C5orf42	blue	blue
C5orf45	blue	blue
C5orf46	blue	blue
C5orf55	magenta	magenta
C5orf56	black	black
C6orf1	greenyellow	greenyellow
C6orf106	brown	brown
C6orf120	green	green
C6orf132	brown	brown
C6orf136	magenta	magenta
C6orf165	magenta	magenta
C6orf203	blue	blue
C6orf211	blue	blue
C6orf226	magenta	magenta
C6orf48	turquoise	turquoise
C6orf57	blue	blue
C6orf62	turquoise	turquoise
C6orf89	tan	tan
C7	salmon	salmon
C7orf13	magenta	magenta
C7orf31	blue	blue
C7orf43	brown	brown
C7orf49	yellow	yellow
C7orf50	magenta	magenta
C7orf55	turquoise	turquoise
C7orf60	red	red
C7orf63	blue	blue
C7orf73	pink	pink
C8orf33	turquoise	turquoise
C8orf37	blue	blue
C8orf4	turquoise	turquoise
C8orf48	blue	blue
C8orf59	red	red
C8orf76	red	red
C8orf82	purple	purple
C8orf88	green	green
C9orf116	turquoise	turquoise
C9orf142	turquoise	turquoise
C9orf156	pink	pink
C9orf16	pink	pink
C9orf3	purple	purple
C9orf40	yellow	yellow
C9orf41	brown	brown
C9orf64	tan	tan
C9orf66	pink	pink
C9orf69	turquoise	turquoise
C9orf72	red	red
C9orf78	brown	brown
C9orf9	magenta	magenta
C9orf91	yellow	yellow
CA11	greenyellow	greenyellow
CA12	greenyellow	greenyellow
CA14	magenta	magenta
CA2	turquoise	turquoise
CA4	cyan	cyan
CA5BP1	blue	blue
CAAP1	blue	blue
CAB39	red	red
CAB39L	pink	pink
CABIN1	green	green
CABLES1	turquoise	turquoise
CABLES2	red	red
CACFD1	green	green
CACHD1	brown	brown
CACNA2D1	brown	brown
CACNA2D2	brown	brown
CACNB3	brown	brown
CACNB4	turquoise	turquoise
CACYBP	brown	brown
CADM1	yellow	yellow
CADPS2	blue	blue
CALCOCO1	yellow	yellow
CALCRL	cyan	cyan
CALD1	blue	blue
CALHM2	salmon	salmon
CALM1	brown	brown
CALML3	turquoise	turquoise
CALR	pink	pink
CALU	blue	blue
CAMK1	yellow	yellow
CAMK1D	turquoise	turquoise
CAMK2B	green	green
CAMK2D	greenyellow	greenyellow
CAMK2N1	turquoise	turquoise
CAMKMT	turquoise	turquoise
CAMLG	blue	blue
CAMSAP2	turquoise	turquoise
CAMSAP3	green	green
CAMTA1	black	black
CAMTA2	green	green
CAND2	brown	brown
CANX	turquoise	turquoise
CAP1	turquoise	turquoise
CAP2	magenta	magenta
CAPG	turquoise	turquoise
CAPN1	blue	blue
CAPN15	red	red
CAPN2	red	red
CAPN3	greenyellow	greenyellow
CAPN7	red	red
CAPNS1	red	red
CAPRIN2	greenyellow	greenyellow
CAPS	yellow	yellow
CAPS2	yellow	yellow
CAPSL	pink	pink
CAPZA2	red	red
CAPZB	turquoise	turquoise
CARD10	cyan	cyan
CARD16	turquoise	turquoise
CARD6	turquoise	turquoise
CARF	brown	brown
CARKD	pink	pink
CARM1	red	red
CARNS1	turquoise	turquoise
CARS	purple	purple
CASC1	pink	pink
CASC10	blue	blue
CASC14	red	red
CASK	yellow	yellow
CASKIN2	green	green
CASP1	turquoise	turquoise
CASP3	green	green
CASP4	turquoise	turquoise
CASP6	black	black
CASP7	turquoise	turquoise
CASP9	turquoise	turquoise
CASQ2	cyan	cyan
CAST	pink	pink
CAT	yellow	yellow
CAV1	salmon	salmon
CAV2	salmon	salmon
CBFA2T2	black	black
CBFB	turquoise	turquoise
CBLB	yellow	yellow
CBLL1	pink	pink
CBR1	blue	blue
CBR3	pink	pink
CBR4	black	black
CBS	turquoise	turquoise
CBX1	pink	pink
CBX3	turquoise	turquoise
CBX4	tan	tan
CBX5	tan	tan
CBX6	green	green
CBX7	yellow	yellow
CC2D2A	brown	brown
CCAR1	black	black
CCAR2	turquoise	turquoise
CCBL2	brown	brown
CCDC101	green	green
CCDC102A	brown	brown
CCDC102B	yellow	yellow
CCDC104	blue	blue
CCDC106	magenta	magenta
CCDC107	magenta	magenta
CCDC109B	turquoise	turquoise
CCDC11	pink	pink
CCDC110	pink	pink
CCDC113	turquoise	turquoise
CCDC115	brown	brown
CCDC117	brown	brown
CCDC12	tan	tan
CCDC121	blue	blue
CCDC125	turquoise	turquoise
CCDC126	pink	pink
CCDC127	turquoise	turquoise
CCDC130	red	red
CCDC132	green	green
CCDC137	yellow	yellow
CCDC146	turquoise	turquoise
CCDC148	greenyellow	greenyellow
CCDC149	turquoise	turquoise
CCDC15	green	green
CCDC151	magenta	magenta
CCDC152	black	black
CCDC159	green	green
CCDC167	yellow	yellow
CCDC170	pink	pink
CCDC174	brown	brown
CCDC176	turquoise	turquoise
CCDC186	brown	brown
CCDC22	purple	purple
CCDC23	brown	brown
CCDC24	brown	brown
CCDC25	blue	blue
CCDC28A	brown	brown
CCDC28B	purple	purple
CCDC3	cyan	cyan
CCDC30	turquoise	turquoise
CCDC34	yellow	yellow
CCDC43	salmon	salmon
CCDC47	blue	blue
CCDC50	red	red
CCDC51	yellow	yellow
CCDC53	black	black
CCDC58	green	green
CCDC59	turquoise	turquoise
CCDC6	turquoise	turquoise
CCDC64	pink	pink
CCDC64B	green	green
CCDC66	blue	blue
CCDC68	magenta	magenta
CCDC69	greenyellow	greenyellow
CCDC71L	yellow	yellow
CCDC77	green	green
CCDC8	pink	pink
CCDC80	salmon	salmon
CCDC84	black	black
CCDC85A	yellow	yellow
CCDC86	brown	brown
CCDC88A	green	green
CCDC91	black	black
CCDC92	green	green
CCDC93	black	black
CCDC94	green	green
CCL11	brown	brown
CCL13	turquoise	turquoise
CCL18	turquoise	turquoise
CCL19	turquoise	turquoise
CCL2	turquoise	turquoise
CCL20	turquoise	turquoise
CCL21	salmon	salmon
CCL28	turquoise	turquoise
CCL4	turquoise	turquoise
CCL5	turquoise	turquoise
CCL8	turquoise	turquoise
CCM2	blue	blue
CCM2L	cyan	cyan
CCNA1	tan	tan
CCNA2	yellow	yellow
CCNB1	yellow	yellow
CCNB1IP1	turquoise	turquoise
CCNB2	yellow	yellow
CCNC	black	black
CCND1	yellow	yellow
CCND2	yellow	yellow
CCND3	pink	pink
CCNDBP1	brown	brown
CCNE2	yellow	yellow
CCNF	yellow	yellow
CCNG1	blue	blue
CCNG2	brown	brown
CCNH	red	red
CCNI	green	green
CCNL1	black	black
CCNL2	black	black
CCNO	green	green
CCNT1	turquoise	turquoise
CCNT2	blue	blue
CCNYL1	red	red
CCPG1	blue	blue
CCR1	turquoise	turquoise
CCR2	turquoise	turquoise
CCR5	turquoise	turquoise
CCR6	turquoise	turquoise
CCRL2	turquoise	turquoise
CCS	tan	tan
CCT2	green	green
CCT5	yellow	yellow
CCT6A	yellow	yellow
CCT6B	turquoise	turquoise
CCZ1B	black	black
CD109	salmon	salmon
CD14	turquoise	turquoise
CD151	pink	pink
CD163	turquoise	turquoise
CD164	blue	blue
CD1A	turquoise	turquoise
CD1C	turquoise	turquoise
CD1D	turquoise	turquoise
CD2	turquoise	turquoise
CD200	magenta	magenta
CD207	turquoise	turquoise
CD24	yellow	yellow
CD247	turquoise	turquoise
CD248	salmon	salmon
CD27	brown	brown
CD274	pink	pink
CD276	turquoise	turquoise
CD2BP2	turquoise	turquoise
CD300A	turquoise	turquoise
CD300LF	turquoise	turquoise
CD320	purple	purple
CD34	cyan	cyan
CD36	cyan	cyan
CD38	turquoise	turquoise
CD3D	turquoise	turquoise
CD3EAP	brown	brown
CD3G	turquoise	turquoise
CD4	turquoise	turquoise
CD40	turquoise	turquoise
CD44	magenta	magenta
CD46	red	red
CD47	greenyellow	greenyellow
CD48	turquoise	turquoise
CD52	turquoise	turquoise
CD53	turquoise	turquoise
CD55	greenyellow	greenyellow
CD58	tan	tan
CD59	turquoise	turquoise
CD63	tan	tan
CD69	turquoise	turquoise
CD70	brown	brown
CD72	turquoise	turquoise
CD74	turquoise	turquoise
CD81	brown	brown
CD82	blue	blue
CD83	turquoise	turquoise
CD84	turquoise	turquoise
CD86	turquoise	turquoise
CD8A	turquoise	turquoise
CD9	green	green
CD93	cyan	cyan
CD97	turquoise	turquoise
CD99	blue	blue
CD99L2	blue	blue
CDA	salmon	salmon
CDADC1	turquoise	turquoise
CDC123	blue	blue
CDC14B	turquoise	turquoise
CDC16	blue	blue
CDC20	yellow	yellow
CDC23	green	green
CDC25B	turquoise	turquoise
CDC26	red	red
CDC27	magenta	magenta
CDC37	blue	blue
CDC37L1	blue	blue
CDC40	green	green
CDC42	turquoise	turquoise
CDC42-IT1	black	black
CDC42BPA	red	red
CDC42BPB	green	green
CDC42EP1	pink	pink
CDC42EP2	brown	brown
CDC42EP3	turquoise	turquoise
CDC42EP4	green	green
CDC42EP5	turquoise	turquoise
CDC42SE1	turquoise	turquoise
CDC42SE2	brown	brown
CDC6	yellow	yellow
CDC7	yellow	yellow
CDC73	blue	blue
CDCA2	yellow	yellow
CDCA3	yellow	yellow
CDCA4	yellow	yellow
CDCA5	yellow	yellow
CDCA7	yellow	yellow
CDCA7L	brown	brown
CDCP1	turquoise	turquoise
CDH1	tan	tan
CDH11	salmon	salmon
CDH13	cyan	cyan
CDH16	pink	pink
CDH2	greenyellow	greenyellow
CDH3	turquoise	turquoise
CDH5	cyan	cyan
CDH6	turquoise	turquoise
CDIP1	turquoise	turquoise
CDIPT	green	green
CDK1	yellow	yellow
CDK10	yellow	yellow
CDK14	brown	brown
CDK16	red	red
CDK17	green	green
CDK18	green	green
CDK19	purple	purple
CDK20	turquoise	turquoise
CDK2AP1	blue	blue
CDK2AP2	tan	tan
CDK4	purple	purple
CDK5	purple	purple
CDK5R1	turquoise	turquoise
CDK5RAP1	red	red
CDK5RAP2	greenyellow	greenyellow
CDK5RAP3	black	black
CDK6	greenyellow	greenyellow
CDK7	salmon	salmon
CDK8	green	green
CDKAL1	brown	brown
CDKL2	yellow	yellow
CDKN1A	blue	blue
CDKN1B	brown	brown
CDKN1C	salmon	salmon
CDKN2A	brown	brown
CDKN2AIP	blue	blue
CDKN2AIPNL	turquoise	turquoise
CDKN2B	salmon	salmon
CDKN2C	black	black
CDKN3	yellow	yellow
CDO1	blue	blue
CDON	pink	pink
CDR2L	brown	brown
CDS1	yellow	yellow
CDT1	yellow	yellow
CDV3	brown	brown
CDYL	turquoise	turquoise
CDYL2	yellow	yellow
CEACAM6	turquoise	turquoise
CEBPA	magenta	magenta
CEBPA-AS1	red	red
CEBPB	turquoise	turquoise
CEBPD	brown	brown
CEBPG	purple	purple
CEBPZ	blue	blue
CEBPZOS	blue	blue
CECR1	turquoise	turquoise
CECR2	pink	pink
CECR5	purple	purple
CELF2	turquoise	turquoise
CELSR1	magenta	magenta
CELSR2	tan	tan
CENPB	red	red
CENPBD1	turquoise	turquoise
CENPBD1P1	red	red
CENPC	red	red
CENPE	yellow	yellow
CENPF	yellow	yellow
CENPH	yellow	yellow
CENPJ	green	green
CENPK	yellow	yellow
CENPL	yellow	yellow
CENPM	yellow	yellow
CENPN	yellow	yellow
CENPQ	green	green
CENPU	yellow	yellow
CENPV	pink	pink
CENPW	yellow	yellow
CEP120	blue	blue
CEP135	turquoise	turquoise
CEP162	blue	blue
CEP164	black	black
CEP170B	green	green
CEP192	red	red
CEP290	blue	blue
CEP350	blue	blue
CEP44	blue	blue
CEP55	yellow	yellow
CEP57	blue	blue
CEP68	tan	tan
CEP70	pink	pink
CEP76	green	green
CEP78	yellow	yellow
CEP83	blue	blue
CEP85	brown	brown
CEP85L	magenta	magenta
CEP95	black	black
CEPT1	black	black
CERCAM	blue	blue
CERK	brown	brown
CERS2	black	black
CERS4	blue	blue
CERS6	turquoise	turquoise
CES2	green	green
CETN2	blue	blue
CETN3	red	red
CETP	cyan	cyan
CFB	turquoise	turquoise
CFD	salmon	salmon
CFDP1	black	black
CFH	salmon	salmon
CFHR2	turquoise	turquoise
CFI	magenta	magenta
CFL2	turquoise	turquoise
CFLAR	blue	blue
CGN	black	black
CGRRF1	blue	blue
CH25H	turquoise	turquoise
CHAC2	yellow	yellow
CHAF1A	yellow	yellow
CHAMP1	red	red
CHCHD1	black	black
CHCHD10	magenta	magenta
CHCHD3	purple	purple
CHCHD4	purple	purple
CHCHD6	purple	purple
CHCHD7	red	red
CHD1	blue	blue
CHD1L	turquoise	turquoise
CHD2	black	black
CHD3	tan	tan
CHD4	green	green
CHD6	blue	blue
CHD7	black	black
CHD8	green	green
CHD9	black	black
CHEK1	yellow	yellow
CHEK2	green	green
CHFR	yellow	yellow
CHI3L1	turquoise	turquoise
CHI3L2	turquoise	turquoise
CHIC2	red	red
CHID1	yellow	yellow
CHKA	turquoise	turquoise
CHKB	turquoise	turquoise
CHMP1A	red	red
CHMP1B	pink	pink
CHMP2A	green	green
CHMP2B	blue	blue
CHMP4B	blue	blue
CHMP4C	brown	brown
CHMP5	red	red
CHMP6	green	green
CHMP7	red	red
CHN1	turquoise	turquoise
CHN2	greenyellow	greenyellow
CHP1	blue	blue
CHPF	red	red
CHPF2	blue	blue
CHPT1	greenyellow	greenyellow
CHRAC1	brown	brown
CHRDL1	salmon	salmon
CHRM3	brown	brown
CHRNB1	brown	brown
CHRNB2	red	red
CHST1	purple	purple
CHST10	turquoise	turquoise
CHST11	yellow	yellow
CHST12	tan	tan
CHST14	brown	brown
CHST15	turquoise	turquoise
CHST2	greenyellow	greenyellow
CHST3	blue	blue
CHST7	greenyellow	greenyellow
CHSY1	salmon	salmon
CHSY3	green	green
CHTF8	blue	blue
CHTOP	black	black
CHUK	tan	tan
CHURC1	red	red
CIAPIN1	purple	purple
CIART	salmon	salmon
CIB1	blue	blue
CIB2	purple	purple
CIC	green	green
CIDEB	blue	blue
CILP	blue	blue
CILP2	brown	brown
CINP	salmon	salmon
CIPC	turquoise	turquoise
CIR1	blue	blue
CIRBP	black	black
CIRH1A	brown	brown
CISD1	purple	purple
CISD2	blue	blue
CISD3	green	green
CISH	red	red
CITED1	greenyellow	greenyellow
CITED2	pink	pink
CITED4	brown	brown
CIZ1	red	red
CKAP2	yellow	yellow
CKAP2L	yellow	yellow
CKAP4	blue	blue
CKAP5	brown	brown
CKB	turquoise	turquoise
CKLF	turquoise	turquoise
CKMT2	magenta	magenta
CKMT2-AS1	blue	blue
CKS1B	green	green
CKS2	yellow	yellow
CLASP1	tan	tan
CLASRP	red	red
CLCA2	yellow	yellow
CLCC1	tan	tan
CLCF1	pink	pink
CLCN3	tan	tan
CLCN4	turquoise	turquoise
CLCN6	black	black
CLCN7	red	red
CLCNKB	magenta	magenta
CLDN1	greenyellow	greenyellow
CLDN10	turquoise	turquoise
CLDN11	blue	blue
CLDN12	green	green
CLDN23	blue	blue
CLDN3	yellow	yellow
CLDN4	yellow	yellow
CLDN5	cyan	cyan
CLDN7	yellow	yellow
CLDN8	brown	brown
CLEC10A	turquoise	turquoise
CLEC11A	salmon	salmon
CLEC14A	cyan	cyan
CLEC1A	turquoise	turquoise
CLEC2B	turquoise	turquoise
CLEC4A	turquoise	turquoise
CLEC5A	turquoise	turquoise
CLEC7A	turquoise	turquoise
CLGN	brown	brown
CLHC1	black	black
CLIC1	magenta	magenta
CLIC2	salmon	salmon
CLIC3	brown	brown
CLIC4	turquoise	turquoise
CLIC5	yellow	yellow
CLIC6	yellow	yellow
CLINT1	magenta	magenta
CLIP1	turquoise	turquoise
CLIP2	yellow	yellow
CLIP3	blue	blue
CLIP4	greenyellow	greenyellow
CLK1	black	black
CLK2	black	black
CLK4	black	black
CLMN	pink	pink
CLMP	brown	brown
CLN3	purple	purple
CLN5	brown	brown
CLN8	black	black
CLNS1A	black	black
CLOCK	turquoise	turquoise
CLPB	brown	brown
CLPP	purple	purple
CLPTM1	red	red
CLPX	brown	brown
CLSTN1	blue	blue
CLSTN2	salmon	salmon
CLSTN3	red	red
CLTA	red	red
CLTB	blue	blue
CLTC-IT1	black	black
CLTCL1	magenta	magenta
CLU	greenyellow	greenyellow
CLUH	red	red
CLUL1	blue	blue
CLYBL	magenta	magenta
CMAHP	purple	purple
CMAS	green	green
CMBL	red	red
CMC1	purple	purple
CMC2	yellow	yellow
CMC4	magenta	magenta
CMIP	blue	blue
CMPK2	turquoise	turquoise
CMSS1	tan	tan
CMTM3	turquoise	turquoise
CMTM4	turquoise	turquoise
CMTM6	magenta	magenta
CMTM7	turquoise	turquoise
CMTM8	greenyellow	greenyellow
CMTR1	black	black
CMTR2	red	red
CMYA5	black	black
CNBP	brown	brown
CNEP1R1	turquoise	turquoise
CNIH1	green	green
CNIH3	red	red
CNIH4	brown	brown
CNKSR1	yellow	yellow
CNN1	salmon	salmon
CNN2	magenta	magenta
CNN3	turquoise	turquoise
CNNM2	turquoise	turquoise
CNNM3	tan	tan
CNNM4	turquoise	turquoise
CNOT10	purple	purple
CNOT11	turquoise	turquoise
CNOT3	red	red
CNOT6	blue	blue
CNOT7	blue	blue
CNOT8	red	red
CNP	magenta	magenta
CNPPD1	green	green
CNPY3	brown	brown
CNPY4	red	red
CNRIP1	cyan	cyan
CNST	pink	pink
CNTN3	blue	blue
CNTN4	blue	blue
CNTN6	turquoise	turquoise
CNTRL	purple	purple
COA4	purple	purple
COA5	blue	blue
COA6	purple	purple
COA7	purple	purple
COASY	magenta	magenta
COBL	brown	brown
COBLL1	greenyellow	greenyellow
COCH	pink	pink
COG3	red	red
COG4	tan	tan
COG5	green	green
COG7	tan	tan
COG8	red	red
COIL	blue	blue
COL10A1	salmon	salmon
COL11A1	salmon	salmon
COL12A1	salmon	salmon
COL13A1	greenyellow	greenyellow
COL14A1	brown	brown
COL15A1	salmon	salmon
COL16A1	salmon	salmon
COL17A1	magenta	magenta
COL18A1	cyan	cyan
COL1A1	salmon	salmon
COL1A2	salmon	salmon
COL21A1	cyan	cyan
COL23A1	pink	pink
COL27A1	salmon	salmon
COL3A1	salmon	salmon
COL4A1	cyan	cyan
COL4A2	cyan	cyan
COL4A3	greenyellow	greenyellow
COL4A3BP	brown	brown
COL4A4	greenyellow	greenyellow
COL4A5	brown	brown
COL5A1	salmon	salmon
COL5A2	salmon	salmon
COL5A3	salmon	salmon
COL6A1	cyan	cyan
COL6A2	salmon	salmon
COL6A3	salmon	salmon
COL7A1	brown	brown
COL8A1	greenyellow	greenyellow
COL8A2	turquoise	turquoise
COL9A3	pink	pink
COLCA1	green	green
COLCA2	turquoise	turquoise
COLEC11	cyan	cyan
COLEC12	salmon	salmon
COLGALT1	blue	blue
COLGALT2	turquoise	turquoise
COMMD10	green	green
COMMD2	red	red
COMMD3	brown	brown
COMMD8	green	green
COMMD9	purple	purple
COMP	salmon	salmon
COMT	blue	blue
COMTD1	magenta	magenta
COPA	blue	blue
COPG1	red	red
COPG2	black	black
COPRS	purple	purple
COPS2	blue	blue
COPS3	yellow	yellow
COPS5	green	green
COPS7A	purple	purple
COPZ1	pink	pink
COPZ2	magenta	magenta
COQ10A	magenta	magenta
COQ3	yellow	yellow
COQ4	turquoise	turquoise
COQ5	turquoise	turquoise
COQ6	magenta	magenta
COQ7	turquoise	turquoise
COQ9	magenta	magenta
CORO1A	turquoise	turquoise
CORO1B	green	green
CORO1C	pink	pink
CORO2A	greenyellow	greenyellow
CORO2B	blue	blue
CORO6	black	black
COTL1	blue	blue
COX10	purple	purple
COX10-AS1	blue	blue
COX11	turquoise	turquoise
COX14	turquoise	turquoise
COX15	magenta	magenta
COX16	blue	blue
COX17	black	black
COX19	turquoise	turquoise
COX20	turquoise	turquoise
COX4I2	cyan	cyan
COX5A	purple	purple
COX5B	magenta	magenta
COX6B1	magenta	magenta
COX6C	turquoise	turquoise
COX7A1	cyan	cyan
COX7A2	magenta	magenta
COX7A2L	tan	tan
COX7B	magenta	magenta
COX7C	magenta	magenta
COX8A	purple	purple
CP	turquoise	turquoise
CPA3	turquoise	turquoise
CPAMD8	brown	brown
CPD	turquoise	turquoise
CPE	brown	brown
CPEB1	magenta	magenta
CPEB2	magenta	magenta
CPEB3	turquoise	turquoise
CPEB4	red	red
CPED1	salmon	salmon
CPM	yellow	yellow
CPNE1	blue	blue
CPNE2	blue	blue
CPNE3	pink	pink
CPNE4	pink	pink
CPNE5	turquoise	turquoise
CPNE8	green	green
CPOX	green	green
CPPED1	black	black
CPQ	brown	brown
CPS1	green	green
CPSF3	blue	blue
CPSF4	yellow	yellow
CPSF6	blue	blue
CPT2	turquoise	turquoise
CPTP	red	red
CPVL	greenyellow	greenyellow
CPXM1	pink	pink
CPXM2	blue	blue
CR936796	blue	blue
CRABP1	pink	pink
CRABP2	black	black
CRADD	black	black
CRAT	purple	purple
CRB3	green	green
CRBN	blue	blue
CRCP	turquoise	turquoise
CREB3	red	red
CREB3L1	brown	brown
CREB3L2	red	red
CREB3L4	pink	pink
CREBL2	yellow	yellow
CREBRF	blue	blue
CREBZF	black	black
CREG1	brown	brown
[truncated: 8,829 more rows]
