# Supplementary material for: Comprehensive bioinformatics analysis unveils THEMIS2 as a carcinogenic indicator related to immune infiltration and prognosis of thyroid cancer
Source: Sci Rep. 2024 Apr 8;14:8156. doi: 10.1038/s41598-024-58943-6 (PMC11001958; doi:10.1038/s41598-024-58943-6)
Supplement: Supplementary file 1 — Supplementary Information. [file 41598_2024_58943_MOESM1_ESM.zip › Raw data/Raw data/3.GO&KEGG/GO&KEGG.xlsx]

## Sheet: GO
ID	Description	GeneRatio	BgRatio	pvalue	p.adjust	qvalue	geneID	Count	ONT
GO:0051301	cell division	36/208	575/17910	1.04234e-16	3.12004e-13	2.3087e-13	KIF4A/CCNB2/RACGAP1/CDCA3/NUSAP1/KIF23/ANLN/EVI2B/CDK1/CENPW/CDCA5/NDC80/TPX2/ZNF207/BRIP1/CDCA2/BIRC5/NUF2/KIF20A/NCAPG/KIF14/SFRP2/OIP5/POGZ/KIT/CENPE/CEP55/MAD2L1/NEK2/ASPM/CCNB1/UBE2C/TOP2A/FAM83D/CENPF/AURKA	36	BP	TRUE	cell division	9/99	79/7914	5.18533e-07	9.59286e-05	8.13278e-05	9	ITGB2/C1QB/C1S/PLAUR/C1QC/ITGAM/C1R/C1QA/PLAU	Organismal Systems
GO:0007059	chromosome segregation	26/208	275/17910	1.6062e-16	3.12004e-13	2.3087e-13	KIF4A/RACGAP1/NUSAP1/KIF23/SLC25A5/CENPW/CDCA5/NDC80/TRIP13/ZNF207/BRIP1/CDCA2/BIRC5/NUF2/NCAPG/KIF14/POGZ/CENPE/MAD2L1/NEK2/CENPN/CCNB1/TOP2A/FAM83D/CENPF/DLGAP5	26	BP	TRUE	chromosome segregation	9/99	96/7914	2.74183e-06	0.000253619	0.000215017	9	ITGB2/FCGR2B/C1QB/C1S/C1QC/ITGAM/C1R/C1QA/FPR3	Human Diseases
GO:0002376	immune system process	81/208	3063/17910	4.56891e-14	5.91674e-11	4.37814e-11	KIF4A/CCNB2/IL2RG/CORO1A/RACGAP1/STAT1/HAVCR2/CITED1/CD300LF/MELK/ITGB2/KIF23/NBL1/FCGR2B/GBP2/PIK3CG/C1QB/IL7R/ADCY7/ANLN/EVI2B/CASP1/SLAMF8/TRAC/TRBC1/NUDCD1/TLR1/C1S/CYBB/WIPF1/PLAUR/MNDA/KYNU/CD3D/ARPC2/RAC2/NCF2/CLEC4A/CRISPLD2/LRRK2/RNASE6/TENM1/HCLS1/CTSC/IGSF6/C1QC/TLR8/ITGAM/LAIR1/IFI16/CD86/PTPRC/FCER1G/DOCK2/LCK/TNFSF13B/NCF4/SFRP2/THEMIS2/LY86/AIF1/KIT/CENPE/CTSA/C1R/SAMSN1/CD53/CD84/…	81	BP	TRUE	immune system process	8/99	76/7914	4.22041e-06	0.000260259	0.000220646	8	ITGB2/C1QB/CASP1/C1S/C1QC/ITGAM/C1R/C1QA	Human Diseases
GO:0000070	mitotic sister chromatid segregation	17/208	132/17910	2.19104e-13	2.12805e-10	1.57467e-10	KIF4A/RACGAP1/NUSAP1/KIF23/CDCA5/NDC80/TRIP13/ZNF207/NCAPG/KIF14/POGZ/CENPE/MAD2L1/NEK2/CCNB1/CENPF/DLGAP5	17	BP	TRUE	mitotic sister chromatid segregation	5/99	38/7914	0.000100143	0.0041213	0.00349402	5	IL2RG/IL7R/CD3D/PTPRC/LCK	Human Diseases
GO:0006955	immune response	64/208	2148/17910	3.7598e-13	2.92136e-10	2.16168e-10	IL2RG/CORO1A/STAT1/HAVCR2/CITED1/CD300LF/ITGB2/FCGR2B/GBP2/PIK3CG/C1QB/IL7R/ADCY7/CASP1/SLAMF8/TRAC/TRBC1/TLR1/C1S/CYBB/WIPF1/PLAUR/MNDA/KYNU/CD3D/ARPC2/RAC2/NCF2/CLEC4A/CRISPLD2/RNASE6/TENM1/CTSC/IGSF6/C1QC/TLR8/ITGAM/LAIR1/IFI16/CD86/PTPRC/FCER1G/DOCK2/LCK/TNFSF13B/NCF4/THEMIS2/LY86/AIF1/KIT/CTSA/C1R/SAMSN1/CD53/CD84/C1QA/LST1/CLEC7A/TYROBP/CSF1R/HCK/NCKAP1L/PLAU/RAB27A	64	BP	TRUE	immune response	9/99	152/7914	0.000111387	0.0041213	0.00349402	9	CORO1A/ITGB2/FCGR2B/CYBB/NCF2/ITGAM/NCF4/C1R/CLEC7A	Cellular Processes
GO:0140014	mitotic nuclear division	21/208	237/17910	5.4555e-13	3.53243e-10	2.61385e-10	KIF4A/RACGAP1/NUSAP1/KIF23/ANLN/CDCA5/NDC80/TRIP13/TPX2/ZNF207/NCAPG/KIF14/POGZ/CENPE/MAD2L1/NEK2/CCNB1/UBE2C/CENPF/AURKA/DLGAP5	21	BP	TRUE	mitotic nuclear division	6/99	76/7914	0.000354898	0.0100793	0.00854522	6	STAT1/ITGB2/CYBB/NCF2/ITGAM/NCF4	Human Diseases
GO:0048285	organelle fission	26/208	395/17910	8.70697e-13	4.83237e-10	3.57575e-10	KIF4A/RACGAP1/NUSAP1/KIF23/ANLN/CDCA5/NDC80/TRIP13/TPX2/LRRK2/ZNF207/BRIP1/NCAPG/KIF14/DCN/POGZ/CENPE/MAD2L1/NEK2/ASPM/CCNB1/UBE2C/TOP2A/CENPF/AURKA/DLGAP5	26	BP	TRUE	organelle fission	9/99	179/7914	0.000381381	0.0100793	0.00854522	9	CORO1A/STAT1/ITGB2/FCGR2B/TLR1/ITGAM/FCER1G/IL10RA/CLEC7A	Human Diseases
GO:0000819	sister chromatid segregation	17/208	157/17910	3.87384e-12	1.88124e-09	1.39204e-09	KIF4A/RACGAP1/NUSAP1/KIF23/CDCA5/NDC80/TRIP13/ZNF207/NCAPG/KIF14/POGZ/CENPE/MAD2L1/NEK2/CCNB1/CENPF/DLGAP5	17	BP	TRUE	sister chromatid segregation	6/99	93/7914	0.00104334	0.0219034	0.0185696	6	FCGR2B/ARPC2/RAC2/PTPRC/DOCK2/HCK	Organismal Systems
GO:0000280	nuclear division	24/208	357/17910	4.47214e-12	1.93047e-09	1.42847e-09	KIF4A/RACGAP1/NUSAP1/KIF23/ANLN/CDCA5/NDC80/TRIP13/TPX2/ZNF207/BRIP1/NCAPG/KIF14/POGZ/CENPE/MAD2L1/NEK2/ASPM/CCNB1/UBE2C/TOP2A/CENPF/AURKA/DLGAP5	24	BP	TRUE	nuclear division	7/99	128/7914	0.00106557	0.0219034	0.0185696	7	STAT1/FCGR2B/NCF2/LCK/NCF4/TYROBP/CSF1R	Organismal Systems
GO:0098813	nuclear chromosome segregation	19/208	220/17910	1.15111e-11	4.47207e-09	3.30915e-09	KIF4A/RACGAP1/NUSAP1/KIF23/CDCA5/NDC80/TRIP13/ZNF207/BRIP1/NCAPG/KIF14/POGZ/CENPE/MAD2L1/NEK2/CCNB1/FAM83D/CENPF/DLGAP5	19	BP	TRUE	nuclear chromosome segregation	6/99	98/7914	0.00137041	0.0230478	0.0195398	6	IL7R/CD3D/ITGAM/KIT/CD2/CSF1R	Organismal Systems
GO:0002684	positive regulation of immune system process	41/208	1087/17910	1.60214e-11	5.65846e-09	4.18702e-09	CORO1A/STAT1/HAVCR2/CD300LF/ITGB2/FCGR2B/C1QB/IL7R/EVI2B/TRAC/TRBC1/TLR1/C1S/WIPF1/MNDA/CD3D/ARPC2/RAC2/CLEC4A/LRRK2/HCLS1/CTSC/C1QC/TLR8/ITGAM/IFI16/CD86/PTPRC/FCER1G/LCK/TNFSF13B/THEMIS2/AIF1/C1R/CD84/C1QA/CD2/CLEC7A/TYROBP/HCK/NCKAP1L	41	BP	FALSE	positive regulation of immune system process	6/99	98/7914	0.00137041	0.0230478	0.0195398	6	CCNB2/ADCY7/CDK1/MAD2L1/CCNB1/AURKA	Organismal Systems
GO:0050776	regulation of immune response	39/208	1033/17910	5.33988e-11	1.72879e-08	1.27923e-08	STAT1/HAVCR2/CD300LF/ITGB2/FCGR2B/C1QB/IL7R/ADCY7/SLAMF8/TRAC/TRBC1/TLR1/C1S/WIPF1/MNDA/CD3D/ARPC2/RAC2/CLEC4A/C1QC/TLR8/ITGAM/LAIR1/IFI16/CD86/PTPRC/FCER1G/LCK/TNFSF13B/THEMIS2/KIT/C1R/SAMSN1/CD84/C1QA/CLEC7A/TYROBP/HCK/NCKAP1L	39	BP	FALSE	regulation of immune response	9/99	219/7914	0.00161285	0.0248647	0.0210802	9	CCNB2/IL2RG/ITGB2/SLC25A5/XPO1/ADCY7/CD3D/LCK/MAD2L1	Human Diseases
GO:0002274	myeloid leukocyte activation	30/208	652/17910	1.15974e-10	3.46583e-08	2.56457e-08	HAVCR2/CD300LF/ITGB2/FCGR2B/PIK3CG/TLR1/CYBB/PLAUR/MNDA/RAC2/CRISPLD2/LRRK2/CTSC/TLR8/ITGAM/LAIR1/PTPRC/FCER1G/DOCK2/AIF1/KIT/CTSA/CD53/CD84/C1QA/CD2/TYROBP/NCKAP1L/PLAU/RAB27A	30	BP	FALSE	myeloid leukocyte activation	6/99	112/7914	0.00270767	0.0385322	0.0326674	6	ITGB2/CYBB/RAC2/NCF2/ITGAM/NCF4	Organismal Systems
GO:0050865	regulation of cell activation	27/208	535/17910	1.41066e-10	3.91457e-08	2.89662e-08	CORO1A/HAVCR2/CD300LF/ITGB2/PDGFRA/FCGR2B/IL7R/SLAMF8/MNDA/RAC2/LRRK2/CTSC/ITGAM/CD86/PTPRC/FCER1G/LCK/TNFSF13B/AIF1/SAMSN1/CD84/C1QA/CD2/LST1/PLEK/TYROBP/NCKAP1L	27	BP	FALSE	regulation of cell activation	6/99	127/7914	0.00503721	0.0665632	0.056432	6	CCNB2/ADCY7/CDK1/MAD2L1/CCNB1/AURKA	Cellular Processes
GO:0000278	mitotic cell cycle	36/208	934/17910	1.88372e-10	4.87883e-08	3.61013e-08	KIF4A/CCNB2/CDKN3/RACGAP1/NUSAP1/MELK/KIF23/NABP1/ANLN/CDK1/CENPW/CDCA5/PBK/NDC80/TRIP13/TPX2/ZNF207/RRM2/DTL/KIF20A/NCAPG/KIF14/AIF1/POGZ/CENPE/CEP55/FOXM1/MAD2L1/NEK2/POLDIP2/CCNB1/UBE2C/CENPF/AURKA/DLGAP5/HMMR	36	BP	FALSE	mitotic cell cycle	6/99	133/7914	0.00629366	0.0776218	0.0658074	6	C1QB/C1S/C1QC/CD86/C1R/C1QA	Human Diseases
GO:0045087	innate immune response	35/208	893/17910	2.2369e-10	5.3456e-08	3.95552e-08	CORO1A/STAT1/HAVCR2/CITED1/CD300LF/ITGB2/FCGR2B/GBP2/PIK3CG/C1QB/CASP1/SLAMF8/TLR1/C1S/CYBB/MNDA/KYNU/NCF2/CLEC4A/RNASE6/C1QC/TLR8/ITGAM/IFI16/FCER1G/LY86/AIF1/C1R/CD84/C1QA/CLEC7A/TYROBP/CSF1R/HCK/RAB27A	35	BP	FALSE	innate immune response	7/99	186/7914	0.0085504	0.0934446	0.0792219	7	ITGAM/CD86/ERG/RXRG/CSF1R/BCL2A1/PLAU	Human Diseases
GO:0045321	leukocyte activation	41/208	1186/17910	2.33913e-10	5.3456e-08	3.95552e-08	CORO1A/HAVCR2/CD300LF/ITGB2/FCGR2B/PIK3CG/IL7R/SLAMF8/TLR1/CYBB/PLAUR/MNDA/CD3D/RAC2/CLEC4A/CRISPLD2/LRRK2/CTSC/TLR8/ITGAM/LAIR1/CD86/PTPRC/FCER1G/DOCK2/LCK/TNFSF13B/AIF1/KIT/CTSA/SAMSN1/CD53/CD84/C1QA/CD2/LST1/CLEC7A/TYROBP/NCKAP1L/PLAU/RAB27A	41	BP	FALSE	leukocyte activation	6/99	142/7914	0.00858681	0.0934446	0.0792219	6	SLC25A5/NDUFA9/UQCRFS1/LRRK2/NDUFA3/CYC1	Human Diseases
GO:0000776	kinetochore	14/214	131/18675	3.30693e-10	6.10459e-08	4.60052e-08	CENPK/XPO1/KANSL1/CENPW/NDC80/ZNF207/BIRC5/NUF2/CENPE/MAD2L1/NEK2/CENPN/CCNB1/CENPF	14	CC	FALSE	kinetochore	3/99	35/7914	0.00930033	0.0942006	0.0798628	3	C1QB/C1QC/C1QA	Human Diseases
GO:0000779	condensed chromosome, centromeric region	13/214	110/18675	4.0689e-10	6.10459e-08	4.60052e-08	CENPK/KANSL1/CENPW/NDC80/ZNF207/BIRC5/NCAPG/CENPE/MAD2L1/NEK2/CENPN/CCNB1/CENPF	13	CC	FALSE	condensed chromosome, centromeric region	4/99	67/7914	0.00967465	0.0942006	0.0798628	4	ITGAM/KIT/CSF1R/BCL2A1	Human Diseases
GO:0000775	chromosome, centromeric region	16/214	185/18675	4.22951e-10	6.10459e-08	4.60052e-08	CENPK/XPO1/KANSL1/CENPW/CDCA5/NDC80/ZNF207/BIRC5/NUF2/NCAPG/CENPE/MAD2L1/NEK2/CENPN/CCNB1/CENPF	16	CC	FALSE	chromosome, centromeric region	5/99	107/7914	0.0107738	0.0996578	0.0844894	5	IL2RG/STAT1/CD3D/LCK/RXRG	Organismal Systems
GO:0002682	regulation of immune system process	48/208	1570/17910	3.32127e-10	7.1684e-08	5.30432e-08	CORO1A/STAT1/HAVCR2/CD300LF/ITGB2/NBL1/FCGR2B/C1QB/IL7R/ADCY7/EVI2B/SLAMF8/TRAC/TRBC1/TLR1/C1S/WIPF1/MNDA/CD3D/ARPC2/RAC2/CLEC4A/LRRK2/HCLS1/CTSC/C1QC/TLR8/ITGAM/LAIR1/IFI16/CD86/PTPRC/FCER1G/LCK/TNFSF13B/THEMIS2/AIF1/KIT/C1R/SAMSN1/CD84/C1QA/CD2/LST1/CLEC7A/TYROBP/HCK/NCKAP1L	48	BP	FALSE	regulation of immune system process	4/99	72/7914	0.0123866	0.10733	0.0909937	4	CCNB2/CDK1/RRM2/CCNB1	Cellular Processes
GO:1903047	mitotic cell cycle process	33/208	816/17910	3.5477e-10	7.25412e-08	5.36774e-08	KIF4A/CCNB2/CDKN3/RACGAP1/NUSAP1/MELK/KIF23/NABP1/ANLN/CDK1/CDCA5/NDC80/TRIP13/TPX2/ZNF207/RRM2/DTL/KIF20A/NCAPG/KIF14/AIF1/POGZ/CENPE/CEP55/FOXM1/MAD2L1/NEK2/CCNB1/UBE2C/CENPF/AURKA/DLGAP5/HMMR	33	BP	FALSE	mitotic cell cycle process	7/99	201/7914	0.0127636	0.10733	0.0909937	7	CASP1/WIPF1/ARPC2/HCLS1/MYO1F/HCK/NCKAP1L	Human Diseases
GO:0002694	regulation of leukocyte activation	25/208	492/17910	6.24093e-10	1.2123e-07	8.97052e-08	CORO1A/HAVCR2/CD300LF/ITGB2/FCGR2B/IL7R/SLAMF8/MNDA/RAC2/LRRK2/CTSC/ITGAM/CD86/PTPRC/FCER1G/LCK/TNFSF13B/AIF1/SAMSN1/CD84/C1QA/CD2/LST1/TYROBP/NCKAP1L	25	BP	FALSE	regulation of leukocyte activation	6/99	162/7914	0.0157336	0.122694	0.104019	6	IL2RG/STAT1/PDGFRA/IL7R/CSF2RB/IL10RA	Environmental Information Processing
GO:0030496	midbody	15/214	171/18675	1.24268e-09	1.3452e-07	1.01376e-07	KIF4A/RACGAP1/KIF23/ANLN/CDK1/BIRC5/KIF20A/KIF14/CENPE/CEP55/NEK2/ASPM/CENPF/AURKA/SHCBP1	15	CC	FALSE	midbody	7/99	210/7914	0.0159171	0.122694	0.104019	7	ITGB2/PDGFRA/ADCY7/RAC2/ITGAM/KIT/CSF1R	Environmental Information Processing
GO:0000777	condensed chromosome kinetochore	12/214	100/18675	1.63227e-09	1.41355e-07	1.06527e-07	CENPK/KANSL1/CENPW/NDC80/ZNF207/BIRC5/CENPE/MAD2L1/NEK2/CENPN/CCNB1/CENPF	12	CC	FALSE	condensed chromosome kinetochore	5/99	131/7914	0.023895	0.176823	0.14991	5	ITGB2/RAC2/FCER1G/LCK/TYROBP	Organismal Systems
GO:0001775	cell activation	43/208	1342/17910	8.3088e-10	1.53713e-07	1.13741e-07	CORO1A/HAVCR2/CD300LF/ITGB2/PDGFRA/FCGR2B/PIK3CG/IL7R/SLAMF8/TLR1/CYBB/PLAUR/MNDA/CD3D/RAC2/CLEC4A/CRISPLD2/LRRK2/CTSC/TLR8/ITGAM/LAIR1/CD86/PTPRC/FCER1G/DOCK2/LCK/TNFSF13B/AIF1/KIT/CTSA/SAMSN1/CD53/CD84/C1QA/CD2/LST1/CLEC7A/PLEK/TYROBP/NCKAP1L/PLAU/RAB27A	43	BP	FALSE	cell activation	4/99	92/7914	0.0278768	0.198354	0.168164	4	IL2RG/STAT1/CD3D/LCK	Organismal Systems
GO:0042116	macrophage activation	12/208	96/17910	1.16407e-09	2.05564e-07	1.52109e-07	HAVCR2/ITGB2/FCGR2B/TLR1/LRRK2/CTSC/TLR8/ITGAM/PTPRC/AIF1/C1QA/TYROBP	12	BP	FALSE	macrophage activation	6/99	189/7914	0.0308034	0.211061	0.178936	6	STAT1/PIK3CG/ADCY7/RAC2/DOCK2/HCK	Organismal Systems
GO:0051383	kinetochore organization	7/208	20/17910	1.75665e-09	2.96721e-07	2.19561e-07	CENPK/CENPW/NDC80/POGZ/CENPE/CENPN/CENPF	7	BP	FALSE	kinetochore organization	3/99	56/7914	0.0326521	0.215737	0.182901	3	ITGB2/CASP1/ITGAM	Human Diseases
GO:0007088	regulation of mitotic nuclear division	14/208	150/17910	2.34328e-09	3.79318e-07	2.80679e-07	NUSAP1/ANLN/CDCA5/NDC80/TRIP13/ZNF207/CENPE/MAD2L1/NEK2/CCNB1/UBE2C/CENPF/AURKA/DLGAP5	14	BP	FALSE	regulation of mitotic nuclear division	5/99	147/7914	0.0367442	0.216778	0.183783	5	ITGB2/ITGAM/CD86/PTPRC/CD2	Environmental Information Processing
GO:0005819	spindle	19/214	326/18675	7.39488e-09	5.33664e-07	4.02177e-07	KIF4A/RACGAP1/KIF23/SLC25A5/CDK1/TPX2/ZNF207/KIF20A/KIF14/CENPE/MAD2L1/NEK2/ASPM/CCNB1/FAM83D/CENPF/AURKA/DLGAP5/SHCBP1	19	CC	FALSE	spindle	5/99	148/7914	0.0376647	0.216778	0.183783	5	PDGFRA/PIK3CG/ADCY7/FCER1G/KIT	Environmental Information Processing
GO:0006909	phagocytosis	19/208	308/17910	3.55721e-09	5.52791e-07	4.09042e-07	IL2RG/CORO1A/CD300LF/ITGB2/FCGR2B/WIPF1/ARPC2/NCF2/ITGAM/PTPRC/FCER1G/DOCK2/NCF4/AIF1/CLEC7A/TYROBP/HCK/NCKAP1L/RAB27A	19	BP	FALSE	phagocytosis	4/99	102/7914	0.0386162	0.216778	0.183783	4	LCK/TNFSF13B/BCL2A1/PLAU	Environmental Information Processing
GO:0002252	immune effector process	39/208	1197/17910	3.73615e-09	5.58267e-07	4.13094e-07	CORO1A/STAT1/HAVCR2/ITGB2/FCGR2B/PIK3CG/C1QB/IL7R/SLAMF8/C1S/CYBB/WIPF1/PLAUR/MNDA/ARPC2/RAC2/CRISPLD2/RNASE6/CTSC/C1QC/TLR8/ITGAM/LAIR1/IFI16/CD86/PTPRC/FCER1G/DOCK2/KIT/CTSA/C1R/CD53/CD84/C1QA/TYROBP/HCK/NCKAP1L/PLAU/RAB27A	39	BP	FALSE	immune effector process	4/99	102/7914	0.0386162	0.216778	0.183783	4	C1QB/CD3D/C1QC/C1QA	Human Diseases
GO:0045730	respiratory burst	8/208	34/17910	4.05213e-09	5.83056e-07	4.31437e-07	PIK3CG/CD52/SLAMF8/CYBB/RAC2/NCF2/NCF4/HCK	8	BP	FALSE	respiratory burst	3/99	60/7914	0.0389041	0.216778	0.183783	3	ITGB2/RAC2/CD86	Human Diseases
GO:0000793	condensed chromosome	15/214	199/18675	9.98871e-09	6.17873e-07	4.65639e-07	CENPK/KANSL1/CENPW/CDCA5/NDC80/ZNF207/BIRC5/NCAPG/CENPE/MAD2L1/NEK2/CENPN/CCNB1/TOP2A/CENPF	15	CC	FALSE	condensed chromosome	4/99	104/7914	0.041012	0.216778	0.183783	4	STAT1/TLR1/TLR8/CD86	Organismal Systems
GO:0098687	chromosomal region	19/214	337/18675	1.26618e-08	6.85318e-07	5.16467e-07	NABP1/CENPK/XPO1/KANSL1/CDK1/CENPW/CDCA5/NDC80/ZNF207/BIRC5/NUF2/NCAPG/OIP5/CENPE/MAD2L1/NEK2/CENPN/CCNB1/CENPF	19	CC	FALSE	chromosomal region	4/99	104/7914	0.041012	0.216778	0.183783	4	STAT1/CASP1/FCER1G/CLEC7A	Organismal Systems
GO:0001774	microglial cell activation	9/208	50/17910	5.3629e-09	7.00157e-07	5.18087e-07	ITGB2/LRRK2/CTSC/TLR8/ITGAM/PTPRC/AIF1/C1QA/TYROBP	9	BP	FALSE	microglial cell activation	5/99	160/7914	0.0498221	0.251592	0.213298	5	CCNB2/SLC25A5/CDK1/FOXM1/CCNB1	Cellular Processes
GO:0002269	leukocyte activation involved in inflammatory response	9/208	50/17910	5.3629e-09	7.00157e-07	5.18087e-07	ITGB2/LRRK2/CTSC/TLR8/ITGAM/PTPRC/AIF1/C1QA/TYROBP	9	BP	FALSE	leukocyte activation involved in inflammatory response	6/99	213/7914	0.0503183	0.251592	0.213298	6	ITGB2/PDGFRA/ARPC2/RAC2/ITGAM/NCKAP1L	Cellular Processes
GO:0002443	leukocyte mediated immunity	31/208	814/17910	5.40662e-09	7.00157e-07	5.18087e-07	CORO1A/HAVCR2/ITGB2/FCGR2B/PIK3CG/C1QB/IL7R/C1S/CYBB/PLAUR/MNDA/RAC2/CRISPLD2/CTSC/C1QC/TLR8/ITGAM/LAIR1/PTPRC/FCER1G/DOCK2/KIT/CTSA/C1R/CD53/CD84/C1QA/TYROBP/NCKAP1L/PLAU/RAB27A	31	BP	FALSE	leukocyte mediated immunity	5/99	170/7914	0.0615363	0.299585	0.253987	5	KPNA2/STAT1/SLC25A5/XPO1/CASP1	Human Diseases
GO:0022402	cell cycle process	40/208	1280/17910	7.40294e-09	9.27755e-07	6.865e-07	KIF4A/CCNB2/CDKN3/RACGAP1/NUSAP1/MELK/KIF23/NABP1/XPO1/ANLN/EVI2B/CDK1/CDCA5/NDC80/TRIP13/TPX2/ZNF207/BRIP1/RRM2/PTPRC/DTL/KIF20A/NCAPG/KIF14/AIF1/POGZ/CENPE/CEP55/FOXM1/MAD2L1/NEK2/ASPM/CCNB1/UBE2C/TOP2A/FAM83D/CENPF/AURKA/DLGAP5/HMMR	40	BP	FALSE	cell cycle process	4/99	120/7914	0.0631568	0.29959	0.253991	4	CASP1/WIPF1/RAC2/LCK	Human Diseases
GO:0002253	activation of immune response	27/208	647/17910	8.74151e-09	1.06127e-06	7.85298e-07	HAVCR2/CD300LF/ITGB2/FCGR2B/C1QB/TRAC/TRBC1/TLR1/C1S/WIPF1/MNDA/CD3D/ARPC2/CLEC4A/C1QC/TLR8/ITGAM/IFI16/PTPRC/FCER1G/LCK/THEMIS2/C1R/C1QA/CLEC7A/HCK/NCKAP1L	27	BP	FALSE	activation of immune response	11/99	530/7914	0.0661773	0.30607	0.259485	11	IL2RG/STAT1/PDGFRA/IL7R/ADCY7/RAC2/BIRC5/KIT/CSF2RB/RXRG/CSF1R	Human Diseases
GO:0051983	regulation of chromosome segregation	11/208	93/17910	1.05546e-08	1.21528e-06	8.99256e-07	RACGAP1/CDCA5/NDC80/TRIP13/ZNF207/CENPE/MAD2L1/NEK2/CCNB1/CENPF/DLGAP5	11	BP	FALSE	regulation of chromosome segregation	6/99	231/7914	0.0690521	0.306172	0.259572	6	ADCY7/NDUFA9/UQCRFS1/COA5/NDUFA3/CYC1	Organismal Systems
GO:0044770	cell cycle phase transition	26/208	609/17910	1.06356e-08	1.21528e-06	8.99256e-07	CCNB2/CDKN3/MELK/ANLN/CDK1/CDCA5/NDC80/TRIP13/TPX2/ZNF207/RRM2/PTPRC/DTL/KIF14/AIF1/CENPE/FOXM1/MAD2L1/NEK2/CCNB1/UBE2C/FAM83D/CENPF/AURKA/DLGAP5/HMMR	26	BP	FALSE	cell cycle phase transition	4/99	124/7914	0.0695094	0.306172	0.259572	4	CCNB2/CDK1/MAD2L1/CCNB1	Cellular Processes
GO:0051783	regulation of nuclear division	14/208	172/17910	1.38189e-08	1.5339e-06	1.13502e-06	NUSAP1/ANLN/CDCA5/NDC80/TRIP13/ZNF207/CENPE/MAD2L1/NEK2/CCNB1/UBE2C/CENPF/AURKA/DLGAP5	14	BP	FALSE	regulation of nuclear division	5/99	181/7914	0.0760852	0.327343	0.27752	5	STAT1/GBP2/CASP1/CYBB/IFI16	Organismal Systems
GO:0043299	leukocyte degranulation	24/208	532/17910	1.43754e-08	1.55135e-06	1.14793e-06	CORO1A/ITGB2/FCGR2B/PIK3CG/CYBB/PLAUR/MNDA/RAC2/CRISPLD2/CTSC/ITGAM/LAIR1/PTPRC/FCER1G/DOCK2/KIT/CTSA/CD53/CD84/TYROBP/HCK/NCKAP1L/PLAU/RAB27A	24	BP	FALSE	leukocyte degranulation	6/99	243/7914	0.0835297	0.34927	0.296109	6	IL2RG/PDGFRA/WIPF1/ARPC2/EPN1/PSD3	Cellular Processes
GO:0051382	kinetochore assembly	6/208	16/17910	1.65929e-08	1.72652e-06	1.27756e-06	CENPK/CENPW/POGZ/CENPE/CENPN/CENPF	6	BP	FALSE	kinetochore assembly	4/99	133/7914	0.0849575	0.34927	0.296109	4	NDUFA9/UQCRFS1/NDUFA3/CYC1	Metabolism
GO:0051640	organelle localization	26/208	623/17910	1.68875e-08	1.72652e-06	1.27756e-06	NUSAP1/KIF23/PIK3CG/XPO1/CDK1/CDCA5/NDC80/RAC2/LRRK2/CTSC/FCER1G/KIF14/KIT/CENPE/MAD2L1/CD84/NEK2/PLEK/ASPM/STXBP5L/CCNB1/FAM83D/CENPF/AURKA/DLGAP5/RAB27A	26	BP	FALSE	organelle localization	4/99	136/7914	0.0904525	0.361031	0.30608	4	CTSC/BIRC5/CSF2RB/BCL2A1	Cellular Processes
GO:0007049	cell cycle	47/208	1716/17910	1.81319e-08	1.80621e-06	1.33652e-06	KIF4A/CCNB2/CDKN3/RACGAP1/CDCA3/NUSAP1/MELK/KIF23/NABP1/XPO1/ANLN/EVI2B/CDK1/CENPW/CDCA5/PBK/NDC80/TRIP13/TPX2/ZNF207/BRIP1/CDCA2/RRM2/PTPRC/DTL/KIF20A/NCAPG/KIF14/OIP5/AIF1/POGZ/CENPE/CEP55/FOXM1/MAD2L1/NEK2/POLDIP2/ASPM/CCNB1/UBE2C/TOP2A/FANCI/FAM83D/CENPF/AURKA/DLGAP5/HMMR	47	BP	FALSE	cell cycle	5/99	193/7914	0.0939083	0.361031	0.30608	5	SLC25A5/NDUFA9/UQCRFS1/NDUFA3/CYC1	Human Diseases
GO:0061900	glial cell activation	9/208	59/17910	2.45753e-08	2.38687e-06	1.76618e-06	ITGB2/LRRK2/CTSC/TLR8/ITGAM/PTPRC/AIF1/C1QA/TYROBP	9	BP	FALSE	glial cell activation	4/99	138/7914	0.0942092	0.361031	0.30608	4	IL2RG/STAT1/FCGR2B/CD3D	Human Diseases
GO:0006954	inflammatory response	29/208	784/17910	3.36313e-08	3.18677e-06	2.35808e-06	SERPINF1/HAVCR2/ITGB2/FCGR2B/PIK3CG/C1QB/ADCY7/SLAMF8/C1S/CYBB/PBK/LRRK2/CTSC/C1QC/TLR8/ITGAM/IFI16/PTPRC/FCER1G/THEMIS2/LY86/AIF1/KIT/C1R/C1QA/CLEC7A/TYROBP/CSF1R/HCK	29	BP	FALSE	inflammatory response	2/99	42/7914	0.0966597	0.361031	0.30608	2	HEPH/HCCS	Metabolism
GO:0030071	regulation of mitotic metaphase/anaphase transition	8/208	44/17910	3.58066e-08	3.31211e-06	2.45082e-06	NDC80/TRIP13/ZNF207/CENPE/MAD2L1/CCNB1/CENPF/DLGAP5	8	BP	FALSE	regulation of mitotic metaphase/anaphase transition	3/99	88/7914	0.0975758	0.361031	0.30608	3	PDGFRA/ADCY7/CDK1	Cellular Processes
GO:0050867	positive regulation of cell activation	18/208	319/17910	3.69758e-08	3.34072e-06	2.47199e-06	CORO1A/HAVCR2/ITGB2/IL7R/LRRK2/CTSC/ITGAM/CD86/PTPRC/FCER1G/LCK/TNFSF13B/AIF1/C1QA/CD2/PLEK/TYROBP/NCKAP1L	18	BP	FALSE	positive regulation of cell activation	3/99	89/7914	0.100106	0.363128	0.307858	3	STAT1/CD3D/LCK	Human Diseases
GO:0044772	mitotic cell cycle phase transition	24/208	565/17910	4.50471e-08	3.97745e-06	2.94315e-06	CCNB2/CDKN3/MELK/ANLN/CDK1/CDCA5/NDC80/TRIP13/TPX2/ZNF207/RRM2/DTL/KIF14/AIF1/CENPE/FOXM1/MAD2L1/NEK2/CCNB1/UBE2C/CENPF/AURKA/DLGAP5/HMMR	24	BP	FALSE	mitotic cell cycle phase transition	3/99	93/7914	0.110485	0.390842	0.331354	3	ITGB2/CD86/TNFSF13B	Human Diseases
GO:0048584	positive regulation of response to stimulus	56/208	2322/17910	4.85008e-08	4.18724e-06	3.09838e-06	HAVCR2/CITED1/USP34/CD300LF/ITGB2/PDGFRA/FCGR2B/PIK3CG/C1QB/IL7R/CDK1/CASP1/TRAC/TRBC1/TLR1/C1S/WIPF1/PLAUR/MNDA/CD3D/ARPC2/RAC2/CLEC4A/LRRK2/TENM1/HCLS1/CTSC/C1QC/TLR8/ITGAM/IFI16/CD86/PTPRC/FCER1G/LCK/TNFSF13B/SFRP2/THEMIS2/DCN/LY86/AIF1/KIT/C1R/FOXM1/IL10RA/C1QA/CLEC7A/PLEK/ASPM/CREBRF/SLA/CSF1R/PRRX1/HCK/SH2D3C/NCKAP1L	56	BP	FALSE	positive regulation of response to stimulus	5/99	204/7914	0.111971	0.390842	0.331354	5	PLAUR/HCLS1/LUM/DCN/PLAU	Human Diseases
GO:1902099	regulation of metaphase/anaphase transition of cell cycle	8/208	46/17910	5.16778e-08	4.36453e-06	3.22957e-06	NDC80/TRIP13/ZNF207/CENPE/MAD2L1/CCNB1/CENPF/DLGAP5	8	BP	FALSE	regulation of metaphase/anaphase transition of cell cycle	4/99	149/7914	0.116155	0.397939	0.337371	4	NDUFA9/UQCRFS1/NDUFA3/CYC1	Human Diseases
GO:0007091	metaphase/anaphase transition of mitotic cell cycle	8/208	47/17910	6.16618e-08	4.99075e-06	3.69295e-06	NDC80/TRIP13/ZNF207/CENPE/MAD2L1/CCNB1/CENPF/DLGAP5	8	BP	FALSE	metaphase/anaphase transition of mitotic cell cycle	3/99	97/7914	0.121262	0.407882	0.3458	3	PDGFRA/ERG/PLAU	Human Diseases
GO:0010965	regulation of mitotic sister chromatid separation	8/208	47/17910	6.16618e-08	4.99075e-06	3.69295e-06	NDC80/TRIP13/ZNF207/CENPE/MAD2L1/CCNB1/CENPF/DLGAP5	8	BP	FALSE	regulation of mitotic sister chromatid separation	2/99	49/7914	0.124955	0.409252	0.346962	2	CD86/TNFSF13B	Organismal Systems
GO:0051656	establishment of organelle localization	21/208	448/17910	6.39811e-08	5.07279e-06	3.75365e-06	NUSAP1/KIF23/PIK3CG/XPO1/CDCA5/NDC80/RAC2/LRRK2/CTSC/FCER1G/KIF14/KIT/CENPE/MAD2L1/CD84/STXBP5L/CCNB1/FAM83D/CENPF/DLGAP5/RAB27A	21	BP	FALSE	establishment of organelle localization	5/99	212/7914	0.126094	0.409252	0.346962	5	CCNB2/CDK1/CD3D/RAC2/CCNB1	Human Diseases
GO:0050778	positive regulation of immune response	29/208	809/17910	6.612e-08	5.13753e-06	3.80155e-06	HAVCR2/CD300LF/ITGB2/FCGR2B/C1QB/TRAC/TRBC1/TLR1/C1S/WIPF1/MNDA/CD3D/ARPC2/CLEC4A/C1QC/TLR8/ITGAM/IFI16/CD86/PTPRC/FCER1G/LCK/TNFSF13B/THEMIS2/C1R/C1QA/CLEC7A/HCK/NCKAP1L	29	BP	FALSE	positive regulation of immune response	3/99	100/7914	0.12959	0.413348	0.350434	3	IL2RG/IL10RA/CSF1R	Environmental Information Processing
GO:0010564	regulation of cell cycle process	28/208	764/17910	7.21474e-08	5.49593e-06	4.06676e-06	RACGAP1/NUSAP1/KIF23/XPO1/ANLN/EVI2B/CDK1/CDCA5/NDC80/TRIP13/TPX2/ZNF207/RRM2/DTL/KIF20A/KIF14/AIF1/CENPE/FOXM1/MAD2L1/NEK2/CCNB1/UBE2C/FAM83D/CENPF/AURKA/DLGAP5/HMMR	28	BP	FALSE	regulation of cell cycle process	3/99	104/7914	0.141001	0.442121	0.374828	3	CD3D/PTPRC/LCK	Organismal Systems
GO:0045055	regulated exocytosis	28/208	768/17910	8.04281e-08	6.00891e-06	4.44634e-06	CORO1A/ITGB2/FCGR2B/PIK3CG/CYBB/PLAUR/MNDA/RAC2/CRISPLD2/LRRK2/CTSC/ITGAM/LAIR1/PTPRC/FCER1G/DOCK2/SRGN/KIT/CTSA/CD53/CD84/PLEK/TYROBP/STXBP5L/HCK/NCKAP1L/PLAU/RAB27A	28	BP	FALSE	regulated exocytosis	4/99	162/7914	0.14469	0.443478	0.375978	4	STAT1/SLC25A5/CASP1/CYBB	Cellular Processes
GO:0046649	lymphocyte activation	25/208	630/17910	8.6187e-08	6.12346e-06	4.5311e-06	CORO1A/HAVCR2/ITGB2/FCGR2B/PIK3CG/IL7R/SLAMF8/MNDA/CD3D/RAC2/CLEC4A/CD86/PTPRC/DOCK2/LCK/TNFSF13B/AIF1/KIT/SAMSN1/CD2/LST1/CLEC7A/TYROBP/NCKAP1L/RAB27A	25	BP	FALSE	lymphocyte activation	2/99	54/7914	0.146228	0.443478	0.375978	2	BRIP1/FANCI	Genetic Information Processing
GO:0044784	metaphase/anaphase transition of cell cycle	8/208	49/17910	8.66899e-08	6.12346e-06	4.5311e-06	NDC80/TRIP13/ZNF207/CENPE/MAD2L1/CCNB1/CENPF/DLGAP5	8	BP	FALSE	metaphase/anaphase transition of cell cycle	7/99	354/7914	0.154051	0.459667	0.389704	7	IL2RG/PDGFRA/PIK3CG/IL7R/COL6A3/KIT/CSF1R	Environmental Information Processing
GO:0051306	mitotic sister chromatid separation	8/208	49/17910	8.66899e-08	6.12346e-06	4.5311e-06	NDC80/TRIP13/ZNF207/CENPE/MAD2L1/CCNB1/CENPF/DLGAP5	8	BP	FALSE	mitotic sister chromatid separation	6/99	294/7914	0.161938	0.472211	0.400338	6	IL2RG/IL7R/TNFSF13B/CSF2RB/IL10RA/CSF1R	Environmental Information Processing
GO:0002696	positive regulation of leukocyte activation	17/208	305/17910	1.0719e-07	7.43631e-06	5.50255e-06	CORO1A/HAVCR2/ITGB2/IL7R/LRRK2/CTSC/ITGAM/CD86/PTPRC/FCER1G/LCK/TNFSF13B/AIF1/C1QA/CD2/TYROBP/NCKAP1L	17	BP	FALSE	positive regulation of leukocyte activation	3/99	112/7914	0.164776	0.472211	0.400338	3	STAT1/PIK3CG/IL10RA	Human Diseases
GO:0070661	leukocyte proliferation	16/208	270/17910	1.11731e-07	7.61533e-06	5.63502e-06	CORO1A/HAVCR2/FCGR2B/PIK3CG/IL7R/MNDA/RAC2/PTPRC/DOCK2/TNFSF13B/AIF1/KIT/LST1/TYROBP/CSF1R/NCKAP1L	16	BP	FALSE	leukocyte proliferation	4/99	171/7914	0.165912	0.472211	0.400338	4	NDUFA9/UQCRFS1/NDUFA3/CYC1	Human Diseases
GO:0033045	regulation of sister chromatid segregation	9/208	70/17910	1.1391e-07	7.63001e-06	5.64589e-06	CDCA5/NDC80/TRIP13/ZNF207/CENPE/MAD2L1/CCNB1/CENPF/DLGAP5	9	BP	FALSE	regulation of sister chromatid segregation	1/99	15/7914	0.172208	0.482706	0.409236	1	ST3GAL5	Metabolism
GO:1905818	regulation of chromosome separation	8/208	52/17910	1.40405e-07	9.1044e-06	6.73687e-06	NDC80/TRIP13/ZNF207/CENPE/MAD2L1/CCNB1/CENPF/DLGAP5	8	BP	FALSE	regulation of chromosome separation	3/99	119/7914	0.186487	0.514927	0.436553	3	STAT1/MED30/RXRG	Organismal Systems
GO:0051726	regulation of cell cycle	35/208	1149/17910	1.40608e-07	9.1044e-06	6.73687e-06	CCNB2/CDKN3/RACGAP1/NUSAP1/KIF23/NABP1/XPO1/ANLN/EVI2B/CDK1/CDCA5/NDC80/TRIP13/TPX2/ZNF207/BRIP1/RRM2/PTPRC/DTL/KIF20A/KIF14/AIF1/CENPE/FOXM1/MAD2L1/NEK2/POLDIP2/ASPM/CCNB1/UBE2C/FAM83D/CENPF/AURKA/DLGAP5/HMMR	35	BP	FALSE	regulation of cell cycle	2/99	65/7914	0.195198	0.525007	0.445098	2	IL2RG/STAT1	Human Diseases
GO:0002250	adaptive immune response	23/208	563/17910	1.76261e-07	1.12258e-05	8.30664e-06	HAVCR2/FCGR2B/PIK3CG/C1QB/IL7R/ADCY7/TRAC/C1S/CD3D/CLEC4A/CTSC/C1QC/TLR8/LAIR1/CD86/PTPRC/FCER1G/TNFSF13B/C1R/SAMSN1/CD84/C1QA/RAB27A	23	BP	FALSE	adaptive immune response	3/99	123/7914	0.199219	0.525007	0.445098	3	CTSC/CTSA/LAPTM5	Cellular Processes
GO:0006952	defense response	44/208	1681/17910	2.11817e-07	1.32728e-05	9.82128e-06	SERPINF1/CORO1A/STAT1/HAVCR2/CITED1/CD300LF/ITGB2/FCGR2B/GBP2/PIK3CG/C1QB/ADCY7/CASP1/SLAMF8/TLR1/C1S/CYBB/MNDA/KYNU/PBK/NCF2/CLEC4A/LRRK2/RNASE6/CTSC/MPEG1/C1QC/TLR8/ITGAM/IFI16/PTPRC/FCER1G/THEMIS2/LY86/AIF1/KIT/C1R/CD84/C1QA/CLEC7A/TYROBP/CSF1R/HCK/RAB27A	44	BP	FALSE	defense response	3/99	124/7914	0.202435	0.525007	0.445098	3	PIK3CG/ADCY7/FCER1G	Organismal Systems
GO:0150076	neuroinflammatory response	9/208	76/17910	2.3498e-07	1.44904e-05	1.07223e-05	ITGB2/LRRK2/CTSC/TLR8/ITGAM/PTPRC/AIF1/C1QA/TYROBP	9	BP	FALSE	neuroinflammatory response	4/99	186/7914	0.203544	0.525007	0.445098	4	STAT1/PIK3CG/CD86/HCK	Human Diseases
GO:0045931	positive regulation of mitotic cell cycle	12/208	154/17910	2.47625e-07	1.50316e-05	1.11228e-05	NUSAP1/CDK1/CDCA5/NDC80/DTL/AIF1/MAD2L1/POLDIP2/CCNB1/UBE2C/AURKA/DLGAP5	12	BP	FALSE	positive regulation of mitotic cell cycle	2/99	67/7914	0.204327	0.525007	0.445098	2	ARPC2/HCLS1	Human Diseases
GO:0033047	regulation of mitotic sister chromatid segregation	8/208	57/17910	2.93346e-07	1.75331e-05	1.29738e-05	NDC80/TRIP13/ZNF207/CENPE/MAD2L1/CCNB1/CENPF/DLGAP5	8	BP	FALSE	regulation of mitotic sister chromatid segregation	2/99	68/7914	0.20891	0.529429	0.448848	2	RAC2/FCER1G	Organismal Systems
GO:0006897	endocytosis	25/208	675/17910	3.17085e-07	1.86648e-05	1.38111e-05	IL2RG/CORO1A/RABEP2/CD300LF/ITGB2/FCGR2B/PIK3CG/LRP4/WIPF1/ARPC2/NCF2/LRRK2/EPN1/ITGAM/PTPRC/FCER1G/DOCK2/NCF4/AIF1/IL10RA/CLEC7A/TYROBP/HCK/NCKAP1L/RAB27A	25	BP	FALSE	endocytosis	2/99	69/7914	0.213504	0.53376	0.452519	2	PDGFRA/KIT	Human Diseases
GO:0032101	regulation of response to external stimulus	29/208	873/17910	3.28429e-07	1.9044e-05	1.40918e-05	SERPINF1/STAT1/HAVCR2/ITGB2/NBL1/PDGFRA/FCGR2B/PIK3CG/C1QB/ADCY7/SLAMF8/C1S/PLAUR/PBK/RAC2/LRRK2/CTSC/C1QC/ITGAM/PTPRC/FCER1G/LY86/AIF1/C1R/C1QA/PLEK/HCK/NCKAP1L/PLAU	29	BP	FALSE	regulation of response to external stimulus	3/99	131/7914	0.225273	0.555674	0.471098	3	CCNB2/IL7R/CCNB1	Environmental Information Processing
GO:0002275	myeloid cell activation involved in immune response	22/208	542/17910	3.70561e-07	2.1171e-05	1.56657e-05	HAVCR2/ITGB2/PIK3CG/CYBB/PLAUR/MNDA/RAC2/CRISPLD2/CTSC/ITGAM/LAIR1/PTPRC/FCER1G/DOCK2/KIT/CTSA/CD53/CD84/TYROBP/NCKAP1L/PLAU/RAB27A	22	BP	FALSE	myeloid cell activation involved in immune response	2/99	73/7914	0.231969	0.557328	0.4725	2	BIRC5/TOP2A	Human Diseases
GO:0048583	regulation of response to stimulus	82/208	4275/17910	3.91478e-07	2.20419e-05	1.63101e-05	SERPINF1/RACGAP1/RABEP2/STAT1/HAVCR2/CITED1/USP34/CD300LF/ITGB2/NBL1/PDGFRA/FCGR2B/SLC25A5/PIK3CG/C1QB/IL7R/ADCY7/LRP4/CDK1/CASP1/SLAMF8/TRAC/TRBC1/TLR1/C1S/WIPF1/PLAUR/MNDA/CD3D/PBK/ARPC2/RAC2/CLEC4A/TPX2/LRRK2/RAD51AP1/TENM1/BRIP1/HCLS1/CTSC/EPN1/C1QC/TLR8/ITGAM/LAIR1/IFI16/CD86/PTPRC/FCER1G/LCK/TNFSF13B/KIF14/SFRP2/THEMIS2/DCN/LY86/AIF1/KIT/CEP55/C1R/FOXM1/SAMSN1/IL10RA/CD84/C1QA/MMRN2/CLEC7A/…	82	BP	FALSE	regulation of response to stimulus	2/99	73/7914	0.231969	0.557328	0.4725	2	ARPC2/HCLS1	Human Diseases
GO:0002366	leukocyte activation involved in immune response	25/208	684/17910	4.05563e-07	2.23953e-05	1.65716e-05	CORO1A/HAVCR2/ITGB2/FCGR2B/PIK3CG/CYBB/PLAUR/MNDA/RAC2/CRISPLD2/CTSC/ITGAM/LAIR1/CD86/PTPRC/FCER1G/DOCK2/KIT/CTSA/CD53/CD84/TYROBP/NCKAP1L/PLAU/RAB27A	25	BP	FALSE	leukocyte activation involved in immune response	4/99	199/7914	0.238017	0.564528	0.478604	4	PDGFRA/COL6A3/RAC2/PARVG	Cellular Processes
GO:1903557	positive regulation of tumor necrosis factor superfamily cytokine production	9/208	81/17910	4.09283e-07	2.23953e-05	1.65716e-05	HAVCR2/TLR1/CYBB/LRRK2/CD86/PTPRC/FCER1G/CD2/TYROBP	9	BP	FALSE	positive regulation of tumor necrosis factor superfamily cytokine production	2/99	75/7914	0.241243	0.564936	0.47895	2	STAT1/RAC2	Human Diseases
GO:0008283	cell proliferation	48/208	1969/17910	4.3465e-07	2.3453e-05	1.73542e-05	SERPINF1/CORO1A/CDKN3/RACGAP1/STAT1/HAVCR2/CITED1/MELK/PDGFRA/FCGR2B/SLC25A5/PIK3CG/IL7R/CDK1/MNDA/RAC2/LRRK2/TENM1/BRIP1/HCLS1/BIRC5/IFI16/CD86/PTPRC/DOCK2/TNFSF13B/KIF14/SFRP2/AIF1/KIT/AIMP2/FOXM1/LST1/TYROBP/ASPM/CCNB1/RBM5/FAM83D/CSF1R/CENPF/GINS1/PRRX1/HCK/NCKAP1L/DLGAP5/PLAU/FBLN1/SHCBP1	48	BP	FALSE	cell proliferation	1/99	23/7914	0.25169	0.574848	0.487354	1	SEC62	Genetic Information Processing
GO:0051276	chromosome organization	33/208	1097/17910	4.4842e-07	2.37186e-05	1.75508e-05	KIF4A/RACGAP1/MLLT6/NUSAP1/KIF23/CENPK/KANSL1/CDK1/CENPW/CDCA5/NDC80/TRIP13/LRRK2/ZNF207/BRIP1/EPC2/BAZ2B/NCAPG/KIF14/OIP5/POGZ/CENPE/MAD2L1/NEK2/CENPN/BRD2/ARID4A/CCNB1/TOP2A/CENPF/GINS1/AURKA/DLGAP5	33	BP	FALSE	chromosome organization	1/99	23/7914	0.25169	0.574848	0.487354	1	CTSA	Organismal Systems
GO:0002263	cell activation involved in immune response	25/208	688/17910	4.51783e-07	2.37186e-05	1.75508e-05	CORO1A/HAVCR2/ITGB2/FCGR2B/PIK3CG/CYBB/PLAUR/MNDA/RAC2/CRISPLD2/CTSC/ITGAM/LAIR1/CD86/PTPRC/FCER1G/DOCK2/KIT/CTSA/CD53/CD84/TYROBP/NCKAP1L/PLAU/RAB27A	25	BP	FALSE	cell activation involved in immune response	2/99	80/7914	0.264492	0.596719	0.505896	2	CASP1/ARPC2	Human Diseases
GO:0002444	myeloid leukocyte mediated immunity	22/208	549/17910	4.60294e-07	2.38433e-05	1.7643e-05	ITGB2/FCGR2B/PIK3CG/CYBB/PLAUR/MNDA/RAC2/CRISPLD2/CTSC/ITGAM/LAIR1/PTPRC/FCER1G/DOCK2/KIT/CTSA/CD53/CD84/TYROBP/NCKAP1L/PLAU/RAB27A	22	BP	FALSE	myeloid leukocyte mediated immunity	2/99	82/7914	0.273801	0.610278	0.517391	2	FCGR2B/RAC2	Organismal Systems
GO:1901987	regulation of cell cycle phase transition	20/208	464/17910	5.09322e-07	2.60357e-05	1.92654e-05	ANLN/CDK1/CDCA5/NDC80/TRIP13/TPX2/ZNF207/DTL/KIF14/AIF1/CENPE/MAD2L1/NEK2/CCNB1/UBE2C/FAM83D/CENPF/AURKA/DLGAP5/HMMR	20	BP	FALSE	regulation of cell cycle phase transition	3/99	148/7914	0.282501	0.622175	0.527477	3	ADCY7/NDUFA9/NDUFA3	Organismal Systems
GO:1901990	regulation of mitotic cell cycle phase transition	19/208	428/17910	6.40162e-07	3.22991e-05	2.39e-05	ANLN/CDK1/CDCA5/NDC80/TRIP13/TPX2/ZNF207/DTL/KIF14/AIF1/CENPE/MAD2L1/NEK2/CCNB1/UBE2C/CENPF/AURKA/DLGAP5/HMMR	19	BP	FALSE	regulation of mitotic cell cycle phase transition	2/99	86/7914	0.292402	0.629004	0.533267	2	UQCRFS1/CYC1	Organismal Systems
GO:0006887	exocytosis	28/208	862/17910	8.36336e-07	4.1656e-05	3.08237e-05	CORO1A/ITGB2/FCGR2B/PIK3CG/CYBB/PLAUR/MNDA/RAC2/CRISPLD2/LRRK2/CTSC/ITGAM/LAIR1/PTPRC/FCER1G/DOCK2/SRGN/KIT/CTSA/CD53/CD84/PLEK/TYROBP/STXBP5L/HCK/NCKAP1L/PLAU/RAB27A	28	BP	FALSE	exocytosis	2/99	86/7914	0.292402	0.629004	0.533267	2	RAC2/BIRC5	Human Diseases
GO:0008608	attachment of spindle microtubules to kinetochore	6/208	29/17910	8.6773e-07	4.26725e-05	3.15759e-05	RACGAP1/NDC80/ZNF207/CENPE/NEK2/CCNB1	6	BP	FALSE	attachment of spindle microtubules to kinetochore	2/99	88/7914	0.301684	0.641512	0.543871	2	COL6A3/HMMR	Environmental Information Processing
GO:0043030	regulation of macrophage activation	8/208	66/17910	9.32405e-07	4.52799e-05	3.35052e-05	HAVCR2/ITGB2/FCGR2B/LRRK2/CTSC/ITGAM/PTPRC/C1QA	8	BP	FALSE	regulation of macrophage activation	4/99	225/7914	0.310396	0.652537	0.553217	4	PDGFRA/ADCY7/RAC2/IL10RA	Human Diseases
GO:0016192	vesicle-mediated transport	46/208	1899/17910	9.67e-07	4.63802e-05	3.43194e-05	KIF4A/IL2RG/CORO1A/RACGAP1/RABEP2/CD300LF/ITGB2/KIF23/FCGR2B/PIK3CG/LRP4/ARL4C/CYBB/WIPF1/PLAUR/MNDA/ARPC2/RAC2/NCF2/CRISPLD2/LRRK2/CTSC/EPN1/ITGAM/LAIR1/PTPRC/FCER1G/DOCK2/KIF20A/NCF4/SRGN/AIF1/KIT/CENPE/CTSA/CD53/IL10RA/CD84/CLEC7A/PLEK/TYROBP/STXBP5L/HCK/NCKAP1L/PLAU/RAB27A	46	BP	FALSE	vesicle-mediated transport	1/99	31/7914	0.32361	0.653611	0.554128	1	GALNT7	Metabolism
GO:1902850	microtubule cytoskeleton organization involved in mitosis	10/208	116/17910	1.00593e-06	4.7424e-05	3.50918e-05	KIF4A/RACGAP1/NUSAP1/KIF23/NDC80/TPX2/ZNF207/CENPE/MAD2L1/CCNB1	10	BP	FALSE	microtubule cytoskeleton organization involved in mitosis	1/99	31/7914	0.32361	0.653611	0.554128	1	FCER1G	Human Diseases
GO:0046651	lymphocyte proliferation	14/208	244/17910	1.04598e-06	4.7424e-05	3.50918e-05	CORO1A/HAVCR2/FCGR2B/PIK3CG/IL7R/MNDA/RAC2/PTPRC/DOCK2/TNFSF13B/AIF1/LST1/TYROBP/NCKAP1L	14	BP	FALSE	lymphocyte proliferation	3/99	160/7914	0.323693	0.653611	0.554128	3	SERPINF1/RAC2/SFRP2	Environmental Information Processing
GO:0042110	T cell activation	19/208	443/17910	1.07222e-06	4.7424e-05	3.50918e-05	CORO1A/HAVCR2/FCGR2B/PIK3CG/IL7R/CD3D/RAC2/CLEC4A/CD86/PTPRC/DOCK2/LCK/TNFSF13B/AIF1/KIT/CD2/CLEC7A/NCKAP1L/RAB27A	19	BP	FALSE	T cell activation	2/99	94/7914	0.329395	0.653611	0.554128	2	NBL1/DCN	Environmental Information Processing
GO:0007094	mitotic spindle assembly checkpoint	6/208	30/17910	1.07421e-06	4.7424e-05	3.50918e-05	NDC80/TRIP13/ZNF207/MAD2L1/CCNB1/CENPF	6	BP	FALSE	mitotic spindle assembly checkpoint	4/99	232/7914	0.330338	0.653611	0.554128	4	PDGFRA/RAC2/KIT/CSF1R	Environmental Information Processing
GO:0031577	spindle checkpoint	6/208	30/17910	1.07421e-06	4.7424e-05	3.50918e-05	NDC80/TRIP13/ZNF207/MAD2L1/CCNB1/CENPF	6	BP	FALSE	spindle checkpoint	1/99	32/7914	0.332105	0.653611	0.554128	1	BIRC5	Cellular Processes
GO:0071173	spindle assembly checkpoint	6/208	30/17910	1.07421e-06	4.7424e-05	3.50918e-05	NDC80/TRIP13/ZNF207/MAD2L1/CCNB1/CENPF	6	BP	FALSE	spindle assembly checkpoint	2/99	98/7914	0.347712	0.670205	0.568197	2	PDGFRA/RAC2	Human Diseases
GO:0071174	mitotic spindle checkpoint	6/208	30/17910	1.07421e-06	4.7424e-05	3.50918e-05	NDC80/TRIP13/ZNF207/MAD2L1/CCNB1/CENPF	6	BP	FALSE	mitotic spindle checkpoint	3/99	167/7914	0.347782	0.670205	0.568197	3	SLC25A5/PIK3CG/ADCY7	Environmental Information Processing
GO:1903980	positive regulation of microglial cell activation	5/208	17/17910	1.11222e-06	4.85501e-05	3.5925e-05	ITGB2/LRRK2/CTSC/ITGAM/C1QA	5	BP	FALSE	positive regulation of microglial cell activation	2/99	100/7914	0.356811	0.680517	0.576939	2	STAT1/CYBB	Human Diseases
GO:0032943	mononuclear cell proliferation	14/208	246/17910	1.15264e-06	4.95436e-05	3.66602e-05	CORO1A/HAVCR2/FCGR2B/PIK3CG/IL7R/MNDA/RAC2/PTPRC/DOCK2/TNFSF13B/AIF1/LST1/TYROBP/NCKAP1L	14	BP	FALSE	mononuclear cell proliferation	2/99	101/7914	0.361345	0.68213	0.578307	2	ADCY7/KIT	Organismal Systems
GO:0090068	positive regulation of cell cycle process	15/208	283/17910	1.16105e-06	4.95436e-05	3.66602e-05	RACGAP1/NUSAP1/KIF23/CDK1/CDCA5/NDC80/DTL/KIF14/AIF1/MAD2L1/CCNB1/UBE2C/FAM83D/AURKA/DLGAP5	15	BP	FALSE	positive regulation of cell cycle process	2/99	102/7914	0.365867	0.683253	0.579259	2	ITGB2/ITGAM	Human Diseases
GO:0051304	chromosome separation	8/208	68/17910	1.17641e-06	4.95436e-05	3.66602e-05	NDC80/TRIP13/ZNF207/CENPE/MAD2L1/CCNB1/CENPF/DLGAP5	8	BP	FALSE	chromosome separation	1/99	37/7914	0.373019	0.683253	0.579259	1	ASPDH	Metabolism
GO:0007051	spindle organization	11/208	147/17910	1.18599e-06	4.95436e-05	3.66602e-05	KIF4A/RACGAP1/KIF23/NDC80/TPX2/ZNF207/CENPE/NEK2/ASPM/CCNB1/AURKA	11	BP	FALSE	spindle organization	1/99	37/7914	0.373019	0.683253	0.579259	1	RXRG	Human Diseases
GO:0033043	regulation of organelle organization	33/208	1147/17910	1.20926e-06	4.99785e-05	3.6982e-05	CORO1A/RABEP2/MLLT6/NUSAP1/PDGFRA/SLC25A5/XPO1/ANLN/CDCA5/PLAUR/ARPC2/NDC80/RAC2/TRIP13/TPX2/LRRK2/ZNF207/TENM1/HCLS1/DCN/CENPE/MAD2L1/NEK2/PLEK/CCNB1/UBE2C/TOP2A/CSF1R/CENPF/AURKA/HCK/NCKAP1L/DLGAP5	33	BP	FALSE	regulation of organelle organization	1/99	38/7914	0.380899	0.689405	0.584474	1	CD86	Human Diseases
GO:1903978	regulation of microglial cell activation	6/208	31/17910	1.31919e-06	5.39479e-05	3.99192e-05	ITGB2/LRRK2/CTSC/ITGAM/PTPRC/C1QA	6	BP	FALSE	regulation of microglial cell activation	2/99	106/7914	0.383831	0.689405	0.584474	2	ADCY7/RXRG	Organismal Systems
GO:0030261	chromosome condensation	6/208	32/17910	1.60798e-06	6.37449e-05	4.71685e-05	NUSAP1/CDK1/CDCA5/NCAPG/CCNB1/TOP2A	6	BP	FALSE	chromosome condensation	1/99	40/7914	0.396366	0.7048	0.597526	1	CYBB	Cellular Processes
GO:0045841	negative regulation of mitotic metaphase/anaphase transition	6/208	32/17910	1.60798e-06	6.37449e-05	4.71685e-05	NDC80/TRIP13/ZNF207/MAD2L1/CCNB1/CENPF	6	BP	FALSE	negative regulation of mitotic metaphase/anaphase transition	1/99	41/7914	0.403956	0.7048	0.597526	1	BRIP1	Genetic Information Processing
GO:2000816	negative regulation of mitotic sister chromatid separation	6/208	32/17910	1.60798e-06	6.37449e-05	4.71685e-05	NDC80/TRIP13/ZNF207/MAD2L1/CCNB1/CENPF	6	BP	FALSE	negative regulation of mitotic sister chromatid separation	1/99	41/7914	0.403956	0.7048	0.597526	1	CD86	Human Diseases
GO:0045787	positive regulation of cell cycle	17/208	373/17910	1.78628e-06	7.00978e-05	5.18695e-05	RACGAP1/NUSAP1/KIF23/EVI2B/CDK1/CDCA5/NDC80/DTL/KIF14/AIF1/MAD2L1/POLDIP2/CCNB1/UBE2C/FAM83D/AURKA/DLGAP5	17	BP	FALSE	positive regulation of cell cycle	2/99	112/7914	0.410365	0.7048	0.597526	2	PIK3CG/ADCY7	Organismal Systems
GO:0050000	chromosome localization	8/208	72/17910	1.83065e-06	7.04165e-05	5.21053e-05	CDCA5/NDC80/KIF14/CENPE/CCNB1/FAM83D/CENPF/DLGAP5	8	BP	FALSE	chromosome localization	1/99	42/7914	0.411451	0.7048	0.597526	1	KYNU	Metabolism
GO:0051303	establishment of chromosome localization	8/208	72/17910	1.83065e-06	7.04165e-05	5.21053e-05	CDCA5/NDC80/KIF14/CENPE/CCNB1/FAM83D/CENPF/DLGAP5	8	BP	FALSE	establishment of chromosome localization	1/99	43/7914	0.418853	0.710897	0.602695	1	CD86	Human Diseases
GO:0001909	leukocyte mediated cytotoxicity	9/208	97/17910	1.9103e-06	7.13367e-05	5.27862e-05	CORO1A/HAVCR2/FCGR2B/IL7R/CTSC/ITGAM/PTPRC/TYROBP/RAB27A	9	BP	FALSE	leukocyte mediated cytotoxicity	3/99	193/7914	0.436007	0.733285	0.621675	3	PDGFRA/SLC25A5/ADCY7	Environmental Information Processing
GO:0009605	response to external stimulus	52/208	2331/17910	1.93031e-06	7.13367e-05	5.27862e-05	SERPINF1/CORO1A/STAT1/HAVCR2/CITED1/ITGB2/NBL1/PDGFRA/FCGR2B/PIK3CG/C1QB/ADCY7/CASP1/SLAMF8/TLR1/C1S/CYBB/WIPF1/PLAUR/KYNU/PBK/ECSCR/RAC2/LRRK2/RNASE6/BRIP1/CTSC/MPEG1/C1QC/TLR8/ITGAM/IFI16/PTPRC/FCER1G/DOCK2/SFRP2/DCN/LY86/AIF1/KIT/C1R/CSF2RB/IL10RA/C1QA/CLEC7A/FPR3/PLEK/CCNB1/CSF1R/HCK/NCKAP1L/PLAU	52	BP	FALSE	response to external stimulus	2/99	119/7914	0.440614	0.734356	0.622583	2	RAC2/FCER1G	Environmental Information Processing
GO:0043032	positive regulation of macrophage activation	6/208	33/17910	1.94638e-06	7.13367e-05	5.27862e-05	HAVCR2/ITGB2/LRRK2/CTSC/ITGAM/C1QA	6	BP	FALSE	positive regulation of macrophage activation	1/99	49/7914	0.461367	0.755335	0.64037	1	ADCY7	Organismal Systems
GO:1902100	negative regulation of metaphase/anaphase transition of cell cycle	6/208	33/17910	1.94638e-06	7.13367e-05	5.27862e-05	NDC80/TRIP13/ZNF207/MAD2L1/CCNB1/CENPF	6	BP	FALSE	negative regulation of metaphase/anaphase transition of cell cycle	1/99	49/7914	0.461367	0.755335	0.64037	1	ITGB2	Human Diseases
GO:1905819	negative regulation of chromosome separation	6/208	33/17910	1.94638e-06	7.13367e-05	5.27862e-05	NDC80/TRIP13/ZNF207/MAD2L1/CCNB1/CENPF	6	BP	FALSE	negative regulation of chromosome separation	1/99	51/7914	0.474842	0.770578	0.653292	1	CASP1	Human Diseases
GO:0051128	regulation of cellular component organization	52/208	2340/17910	2.1662e-06	7.83421e-05	5.79699e-05	SERPINF1/IL2RG/CORO1A/RABEP2/MLLT6/CD300LF/NUSAP1/ITGB2/PDGFRA/FCGR2B/SLC25A5/XPO1/ANLN/CRBN/LRP4/CDCA5/PLAUR/ARPC2/NDC80/RAC2/TRIP13/TPX2/LRRK2/ZNF207/TENM1/HCLS1/PTPRC/DOCK2/KIF14/SFRP2/DCN/KIT/CENPE/CD53/MAD2L1/IL10RA/NEK2/LST1/PLEK/TYROBP/CCNB1/UBE2C/TOP2A/CSF1R/CENPF/AURKA/PRRX1/HCK/NCKAP1L/DLGAP5/FBLN1/RAB27A	52	BP	FALSE	regulation of cellular component organization	2/99	130/7914	0.486399	0.778251	0.659797	2	ADCY7/RRM2	Metabolism
GO:0002764	immune response-regulating signaling pathway	22/208	603/17910	2.17785e-06	7.83421e-05	5.79699e-05	HAVCR2/CD300LF/ITGB2/FCGR2B/TRAC/TRBC1/TLR1/WIPF1/MNDA/CD3D/ARPC2/CLEC4A/TLR8/ITGAM/PTPRC/FCER1G/LCK/THEMIS2/KIT/CLEC7A/HCK/NCKAP1L	22	BP	FALSE	immune response-regulating signaling pathway	1/99	53/7914	0.487984	0.778251	0.659797	1	CD86	Human Diseases
GO:0098657	import into cell	25/208	751/17910	2.21551e-06	7.89657e-05	5.84313e-05	IL2RG/CORO1A/RABEP2/CD300LF/ITGB2/FCGR2B/PIK3CG/LRP4/WIPF1/ARPC2/NCF2/LRRK2/EPN1/ITGAM/PTPRC/FCER1G/DOCK2/NCF4/AIF1/IL10RA/CLEC7A/TYROBP/HCK/NCKAP1L/RAB27A	25	BP	FALSE	import into cell	1/99	55/7914	0.5008	0.783993	0.664666	1	ADCY7	Organismal Systems
GO:0007010	cytoskeleton organization	32/208	1124/17910	2.24403e-06	7.92551e-05	5.86454e-05	KIF4A/CORO1A/RACGAP1/NUSAP1/KIF23/PDGFRA/XPO1/ANLN/CDK1/WIPF1/ARPC2/NDC80/RAC2/TPX2/ZNF207/TENM1/HCLS1/DOCK2/KIF20A/AIF1/KIT/CENPE/MAD2L1/NEK2/PLEK/TYROBP/ASPM/CCNB1/CSF1R/AURKA/HCK/NCKAP1L	32	BP	FALSE	cytoskeleton organization	1/99	56/7914	0.507089	0.783993	0.664666	1	RRM2	Metabolism
GO:0072686	mitotic spindle	9/214	97/18675	1.72013e-06	8.27574e-05	6.23673e-05	RACGAP1/KIF23/CDK1/TPX2/CENPE/MAD2L1/ASPM/FAM83D/AURKA	9	CC	FALSE	mitotic spindle	4/99	295/7914	0.507439	0.783993	0.664666	4	PDGFRA/RAC2/KIT/CSF1R	Environmental Information Processing
GO:0006996	organelle organization	67/208	3372/17910	2.48212e-06	8.6874e-05	6.42831e-05	KIF4A/CCNB2/CORO1A/RACGAP1/RABEP2/MLLT6/NUSAP1/KIF23/PDGFRA/CENPK/SLC25A5/XPO1/ANLN/KANSL1/CDK1/CENPW/SLAMF8/NDUFA9/CDCA5/WIPF1/PLAUR/ARPC2/NDC80/RAC2/TRIP13/TPX2/LRRK2/ZNF207/TENM1/BRIP1/HCLS1/CTSC/EPC2/NDUFA3/BAZ2B/DOCK2/KIF20A/NCAPG/KIF14/OIP5/APOO/DCN/SRGN/AIF1/POGZ/KIT/CENPE/MAD2L1/NEK2/CENPN/POLDIP2/BRD2/PLEK/TYROBP/ASPM/ARID4A/CCNB1/UBE2C/TOP2A/CSF1R/CENPF/GINS1/AURKA/HCK/NCKAP1L/DLGAP5/RA…	67	BP	FALSE	organelle organization	1/99	57/7914	0.513299	0.783993	0.664666	1	RRM2	Metabolism
GO:0010941	regulation of cell death	41/208	1659/17910	2.63001e-06	9.12285e-05	6.75052e-05	SERPINF1/CORO1A/CALHM2/STAT1/CITED1/MELK/ITGB2/FCGR2B/SLC25A5/PIK3CG/IL7R/EVI2B/CDK1/CASP1/PLAUR/MNDA/ECSCR/LRRK2/HCLS1/CTSC/ITGAM/BIRC5/PTPRC/FCER1G/LCK/KIF14/SFRP2/AIF1/KIT/AIMP2/MAD2L1/C1QA/TYROBP/RBM5/TOP2A/CSF1R/STK17B/AURKA/HCK/BCL2A1/NCKAP1L	41	BP	FALSE	regulation of cell death	2/99	137/7914	0.514319	0.783993	0.664666	2	PIK3CG/ADCY7	Environmental Information Processing
GO:0033048	negative regulation of mitotic sister chromatid segregation	6/208	35/17910	2.79779e-06	9.61896e-05	7.11763e-05	NDC80/TRIP13/ZNF207/MAD2L1/CCNB1/CENPF	6	BP	FALSE	negative regulation of mitotic sister chromatid segregation	1/99	58/7914	0.519431	0.783993	0.664666	1	HEPH	Organismal Systems
GO:0034508	centromere complex assembly	7/208	54/17910	2.87213e-06	9.78792e-05	7.24265e-05	CENPK/CENPW/OIP5/POGZ/CENPE/CENPN/CENPF	7	BP	FALSE	centromere complex assembly	2/99	139/7914	0.522114	0.783993	0.664666	2	RAC2/NCF2	Human Diseases
GO:0002757	immune response-activating signal transduction	21/208	567/17910	2.97373e-06	0.00010046	7.43363e-05	HAVCR2/CD300LF/ITGB2/FCGR2B/TRAC/TRBC1/TLR1/WIPF1/MNDA/CD3D/ARPC2/CLEC4A/TLR8/ITGAM/PTPRC/FCER1G/LCK/THEMIS2/CLEC7A/HCK/NCKAP1L	21	BP	FALSE	immune response-activating signal transduction	1/99	59/7914	0.525487	0.783993	0.664666	1	RAC2	Environmental Information Processing
GO:0051246	regulation of protein metabolic process	57/208	2700/17910	3.04449e-06	0.000101964	7.54491e-05	CDKN3/HAVCR2/MLLT6/ITGB2/PDGFRA/FCGR2B/PIK3CG/XPO1/C1QB/COL6A3/ADCY7/LRP4/CDK1/CASP1/TLR1/C1S/CYBB/PLAUR/PBK/ECSCR/RAC2/TPX2/LRRK2/TENM1/HCLS1/CTSC/CDCA2/C1QC/TLR8/BIRC5/IFI16/CSTA/CD86/PTPRC/LCK/DTL/KIF14/SFRP2/AIF1/KIT/CENPE/CTSA/C1R/AIMP2/FOXM1/SAMSN1/MAD2L1/C1QA/TYROBP/CCNB1/UBE2C/FANCI/FAM83D/CSF1R/AURKA/NCKAP1L/FBLN1	57	BP	FALSE	regulation of protein metabolic process	1/99	62/7914	0.543206	0.793454	0.672687	1	ADCY7	Organismal Systems
GO:0051310	metaphase plate congression	7/208	55/17910	3.25883e-06	0.00010821	8.00707e-05	CDCA5/NDC80/KIF14/CENPE/CCNB1/FAM83D/CENPF	7	BP	FALSE	metaphase plate congression	4/99	310/7914	0.546944	0.793454	0.672687	4	KIF23/PDGFRA/CDCA5/PLAU	Human Diseases
GO:0032760	positive regulation of tumor necrosis factor production	8/208	78/17910	3.37885e-06	0.000111244	8.23162e-05	HAVCR2/TLR1/CYBB/LRRK2/PTPRC/FCER1G/CD2/TYROBP	8	BP	FALSE	positive regulation of tumor necrosis factor production	1/99	63/7914	0.548965	0.793454	0.672687	1	CASP1	Organismal Systems
GO:0098883	synapse pruning	4/208	10/17910	3.51398e-06	0.000114721	8.48887e-05	C1QB/C1QC/ITGAM/C1QA	4	BP	FALSE	synapse pruning	2/99	149/7914	0.559834	0.793454	0.672687	2	PIK3CG/ADCY7	Organismal Systems
GO:0007346	regulation of mitotic cell cycle	22/208	622/17910	3.59561e-06	0.000116408	8.6137e-05	NUSAP1/NABP1/ANLN/CDK1/CDCA5/NDC80/TRIP13/TPX2/ZNF207/DTL/KIF14/AIF1/CENPE/MAD2L1/NEK2/POLDIP2/CCNB1/UBE2C/CENPF/AURKA/DLGAP5/HMMR	22	BP	FALSE	regulation of mitotic cell cycle	1/99	65/7914	0.560269	0.793454	0.672687	1	ADCY7	Organismal Systems
GO:0005694	chromosome	29/214	982/18675	2.76818e-06	0.000119862	9.03301e-05	KIF4A/STAT1/NUSAP1/NABP1/CENPK/XPO1/KANSL1/CDK1/CENPW/CDCA5/ARPC2/NDC80/RAD51AP1/ZNF207/CDCA2/BIRC5/NUF2/DTL/NCAPG/OIP5/POGZ/CENPE/MAD2L1/NEK2/PELP1/CENPN/CCNB1/TOP2A/CENPF	29	CC	FALSE	chromosome	1/99	66/7914	0.565815	0.793454	0.672687	1	RXRG	Human Diseases
GO:0033046	negative regulation of sister chromatid segregation	6/208	37/17910	3.9304e-06	0.000126195	9.3379e-05	NDC80/TRIP13/ZNF207/MAD2L1/CCNB1/CENPF	6	BP	FALSE	negative regulation of sister chromatid segregation	2/99	153/7914	0.574327	0.793454	0.672687	2	PIK3CG/ADCY7	Organismal Systems
GO:0032940	secretion by cell	37/208	1449/17910	4.23445e-06	0.000134843	9.97781e-05	CORO1A/HAVCR2/ITGB2/FCGR2B/SLC25A5/PIK3CG/CASP1/TLR1/CYBB/PLAUR/MNDA/RAC2/CRISPLD2/LRRK2/CTSC/TLR8/ITGAM/LAIR1/PTPRC/FCER1G/DOCK2/TNFSF13B/SRGN/AIF1/KIT/CTSA/CD53/CD84/CD2/PLEK/TYROBP/STXBP5L/CSF1R/HCK/NCKAP1L/PLAU/RAB27A	37	BP	FALSE	secretion by cell	2/99	154/7914	0.577896	0.793454	0.672687	2	ITGB2/BIRC5	Environmental Information Processing
GO:0031347	regulation of defense response	27/208	885/17910	4.34001e-06	0.000137081	0.000101434	SERPINF1/STAT1/HAVCR2/CD300LF/ITGB2/FCGR2B/PIK3CG/C1QB/ADCY7/SLAMF8/TLR1/C1S/MNDA/PBK/CLEC4A/LRRK2/CTSC/C1QC/TLR8/ITGAM/IFI16/PTPRC/FCER1G/C1R/C1QA/CLEC7A/HCK	27	BP	FALSE	regulation of defense response	1/99	69/7914	0.582042	0.793454	0.672687	1	RXRG	Organismal Systems
GO:0051985	negative regulation of chromosome segregation	6/208	38/17910	4.62243e-06	0.000144824	0.000107164	NDC80/TRIP13/ZNF207/MAD2L1/CCNB1/CENPF	6	BP	FALSE	negative regulation of chromosome segregation	1/99	70/7914	0.587317	0.793454	0.672687	1	STAT1	Organismal Systems
GO:0051249	regulation of lymphocyte activation	17/208	401/17910	4.71953e-06	0.000146683	0.000108539	CORO1A/HAVCR2/FCGR2B/IL7R/SLAMF8/MNDA/RAC2/CD86/PTPRC/LCK/TNFSF13B/AIF1/SAMSN1/CD2/LST1/TYROBP/NCKAP1L	17	BP	FALSE	regulation of lymphocyte activation	1/99	71/7914	0.592525	0.793454	0.672687	1	RAC2	Cellular Processes
GO:0006468	protein phosphorylation	43/208	1835/17910	5.60148e-06	0.000172712	0.0001278	CCNB2/IL2RG/CDKN3/HAVCR2/MELK/ITGB2/PDGFRA/FCGR2B/PIK3CG/ADCY7/LRP4/CDK1/PLAUR/PBK/RAC2/PDIK1L/TPX2/LRRK2/TENM1/HCLS1/TLR8/BIRC5/PTPRC/LCK/KIF14/SFRP2/AIF1/KIT/CENPE/CSF2RB/ERG/FOXM1/SAMSN1/NEK2/CCNB1/FAM83D/CSF1R/STK17B/AURKA/HCK/SH2D3C/NCKAP1L/FBLN1	43	BP	FALSE	protein phosphorylation	1/99	72/7914	0.597669	0.793454	0.672687	1	ADCY7	Organismal Systems
GO:0050766	positive regulation of phagocytosis	7/208	60/17910	5.9051e-06	0.00018064	0.000133666	IL2RG/CD300LF/FCGR2B/PTPRC/DOCK2/NCKAP1L/RAB27A	7	BP	FALSE	positive regulation of phagocytosis	1/99	72/7914	0.597669	0.793454	0.672687	1	PDGFRA	Human Diseases
GO:0150078	positive regulation of neuroinflammatory response	5/208	24/17910	7.15005e-06	0.000217015	0.000160582	ITGB2/LRRK2/CTSC/ITGAM/C1QA	5	BP	FALSE	positive regulation of neuroinflammatory response	2/99	162/7914	0.605672	0.793454	0.672687	2	STAT1/BIRC5	Human Diseases
GO:0048523	negative regulation of cellular process	82/208	4580/17910	7.29126e-06	0.000218561	0.000161726	SERPINF1/CORO1A/CDKN3/STAT1/HAVCR2/CITED1/MLLT6/CD300LF/ITGB2/NABP1/NBL1/PDGFRA/FCGR2B/SLC25A5/PIK3CG/XPO1/IL7R/COL6A3/EVI2B/CRBN/LRP4/CDK1/SLAMF8/PLAUR/MNDA/PBK/NDC80/TRIP13/LRRK2/ZNF207/TENM1/BRIP1/HCLS1/CTSC/EPN1/C1QC/TLR8/ITGAM/RRM2/BIRC5/IFI16/CSTA/PTPRC/FCER1G/LCK/DTL/KIF14/SFRP2/DCN/SRGN/AIF1/KIT/CTSA/AIMP2/FOXM1/SAMSN1/MAD2L1/IL10RA/CD84/NEK2/MMRN2/C1D/LST1/POLDIP2/PLEK/TYROBP/ASPM/STXBP5…	82	BP	FALSE	negative regulation of cellular process	1/99	74/7914	0.607764	0.793454	0.672687	1	PIK3CG	Metabolism
GO:0006911	phagocytosis, engulfment	6/208	41/17910	7.3135e-06	0.000218561	0.000161726	ITGB2/FCGR2B/ITGAM/FCER1G/AIF1/NCKAP1L	6	BP	FALSE	phagocytosis, engulfment	1/99	74/7914	0.607764	0.793454	0.672687	1	ADCY7	Organismal Systems
GO:0016310	phosphorylation	49/208	2243/17910	7.52043e-06	0.000222487	0.000164631	CCNB2/IL2RG/CDKN3/HAVCR2/MELK/ITGB2/PDGFRA/FCGR2B/PIK3CG/ADCY7/LRP4/CDK1/SLAMF8/NDUFA9/PLAUR/UQCRFS1/PBK/RAC2/PDIK1L/TPX2/LRRK2/TENM1/HCLS1/TLR8/NDUFA3/BIRC5/PTPRC/LCK/CYC1/KIF14/SFRP2/AIF1/KIT/CENPE/CSF2RB/ERG/FOXM1/SAMSN1/NEK2/LDB2/CCNB1/FAM83D/CSF1R/STK17B/AURKA/HCK/SH2D3C/NCKAP1L/FBLN1	49	BP	FALSE	phosphorylation	1/99	75/7914	0.612717	0.793454	0.672687	1	ADCY7	Organismal Systems
GO:0008219	cell death	48/208	2178/17910	7.5594e-06	0.000222487	0.000164631	SERPINF1/CORO1A/CALHM2/STAT1/CITED1/MELK/ITGB2/FCGR2B/SLC25A5/PIK3CG/IL7R/EVI2B/CDK1/CASP1/G2E3/PLAUR/MNDA/ECSCR/TPX2/LRRK2/HCLS1/CTSC/ITGAM/BIRC5/IFI16/CSTA/PTPRC/FCER1G/LCK/KIF14/SFRP2/SRGN/AIF1/KIT/AIMP2/MAD2L1/C1QA/C1D/CD2/TYROBP/RBM5/TOP2A/CSF1R/STK17B/AURKA/HCK/BCL2A1/NCKAP1L	48	BP	FALSE	cell death	1/99	75/7914	0.612717	0.793454	0.672687	1	PDGFRA	Human Diseases
GO:0051247	positive regulation of protein metabolic process	38/208	1548/17910	7.68916e-06	0.000224604	0.000166198	HAVCR2/PDGFRA/FCGR2B/PIK3CG/ADCY7/LRP4/CDK1/CASP1/TLR1/CYBB/PLAUR/ECSCR/TPX2/LRRK2/TENM1/HCLS1/CTSC/CDCA2/TLR8/IFI16/CD86/PTPRC/LCK/DTL/KIF14/SFRP2/AIF1/KIT/CENPE/AIMP2/TYROBP/CCNB1/UBE2C/FANCI/CSF1R/AURKA/NCKAP1L/FBLN1	38	BP	FALSE	positive regulation of protein metabolic process	2/99	165/7914	0.615731	0.793454	0.672687	2	XPO1/GEMIN2	Genetic Information Processing
GO:0030101	natural killer cell activation	7/208	63/17910	8.21416e-06	0.000238149	0.000176221	CORO1A/HAVCR2/ITGB2/PTPRC/CD2/TYROBP/RAB27A	7	BP	FALSE	natural killer cell activation	1/99	76/7914	0.617608	0.793454	0.672687	1	RXRG	Organismal Systems
GO:0005654	nucleoplasm	66/214	3427/18675	6.22437e-06	0.000245014	0.000184646	KIF4A/KPNA2/RACGAP1/STAT1/CITED1/KIF23/PAPOLG/NABP1/CENPK/GBP2/XPO1/ANLN/KANSL1/CDK1/CENPW/NDUFA9/NUDCD1/CDCA5/GEMIN2/MNDA/KYNU/ECSCR/NDC80/PDIK1L/TPX2/CYTIP/RAD51AP1/ZNF207/TENM1/MED30/BRIP1/CTSC/CDCA2/BIRC5/IFI16/CLCN7/DTL/KIF20A/OIP5/POGZ/CENPE/CTSA/FAM193B/FOXM1/MAD2L1/NEK2/PELP1/CENPN/C1D/CLEC7A/BRD2/RXRG/ARID4A/CREBRF/CCNB1/RBM5/UBE2C/TOP2A/FANCI/CSF1R/CENPF/GINS1/NKTR/AURKA/PRRX1/HCK	66	CC	FALSE	nucleoplasm	1/99	79/7914	0.631917	0.79527	0.674226	1	RRM2	Metabolism
GO:0002449	lymphocyte mediated immunity	14/208	293/17910	8.78934e-06	0.000252938	0.000187163	CORO1A/HAVCR2/FCGR2B/C1QB/IL7R/C1S/CTSC/C1QC/TLR8/PTPRC/FCER1G/C1R/C1QA/RAB27A	14	BP	FALSE	lymphocyte mediated immunity	1/99	79/7914	0.631917	0.79527	0.674226	1	PDGFRA	Human Diseases
GO:0002460	adaptive immune response based on somatic recombination of immune receptors built from immunoglobulin superfamily domains	14/208	295/17910	9.49371e-06	0.000271199	0.000200676	HAVCR2/FCGR2B/C1QB/IL7R/C1S/CTSC/C1QC/TLR8/PTPRC/FCER1G/TNFSF13B/C1R/C1QA/RAB27A	14	BP	FALSE	adaptive immune response based on somatic recombination of immune receptors built from immunoglobulin superfamily domains	1/99	79/7914	0.631917	0.79527	0.674226	1	C1D	Genetic Information Processing
GO:0043300	regulation of leukocyte degranulation	6/208	43/17910	9.72628e-06	0.000274486	0.000203108	ITGB2/FCGR2B/RAC2/ITGAM/FCER1G/CD84	6	BP	FALSE	regulation of leukocyte degranulation	1/99	86/7914	0.663277	0.822095	0.696968	1	ADCY7	Organismal Systems
GO:0001816	cytokine production	24/208	765/17910	9.7501e-06	0.000274486	0.000203108	STAT1/HAVCR2/FCGR2B/PIK3CG/ADCY7/CASP1/TLR1/CYBB/CLEC4A/LRRK2/TLR8/IFI16/CD86/PTPRC/LUM/FCER1G/SRGN/AIF1/KIT/CD84/CD2/TYROBP/CSF1R/NCKAP1L	24	BP	FALSE	cytokine production	1/99	89/7914	0.675893	0.822095	0.696968	1	ADCY7	Organismal Systems
GO:0050764	regulation of phagocytosis	8/208	90/17910	9.91729e-06	0.000275205	0.00020364	IL2RG/CD300LF/FCGR2B/PTPRC/DOCK2/HCK/NCKAP1L/RAB27A	8	BP	FALSE	regulation of phagocytosis	1/99	89/7914	0.675893	0.822095	0.696968	1	ADCY7	Organismal Systems
GO:0051225	spindle assembly	8/208	90/17910	9.91729e-06	0.000275205	0.00020364	KIF4A/RACGAP1/KIF23/TPX2/ZNF207/NEK2/ASPM/AURKA	8	BP	FALSE	spindle assembly	1/99	90/7914	0.679994	0.822095	0.696968	1	ADCY7	Organismal Systems
GO:0009986	cell surface	22/214	667/18675	8.95903e-06	0.000323272	0.000243623	IL2RG/HAVCR2/ITGB2/PDGFRA/FCGR2B/IL7R/LRP4/SLAMF8/PLAUR/TLR8/ITGAM/CD86/PTPRC/FCER1G/KIT/CD53/CD2/TYROBP/CD69/CSF1R/PLAU/HMMR	22	CC	FALSE	cell surface	1/99	91/7914	0.684043	0.822095	0.696968	1	PAPOLG	Genetic Information Processing
GO:0002520	immune system development	27/208	938/17910	1.24842e-05	0.000342496	0.000253432	CCNB2/STAT1/HAVCR2/MELK/FCGR2B/IL7R/ANLN/EVI2B/SLAMF8/CD3D/HCLS1/C1QC/IFI16/CD86/PTPRC/FCER1G/DOCK2/LCK/SFRP2/KIT/CD2/PLEK/TYROBP/ARID4A/TOP2A/CSF1R/NCKAP1L	27	BP	FALSE	immune system development	1/99	91/7914	0.684043	0.822095	0.696968	1	ADCY7	Human Diseases
GO:0006950	response to stress	71/208	3822/17910	1.25185e-05	0.000342496	0.000253432	SERPINF1/CORO1A/STAT1/HAVCR2/CITED1/CD300LF/MELK/ITGB2/NABP1/PDGFRA/FCGR2B/GBP2/PIK3CG/C1QB/ADCY7/CDK1/CASP1/SLAMF8/CPQ/TLR1/CDCA5/C1S/CYBB/PLAUR/MNDA/KYNU/PBK/NCF2/TRIP13/CLEC4A/LRRK2/RAD51AP1/RNASE6/BRIP1/CTSC/EPC2/MPEG1/C1QC/TLR8/ITGAM/IFI16/PTPRC/FCER1G/LCK/DTL/NCF4/SFRP2/THEMIS2/DCN/LY86/AIF1/KIT/C1R/FOXM1/CD84/C1QA/CLEC7A/PLEK/TYROBP/CREBRF/CCNB1/TOP2A/FANCI/CSF1R/AURKA/PRRX1/HCK/SH2D3C/PLA…	71	BP	FALSE	response to stress	1/99	92/7914	0.688041	0.822095	0.696968	1	RXRG	Human Diseases
GO:0045839	negative regulation of mitotic nuclear division	6/208	45/17910	1.2746e-05	0.000346282	0.000256234	NDC80/TRIP13/ZNF207/MAD2L1/CCNB1/CENPF	6	BP	FALSE	negative regulation of mitotic nuclear division	1/99	93/7914	0.691989	0.822095	0.696968	1	ADCY7	Organismal Systems
GO:0050727	regulation of inflammatory response	18/208	479/17910	1.28853e-05	0.000347634	0.000257234	SERPINF1/ITGB2/FCGR2B/PIK3CG/C1QB/ADCY7/SLAMF8/C1S/PBK/LRRK2/CTSC/C1QC/ITGAM/PTPRC/FCER1G/C1R/C1QA/HCK	18	BP	FALSE	regulation of inflammatory response	1/99	95/7914	0.699738	0.822095	0.696968	1	COL6A3	Organismal Systems
GO:1903555	regulation of tumor necrosis factor superfamily cytokine production	10/208	155/17910	1.36639e-05	0.000366098	0.000270897	HAVCR2/TLR1/CYBB/CLEC4A/LRRK2/CD86/PTPRC/FCER1G/CD2/TYROBP	10	BP	FALSE	regulation of tumor necrosis factor superfamily cytokine production	1/99	96/7914	0.70354	0.822095	0.696968	1	ADCY7	Human Diseases
GO:0061024	membrane organization	23/208	730/17910	1.4137e-05	0.000375551	0.000277892	CCNB2/CORO1A/ITGB2/FCGR2B/SLC25A5/IL7R/LRP4/CDK1/CD3D/ARPC2/CTSC/EPN1/ITGAM/PTPRC/FCER1G/DOCK2/KIF20A/APOO/AIF1/CEP55/CD2/CCNB1/NCKAP1L	23	BP	FALSE	membrane organization	1/99	97/7914	0.707294	0.822095	0.696968	1	ADCY7	Organismal Systems
GO:0048534	hematopoietic or lymphoid organ development	26/208	890/17910	1.421e-05	0.000375551	0.000277892	CCNB2/STAT1/MELK/FCGR2B/IL7R/ANLN/EVI2B/SLAMF8/CD3D/HCLS1/C1QC/IFI16/CD86/PTPRC/FCER1G/DOCK2/LCK/SFRP2/KIT/CD2/PLEK/TYROBP/ARID4A/TOP2A/CSF1R/NCKAP1L	26	BP	FALSE	hematopoietic or lymphoid organ development	1/99	98/7914	0.711001	0.822095	0.696968	1	ADCY7	Human Diseases
GO:0006915	apoptotic process	43/208	1907/17910	1.46369e-05	0.000384218	0.000284305	CORO1A/CALHM2/STAT1/CITED1/MELK/ITGB2/SLC25A5/PIK3CG/IL7R/EVI2B/CDK1/CASP1/G2E3/PLAUR/MNDA/ECSCR/TPX2/LRRK2/HCLS1/CTSC/ITGAM/BIRC5/IFI16/PTPRC/FCER1G/LCK/KIF14/SFRP2/SRGN/AIF1/AIMP2/MAD2L1/C1D/CD2/TYROBP/RBM5/TOP2A/CSF1R/STK17B/AURKA/HCK/BCL2A1/NCKAP1L	43	BP	FALSE	apoptotic process	1/99	98/7914	0.711001	0.822095	0.696968	1	ADCY7	Organismal Systems
GO:0007052	mitotic spindle organization	8/208	95/17910	1.47995e-05	0.000385879	0.000285534	KIF4A/RACGAP1/KIF23/NDC80/TPX2/ZNF207/CENPE/CCNB1	8	BP	FALSE	mitotic spindle organization	1/99	100/7914	0.718276	0.823273	0.697967	1	ADCY7	Organismal Systems
GO:0000281	mitotic cytokinesis	7/208	69/17910	1.51028e-05	0.000389194	0.000287987	KIF4A/RACGAP1/NUSAP1/KIF23/ANLN/KIF20A/CEP55	7	BP	FALSE	mitotic cytokinesis	2/99	201/7914	0.721523	0.823273	0.697967	2	STAT1/CD3D	Human Diseases
GO:0031580	membrane raft distribution	3/208	5/17910	1.51775e-05	0.000389194	0.000287987	PTPRC/DOCK2/CD2	3	BP	FALSE	membrane raft distribution	1/99	102/7914	0.72537	0.823273	0.697967	1	ADCY7	Organismal Systems
GO:0002521	leukocyte differentiation	18/208	485/17910	1.52272e-05	0.000389194	0.000287987	FCGR2B/IL7R/EVI2B/SLAMF8/CD3D/HCLS1/C1QC/IFI16/CD86/PTPRC/FCER1G/DOCK2/LCK/KIT/CD2/TYROBP/CSF1R/NCKAP1L	18	BP	FALSE	leukocyte differentiation	1/99	105/7914	0.735681	0.829884	0.703572	1	XPO1	Genetic Information Processing
GO:0043085	positive regulation of catalytic activity	33/208	1293/17910	1.53488e-05	0.000389739	0.00028839	RACGAP1/RABEP2/ITGB2/PDGFRA/PIK3CG/ADCY7/CDK1/CASP1/NCF2/TPX2/LRRK2/TENM1/ITGAM/IFI16/PTPRC/DOCK2/LCK/NCF4/KIF14/SFRP2/KIT/CENPE/CTSA/AIMP2/NEK2/PLEK/STXBP5L/CCNB1/DEPDC1/UBE2C/CSF1R/NCKAP1L/FBLN1	33	BP	FALSE	positive regulation of catalytic activity	1/99	109/7914	0.748834	0.839602	0.711811	1	CYBB	Environmental Information Processing
GO:0002697	regulation of immune effector process	17/208	441/17910	1.63191e-05	0.000411687	0.000304631	STAT1/HAVCR2/ITGB2/FCGR2B/C1QB/IL7R/SLAMF8/C1S/RAC2/C1QC/ITGAM/CD86/PTPRC/FCER1G/C1R/CD84/C1QA	17	BP	FALSE	regulation of immune effector process	2/99	216/7914	0.757888	0.844634	0.716077	2	ADCY7/RAC2	Environmental Information Processing
GO:0042127	regulation of cell proliferation	39/208	1664/17910	1.67135e-05	0.000418915	0.00030998	SERPINF1/CORO1A/CDKN3/STAT1/HAVCR2/CITED1/PDGFRA/FCGR2B/SLC25A5/IL7R/CDK1/MNDA/RAC2/LRRK2/TENM1/BRIP1/HCLS1/BIRC5/CD86/PTPRC/TNFSF13B/KIF14/SFRP2/AIF1/KIT/AIMP2/FOXM1/LST1/TYROBP/ASPM/CCNB1/RBM5/CSF1R/PRRX1/HCK/NCKAP1L/PLAU/FBLN1/SHCBP1	39	BP	FALSE	regulation of cell proliferation	1/99	114/7914	0.764368	0.846755	0.717875	1	ADCY7	Organismal Systems
GO:0006323	DNA packaging	11/208	194/17910	1.71591e-05	0.000424177	0.000313873	NUSAP1/CENPK/CDK1/CENPW/CDCA5/NCAPG/OIP5/CENPN/BRD2/CCNB1/TOP2A	11	BP	FALSE	DNA packaging	1/99	129/7914	0.805488	0.886996	0.751991	1	ADCY7	Organismal Systems
GO:0012501	programmed cell death	45/208	2049/17910	1.72121e-05	0.000424177	0.000313873	CORO1A/CALHM2/STAT1/CITED1/MELK/ITGB2/SLC25A5/PIK3CG/IL7R/EVI2B/CDK1/CASP1/G2E3/PLAUR/MNDA/ECSCR/TPX2/LRRK2/HCLS1/CTSC/ITGAM/BIRC5/IFI16/CSTA/PTPRC/FCER1G/LCK/KIF14/SFRP2/SRGN/AIF1/KIT/AIMP2/MAD2L1/C1D/CD2/TYROBP/RBM5/TOP2A/CSF1R/STK17B/AURKA/HCK/BCL2A1/NCKAP1L	45	BP	FALSE	programmed cell death	1/99	132/7914	0.812816	0.889141	0.75381	1	ADCY7	Organismal Systems
GO:1901989	positive regulation of cell cycle phase transition	8/208	97/17910	1.7251e-05	0.000424177	0.000313873	CDK1/CDCA5/DTL/AIF1/CCNB1/UBE2C/FAM83D/DLGAP5	8	BP	FALSE	positive regulation of cell cycle phase transition	1/99	135/7914	0.81987	0.889141	0.75381	1	TRA2A	Genetic Information Processing
GO:0030097	hemopoiesis	25/208	847/17910	1.77289e-05	0.000433187	0.00032054	STAT1/MELK/FCGR2B/IL7R/ANLN/EVI2B/SLAMF8/CD3D/HCLS1/C1QC/IFI16/CD86/PTPRC/FCER1G/DOCK2/LCK/SFRP2/KIT/CD2/PLEK/TYROBP/ARID4A/TOP2A/CSF1R/NCKAP1L	25	BP	FALSE	hemopoiesis	1/99	136/7914	0.822162	0.889141	0.75381	1	UBE2C	Genetic Information Processing
GO:0042100	B cell proliferation	7/208	71/17910	1.8255e-05	0.000443254	0.00032799	FCGR2B/IL7R/MNDA/PTPRC/TNFSF13B/TYROBP/NCKAP1L	7	BP	FALSE	B cell proliferation	1/99	138/7914	0.826661	0.889141	0.75381	1	ADCY7	Organismal Systems
GO:0071706	tumor necrosis factor superfamily cytokine production	10/208	161/17910	1.90218e-05	0.000459003	0.000339643	HAVCR2/TLR1/CYBB/CLEC4A/LRRK2/CD86/PTPRC/FCER1G/CD2/TYROBP	10	BP	FALSE	tumor necrosis factor superfamily cytokine production	1/99	147/7914	0.84555	0.899519	0.762608	1	KIT	Human Diseases
GO:0031325	positive regulation of cellular metabolic process	59/208	3007/17910	1.92766e-05	0.00046228	0.000342068	ZCCHC12/STAT1/HAVCR2/CITED1/MLLT6/ITGB2/PDGFRA/FCGR2B/PIK3CG/ADCY7/LRP4/CDK1/CASP1/TLR1/CYBB/PLAUR/CD3D/ECSCR/TPX2/LRRK2/TENM1/MED30/HCLS1/CTSC/CDCA2/TLR8/ITGAM/IFI16/CD86/PTPRC/LUM/LCK/KIF14/SFRP2/DCN/AIF1/KIT/CENPE/AIMP2/ERG/FOXM1/NEK2/PELP1/PLEK/RXRG/TYROBP/ARID4A/CREBRF/CCNB1/UBE2C/TOP2A/FANCI/CSF1R/AURKA/PRRX1/NCKAP1L/DLGAP5/FBLN1/RAB27A	59	BP	FALSE	positive regulation of cellular metabolic process	1/99	149/7914	0.849463	0.899519	0.762608	1	RXRG	Human Diseases
GO:0051173	positive regulation of nitrogen compound metabolic process	57/208	2870/17910	1.97964e-05	0.000468988	0.000347031	ZCCHC12/STAT1/HAVCR2/CITED1/MLLT6/ITGB2/PDGFRA/FCGR2B/PIK3CG/ADCY7/LRP4/CDK1/CASP1/TLR1/CYBB/PLAUR/CD3D/ECSCR/TPX2/LRRK2/TENM1/MED30/HCLS1/CTSC/CDCA2/TLR8/IFI16/CD86/PTPRC/LUM/LCK/DTL/KIF14/SFRP2/DCN/AIF1/KIT/CENPE/AIMP2/ERG/FOXM1/NEK2/PELP1/RXRG/TYROBP/ARID4A/CREBRF/CCNB1/UBE2C/TOP2A/FANCI/CSF1R/AURKA/PRRX1/NCKAP1L/DLGAP5/FBLN1	57	BP	FALSE	positive regulation of nitrogen compound metabolic process	1/99	153/7914	0.856995	0.899519	0.762608	1	MRPS12	Genetic Information Processing
GO:0000075	cell cycle checkpoint	11/208	197/17910	1.97977e-05	0.000468988	0.000347031	NABP1/CDK1/NDC80/TRIP13/ZNF207/BRIP1/DTL/MAD2L1/CCNB1/CENPF/AURKA	11	BP	FALSE	cell cycle checkpoint	1/99	155/7914	0.860621	0.899519	0.762608	1	ADCY7	Human Diseases
GO:0050670	regulation of lymphocyte proliferation	11/208	199/17910	2.17459e-05	0.000511304	0.000378344	CORO1A/HAVCR2/FCGR2B/MNDA/RAC2/PTPRC/TNFSF13B/AIF1/LST1/TYROBP/NCKAP1L	11	BP	FALSE	regulation of lymphocyte proliferation	1/99	155/7914	0.860621	0.899519	0.762608	1	STAT1	Human Diseases
GO:0001817	regulation of cytokine production	22/208	698/17910	2.18472e-05	0.000511304	0.000378344	STAT1/HAVCR2/FCGR2B/ADCY7/CASP1/TLR1/CYBB/CLEC4A/LRRK2/TLR8/IFI16/CD86/PTPRC/LUM/FCER1G/SRGN/AIF1/CD84/CD2/TYROBP/CSF1R/NCKAP1L	22	BP	FALSE	regulation of cytokine production	1/99	166/7914	0.878993	0.91319	0.774198	1	SEC62	Genetic Information Processing
GO:0042119	neutrophil activation	18/208	499/17910	2.22369e-05	0.000517307	0.000382786	ITGB2/FCGR2B/CYBB/PLAUR/MNDA/CRISPLD2/CTSC/ITGAM/LAIR1/PTPRC/FCER1G/DOCK2/CTSA/CD53/TYROBP/NCKAP1L/PLAU/RAB27A	18	BP	FALSE	neutrophil activation	1/99	169/7914	0.883573	0.91319	0.774198	1	HCLS1	Cellular Processes
GO:0032944	regulation of mononuclear cell proliferation	11/208	200/17910	2.27807e-05	0.000526804	0.000389813	CORO1A/HAVCR2/FCGR2B/MNDA/RAC2/PTPRC/TNFSF13B/AIF1/LST1/TYROBP/NCKAP1L	11	BP	FALSE	regulation of mononuclear cell proliferation	1/99	181/7914	0.900239	0.925246	0.784419	1	RAC2	Organismal Systems
GO:0000086	G2/M transition of mitotic cell cycle	12/208	238/17910	2.29925e-05	0.000528555	0.000391108	CCNB2/MELK/CDK1/TPX2/DTL/KIF14/FOXM1/NEK2/CCNB1/CENPF/AURKA/HMMR	12	BP	FALSE	G2/M transition of mitotic cell cycle	1/99	201/7914	0.922927	0.938205	0.795405	1	CDK1	Human Diseases
GO:0099024	plasma membrane invagination	6/208	50/17910	2.36954e-05	0.000541509	0.000400694	ITGB2/FCGR2B/ITGAM/FCER1G/AIF1/NCKAP1L	6	BP	FALSE	plasma membrane invagination	2/99	330/7914	0.922991	0.938205	0.795405	2	STAT1/COL6A3	Human Diseases
GO:0098552	side of membrane	15/214	359/18675	1.78022e-05	0.000546347	0.000411736	IL2RG/RACGAP1/ITGB2/PDGFRA/FCGR2B/IL7R/LRRK2/TLR8/ITGAM/PTPRC/KIT/CTSA/CD2/CD69/HCK	15	CC	FALSE	side of membrane	11/99	1439/7914	0.98065	0.991367	0.840476	11	PIK3CG/ADCY7/NDUFA9/UQCRFS1/KYNU/ASPDH/RRM2/NDUFA3/CYC1/ST3GAL5/GALNT7	Metabolism
GO:0009897	external side of plasma membrane	11/214	199/18675	1.93442e-05	0.000546347	0.000411736	IL2RG/ITGB2/PDGFRA/FCGR2B/IL7R/TLR8/ITGAM/PTPRC/KIT/CD2/CD69	11	CC	FALSE	external side of plasma membrane	1/99	340/7914	0.987412	0.992779	0.841673	1	FPR3	Environmental Information Processing
GO:0044459	plasma membrane part	48/214	2283/18675	1.95025e-05	0.000546347	0.000411736	IL2RG/CORO1A/KPNA2/RACGAP1/HAVCR2/ITGB2/PDGFRA/FCGR2B/SLC25A5/IL7R/EVI2B/CD52/LRP4/TLR1/CYBB/PLAUR/CD3D/ARPC2/HEPH/NCF2/CLEC4A/LRRK2/TENM1/IGSF6/TLR8/ITGAM/PTPRC/FCER1G/LCK/KIF20A/NCF4/ST3GAL5/AIF1/KIT/CEP55/CSF2RB/CD53/CD84/CD2/PLEK/TYROBP/ASPM/CD69/PSD3/HCK/NCKAP1L/LAPTM5/RAB27A	48	CC	FALSE	plasma membrane part	1/99	491/7914	0.998308	0.998308	0.846361	1	STAT1	Human Diseases
GO:0070821	tertiary granule membrane	7/214	73/18675	2.01883e-05	0.000546347	0.000411736	ITGB2/CYBB/ITGAM/LAIR1/FCER1G/CD53/PLAU	7	CC		tertiary granule membrane
GO:0071103	DNA conformation change	13/208	279/17910	2.40978e-05	0.000547486	0.000405116	NUSAP1/CENPK/CDK1/CENPW/CDCA5/BRIP1/NCAPG/OIP5/CENPN/BRD2/CCNB1/TOP2A/GINS1	13	BP		DNA conformation change
GO:0150077	regulation of neuroinflammatory response	6/208	51/17910	2.65969e-05	0.000600112	0.000444058	ITGB2/LRRK2/CTSC/ITGAM/PTPRC/C1QA	6	BP		regulation of neuroinflammatory response
GO:0036230	granulocyte activation	18/208	506/17910	2.67232e-05	0.000600112	0.000444058	ITGB2/FCGR2B/CYBB/PLAUR/MNDA/CRISPLD2/CTSC/ITGAM/LAIR1/PTPRC/FCER1G/DOCK2/CTSA/CD53/TYROBP/NCKAP1L/PLAU/RAB27A	18	BP		granulocyte activation
GO:0015630	microtubule cytoskeleton	29/214	1102/18675	2.47242e-05	0.000622232	0.000468924	KIF4A/CCNB2/RACGAP1/RABEP2/KIF23/SLC25A5/CDK1/NDC80/TPX2/ZNF207/CTSC/BIRC5/LCK/DTL/KIF20A/KIF14/CENPE/CEP55/MAD2L1/NEK2/ASPM/CCNB1/TOP2A/FAM83D/CENPF/AURKA/DLGAP5/SHCBP1/HMMR	29	CC		microtubule cytoskeleton
GO:0005856	cytoskeleton	44/214	2041/18675	2.58665e-05	0.000622232	0.000468924	KIF4A/CCNB2/CORO1A/RACGAP1/RABEP2/KIF23/SLC25A5/GBP2/ANLN/CDK1/WIPF1/ARPC2/NDC80/RAC2/TPX2/ZNF207/TENM1/CTSC/MYO1F/BIRC5/DOCK2/LCK/DTL/KIF20A/KIF14/PARVG/AIF1/PPP1R18/CENPE/CEP55/MPZL2/MAD2L1/NEK2/ASPM/CCNB1/TOP2A/FAM83D/STK17B/CENPF/AURKA/HCK/DLGAP5/SHCBP1/HMMR	44	CC		cytoskeleton
GO:0002886	regulation of myeloid leukocyte mediated immunity	6/208	52/17910	2.97775e-05	0.00066106	0.000489157	ITGB2/FCGR2B/RAC2/ITGAM/FCER1G/CD84	6	BP		regulation of myeloid leukocyte mediated immunity
GO:0051784	negative regulation of nuclear division	6/208	52/17910	2.97775e-05	0.00066106	0.000489157	NDC80/TRIP13/ZNF207/MAD2L1/CCNB1/CENPF	6	BP		negative regulation of nuclear division
GO:0051665	membrane raft localization	3/208	6/17910	3.00946e-05	0.000664303	0.000491556	PTPRC/DOCK2/CD2	3	BP		membrane raft localization
GO:1903305	regulation of regulated secretory pathway	9/208	136/17910	3.03035e-05	0.000665136	0.000492173	ITGB2/FCGR2B/RAC2/LRRK2/ITGAM/FCER1G/CD84/STXBP5L/RAB27A	9	BP		regulation of regulated secretory pathway
GO:0046903	secretion	37/208	1584/17910	3.08265e-05	0.000672815	0.000497855	CORO1A/HAVCR2/ITGB2/FCGR2B/SLC25A5/PIK3CG/CASP1/TLR1/CYBB/PLAUR/MNDA/RAC2/CRISPLD2/LRRK2/CTSC/TLR8/ITGAM/LAIR1/PTPRC/FCER1G/DOCK2/TNFSF13B/SRGN/AIF1/KIT/CTSA/CD53/CD84/CD2/PLEK/TYROBP/STXBP5L/CSF1R/HCK/NCKAP1L/PLAU/RAB27A	37	BP		secretion
GO:0044430	cytoskeletal part	36/214	1543/18675	3.2044e-05	0.000730265	0.000550339	KIF4A/CCNB2/CORO1A/RACGAP1/RABEP2/KIF23/SLC25A5/ANLN/CDK1/ARPC2/NDC80/RAC2/TPX2/ZNF207/CTSC/MYO1F/BIRC5/LCK/DTL/KIF20A/KIF14/AIF1/CENPE/CEP55/MAD2L1/NEK2/ASPM/CCNB1/TOP2A/FAM83D/CENPF/AURKA/HCK/DLGAP5/SHCBP1/HMMR	36	CC		cytoskeletal part
GO:0001913	T cell mediated cytotoxicity	5/208	33/17910	3.66722e-05	0.000791508	0.000585683	FCGR2B/IL7R/CTSC/PTPRC/RAB27A	5	BP		T cell mediated cytotoxicity
GO:0042554	superoxide anion generation	5/208	33/17910	3.66722e-05	0.000791508	0.000585683	ITGB2/CYBB/NCF2/ITGAM/TYROBP	5	BP		superoxide anion generation
GO:0043067	regulation of programmed cell death	36/208	1539/17910	3.90172e-05	0.000837468	0.000619692	CORO1A/CALHM2/STAT1/CITED1/MELK/SLC25A5/PIK3CG/IL7R/EVI2B/CDK1/CASP1/PLAUR/MNDA/ECSCR/LRRK2/HCLS1/CTSC/ITGAM/BIRC5/PTPRC/FCER1G/LCK/KIF14/SFRP2/AIF1/KIT/MAD2L1/TYROBP/RBM5/TOP2A/CSF1R/STK17B/AURKA/HCK/BCL2A1/NCKAP1L	36	BP		regulation of programmed cell death
GO:0070663	regulation of leukocyte proliferation	11/208	214/17910	4.24237e-05	0.000905584	0.000670094	CORO1A/HAVCR2/FCGR2B/MNDA/RAC2/PTPRC/TNFSF13B/AIF1/LST1/TYROBP/NCKAP1L	11	BP		regulation of leukocyte proliferation
GO:0050864	regulation of B cell activation	8/208	110/17910	4.30008e-05	0.000912885	0.000675497	FCGR2B/SLAMF8/MNDA/PTPRC/TNFSF13B/SAMSN1/TYROBP/NCKAP1L	8	BP		regulation of B cell activation
GO:0061640	cytoskeleton-dependent cytokinesis	7/208	82/17910	4.68572e-05	0.000984001	0.000728119	KIF4A/RACGAP1/NUSAP1/KIF23/ANLN/KIF20A/CEP55	7	BP		cytoskeleton-dependent cytokinesis
GO:1901992	positive regulation of mitotic cell cycle phase transition	7/208	82/17910	4.68572e-05	0.000984001	0.000728119	CDK1/CDCA5/DTL/AIF1/CCNB1/UBE2C/DLGAP5	7	BP		positive regulation of mitotic cell cycle phase transition
GO:0001911	negative regulation of leukocyte mediated cytotoxicity	4/208	18/17910	4.75985e-05	0.000994194	0.000735662	HAVCR2/FCGR2B/IL7R/PTPRC	4	BP		negative regulation of leukocyte mediated cytotoxicity
GO:0051130	positive regulation of cellular component organization	30/208	1189/17910	4.85383e-05	0.00100661	0.000744849	SERPINF1/IL2RG/CORO1A/CD300LF/NUSAP1/FCGR2B/ANLN/LRP4/CDCA5/PLAUR/ARPC2/RAC2/LRRK2/TENM1/HCLS1/PTPRC/DOCK2/DCN/KIT/CD53/NEK2/PLEK/TYROBP/CCNB1/UBE2C/AURKA/HCK/NCKAP1L/DLGAP5/RAB27A	30	BP		positive regulation of cellular component organization
GO:0044839	cell cycle G2/M phase transition	12/208	257/17910	4.87111e-05	0.00100661	0.000744849	CCNB2/MELK/CDK1/TPX2/DTL/KIF14/FOXM1/NEK2/CCNB1/CENPF/AURKA/HMMR	12	BP		cell cycle G2/M phase transition
GO:0030888	regulation of B cell proliferation	6/208	57/17910	5.05794e-05	0.00103422	0.000765276	FCGR2B/MNDA/PTPRC/TNFSF13B/TYROBP/NCKAP1L	6	BP		regulation of B cell proliferation
GO:0045576	mast cell activation	6/208	57/17910	5.05794e-05	0.00103422	0.000765276	CD300LF/PIK3CG/RAC2/FCER1G/KIT/CD84	6	BP		mast cell activation
GO:0044427	chromosomal part	24/214	855/18675	4.82904e-05	0.00104549	0.000787896	STAT1/NABP1/CENPK/XPO1/KANSL1/CDK1/CENPW/CDCA5/ARPC2/NDC80/RAD51AP1/ZNF207/BIRC5/NUF2/NCAPG/OIP5/POGZ/CENPE/MAD2L1/NEK2/PELP1/CENPN/CCNB1/CENPF	24	CC		chromosomal part
GO:0001915	negative regulation of T cell mediated cytotoxicity	3/208	7/17910	5.2214e-05	0.00105652	0.000781779	FCGR2B/IL7R/PTPRC	3	BP		negative regulation of T cell mediated cytotoxicity
GO:0051256	mitotic spindle midzone assembly	3/208	7/17910	5.2214e-05	0.00105652	0.000781779	KIF4A/RACGAP1/KIF23	3	BP		mitotic spindle midzone assembly
GO:0010604	positive regulation of macromolecule metabolic process	58/208	3041/17910	5.37931e-05	0.0010821	0.000800712	ZCCHC12/STAT1/HAVCR2/CITED1/MLLT6/PDGFRA/FCGR2B/PIK3CG/IL7R/ADCY7/LRP4/CDK1/CASP1/TLR1/CYBB/PLAUR/CD3D/ECSCR/TPX2/LRRK2/TENM1/MED30/HCLS1/CTSC/CDCA2/TLR8/IFI16/CD86/PTPRC/LUM/LCK/DTL/KIF14/SFRP2/DCN/AIF1/KIT/CENPE/AIMP2/ERG/FOXM1/NEK2/PELP1/RXRG/TYROBP/ARID4A/CREBRF/CCNB1/UBE2C/TOP2A/FANCI/CSF1R/AURKA/PRRX1/NCKAP1L/DLGAP5/FBLN1/RAB27A	58	BP		positive regulation of macromolecule metabolic process
GO:0043312	neutrophil degranulation	17/208	485/17910	5.40356e-05	0.0010821	0.000800712	ITGB2/CYBB/PLAUR/MNDA/CRISPLD2/CTSC/ITGAM/LAIR1/PTPRC/FCER1G/DOCK2/CTSA/CD53/TYROBP/NCKAP1L/PLAU/RAB27A	17	BP		neutrophil degranulation
GO:0007166	cell surface receptor signaling pathway	55/208	2831/17910	5.45576e-05	0.00108695	0.000804301	IL2RG/CORO1A/STAT1/CITED1/USP34/CD300LF/ITGB2/NBL1/PDGFRA/FCGR2B/GBP2/IL7R/LRP4/CASP1/TRAC/TRBC1/CYBB/WIPF1/PLAUR/MNDA/CD3D/ARPC2/NCF2/CLEC4A/LRRK2/EPN1/IGSF6/ITGAM/BIRC5/CD86/PTPRC/FCER1G/LCK/TNFSF13B/NCF4/SFRP2/THEMIS2/DCN/LY86/KIT/PDGFRL/CSF2RB/IL10RA/MMRN2/CD2/PLEK/TYROBP/ASPM/CREBRF/CSF1R/PRRX1/HCK/NCKAP1L/DLGAP5/SHCBP1	55	BP		cell surface receptor signaling pathway
GO:0007093	mitotic cell cycle checkpoint	9/208	147/17910	5.58255e-05	0.00110189	0.000815353	NABP1/CDK1/NDC80/TRIP13/ZNF207/MAD2L1/CCNB1/CENPF/AURKA	9	BP		mitotic cell cycle checkpoint
GO:0010324	membrane invagination	6/208	58/17910	5.58745e-05	0.00110189	0.000815353	ITGB2/FCGR2B/ITGAM/FCER1G/AIF1/NCKAP1L	6	BP		membrane invagination
GO:0030141	secretory granule	23/214	806/18675	5.45651e-05	0.00112508	0.000847879	RACGAP1/ITGB2/TFF3/CYBB/PLAUR/MNDA/NCF2/CRISPLD2/CTSC/ITGAM/LAIR1/PTPRC/FCER1G/DOCK2/SRGN/KIT/CTSA/CD53/TYROBP/STXBP5L/NCKAP1L/PLAU/RAB27A	23	CC		secretory granule
GO:0002283	neutrophil activation involved in immune response	17/208	488/17910	5.83048e-05	0.00114401	0.000846521	ITGB2/CYBB/PLAUR/MNDA/CRISPLD2/CTSC/ITGAM/LAIR1/PTPRC/FCER1G/DOCK2/CTSA/CD53/TYROBP/NCKAP1L/PLAU/RAB27A	17	BP		neutrophil activation involved in immune response
GO:0044093	positive regulation of molecular function	37/208	1636/17910	6.12513e-05	0.00119579	0.000884831	RACGAP1/RABEP2/ITGB2/PDGFRA/PIK3CG/ADCY7/CRBN/CDK1/CASP1/CDCA5/PLAUR/NCF2/TPX2/LRRK2/TENM1/HCLS1/ITGAM/IFI16/PTPRC/DOCK2/LCK/NCF4/KIF14/SFRP2/KIT/CENPE/CTSA/AIMP2/NEK2/PLEK/STXBP5L/CCNB1/DEPDC1/UBE2C/CSF1R/NCKAP1L/FBLN1	37	BP		positive regulation of molecular function
GO:0042981	regulation of apoptotic process	35/208	1512/17910	6.28585e-05	0.00122103	0.000903508	CORO1A/CALHM2/STAT1/CITED1/MELK/SLC25A5/PIK3CG/IL7R/EVI2B/CDK1/CASP1/PLAUR/MNDA/ECSCR/LRRK2/HCLS1/CTSC/ITGAM/BIRC5/PTPRC/FCER1G/LCK/KIF14/SFRP2/AIF1/MAD2L1/TYROBP/RBM5/TOP2A/CSF1R/STK17B/AURKA/HCK/BCL2A1/NCKAP1L	35	BP		regulation of apoptotic process
GO:0000922	spindle pole	9/214	152/18675	6.56049e-05	0.00129122	0.000973087	TPX2/MAD2L1/NEK2/ASPM/CCNB1/FAM83D/CENPF/AURKA/DLGAP5	9	CC		spindle pole
GO:0070925	organelle assembly	21/208	699/17910	6.75239e-05	0.00130513	0.000965738	KIF4A/CORO1A/RACGAP1/RABEP2/KIF23/PDGFRA/CENPK/ANLN/CDK1/CENPW/TPX2/LRRK2/ZNF207/POGZ/CENPE/NEK2/CENPN/ASPM/CENPF/AURKA/HCK	21	BP		organelle assembly
GO:0050866	negative regulation of cell activation	10/208	187/17910	6.8182e-05	0.00130963	0.000969075	HAVCR2/CD300LF/PDGFRA/FCGR2B/MNDA/PTPRC/SAMSN1/CD84/LST1/TYROBP	10	BP		negative regulation of cell activation
GO:0001819	positive regulation of cytokine production	16/208	446/17910	6.85815e-05	0.00130963	0.000969075	STAT1/HAVCR2/CASP1/TLR1/CYBB/LRRK2/TLR8/IFI16/CD86/PTPRC/LUM/FCER1G/AIF1/CD2/TYROBP/CSF1R	16	BP		positive regulation of cytokine production
GO:0032680	regulation of tumor necrosis factor production	9/208	151/17910	6.87685e-05	0.00130963	0.000969075	HAVCR2/TLR1/CYBB/CLEC4A/LRRK2/PTPRC/FCER1G/CD2/TYROBP	9	BP		regulation of tumor necrosis factor production
GO:0033044	regulation of chromosome organization	13/208	311/17910	7.36272e-05	0.00139082	0.00102915	MLLT6/CDCA5/NDC80/TRIP13/LRRK2/ZNF207/CENPE/MAD2L1/NEK2/CCNB1/TOP2A/CENPF/DLGAP5	13	BP		regulation of chromosome organization
GO:0007155	cell adhesion	32/208	1338/17910	7.37476e-05	0.00139082	0.00102915	CORO1A/HAVCR2/ITGB2/PDGFRA/FCGR2B/PIK3CG/IL7R/COL6A3/ARPC2/RAC2/CLEC4A/CYTIP/ITGAM/CSTA/CD86/PTPRC/LCK/TNFSF13B/KIF14/SFRP2/THEMIS2/PARVG/AIF1/KIT/MPZL2/CD84/CD2/PLEK/HCK/NCKAP1L/PLAU/FBLN1	32	BP		cell adhesion
GO:0043020	NADPH oxidase complex	3/214	8/18675	7.96421e-05	0.00143688	0.00108285	CYBB/NCF2/NCF4	3	CC		NADPH oxidase complex
GO:0043203	axon hillock	3/214	8/18675	7.96421e-05	0.00143688	0.00108285	SERPINF1/TPX2/AURKA	3	CC		axon hillock
GO:0002446	neutrophil mediated immunity	17/208	499/17910	7.66223e-05	0.00143806	0.0010641	ITGB2/CYBB/PLAUR/MNDA/CRISPLD2/CTSC/ITGAM/LAIR1/PTPRC/FCER1G/DOCK2/CTSA/CD53/TYROBP/NCKAP1L/PLAU/RAB27A	17	BP		neutrophil mediated immunity
GO:0035579	specific granule membrane	7/214	91/18675	8.42779e-05	0.00145969	0.00110005	ITGB2/CYBB/PLAUR/ITGAM/LAIR1/CD53/PLAU	7	CC		specific granule membrane
GO:0022610	biological adhesion	32/208	1345/17910	8.13527e-05	0.0015195	0.00112436	CORO1A/HAVCR2/ITGB2/PDGFRA/FCGR2B/PIK3CG/IL7R/COL6A3/ARPC2/RAC2/CLEC4A/CYTIP/ITGAM/CSTA/CD86/PTPRC/LCK/TNFSF13B/KIF14/SFRP2/THEMIS2/PARVG/AIF1/KIT/MPZL2/CD84/CD2/PLEK/HCK/NCKAP1L/PLAU/FBLN1	32	BP		biological adhesion
GO:1990204	oxidoreductase complex	7/214	93/18675	9.67577e-05	0.0015621	0.00117722	NDUFA9/CYBB/UQCRFS1/NCF2/RRM2/NDUFA3/NCF4	7	CC		oxidoreductase complex
GO:0042581	specific granule	9/214	160/18675	9.74057e-05	0.0015621	0.00117722	ITGB2/CYBB/PLAUR/ITGAM/LAIR1/DOCK2/CD53/PLAU/RAB27A	9	CC		specific granule
GO:0032640	tumor necrosis factor production	9/208	155/17910	8.41499e-05	0.00156422	0.00115746	HAVCR2/TLR1/CYBB/CLEC4A/LRRK2/PTPRC/FCER1G/CD2/TYROBP	9	BP		tumor necrosis factor production
GO:0001906	cell killing	9/208	156/17910	8.8417e-05	0.00163571	0.00121036	CORO1A/HAVCR2/FCGR2B/IL7R/CTSC/ITGAM/PTPRC/TYROBP/RAB27A	9	BP		cell killing
GO:0042108	positive regulation of cytokine biosynthetic process	6/208	63/17910	8.93866e-05	0.00164581	0.00121783	TLR1/CYBB/TLR8/CD86/PTPRC/TYROBP	6	BP		positive regulation of cytokine biosynthetic process
GO:0009893	positive regulation of metabolic process	61/208	3313/17910	9.07628e-05	0.00166327	0.00123075	ZCCHC12/STAT1/HAVCR2/CITED1/MLLT6/ITGB2/PDGFRA/FCGR2B/PIK3CG/IL7R/ADCY7/LRP4/CDK1/CASP1/TLR1/CYBB/PLAUR/CD3D/ECSCR/TPX2/LRRK2/TENM1/MED30/HCLS1/CTSC/CDCA2/TLR8/ITGAM/IFI16/CD86/PTPRC/LUM/LCK/DTL/KIF14/SFRP2/DCN/AIF1/KIT/CENPE/AIMP2/ERG/FOXM1/NEK2/PELP1/PLEK/RXRG/TYROBP/ARID4A/CREBRF/CCNB1/UBE2C/TOP2A/FANCI/CSF1R/AURKA/PRRX1/NCKAP1L/DLGAP5/FBLN1/RAB27A	61	BP		positive regulation of metabolic process
GO:0001910	regulation of leukocyte mediated cytotoxicity	6/208	64/17910	9.76887e-05	0.00178179	0.00131845	HAVCR2/FCGR2B/IL7R/ITGAM/PTPRC/TYROBP	6	BP		regulation of leukocyte mediated cytotoxicity
GO:0000226	microtubule cytoskeleton organization	16/208	460/17910	9.83434e-05	0.00178535	0.00132108	KIF4A/RACGAP1/NUSAP1/KIF23/XPO1/CDK1/NDC80/TPX2/ZNF207/KIF20A/CENPE/MAD2L1/NEK2/ASPM/CCNB1/AURKA	16	BP		microtubule cytoskeleton organization
GO:0005813	centrosome	16/214	473/18675	0.000117348	0.0018147	0.00136759	CCNB2/RABEP2/KIF23/CDK1/NDC80/CTSC/LCK/DTL/CEP55/NEK2/ASPM/CCNB1/CENPF/AURKA/DLGAP5/HMMR	16	CC		centrosome
GO:2001251	negative regulation of chromosome organization	8/208	125/17910	0.000106437	0.00192328	0.00142315	MLLT6/NDC80/TRIP13/ZNF207/MAD2L1/CCNB1/TOP2A/CENPF	8	BP		negative regulation of chromosome organization
GO:0007080	mitotic metaphase plate congression	5/208	41/17910	0.000107386	0.00193146	0.0014292	CDCA5/NDC80/KIF14/CENPE/CCNB1	5	BP		mitotic metaphase plate congression
GO:0031342	negative regulation of cell killing	4/208	22/17910	0.000109715	0.00196425	0.00145346	HAVCR2/FCGR2B/IL7R/PTPRC	4	BP		negative regulation of cell killing
GO:0000022	mitotic spindle elongation	3/208	9/17910	0.000123176	0.00219179	0.00162183	KIF4A/RACGAP1/KIF23	3	BP		mitotic spindle elongation
GO:0002695	negative regulation of leukocyte activation	9/208	163/17910	0.00012368	0.00219179	0.00162183	HAVCR2/CD300LF/FCGR2B/MNDA/PTPRC/SAMSN1/CD84/LST1/TYROBP	9	BP		negative regulation of leukocyte activation
GO:0050707	regulation of cytokine secretion	10/208	201/17910	0.000124117	0.00219179	0.00162183	HAVCR2/FCGR2B/CASP1/TLR1/LRRK2/TLR8/SRGN/AIF1/CD2/CSF1R	10	BP		regulation of cytokine secretion
GO:0030667	secretory granule membrane	12/214	293/18675	0.000149923	0.0022385	0.00168697	ITGB2/CYBB/PLAUR/ITGAM/LAIR1/PTPRC/FCER1G/CD53/TYROBP/NCKAP1L/PLAU/RAB27A	12	CC		secretory granule membrane
GO:0099503	secretory vesicle	24/214	923/18675	0.000156577	0.00225993	0.00170312	RACGAP1/ITGB2/TFF3/CYBB/PLAUR/MNDA/NCF2/CRISPLD2/LRRK2/CTSC/ITGAM/LAIR1/PTPRC/FCER1G/DOCK2/SRGN/KIT/CTSA/CD53/TYROBP/STXBP5L/NCKAP1L/PLAU/RAB27A	24	CC		secretory vesicle
GO:0043303	mast cell degranulation	5/208	43/17910	0.000135365	0.0023796	0.00176081	PIK3CG/RAC2/FCER1G/KIT/CD84	5	BP		mast cell degranulation
GO:0050715	positive regulation of cytokine secretion	8/208	132/17910	0.00015551	0.00272143	0.00201375	HAVCR2/CASP1/TLR1/LRRK2/TLR8/AIF1/CD2/CSF1R	8	BP		positive regulation of cytokine secretion
GO:0060627	regulation of vesicle-mediated transport	16/208	480/17910	0.000160301	0.0027927	0.00206648	IL2RG/CORO1A/CD300LF/ITGB2/FCGR2B/RAC2/LRRK2/ITGAM/PTPRC/FCER1G/DOCK2/CD84/STXBP5L/HCK/NCKAP1L/RAB27A	16	BP		regulation of vesicle-mediated transport
GO:0050790	regulation of catalytic activity	43/208	2116/17910	0.000167315	0.00288564	0.00213525	CDKN3/RACGAP1/RABEP2/ITGB2/PDGFRA/PIK3CG/COL6A3/ADCY7/CDK1/CASP1/SLAMF8/PLAUR/RAC2/NCF2/TPX2/LRRK2/TENM1/ITGAM/BIRC5/IFI16/CSTA/PTPRC/DOCK2/LCK/NCF4/GRPEL1/KIF14/SFRP2/KIT/CENPE/CTSA/AIMP2/MAD2L1/NEK2/LDB2/PLEK/STXBP5L/CCNB1/DEPDC1/UBE2C/CSF1R/NCKAP1L/FBLN1	43	BP		regulation of catalytic activity
GO:0002279	mast cell activation involved in immune response	5/208	45/17910	0.000168607	0.00288564	0.00213525	PIK3CG/RAC2/FCER1G/KIT/CD84	5	BP		mast cell activation involved in immune response
GO:0002448	mast cell mediated immunity	5/208	45/17910	0.000168607	0.00288564	0.00213525	PIK3CG/RAC2/FCER1G/KIT/CD84	5	BP		mast cell mediated immunity
GO:0002820	negative regulation of adaptive immune response	5/208	45/17910	0.000168607	0.00288564	0.00213525	HAVCR2/FCGR2B/IL7R/PTPRC/SAMSN1	5	BP		negative regulation of adaptive immune response
GO:0008154	actin polymerization or depolymerization	9/208	170/17910	0.000170018	0.00289701	0.00214367	CORO1A/WIPF1/ARPC2/TENM1/HCLS1/AIF1/PLEK/HCK/NCKAP1L	9	BP		actin polymerization or depolymerization
GO:0080134	regulation of response to stress	35/208	1592/17910	0.000173887	0.00290891	0.00215247	SERPINF1/STAT1/HAVCR2/CD300LF/ITGB2/PDGFRA/FCGR2B/PIK3CG/C1QB/ADCY7/SLAMF8/TLR1/C1S/PLAUR/MNDA/PBK/CLEC4A/LRRK2/RAD51AP1/CTSC/C1QC/TLR8/ITGAM/IFI16/PTPRC/FCER1G/SFRP2/C1R/FOXM1/C1QA/CLEC7A/PLEK/PRRX1/HCK/PLAU	35	BP		regulation of response to stress
GO:0002768	immune response-regulating cell surface receptor signaling pathway	15/208	434/17910	0.000174263	0.00290891	0.00215247	FCGR2B/TRAC/TRBC1/WIPF1/MNDA/CD3D/ARPC2/CLEC4A/PTPRC/FCER1G/LCK/THEMIS2/KIT/HCK/NCKAP1L	15	BP		immune response-regulating cell surface receptor signaling pathway
GO:0051231	spindle elongation	3/208	10/17910	0.00017446	0.00290891	0.00215247	KIF4A/RACGAP1/KIF23	3	BP		spindle elongation
GO:0051255	spindle midzone assembly	3/208	10/17910	0.00017446	0.00290891	0.00215247	KIF4A/RACGAP1/KIF23	3	BP		spindle midzone assembly
GO:0071104	response to interleukin-9	3/208	10/17910	0.00017446	0.00290891	0.00215247	IL2RG/STAT1/CITED1	3	BP		response to interleukin-9
GO:0046777	protein autophosphorylation	10/208	210/17910	0.000177516	0.00293751	0.00217363	MELK/PDGFRA/LRRK2/PTPRC/KIT/NEK2/CSF1R/STK17B/AURKA/HCK	10	BP		protein autophosphorylation
GO:0016064	immunoglobulin mediated immune response	9/208	171/17910	0.000177687	0.00293751	0.00217363	FCGR2B/C1QB/C1S/C1QC/TLR8/PTPRC/FCER1G/C1R/C1QA	9	BP		immunoglobulin mediated immune response
GO:0000323	lytic vacuole	19/214	659/18675	0.000218542	0.00295715	0.00222855	PIK3CG/SLC15A3/CPQ/MNDA/NCF2/LRRK2/RNASE6/CTSC/TLR8/LUM/CLCN7/NCF4/DCN/SRGN/KIT/CTSA/HCK/LAPTM5/RAB27A	19	CC		lytic vacuole
GO:0005764	lysosome	19/214	659/18675	0.000218542	0.00295715	0.00222855	PIK3CG/SLC15A3/CPQ/MNDA/NCF2/LRRK2/RNASE6/CTSC/TLR8/LUM/CLCN7/NCF4/DCN/SRGN/KIT/CTSA/HCK/LAPTM5/RAB27A	19	CC		lysosome
GO:0010638	positive regulation of organelle organization	18/208	591/17910	0.000192284	0.00316536	0.00234223	CORO1A/NUSAP1/CDCA5/PLAUR/ARPC2/RAC2/LRRK2/TENM1/HCLS1/DCN/NEK2/PLEK/CCNB1/UBE2C/AURKA/HCK/NCKAP1L/DLGAP5	18	BP		positive regulation of organelle organization
GO:0019724	B cell mediated immunity	9/208	173/17910	0.000193892	0.00317836	0.00235185	FCGR2B/C1QB/C1S/C1QC/TLR8/PTPRC/FCER1G/C1R/C1QA	9	BP		B cell mediated immunity
GO:0031410	cytoplasmic vesicle	43/214	2179/18675	0.0002455	0.00322126	0.00242759	SERPINF1/IL2RG/CORO1A/RACGAP1/RABEP2/HAVCR2/ITGB2/IL7R/TFF3/TLR1/CYBB/WIPF1/PLAUR/MNDA/CD3D/ARPC2/RAC2/NCF2/CRISPLD2/LRRK2/CYTIP/RNASE6/CTSC/MPEG1/TLR8/ITGAM/LAIR1/PTPRC/FCER1G/DOCK2/CLCN7/NCF4/SRGN/KIT/CTSA/CD53/TYROBP/STXBP5L/SLA/HCK/NCKAP1L/PLAU/RAB27A	43	CC		cytoplasmic vesicle
GO:0097708	intracellular vesicle	43/214	2182/18675	0.000252968	0.00322162	0.00242786	SERPINF1/IL2RG/CORO1A/RACGAP1/RABEP2/HAVCR2/ITGB2/IL7R/TFF3/TLR1/CYBB/WIPF1/PLAUR/MNDA/CD3D/ARPC2/RAC2/NCF2/CRISPLD2/LRRK2/CYTIP/RNASE6/CTSC/MPEG1/TLR8/ITGAM/LAIR1/PTPRC/FCER1G/DOCK2/CLCN7/NCF4/SRGN/KIT/CTSA/CD53/TYROBP/STXBP5L/SLA/HCK/NCKAP1L/PLAU/RAB27A	43	CC		intracellular vesicle
GO:0045088	regulation of innate immune response	15/208	440/17910	0.000202136	0.00329079	0.00243505	STAT1/HAVCR2/CD300LF/ITGB2/FCGR2B/SLAMF8/TLR1/MNDA/CLEC4A/TLR8/ITGAM/IFI16/FCER1G/CLEC7A/HCK	15	BP		regulation of innate immune response
GO:0002478	antigen processing and presentation of exogenous peptide antigen	9/208	174/17910	0.000202445	0.00329079	0.00243505	KIF4A/RACGAP1/KIF23/FCGR2B/CYBB/NCF2/CLEC4A/NCF4/CENPE	9	BP		antigen processing and presentation of exogenous peptide antigen
GO:0034097	response to cytokine	28/208	1167/17910	0.000206754	0.00333401	0.00246703	IL2RG/CORO1A/STAT1/CITED1/CD300LF/ITGB2/SLC25A5/GBP2/IL7R/CASP1/MNDA/KYNU/HCLS1/ITGAM/BIRC5/IFI16/CD86/PTPRC/FCER1G/TNFSF13B/AIF1/KIT/CSF2RB/IL10RA/CREBRF/CSF1R/HCK/LAPTM5	28	BP		response to cytokine
GO:1903039	positive regulation of leukocyte cell-cell adhesion	10/208	214/17910	0.00020682	0.00333401	0.00246703	CORO1A/HAVCR2/ITGB2/IL7R/CD86/PTPRC/LCK/TNFSF13B/AIF1/NCKAP1L	10	BP		positive regulation of leukocyte cell-cell adhesion
GO:0002455	humoral immune response mediated by circulating immunoglobulin	7/208	104/17910	0.000211191	0.0033904	0.00250875	FCGR2B/C1QB/C1S/C1QC/PTPRC/C1R/C1QA	7	BP		humoral immune response mediated by circulating immunoglobulin
GO:0008284	positive regulation of cell proliferation	24/208	931/17910	0.000214216	0.00341927	0.00253012	CORO1A/STAT1/HAVCR2/CITED1/PDGFRA/SLC25A5/IL7R/CDK1/RAC2/HCLS1/BIRC5/CD86/PTPRC/TNFSF13B/KIF14/SFRP2/AIF1/FOXM1/ASPM/CCNB1/CSF1R/PRRX1/HCK/NCKAP1L	24	BP		positive regulation of cell proliferation
GO:0042113	B cell activation	10/208	215/17910	0.00021475	0.00341927	0.00253012	FCGR2B/IL7R/SLAMF8/MNDA/PTPRC/TNFSF13B/KIT/SAMSN1/TYROBP/NCKAP1L	10	BP		B cell activation
GO:0090543	Flemming body	4/214	28/18675	0.000276625	0.00342225	0.00257906	RACGAP1/KIF23/KIF14/CEP55	4	CC		Flemming body
GO:0019884	antigen processing and presentation of exogenous antigen	9/208	176/17910	0.000220494	0.00349641	0.0025872	KIF4A/RACGAP1/KIF23/FCGR2B/CYBB/NCF2/CLEC4A/NCF4/CENPE	9	BP		antigen processing and presentation of exogenous antigen
GO:0042803	protein homodimerization activity	25/197	809/16967	7.80878e-06	0.00359204	0.00307419	CORO1A/STAT1/CITED1/NBL1/PDGFRA/GBP2/C1QB/LRP4/CPQ/KYNU/CD3D/LRRK2/TENM1/RRM2/PTPRC/FCER1G/GRPEL1/KIT/MAD2L1/CD2/PLEK/CD69/TOP2A/CSF1R/CENPF	25	MF		protein homodimerization activity
GO:0002704	negative regulation of leukocyte mediated immunity	5/208	48/17910	0.000229733	0.00360316	0.00266619	HAVCR2/FCGR2B/IL7R/PTPRC/CD84	5	BP		negative regulation of leukocyte mediated immunity
GO:0045840	positive regulation of mitotic nuclear division	5/208	48/17910	0.000229733	0.00360316	0.00266619	NUSAP1/CDCA5/UBE2C/AURKA/DLGAP5	5	BP		positive regulation of mitotic nuclear division
GO:0042098	T cell proliferation	9/208	177/17910	0.000230009	0.00360316	0.00266619	CORO1A/HAVCR2/PIK3CG/RAC2/PTPRC/DOCK2/TNFSF13B/AIF1/NCKAP1L	9	BP		T cell proliferation
GO:0000940	condensed chromosome outer kinetochore	3/214	12/18675	0.000302442	0.00363771	0.00274144	NDC80/CCNB1/CENPF	3	CC		condensed chromosome outer kinetochore
GO:0045059	positive thymic T cell selection	3/208	11/17910	0.00023783	0.00370045	0.00273818	CD3D/PTPRC/DOCK2	3	BP		positive thymic T cell selection
GO:0010942	positive regulation of cell death	20/208	710/17910	0.000238124	0.00370045	0.00273818	CALHM2/MELK/ITGB2/FCGR2B/CASP1/PLAUR/MNDA/ECSCR/LRRK2/CTSC/ITGAM/PTPRC/LCK/SFRP2/AIMP2/C1QA/TYROBP/RBM5/TOP2A/STK17B	20	BP		positive regulation of cell death
GO:0045807	positive regulation of endocytosis	8/208	141/17910	0.00024461	0.00378609	0.00280155	IL2RG/CD300LF/FCGR2B/LRRK2/PTPRC/DOCK2/NCKAP1L/RAB27A	8	BP		positive regulation of endocytosis
GO:0002429	immune response-activating cell surface receptor signaling pathway	14/208	399/17910	0.000246008	0.00379262	0.00280638	FCGR2B/TRAC/TRBC1/WIPF1/MNDA/CD3D/ARPC2/CLEC4A/PTPRC/FCER1G/LCK/THEMIS2/HCK/NCKAP1L	14	BP		immune response-activating cell surface receptor signaling pathway
GO:0042802	identical protein binding	39/197	1670/16967	1.68631e-05	0.00387851	0.00331936	CORO1A/STAT1/CITED1/NBL1/PDGFRA/GBP2/PIK3CG/C1QB/LRP4/CASP1/SLAMF8/CPQ/TLR1/C1S/KYNU/CD3D/NDC80/TRIP13/LRRK2/TENM1/CTSC/RRM2/BIRC5/PTPRC/FCER1G/LCK/GRPEL1/OIP5/KIT/MAD2L1/CD84/CD2/PLEK/TYROBP/CD69/TOP2A/CSF1R/CENPF/FBLN1	39	MF		identical protein binding
GO:0030155	regulation of cell adhesion	19/208	659/17910	0.00025588	0.00392922	0.00290746	CORO1A/HAVCR2/ITGB2/FCGR2B/PIK3CG/IL7R/ARPC2/RAC2/CYTIP/CD86/PTPRC/LCK/TNFSF13B/KIF14/SFRP2/AIF1/NCKAP1L/PLAU/FBLN1	19	BP		regulation of cell adhesion
GO:0019882	antigen processing and presentation	10/208	220/17910	0.000258335	0.003948	0.00292136	KIF4A/RACGAP1/KIF23/FCGR2B/CYBB/NCF2/CLEC4A/NCF4/CENPE/RAB27A	10	BP		antigen processing and presentation
GO:0050863	regulation of T cell activation	12/208	307/17910	0.000259135	0.003948	0.00292136	CORO1A/HAVCR2/FCGR2B/IL7R/RAC2/CD86/PTPRC/LCK/TNFSF13B/AIF1/CD2/NCKAP1L	12	BP		regulation of T cell activation
GO:0098609	cell-cell adhesion	21/208	771/17910	0.000261364	0.0039664	0.00293497	CORO1A/HAVCR2/ITGB2/PDGFRA/FCGR2B/PIK3CG/IL7R/RAC2/ITGAM/CSTA/CD86/PTPRC/LCK/TNFSF13B/AIF1/KIT/MPZL2/CD84/CD2/PLEK/NCKAP1L	21	BP		cell-cell adhesion
GO:0002683	negative regulation of immune system process	15/208	451/17910	0.000263367	0.00398125	0.00294596	HAVCR2/CD300LF/NBL1/FCGR2B/IL7R/SLAMF8/MNDA/C1QC/IFI16/PTPRC/FCER1G/SAMSN1/CD84/LST1/TYROBP	15	BP		negative regulation of immune system process
GO:0050777	negative regulation of immune response	8/208	143/17910	0.000269214	0.00405386	0.00299969	HAVCR2/FCGR2B/IL7R/SLAMF8/IFI16/PTPRC/SAMSN1/CD84	8	BP		negative regulation of immune response
GO:0032732	positive regulation of interleukin-1 production	5/208	50/17910	0.000278975	0.00418462	0.00309645	HAVCR2/CASP1/TLR8/IFI16/TYROBP	5	BP		positive regulation of interleukin-1 production
GO:0005589	collagen type VI trimer	2/214	3/18675	0.00038915	0.00432056	0.00325605	COL6A3/DCN	2	CC		collagen type VI trimer
GO:0097149	centralspindlin complex	2/214	3/18675	0.00038915	0.00432056	0.00325605	RACGAP1/KIF23	2	CC		centralspindlin complex
GO:0098647	collagen beaded filament	2/214	3/18675	0.00038915	0.00432056	0.00325605	COL6A3/DCN	2	CC		collagen beaded filament
GO:0050869	negative regulation of B cell activation	4/208	28/17910	0.000290794	0.00434514	0.00321522	FCGR2B/MNDA/SAMSN1/TYROBP	4	BP		negative regulation of B cell activation
GO:0030036	actin cytoskeleton organization	17/208	559/17910	0.000295327	0.00439596	0.00325283	CORO1A/RACGAP1/KIF23/PDGFRA/WIPF1/ARPC2/RAC2/TENM1/HCLS1/DOCK2/AIF1/KIT/PLEK/TYROBP/CSF1R/HCK/NCKAP1L	17	BP		actin cytoskeleton organization
GO:1902105	regulation of leukocyte differentiation	11/208	267/17910	0.000299194	0.00443652	0.00328284	FCGR2B/IL7R/EVI2B/SLAMF8/HCLS1/C1QC/CD86/PTPRC/CD2/TYROBP/NCKAP1L	11	BP		regulation of leukocyte differentiation
GO:0007077	mitotic nuclear envelope disassembly	3/208	12/17910	0.000314396	0.00460917	0.00341059	CCNB2/CDK1/CCNB1	3	BP		mitotic nuclear envelope disassembly
GO:0051988	regulation of attachment of spindle microtubules to kinetochore	3/208	12/17910	0.000314396	0.00460917	0.00341059	RACGAP1/NEK2/CCNB1	3	BP		regulation of attachment of spindle microtubules to kinetochore
GO:1902563	regulation of neutrophil activation	3/208	12/17910	0.000314396	0.00460917	0.00341059	ITGB2/FCGR2B/ITGAM	3	BP		regulation of neutrophil activation
GO:0002703	regulation of leukocyte mediated immunity	9/208	185/17910	0.000319116	0.00464332	0.00343586	HAVCR2/ITGB2/FCGR2B/IL7R/RAC2/ITGAM/PTPRC/FCER1G/CD84	9	BP		regulation of leukocyte mediated immunity
GO:0010389	regulation of G2/M transition of mitotic cell cycle	9/208	185/17910	0.000319116	0.00464332	0.00343586	CDK1/TPX2/DTL/KIF14/NEK2/CCNB1/CENPF/AURKA/HMMR	9	BP		regulation of G2/M transition of mitotic cell cycle
GO:0051234	establishment of localization	80/208	4908/17910	0.000321981	0.00466307	0.00345048	KIF4A/IL2RG/CORO1A/CALHM2/KPNA2/RACGAP1/RABEP2/HAVCR2/CITED1/MLLT6/CD300LF/NUSAP1/ITGB2/KIF23/FCGR2B/SLC25A5/PIK3CG/XPO1/SEC62/CRBN/LRP4/CASP1/SLC15A3/ARL4C/NDUFA9/TLR1/CDCA5/CYBB/GEMIN2/WIPF1/PLAUR/MNDA/ARPC2/HEPH/NDC80/RAC2/NCF2/CRISPLD2/LRRK2/TENM1/HCLS1/CTSC/EPN1/TLR8/ITGAM/LAIR1/PTPRC/FCER1G/DOCK2/LCK/CLCN7/TNFSF13B/KIF20A/NCF4/KIF14/APOO/SRGN/AIF1/KIT/CENPE/CEP55/CTSA/CD53/MAD2L1/IL10RA/CD8…	80	BP		establishment of localization
GO:0001932	regulation of protein phosphorylation	30/208	1324/17910	0.000322874	0.00466307	0.00345048	CDKN3/HAVCR2/ITGB2/PDGFRA/FCGR2B/PIK3CG/ADCY7/LRP4/CDK1/PLAUR/PBK/RAC2/TPX2/LRRK2/TENM1/HCLS1/TLR8/PTPRC/KIF14/SFRP2/AIF1/KIT/CENPE/FOXM1/SAMSN1/CCNB1/FAM83D/CSF1R/NCKAP1L/FBLN1	30	BP		regulation of protein phosphorylation
GO:0000910	cytokinesis	8/208	147/17910	0.000324509	0.00466932	0.0034551	KIF4A/RACGAP1/NUSAP1/KIF23/ANLN/KIF20A/KIF14/CEP55	8	BP		cytokinesis
GO:0032103	positive regulation of response to external stimulus	12/208	315/17910	0.000327331	0.00469255	0.00347229	HAVCR2/ITGB2/PIK3CG/RAC2/LRRK2/CTSC/ITGAM/FCER1G/LY86/AIF1/C1QA/NCKAP1L	12	BP		positive regulation of response to external stimulus
GO:0031349	positive regulation of defense response	16/208	512/17910	0.000330355	0.00471849	0.00349148	HAVCR2/CD300LF/ITGB2/PIK3CG/TLR1/MNDA/CLEC4A/LRRK2/CTSC/TLR8/ITGAM/IFI16/FCER1G/C1QA/CLEC7A/HCK	16	BP		positive regulation of defense response
GO:0090307	mitotic spindle assembly	5/208	52/17910	0.000335836	0.0047792	0.00353641	KIF4A/RACGAP1/KIF23/TPX2/ZNF207	5	BP		mitotic spindle assembly
GO:0017157	regulation of exocytosis	9/208	187/17910	0.000345368	0.00489692	0.00362351	ITGB2/FCGR2B/RAC2/LRRK2/ITGAM/FCER1G/CD84/STXBP5L/RAB27A	9	BP		regulation of exocytosis
GO:0046983	protein dimerization activity	32/197	1285/16967	3.22822e-05	0.00494993	0.00423633	CORO1A/STAT1/CITED1/ITGB2/NBL1/PDGFRA/GBP2/C1QB/LRP4/CENPW/CPQ/TLR1/CYBB/KYNU/CD3D/LRRK2/TENM1/ITGAM/RRM2/PTPRC/FCER1G/NCF4/GRPEL1/KIT/MAD2L1/CD2/PLEK/CD69/TOP2A/CSF1R/CENPF/AURKA	32	MF		protein dimerization activity
GO:0031399	regulation of protein modification process	36/208	1718/17910	0.000352025	0.00495894	0.00366941	CDKN3/HAVCR2/MLLT6/ITGB2/PDGFRA/FCGR2B/PIK3CG/ADCY7/LRP4/CDK1/PLAUR/PBK/RAC2/TPX2/LRRK2/TENM1/HCLS1/CDCA2/TLR8/PTPRC/KIF14/SFRP2/AIF1/KIT/CENPE/AIMP2/FOXM1/SAMSN1/MAD2L1/CCNB1/UBE2C/FANCI/FAM83D/CSF1R/NCKAP1L/FBLN1	36	BP		regulation of protein modification process
GO:0032270	positive regulation of cellular protein metabolic process	32/208	1458/17910	0.000352296	0.00495894	0.00366941	HAVCR2/PDGFRA/FCGR2B/PIK3CG/ADCY7/LRP4/CDK1/CASP1/PLAUR/ECSCR/TPX2/LRRK2/TENM1/HCLS1/CTSC/CDCA2/IFI16/PTPRC/LCK/KIF14/SFRP2/AIF1/KIT/CENPE/AIMP2/CCNB1/UBE2C/FANCI/CSF1R/AURKA/NCKAP1L/FBLN1	32	BP		positive regulation of cellular protein metabolic process
GO:0071345	cellular response to cytokine stimulus	26/208	1084/17910	0.000356039	0.00499354	0.00369501	IL2RG/CORO1A/STAT1/CD300LF/ITGB2/SLC25A5/GBP2/IL7R/CASP1/MNDA/HCLS1/ITGAM/BIRC5/IFI16/CD86/PTPRC/FCER1G/TNFSF13B/AIF1/KIT/CSF2RB/IL10RA/CREBRF/CSF1R/HCK/LAPTM5	26	BP		cellular response to cytokine stimulus
GO:0030595	leukocyte chemotaxis	9/208	188/17910	0.000359148	0.00500105	0.00370056	CORO1A/ITGB2/NBL1/PIK3CG/SLAMF8/RAC2/AIF1/KIT/NCKAP1L	9	BP		leukocyte chemotaxis
GO:0048002	antigen processing and presentation of peptide antigen	9/208	188/17910	0.000359148	0.00500105	0.00370056	KIF4A/RACGAP1/KIF23/FCGR2B/CYBB/NCF2/CLEC4A/NCF4/CENPE	9	BP		antigen processing and presentation of peptide antigen
GO:0005581	collagen trimer	6/214	86/18675	0.000463017	0.00501216	0.00377725	C1QB/COL6A3/C1QC/LUM/DCN/C1QA	6	CC		collagen trimer
GO:0002218	activation of innate immune response	12/208	319/17910	0.00036678	0.0050872	0.00376431	HAVCR2/CD300LF/ITGB2/TLR1/MNDA/CLEC4A/TLR8/ITGAM/IFI16/FCER1G/CLEC7A/HCK	12	BP		activation of innate immune response
GO:0050663	cytokine secretion	10/208	230/17910	0.000367954	0.0050872	0.00376431	HAVCR2/FCGR2B/CASP1/TLR1/LRRK2/TLR8/SRGN/AIF1/CD2/CSF1R	10	BP		cytokine secretion
GO:0006796	phosphate-containing compound metabolic process	56/208	3115/17910	0.000371081	0.00510389	0.00377667	CCNB2/IL2RG/CDKN3/HAVCR2/MELK/ITGB2/PDGFRA/FCGR2B/PIK3CG/ADCY7/LRP4/CDK1/SLAMF8/NDUFA9/PLAUR/UQCRFS1/KYNU/PBK/ASPDH/RAC2/PDIK1L/TPX2/LRRK2/TENM1/HCLS1/CDCA2/TLR8/RRM2/NDUFA3/BIRC5/PTPRC/LCK/CYC1/KIF14/SFRP2/AIF1/KIT/CENPE/CSF2RB/ERG/FOXM1/SAMSN1/NEK2/LIPH/LDB2/PLEK/CCNB1/FAM83D/CSF1R/STK17B/AURKA/HCK/SH2D3C/NCKAP1L/DLGAP5/FBLN1	56	BP		phosphate-containing compound metabolic process
GO:0002819	regulation of adaptive immune response	8/208	150/17910	0.000371789	0.00510389	0.00377667	HAVCR2/FCGR2B/IL7R/ADCY7/PTPRC/FCER1G/TNFSF13B/SAMSN1	8	BP		regulation of adaptive immune response
GO:0005767	secondary lysosome	3/214	14/18675	0.000492001	0.00519601	0.0039158	NCF2/LRRK2/NCF4	3	CC		secondary lysosome
GO:0050900	leukocyte migration	15/208	467/17910	0.000380754	0.00520855	0.00385411	CORO1A/ITGB2/NBL1/PIK3CG/SLAMF8/RAC2/ITGAM/FCER1G/LCK/AIF1/KIT/CD84/CD2/HCK/NCKAP1L	15	BP		leukocyte migration
GO:0031341	regulation of cell killing	6/208	82/17910	0.000383788	0.00522732	0.003868	HAVCR2/FCGR2B/IL7R/ITGAM/PTPRC/TYROBP	6	BP		regulation of cell killing
GO:0042325	regulation of phosphorylation	32/208	1467/17910	0.000392357	0.00522732	0.003868	CDKN3/HAVCR2/ITGB2/PDGFRA/FCGR2B/PIK3CG/ADCY7/LRP4/CDK1/SLAMF8/PLAUR/PBK/RAC2/TPX2/LRRK2/TENM1/HCLS1/TLR8/PTPRC/KIF14/SFRP2/AIF1/KIT/CENPE/FOXM1/SAMSN1/LDB2/CCNB1/FAM83D/CSF1R/NCKAP1L/FBLN1	32	BP		regulation of phosphorylation
GO:0001810	regulation of type I hypersensitivity	2/208	3/17910	0.000399618	0.00522732	0.003868	FCGR2B/FCER1G	2	BP		regulation of type I hypersensitivity
GO:0003340	negative regulation of mesenchymal to epithelial transition involved in metanephros morphogenesis	2/208	3/17910	0.000399618	0.00522732	0.003868	STAT1/CITED1	2	BP		negative regulation of mesenchymal to epithelial transition involved in metanephros morphogenesis
GO:0016068	type I hypersensitivity	2/208	3/17910	0.000399618	0.00522732	0.003868	FCGR2B/FCER1G	2	BP		type I hypersensitivity
GO:0043316	cytotoxic T cell degranulation	2/208	3/17910	0.000399618	0.00522732	0.003868	FCGR2B/RAB27A	2	BP		cytotoxic T cell degranulation
GO:0090634	microglial cell mediated cytotoxicity	2/208	3/17910	0.000399618	0.00522732	0.003868	ITGAM/TYROBP	2	BP		microglial cell mediated cytotoxicity
GO:0150062	complement-mediated synapse pruning	2/208	3/17910	0.000399618	0.00522732	0.003868	ITGAM/C1QA	2	BP		complement-mediated synapse pruning
GO:0150064	vertebrate eye-specific patterning	2/208	3/17910	0.000399618	0.00522732	0.003868	ITGAM/C1QA	2	BP		vertebrate eye-specific patterning
GO:1904149	regulation of microglial cell mediated cytotoxicity	2/208	3/17910	0.000399618	0.00522732	0.003868	ITGAM/TYROBP	2	BP		regulation of microglial cell mediated cytotoxicity
GO:1904151	positive regulation of microglial cell mediated cytotoxicity	2/208	3/17910	0.000399618	0.00522732	0.003868	ITGAM/TYROBP	2	BP		positive regulation of microglial cell mediated cytotoxicity
GO:2000361	regulation of prostaglandin-E synthase activity	2/208	3/17910	0.000399618	0.00522732	0.003868	ITGB2/ITGAM	2	BP		regulation of prostaglandin-E synthase activity
GO:2000363	positive regulation of prostaglandin-E synthase activity	2/208	3/17910	0.000399618	0.00522732	0.003868	ITGB2/ITGAM	2	BP		positive regulation of prostaglandin-E synthase activity
GO:0002679	respiratory burst involved in defense response	3/208	13/17910	0.000405223	0.00528286	0.00390909	PIK3CG/SLAMF8/HCK	3	BP		respiratory burst involved in defense response
GO:0072089	stem cell proliferation	7/208	116/17910	0.000412386	0.00535826	0.00396489	RACGAP1/CITED1/LRRK2/PTPRC/SFRP2/ASPM/FBLN1	7	BP		stem cell proliferation
GO:0030866	cortical actin cytoskeleton organization	4/208	31/17910	0.000434875	0.00563163	0.00416717	RACGAP1/KIF23/PLEK/NCKAP1L	4	BP		cortical actin cytoskeleton organization
GO:0006793	phosphorus metabolic process	56/208	3139/17910	0.000451583	0.00582857	0.00431289	CCNB2/IL2RG/CDKN3/HAVCR2/MELK/ITGB2/PDGFRA/FCGR2B/PIK3CG/ADCY7/LRP4/CDK1/SLAMF8/NDUFA9/PLAUR/UQCRFS1/KYNU/PBK/ASPDH/RAC2/PDIK1L/TPX2/LRRK2/TENM1/HCLS1/CDCA2/TLR8/RRM2/NDUFA3/BIRC5/PTPRC/LCK/CYC1/KIF14/SFRP2/AIF1/KIT/CENPE/CSF2RB/ERG/FOXM1/SAMSN1/NEK2/LIPH/LDB2/PLEK/CCNB1/FAM83D/CSF1R/STK17B/AURKA/HCK/SH2D3C/NCKAP1L/DLGAP5/FBLN1	56	BP		phosphorus metabolic process
GO:0045171	intercellular bridge	5/214	59/18675	0.000571015	0.00588689	0.00443646	KIF4A/KIF23/TPX2/KIF20A/CEP55	5	CC		intercellular bridge
GO:0031532	actin cytoskeleton reorganization	6/208	85/17910	0.00046576	0.00599165	0.00443357	PDGFRA/HCLS1/KIT/PLEK/CSF1R/HCK	6	BP		actin cytoskeleton reorganization
GO:0007159	leukocyte cell-cell adhesion	12/208	328/17910	0.000470474	0.00603231	0.00446366	CORO1A/HAVCR2/ITGB2/FCGR2B/IL7R/RAC2/CD86/PTPRC/LCK/TNFSF13B/AIF1/NCKAP1L	12	BP		leukocyte cell-cell adhesion
GO:0070820	tertiary granule	8/214	164/18675	0.000618043	0.00622354	0.00469016	ITGB2/CYBB/ITGAM/LAIR1/FCER1G/CD53/NCKAP1L/PLAU	8	CC		tertiary granule
GO:0030889	negative regulation of B cell proliferation	3/208	14/17910	0.000511334	0.00647079	0.00478811	FCGR2B/MNDA/TYROBP	3	BP		negative regulation of B cell proliferation
GO:0090231	regulation of spindle checkpoint	3/208	14/17910	0.000511334	0.00647079	0.00478811	NDC80/MAD2L1/CCNB1	3	BP		regulation of spindle checkpoint
GO:0090266	regulation of mitotic cell cycle spindle assembly checkpoint	3/208	14/17910	0.000511334	0.00647079	0.00478811	NDC80/MAD2L1/CCNB1	3	BP		regulation of mitotic cell cycle spindle assembly checkpoint
GO:1903504	regulation of mitotic spindle checkpoint	3/208	14/17910	0.000511334	0.00647079	0.00478811	NDC80/MAD2L1/CCNB1	3	BP		regulation of mitotic spindle checkpoint
GO:0050870	positive regulation of T cell activation	9/208	198/17910	0.00052367	0.00660538	0.00488771	CORO1A/HAVCR2/IL7R/CD86/PTPRC/LCK/TNFSF13B/AIF1/NCKAP1L	9	BP		positive regulation of T cell activation
GO:0048872	homeostasis of number of cells	10/208	241/17910	0.000530824	0.00667396	0.00493845	CCNB2/CORO1A/STAT1/IL7R/HCLS1/FCER1G/TNFSF13B/KIT/ARID4A/NCKAP1L	10	BP		homeostasis of number of cells
GO:0045335	phagocytic vesicle	7/214	128/18675	0.000689329	0.00678363	0.00511225	CORO1A/TLR1/CYBB/RAC2/NCF2/MPEG1/NCF4	7	CC		phagocytic vesicle
GO:0001772	immunological synapse	4/214	36/18675	0.000740826	0.00711607	0.00536279	CORO1A/HAVCR2/LCK/CD53	4	CC		immunological synapse
GO:0000942	condensed nuclear chromosome outer kinetochore	2/214	4/18675	0.000772415	0.00711607	0.00536279	NDC80/CCNB1	2	CC		condensed nuclear chromosome outer kinetochore
GO:0031262	Ndc80 complex	2/214	4/18675	0.000772415	0.00711607	0.00536279	NDC80/NUF2	2	CC		Ndc80 complex
GO:0002673	regulation of acute inflammatory response	8/208	160/17910	0.000571501	0.00716219	0.00529972	FCGR2B/PIK3CG/C1QB/C1S/C1QC/FCER1G/C1R/C1QA	8	BP		regulation of acute inflammatory response
GO:0044085	cellular component biogenesis	53/208	2951/17910	0.000576949	0.00720723	0.00533305	KIF4A/CORO1A/RACGAP1/RABEP2/KIF23/PDGFRA/CENPK/XPO1/ANLN/CRBN/LRP4/CDK1/CENPW/NDUFA9/GEMIN2/WIPF1/CD3D/ARPC2/RAC2/TRIP13/TPX2/LRRK2/ZNF207/TENM1/BRIP1/HCLS1/CTSC/RRM2/NDUFA3/FCER1G/KIF14/OIP5/AIF1/POGZ/KIT/CENPE/AIMP2/NEK2/PELP1/CENPN/LDB2/C1D/BRD2/PLEK/ASPM/CCNB1/RBM5/UBE2C/CENPF/AURKA/HCK/NCKAP1L/RAB27A	53	BP		cellular component biogenesis
GO:0070887	cellular response to chemical stimulus	55/208	3100/17910	0.000593502	0.00739024	0.00546847	SERPINF1/IL2RG/CORO1A/STAT1/HAVCR2/CITED1/CD300LF/MELK/ITGB2/NBL1/PDGFRA/FCGR2B/SLC25A5/GBP2/PIK3CG/IL7R/ADCY7/LRP4/CDK1/CASP1/SLAMF8/CYBB/MNDA/RAC2/NCF2/LRRK2/BRIP1/HCLS1/ITGAM/BIRC5/IFI16/CD86/PTPRC/FCER1G/TNFSF13B/NCF4/SFRP2/DCN/LY86/AIF1/KIT/CSF2RB/IL10RA/MMRN2/PELP1/CLEC7A/RXRG/CREBRF/CD69/CCNB1/CSF1R/HCK/NCKAP1L/SHCBP1/LAPTM5	55	BP		cellular response to chemical stimulus
GO:0042775	mitochondrial ATP synthesis coupled electron transport	6/208	89/17910	0.000595579	0.00739241	0.00547007	CDK1/NDUFA9/UQCRFS1/NDUFA3/CYC1/CCNB1	6	BP		mitochondrial ATP synthesis coupled electron transport
GO:1902749	regulation of cell cycle G2/M phase transition	9/208	202/17910	0.000604797	0.00748292	0.00553705	CDK1/TPX2/DTL/KIF14/NEK2/CCNB1/CENPF/AURKA/HMMR	9	BP		regulation of cell cycle G2/M phase transition
GO:2000249	regulation of actin cytoskeleton reorganization	4/208	34/17910	0.00062376	0.00769304	0.00569253	PDGFRA/HCLS1/CSF1R/HCK	4	BP		regulation of actin cytoskeleton reorganization
GO:0042102	positive regulation of T cell proliferation	6/208	90/17910	0.000632038	0.00769366	0.00569299	CORO1A/HAVCR2/PTPRC/TNFSF13B/AIF1/NCKAP1L	6	BP		positive regulation of T cell proliferation
GO:0042773	ATP synthesis coupled electron transport	6/208	90/17910	0.000632038	0.00769366	0.00569299	CDK1/NDUFA9/UQCRFS1/NDUFA3/CYC1/CCNB1	6	BP		ATP synthesis coupled electron transport
GO:0007076	mitotic chromosome condensation	3/208	15/17910	0.000633712	0.00769366	0.00569299	NUSAP1/CDCA5/NCAPG	3	BP		mitotic chromosome condensation
GO:0030852	regulation of granulocyte differentiation	3/208	15/17910	0.000633712	0.00769366	0.00569299	EVI2B/HCLS1/C1QC	3	BP		regulation of granulocyte differentiation
GO:0042535	positive regulation of tumor necrosis factor biosynthetic process	3/208	15/17910	0.000633712	0.00769366	0.00569299	TLR1/CYBB/TYROBP	3	BP		positive regulation of tumor necrosis factor biosynthetic process
GO:0005773	vacuole	19/214	737/18675	0.000858048	0.00774031	0.00583322	PIK3CG/SLC15A3/CPQ/MNDA/NCF2/LRRK2/RNASE6/CTSC/TLR8/LUM/CLCN7/NCF4/DCN/SRGN/KIT/CTSA/HCK/LAPTM5/RAB27A	19	CC		vacuole
GO:0005815	microtubule organizing center	18/214	681/18675	0.000884726	0.00781809	0.00589184	CCNB2/RABEP2/KIF23/CDK1/NDC80/TPX2/CTSC/LCK/DTL/CEP55/NEK2/ASPM/CCNB1/TOP2A/CENPF/AURKA/DLGAP5/HMMR	18	CC		microtubule organizing center
GO:0051785	positive regulation of nuclear division	5/208	60/17910	0.000654726	0.00792402	0.00586344	NUSAP1/CDCA5/UBE2C/AURKA/DLGAP5	5	BP		positive regulation of nuclear division
GO:1903037	regulation of leukocyte cell-cell adhesion	11/208	295/17910	0.000690269	0.00832825	0.00616255	CORO1A/HAVCR2/ITGB2/FCGR2B/IL7R/CD86/PTPRC/LCK/TNFSF13B/AIF1/NCKAP1L	11	BP		regulation of leukocyte cell-cell adhesion
GO:0030865	cortical cytoskeleton organization	4/208	35/17910	0.000697894	0.00836985	0.00619334	RACGAP1/KIF23/PLEK/NCKAP1L	4	BP		cortical cytoskeleton organization
GO:0032102	negative regulation of response to external stimulus	12/208	343/17910	0.000698026	0.00836985	0.00619334	SERPINF1/HAVCR2/NBL1/PDGFRA/FCGR2B/ADCY7/SLAMF8/PLAUR/PBK/PTPRC/AIF1/PLAU	12	BP		negative regulation of response to external stimulus
GO:0010948	negative regulation of cell cycle process	12/208	344/17910	0.00071601	0.00855908	0.00633336	EVI2B/CDK1/NDC80/TRIP13/ZNF207/RRM2/DTL/MAD2L1/NEK2/CCNB1/CENPF/AURKA	12	BP		negative regulation of cell cycle process
GO:0022409	positive regulation of cell-cell adhesion	10/208	251/17910	0.000726918	0.00864173	0.00639452	CORO1A/HAVCR2/ITGB2/IL7R/CD86/PTPRC/LCK/TNFSF13B/AIF1/NCKAP1L	10	BP		positive regulation of cell-cell adhesion
GO:0051641	cellular localization	47/208	2548/17910	0.000727373	0.00864173	0.00639452	KIF4A/CORO1A/KPNA2/CITED1/NUSAP1/ITGB2/KIF23/GBP2/PIK3CG/XPO1/SEC62/LRP4/CDK1/ARL4C/CDCA5/GEMIN2/NDC80/RAC2/LRRK2/TENM1/HCLS1/CTSC/ITGAM/PTPRC/FCER1G/DOCK2/LCK/KIF14/SRGN/KIT/CENPE/CTSA/MAD2L1/IL10RA/CD84/NEK2/CD2/PLEK/TYROBP/ASPM/STXBP5L/CCNB1/FAM83D/CENPF/AURKA/DLGAP5/RAB27A	47	BP		cellular localization
GO:0006935	chemotaxis	16/208	551/17910	0.000731576	0.00866516	0.00641185	CORO1A/ITGB2/NBL1/PDGFRA/PIK3CG/SLAMF8/PLAUR/ECSCR/RAC2/DOCK2/AIF1/KIT/FPR3/CSF1R/NCKAP1L/PLAU	16	BP		chemotaxis
GO:1901216	positive regulation of neuron death	6/208	93/17910	0.000751873	0.00877846	0.00649569	ITGB2/FCGR2B/ITGAM/AIMP2/C1QA/TYROBP	6	BP		positive regulation of neuron death
GO:0018108	peptidyl-tyrosine phosphorylation	12/208	346/17910	0.000753145	0.00877846	0.00649569	MELK/ITGB2/PDGFRA/LRP4/HCLS1/PTPRC/LCK/SFRP2/KIT/SAMSN1/CSF1R/HCK	12	BP		peptidyl-tyrosine phosphorylation
GO:0035556	intracellular signal transduction	48/208	2624/17910	0.000757355	0.00877846	0.00649569	IL2RG/RACGAP1/STAT1/HAVCR2/MELK/PDGFRA/FCGR2B/PIK3CG/IL7R/ADCY7/CDK1/CASP1/PLAUR/PBK/RAC2/ASB16/TPX2/LRRK2/TENM1/BRIP1/HCLS1/TLR8/IFI16/CD86/PTPRC/DOCK2/LCK/DTL/KIF14/SFRP2/DCN/AIF1/KIT/CEP55/CSF2RB/FOXM1/IL10RA/PLEK/TYROBP/CCNB1/DEPDC1/PSD3/FAM83D/CSF1R/STK17B/AURKA/SH2D3C/FBLN1	48	BP		intracellular signal transduction
GO:0042330	taxis	16/208	553/17910	0.000760253	0.00877846	0.00649569	CORO1A/ITGB2/NBL1/PDGFRA/PIK3CG/SLAMF8/PLAUR/ECSCR/RAC2/DOCK2/AIF1/KIT/FPR3/CSF1R/NCKAP1L/PLAU	16	BP		taxis
GO:0060326	cell chemotaxis	10/208	253/17910	0.000772536	0.00877846	0.00649569	CORO1A/ITGB2/NBL1/PDGFRA/PIK3CG/SLAMF8/RAC2/AIF1/KIT/NCKAP1L	10	BP		cell chemotaxis
GO:0007096	regulation of exit from mitosis	3/208	16/17910	0.0007733	0.00877846	0.00649569	ANLN/CDCA5/UBE2C	3	BP		regulation of exit from mitosis
GO:0030397	membrane disassembly	3/208	16/17910	0.0007733	0.00877846	0.00649569	CCNB2/CDK1/CCNB1	3	BP		membrane disassembly
GO:0051081	nuclear envelope disassembly	3/208	16/17910	0.0007733	0.00877846	0.00649569	CCNB2/CDK1/CCNB1	3	BP		nuclear envelope disassembly
GO:0070670	response to interleukin-4	4/208	36/17910	0.000778052	0.00877846	0.00649569	IL2RG/CORO1A/CITED1/CD300LF	4	BP		response to interleukin-4
GO:0000912	assembly of actomyosin apparatus involved in cytokinesis	2/208	4/17910	0.000793112	0.00877846	0.00649569	RACGAP1/KIF23	2	BP		assembly of actomyosin apparatus involved in cytokinesis
GO:0000915	actomyosin contractile ring assembly	2/208	4/17910	0.000793112	0.00877846	0.00649569	RACGAP1/KIF23	2	BP		actomyosin contractile ring assembly
GO:0001766	membrane raft polarization	2/208	4/17910	0.000793112	0.00877846	0.00649569	DOCK2/CD2	2	BP		membrane raft polarization
GO:0001794	type IIa hypersensitivity	2/208	4/17910	0.000793112	0.00877846	0.00649569	FCGR2B/FCER1G	2	BP		type IIa hypersensitivity
GO:0001796	regulation of type IIa hypersensitivity	2/208	4/17910	0.000793112	0.00877846	0.00649569	FCGR2B/FCER1G	2	BP		regulation of type IIa hypersensitivity
GO:0002445	type II hypersensitivity	2/208	4/17910	0.000793112	0.00877846	0.00649569	FCGR2B/FCER1G	2	BP		type II hypersensitivity
GO:0002892	regulation of type II hypersensitivity	2/208	4/17910	0.000793112	0.00877846	0.00649569	FCGR2B/FCER1G	2	BP		regulation of type II hypersensitivity
GO:0007079	mitotic chromosome movement towards spindle pole	2/208	4/17910	0.000793112	0.00877846	0.00649569	CENPE/DLGAP5	2	BP		mitotic chromosome movement towards spindle pole
GO:0043315	positive regulation of neutrophil degranulation	2/208	4/17910	0.000793112	0.00877846	0.00649569	ITGB2/ITGAM	2	BP		positive regulation of neutrophil degranulation
GO:0045588	positive regulation of gamma-delta T cell differentiation	2/208	4/17910	0.000793112	0.00877846	0.00649569	PTPRC/NCKAP1L	2	BP		positive regulation of gamma-delta T cell differentiation
GO:0045914	negative regulation of catecholamine metabolic process	2/208	4/17910	0.000793112	0.00877846	0.00649569	ITGB2/ITGAM	2	BP		negative regulation of catecholamine metabolic process
GO:0045963	negative regulation of dopamine metabolic process	2/208	4/17910	0.000793112	0.00877846	0.00649569	ITGB2/ITGAM	2	BP		negative regulation of dopamine metabolic process
GO:0110088	hippocampal neuron apoptotic process	2/208	4/17910	0.000793112	0.00877846	0.00649569	ITGAM/TYROBP	2	BP		hippocampal neuron apoptotic process
GO:0110089	regulation of hippocampal neuron apoptotic process	2/208	4/17910	0.000793112	0.00877846	0.00649569	ITGAM/TYROBP	2	BP		regulation of hippocampal neuron apoptotic process
GO:0007229	integrin-mediated signaling pathway	6/208	94/17910	0.000795488	0.00877975	0.00649664	ITGB2/ITGAM/FCER1G/PLEK/TYROBP/HCK	6	BP		integrin-mediated signaling pathway
GO:0018212	peptidyl-tyrosine modification	12/208	349/17910	0.000811863	0.0089351	0.0066116	MELK/ITGB2/PDGFRA/LRP4/HCLS1/PTPRC/LCK/SFRP2/KIT/SAMSN1/CSF1R/HCK	12	BP		peptidyl-tyrosine modification
GO:0051338	regulation of transferase activity	22/208	902/17910	0.000830271	0.00911187	0.0067424	CDKN3/PDGFRA/PIK3CG/ADCY7/CDK1/SLAMF8/RAC2/TPX2/LRRK2/TENM1/PTPRC/KIF14/SFRP2/KIT/CENPE/MAD2L1/NEK2/LDB2/CCNB1/UBE2C/CSF1R/NCKAP1L	22	BP		regulation of transferase activity
GO:0097529	myeloid leukocyte migration	8/208	170/17910	0.000850282	0.0093052	0.00688546	ITGB2/NBL1/PIK3CG/SLAMF8/RAC2/AIF1/KIT/NCKAP1L	8	BP		myeloid leukocyte migration
GO:0051241	negative regulation of multicellular organismal process	28/208	1276/17910	0.000854295	0.00932286	0.00689852	SERPINF1/STAT1/HAVCR2/CITED1/PDGFRA/FCGR2B/PIK3CG/ADCY7/LRP4/SLAMF8/PLAUR/ECSCR/CLEC4A/LRRK2/CTSC/EPN1/C1QC/TLR8/PTPRC/SFRP2/DCN/SRGN/CD84/MMRN2/TYROBP/ASPM/NCKAP1L/PLAU	28	BP		negative regulation of multicellular organismal process
GO:0032506	cytokinetic process	4/208	37/17910	0.0008645	0.00940779	0.00696137	RACGAP1/KIF23/KIF20A/CEP55	4	BP		cytokinetic process
GO:0010639	negative regulation of organelle organization	12/208	352/17910	0.000874363	0.00948854	0.00702112	CORO1A/MLLT6/SLC25A5/NDC80/TRIP13/LRRK2/ZNF207/MAD2L1/NEK2/CCNB1/TOP2A/CENPF	12	BP		negative regulation of organelle organization
GO:0019220	regulation of phosphate metabolic process	34/208	1671/17910	0.000882534	0.00955054	0.007067	CDKN3/HAVCR2/ITGB2/PDGFRA/FCGR2B/PIK3CG/ADCY7/LRP4/CDK1/SLAMF8/PLAUR/PBK/RAC2/TPX2/LRRK2/TENM1/HCLS1/CDCA2/TLR8/PTPRC/KIF14/SFRP2/AIF1/KIT/CENPE/FOXM1/SAMSN1/LDB2/PLEK/CCNB1/FAM83D/CSF1R/NCKAP1L/FBLN1	34	BP		regulation of phosphate metabolic process
GO:0051129	negative regulation of cellular component organization	18/208	673/17910	0.000892994	0.00962456	0.00712177	CORO1A/MLLT6/CD300LF/FCGR2B/SLC25A5/CRBN/LRP4/NDC80/TRIP13/LRRK2/ZNF207/KIF14/MAD2L1/NEK2/CCNB1/TOP2A/CENPF/FBLN1	18	BP		negative regulation of cellular component organization
GO:0051222	positive regulation of protein transport	13/208	403/17910	0.000894328	0.00962456	0.00712177	HAVCR2/ITGB2/CASP1/TLR1/RAC2/LRRK2/TENM1/HCLS1/TLR8/ITGAM/AIF1/CD2/CSF1R	13	BP		positive regulation of protein transport
GO:0051251	positive regulation of lymphocyte activation	10/208	258/17910	0.000896989	0.00962653	0.00712323	CORO1A/HAVCR2/IL7R/CD86/PTPRC/LCK/TNFSF13B/AIF1/TYROBP/NCKAP1L	10	BP		positive regulation of lymphocyte activation
GO:0051174	regulation of phosphorus metabolic process	34/208	1673/17910	0.000901052	0.00964349	0.00713578	CDKN3/HAVCR2/ITGB2/PDGFRA/FCGR2B/PIK3CG/ADCY7/LRP4/CDK1/SLAMF8/PLAUR/PBK/RAC2/TPX2/LRRK2/TENM1/HCLS1/CDCA2/TLR8/PTPRC/KIF14/SFRP2/AIF1/KIT/CENPE/FOXM1/SAMSN1/LDB2/PLEK/CCNB1/FAM83D/CSF1R/NCKAP1L/FBLN1	34	BP		regulation of phosphorus metabolic process
GO:0065003	protein-containing complex assembly	35/208	1742/17910	0.000919348	0.00981227	0.00726067	CORO1A/CENPK/ANLN/CRBN/LRP4/CDK1/CENPW/NDUFA9/GEMIN2/WIPF1/CD3D/ARPC2/LRRK2/ZNF207/TENM1/HCLS1/CTSC/RRM2/NDUFA3/FCER1G/KIF14/OIP5/AIF1/POGZ/CENPE/AIMP2/CENPN/BRD2/PLEK/CCNB1/RBM5/UBE2C/CENPF/HCK/NCKAP1L	35	BP		protein-containing complex assembly
GO:0032930	positive regulation of superoxide anion generation	3/208	17/17910	0.000931001	0.00990943	0.00733256	ITGB2/ITGAM/TYROBP	3	BP		positive regulation of superoxide anion generation
GO:0006801	superoxide metabolic process	5/208	65/17910	0.000944915	0.00997552	0.00738147	ITGB2/CYBB/NCF2/ITGAM/TYROBP	5	BP		superoxide metabolic process
GO:0032945	negative regulation of mononuclear cell proliferation	5/208	65/17910	0.000944915	0.00997552	0.00738147	HAVCR2/FCGR2B/MNDA/LST1/TYROBP	5	BP		negative regulation of mononuclear cell proliferation
GO:0050672	negative regulation of lymphocyte proliferation	5/208	65/17910	0.000944915	0.00997552	0.00738147	HAVCR2/FCGR2B/MNDA/LST1/TYROBP	5	BP		negative regulation of lymphocyte proliferation
GO:0002707	negative regulation of lymphocyte mediated immunity	4/208	38/17910	0.000957501	0.010081	0.00745952	HAVCR2/FCGR2B/IL7R/PTPRC	4	BP		negative regulation of lymphocyte mediated immunity
GO:0031981	nuclear lumen	71/214	4454/18675	0.00118824	0.0102902	0.00775486	KIF4A/KPNA2/RACGAP1/STAT1/CITED1/KIF23/PAPOLG/NABP1/CENPK/GBP2/XPO1/ANLN/KANSL1/CRBN/CDK1/CENPW/NDUFA9/NUDCD1/G2E3/CDCA5/GEMIN2/MNDA/KYNU/ECSCR/NDC80/NCF2/PDIK1L/TPX2/TRA2A/CYTIP/RAD51AP1/ZNF207/TENM1/MED30/BRIP1/CTSC/CDCA2/BIRC5/IFI16/CLCN7/DTL/KIF20A/OIP5/POGZ/CENPE/CTSA/FAM193B/FOXM1/MAD2L1/NEK2/PELP1/CENPN/LDB2/C1D/CLEC7A/BRD2/RXRG/ARID4A/CREBRF/CCNB1/RBM5/UBE2C/TOP2A/FANCI/CSF1R/CENPF/GINS1/…	71	CC		nuclear lumen
GO:0098589	membrane region	11/214	321/18675	0.001235	0.010438	0.00786625	ITGB2/SLC25A5/XPO1/LRP4/TLR1/LRRK2/ITGAM/PTPRC/LCK/CD2/HCK	11	CC		membrane region
GO:0043232	intracellular non-membrane-bounded organelle	71/214	4464/18675	0.00126631	0.010438	0.00786625	KIF4A/CCNB2/CORO1A/RACGAP1/RABEP2/STAT1/NUSAP1/KIF23/NABP1/CENPK/SLC25A5/GBP2/XPO1/ANLN/KANSL1/CRBN/CDK1/CENPW/G2E3/CDCA5/GEMIN2/WIPF1/MNDA/ARPC2/NDC80/RAC2/NCF2/TPX2/TRA2A/RAD51AP1/ZNF207/TENM1/CTSC/CDCA2/MYO1F/BIRC5/IFI16/NUF2/DOCK2/LCK/DTL/KIF20A/NCAPG/KIF14/OIP5/PARVG/AIF1/PPP1R18/POGZ/MRPS12/CENPE/CEP55/MPZL2/MAD2L1/NEK2/PELP1/CENPN/LDB2/C1D/POLDIP2/ASPM/CCNB1/TOP2A/FAM83D/STK17B/CENPF/AURKA…	71	CC		intracellular non-membrane-bounded organelle
GO:0032010	phagolysosome	2/214	5/18675	0.00127763	0.010438	0.00786625	NCF2/NCF4	2	CC		phagolysosome
GO:0043069	negative regulation of programmed cell death	22/208	916/17910	0.00101408	0.0106478	0.00787895	CORO1A/CITED1/SLC25A5/PIK3CG/IL7R/EVI2B/CDK1/PLAUR/LRRK2/HCLS1/BIRC5/FCER1G/KIF14/SFRP2/AIF1/KIT/MAD2L1/CSF1R/AURKA/HCK/BCL2A1/NCKAP1L	22	BP		negative regulation of programmed cell death
GO:0002920	regulation of humoral immune response	7/208	135/17910	0.00101781	0.0106582	0.00788661	FCGR2B/C1QB/C1S/C1QC/PTPRC/C1R/C1QA	7	BP		regulation of humoral immune response
GO:0022900	electron transport chain	8/208	175/17910	0.00102578	0.0107127	0.00792698	CDK1/NDUFA9/CYBB/UQCRFS1/NCF2/NDUFA3/CYC1/CCNB1	8	BP		electron transport chain
GO:0043228	non-membrane-bounded organelle	71/214	4473/18675	0.00134047	0.0107486	0.00810033	KIF4A/CCNB2/CORO1A/RACGAP1/RABEP2/STAT1/NUSAP1/KIF23/NABP1/CENPK/SLC25A5/GBP2/XPO1/ANLN/KANSL1/CRBN/CDK1/CENPW/G2E3/CDCA5/GEMIN2/WIPF1/MNDA/ARPC2/NDC80/RAC2/NCF2/TPX2/TRA2A/RAD51AP1/ZNF207/TENM1/CTSC/CDCA2/MYO1F/BIRC5/IFI16/NUF2/DOCK2/LCK/DTL/KIF20A/NCAPG/KIF14/OIP5/PARVG/AIF1/PPP1R18/POGZ/MRPS12/CENPE/CEP55/MPZL2/MAD2L1/NEK2/PELP1/CENPN/LDB2/C1D/POLDIP2/ASPM/CCNB1/TOP2A/FAM83D/STK17B/CENPF/AURKA…	71	CC		non-membrane-bounded organelle
GO:0032880	regulation of protein localization	23/208	979/17910	0.00104485	0.0108827	0.00805277	HAVCR2/ITGB2/FCGR2B/SLC25A5/LRP4/CDK1/CASP1/TLR1/CDCA5/NDC80/RAC2/LRRK2/TENM1/HCLS1/TLR8/ITGAM/FCER1G/SRGN/AIF1/CD2/TYROBP/STXBP5L/CSF1R	23	BP		regulation of protein localization
GO:0017145	stem cell division	4/208	39/17910	0.00105732	0.0109539	0.00810539	EVI2B/SFRP2/KIT/ASPM	4	BP		stem cell division
GO:0033003	regulation of mast cell activation	4/208	39/17910	0.00105732	0.0109539	0.00810539	CD300LF/RAC2/FCER1G/CD84	4	BP		regulation of mast cell activation
GO:0007017	microtubule-based process	17/208	627/17910	0.00106908	0.0110462	0.00817372	KIF4A/RACGAP1/NUSAP1/KIF23/XPO1/CDK1/NDC80/TPX2/ZNF207/KIF20A/CENPE/MAD2L1/NEK2/ASPM/CCNB1/AURKA/DLGAP5	17	BP		microtubule-based process
GO:0006464	cellular protein modification process	64/208	3851/17910	0.00107558	0.0110496	0.00817626	CCNB2/IL2RG/CDKN3/HAVCR2/CDCA3/MLLT6/USP34/MELK/ITGB2/PDGFRA/FCGR2B/PIK3CG/ADCY7/KANSL1/CRBN/LRP4/CDK1/G2E3/PLAUR/PBK/RAC2/ASB16/PDIK1L/TPX2/LRRK2/TENM1/MED30/HCLS1/EPC2/CDCA2/TLR8/BIRC5/CSTA/PTPRC/LCK/DTL/KIF14/SFRP2/DCN/AIF1/KIT/CENPE/GALNT7/AIMP2/CSF2RB/ERG/FOXM1/SAMSN1/MAD2L1/NEK2/ARID4A/CCNB1/UBE2C/FANCI/FAM83D/CSF1R/STK17B/NKTR/AURKA/HCK/SH2D3C/NCKAP1L/DLGAP5/FBLN1	64	BP		cellular protein modification process
GO:0036211	protein modification process	64/208	3851/17910	0.00107558	0.0110496	0.00817626	CCNB2/IL2RG/CDKN3/HAVCR2/CDCA3/MLLT6/USP34/MELK/ITGB2/PDGFRA/FCGR2B/PIK3CG/ADCY7/KANSL1/CRBN/LRP4/CDK1/G2E3/PLAUR/PBK/RAC2/ASB16/PDIK1L/TPX2/LRRK2/TENM1/MED30/HCLS1/EPC2/CDCA2/TLR8/BIRC5/CSTA/PTPRC/LCK/DTL/KIF14/SFRP2/DCN/AIF1/KIT/CENPE/GALNT7/AIMP2/CSF2RB/ERG/FOXM1/SAMSN1/MAD2L1/NEK2/ARID4A/CCNB1/UBE2C/FANCI/FAM83D/CSF1R/STK17B/NKTR/AURKA/HCK/SH2D3C/NCKAP1L/DLGAP5/FBLN1	64	BP		protein modification process
GO:0032268	regulation of cellular protein metabolic process	45/208	2452/17910	0.00107794	0.0110496	0.00817626	CDKN3/HAVCR2/MLLT6/ITGB2/PDGFRA/FCGR2B/PIK3CG/COL6A3/ADCY7/LRP4/CDK1/CASP1/PLAUR/PBK/ECSCR/RAC2/TPX2/LRRK2/TENM1/HCLS1/CTSC/CDCA2/TLR8/BIRC5/IFI16/CSTA/PTPRC/LCK/KIF14/SFRP2/AIF1/KIT/CENPE/AIMP2/FOXM1/SAMSN1/MAD2L1/CCNB1/UBE2C/FANCI/FAM83D/CSF1R/AURKA/NCKAP1L/FBLN1	45	BP		regulation of cellular protein metabolic process
GO:0032418	lysosome localization	5/208	67/17910	0.00108434	0.0110668	0.00818894	PIK3CG/RAC2/FCER1G/KIT/CD84	5	BP		lysosome localization
GO:0043933	protein-containing complex subunit organization	39/208	2032/17910	0.00108531	0.0110668	0.00818894	CORO1A/CENPK/ANLN/CRBN/LRP4/CDK1/CENPW/NDUFA9/GEMIN2/WIPF1/CD3D/ARPC2/NDC80/LRRK2/ZNF207/TENM1/HCLS1/CTSC/RRM2/NDUFA3/LUM/FCER1G/KIF14/SFRP2/OIP5/AIF1/POGZ/MRPS12/CENPE/AIMP2/CENPN/BRD2/PLEK/CCNB1/RBM5/UBE2C/CENPF/HCK/NCKAP1L	39	BP		protein-containing complex subunit organization
GO:0050793	regulation of developmental process	47/208	2598/17910	0.00110685	0.0112568	0.00832956	SERPINF1/CORO1A/RACGAP1/STAT1/HAVCR2/CITED1/ITGB2/NBL1/PDGFRA/FCGR2B/IL7R/EVI2B/LRP4/CDK1/SLAMF8/CYBB/ARPC2/ECSCR/LRRK2/HCLS1/CTSC/EPN1/C1QC/CD86/PTPRC/TNFSF13B/KIF14/SFRP2/DCN/SRGN/KIT/FOXM1/CD53/C1QA/MMRN2/CD2/LST1/TYROBP/ASPM/CCNB1/CSF1R/CENPF/AURKA/PRRX1/HCK/NCKAP1L/FBLN1	47	BP		regulation of developmental process
GO:1901214	regulation of neuron death	11/208	313/17910	0.00111782	0.0113387	0.00839019	SERPINF1/CORO1A/CITED1/ITGB2/FCGR2B/LRRK2/ITGAM/KIF14/AIMP2/C1QA/TYROBP	11	BP		regulation of neuron death
GO:0061515	myeloid cell development	5/208	68/17910	0.00115951	0.0117005	0.00865788	EVI2B/KIT/TYROBP/ARID4A/NCKAP1L	5	BP		myeloid cell development
GO:0072091	regulation of stem cell proliferation	5/208	68/17910	0.00115951	0.0117005	0.00865788	CITED1/LRRK2/PTPRC/ASPM/FBLN1	5	BP		regulation of stem cell proliferation
GO:0002823	negative regulation of adaptive immune response based on somatic recombination of immune receptors built from immunoglobulin superfamily domains	4/208	40/17910	0.00116423	0.0117177	0.00867058	HAVCR2/FCGR2B/IL7R/PTPRC	4	BP		negative regulation of adaptive immune response based on somatic recombination of immune receptors built from immunoglobulin superfamily domains
GO:0040011	locomotion	36/208	1835/17910	0.00118078	0.0118536	0.00877116	SERPINF1/CORO1A/ITGB2/NBL1/PDGFRA/PIK3CG/ANLN/CDK1/SLAMF8/PLAUR/ARPC2/ECSCR/RAC2/LRRK2/ITGAM/PTPRC/FCER1G/DOCK2/LCK/KIF14/SFRP2/DCN/AIF1/KIT/CD84/MMRN2/LDB2/CD2/FPR3/ASPM/FAM83D/CSF1R/HCK/NCKAP1L/PLAU/FBLN1	36	BP		locomotion
GO:0032675	regulation of interleukin-6 production	7/208	139/17910	0.00120665	0.012082	0.00894018	HAVCR2/TLR1/TLR8/FCER1G/AIF1/TYROBP/NCKAP1L	7	BP		regulation of interleukin-6 production
GO:0072593	reactive oxygen species metabolic process	10/208	269/17910	0.00122933	0.0122775	0.00908483	ITGB2/CYBB/RAC2/NCF2/LRRK2/ITGAM/AIF1/FOXM1/TYROBP/RAB27A	10	BP		reactive oxygen species metabolic process
GO:0031401	positive regulation of protein modification process	25/208	1117/17910	0.00124939	0.0124458	0.0092094	HAVCR2/PDGFRA/FCGR2B/PIK3CG/ADCY7/LRP4/CDK1/PLAUR/TPX2/LRRK2/TENM1/HCLS1/CDCA2/PTPRC/KIF14/SFRP2/AIF1/KIT/CENPE/AIMP2/CCNB1/UBE2C/FANCI/CSF1R/NCKAP1L	25	BP		positive regulation of protein modification process
GO:0050851	antigen receptor-mediated signaling pathway	9/208	224/17910	0.00125553	0.012475	0.009231	FCGR2B/TRAC/TRBC1/MNDA/CD3D/PTPRC/LCK/THEMIS2/NCKAP1L	9	BP		antigen receptor-mediated signaling pathway
GO:0051653	spindle localization	4/208	41/17910	0.00127848	0.0126578	0.00936625	NUSAP1/NDC80/MAD2L1/ASPM	4	BP		spindle localization
GO:0032879	regulation of localization	48/208	2688/17910	0.00128044	0.0126578	0.00936625	SERPINF1/IL2RG/CORO1A/HAVCR2/MLLT6/CD300LF/ITGB2/NBL1/PDGFRA/FCGR2B/SLC25A5/PIK3CG/CRBN/LRP4/CDK1/CASP1/SLAMF8/TLR1/CDCA5/CYBB/NDC80/RAC2/LRRK2/TENM1/HCLS1/TLR8/ITGAM/PTPRC/FCER1G/DOCK2/LCK/KIF14/SFRP2/DCN/SRGN/AIF1/CD84/MMRN2/LDB2/CD2/TYROBP/STXBP5L/CSF1R/HCK/NCKAP1L/PLAU/FBLN1/RAB27A	48	BP		regulation of localization
GO:0002710	negative regulation of T cell mediated immunity	3/208	19/17910	0.00130417	0.0126768	0.00938033	FCGR2B/IL7R/PTPRC	3	BP		negative regulation of T cell mediated immunity
GO:0035458	cellular response to interferon-beta	3/208	19/17910	0.00130417	0.0126768	0.00938033	STAT1/MNDA/IFI16	3	BP		cellular response to interferon-beta
GO:0045061	thymic T cell selection	3/208	19/17910	0.00130417	0.0126768	0.00938033	CD3D/PTPRC/DOCK2	3	BP		thymic T cell selection
GO:0031536	positive regulation of exit from mitosis	2/208	5/17910	0.00131173	0.0126768	0.00938033	CDCA5/UBE2C	2	BP		positive regulation of exit from mitosis
GO:0038156	interleukin-3-mediated signaling pathway	2/208	5/17910	0.00131173	0.0126768	0.00938033	FCER1G/CSF2RB	2	BP		interleukin-3-mediated signaling pathway
GO:0044837	actomyosin contractile ring organization	2/208	5/17910	0.00131173	0.0126768	0.00938033	RACGAP1/KIF23	2	BP		actomyosin contractile ring organization
GO:1902565	positive regulation of neutrophil activation	2/208	5/17910	0.00131173	0.0126768	0.00938033	ITGB2/ITGAM	2	BP		positive regulation of neutrophil activation
GO:1905448	positive regulation of mitochondrial ATP synthesis coupled electron transport	2/208	5/17910	0.00131173	0.0126768	0.00938033	CDK1/CCNB1	2	BP		positive regulation of mitochondrial ATP synthesis coupled electron transport
GO:2000697	negative regulation of epithelial cell differentiation involved in kidney development	2/208	5/17910	0.00131173	0.0126768	0.00938033	STAT1/CITED1	2	BP		negative regulation of epithelial cell differentiation involved in kidney development
GO:1903708	positive regulation of hemopoiesis	8/208	182/17910	0.00131896	0.012715	0.00940857	STAT1/IL7R/EVI2B/HCLS1/CD86/PTPRC/TYROBP/NCKAP1L	8	BP		positive regulation of hemopoiesis
GO:0032731	positive regulation of interleukin-1 beta production	4/208	42/17910	0.00140034	0.0133998	0.00991532	CASP1/TLR8/IFI16/TYROBP	4	BP		positive regulation of interleukin-1 beta production
GO:0034080	CENP-A containing nucleosome assembly	4/208	42/17910	0.00140034	0.0133998	0.00991532	CENPK/CENPW/OIP5/CENPN	4	BP		CENP-A containing nucleosome assembly
GO:0061641	CENP-A containing chromatin organization	4/208	42/17910	0.00140034	0.0133998	0.00991532	CENPK/CENPW/OIP5/CENPN	4	BP		CENP-A containing chromatin organization
GO:0065009	regulation of molecular function	53/208	3065/17910	0.00140478	0.0134091	0.00992215	CDKN3/RACGAP1/RABEP2/HAVCR2/ITGB2/NBL1/PDGFRA/FCGR2B/PIK3CG/COL6A3/ADCY7/CRBN/CDK1/CASP1/SLAMF8/CDCA5/PLAUR/RAC2/NCF2/TPX2/LRRK2/TENM1/HCLS1/ITGAM/BIRC5/IFI16/CSTA/PTPRC/DOCK2/LCK/TNFSF13B/NCF4/GRPEL1/KIF14/SFRP2/KIT/CENPE/CTSA/AIMP2/MAD2L1/NEK2/LDB2/PLEK/STXBP5L/CCNB1/DEPDC1/UBE2C/CSF1R/AURKA/HCK/NCKAP1L/PLAU/FBLN1	53	BP		regulation of molecular function
GO:0070664	negative regulation of leukocyte proliferation	5/208	71/17910	0.00140821	0.0134091	0.00992215	HAVCR2/FCGR2B/MNDA/LST1/TYROBP	5	BP		negative regulation of leukocyte proliferation
GO:1902107	positive regulation of leukocyte differentiation	7/208	143/17910	0.00142191	0.0135064	0.00999416	IL7R/EVI2B/HCLS1/CD86/PTPRC/TYROBP/NCKAP1L	7	BP		positive regulation of leukocyte differentiation
GO:0005829	cytosol	76/214	4909/18675	0.00172088	0.013548	0.01021	KIF4A/CCNB2/IL2RG/CORO1A/CDKN3/KPNA2/RACGAP1/RABEP2/STAT1/CITED1/CDCA3/USP34/KIF23/PAPOLG/NABP1/CENPK/GBP2/PIK3CG/XPO1/SEC62/CDK1/CASP1/ARL4C/NUDCD1/G2E3/CDCA5/GEMIN2/WIPF1/KYNU/ARPC2/ECSCR/NDC80/RAC2/NCF2/ASB16/TPX2/LRRK2/CYTIP/HCLS1/EPN1/CDCA2/RRM2/BIRC5/IFI16/CSTA/NUF2/DOCK2/LCK/DTL/NCAPG/NCF4/KIF14/OIP5/APOO/AIF1/POGZ/CENPE/AIMP2/SAMSN1/MAD2L1/NEK2/CENPN/PLEK/ARID4A/CCNB1/UBE2C/FANCI/CENPF/NK…	76	CC		cytosol
GO:0045089	positive regulation of innate immune response	12/208	373/17910	0.00143427	0.0135796	0.0100483	HAVCR2/CD300LF/ITGB2/TLR1/MNDA/CLEC4A/TLR8/ITGAM/IFI16/FCER1G/CLEC7A/HCK	12	BP		positive regulation of innate immune response
GO:0060548	negative regulation of cell death	23/208	1003/17910	0.00143661	0.0135796	0.0100483	SERPINF1/CORO1A/CITED1/SLC25A5/PIK3CG/IL7R/EVI2B/CDK1/PLAUR/LRRK2/HCLS1/BIRC5/FCER1G/KIF14/SFRP2/AIF1/KIT/MAD2L1/CSF1R/AURKA/HCK/BCL2A1/NCKAP1L	23	BP		negative regulation of cell death
GO:0051050	positive regulation of transport	22/208	942/17910	0.00144994	0.0136724	0.010117	IL2RG/HAVCR2/MLLT6/CD300LF/ITGB2/FCGR2B/CASP1/TLR1/RAC2/LRRK2/TENM1/HCLS1/TLR8/ITGAM/PTPRC/FCER1G/DOCK2/AIF1/CD2/CSF1R/NCKAP1L/RAB27A	22	BP		positive regulation of transport
GO:1903530	regulation of secretion by cell	18/208	703/17910	0.00145682	0.013704	0.0101404	HAVCR2/ITGB2/FCGR2B/SLC25A5/CASP1/TLR1/RAC2/LRRK2/TLR8/ITGAM/FCER1G/SRGN/AIF1/CD84/CD2/STXBP5L/CSF1R/RAB27A	18	BP		regulation of secretion by cell
GO:0030162	regulation of proteolysis	19/208	762/17910	0.00146547	0.0137521	0.010176	C1QB/COL6A3/CASP1/C1S/PLAUR/PBK/ECSCR/LRRK2/CTSC/C1QC/BIRC5/IFI16/CSTA/LCK/SFRP2/C1R/C1QA/AURKA/FBLN1	19	BP		regulation of proteolysis
GO:0022904	respiratory electron transport chain	6/208	106/17910	0.00148606	0.0139117	0.0102941	CDK1/NDUFA9/UQCRFS1/NDUFA3/CYC1/CCNB1	6	BP		respiratory electron transport chain
GO:1990266	neutrophil migration	5/208	72/17910	0.00149923	0.0140013	0.0103604	ITGB2/PIK3CG/SLAMF8/RAC2/NCKAP1L	5	BP		neutrophil migration
GO:0071310	cellular response to organic substance	46/208	2564/17910	0.00150474	0.0140021	0.010361	SERPINF1/IL2RG/CORO1A/STAT1/HAVCR2/CITED1/CD300LF/ITGB2/NBL1/PDGFRA/FCGR2B/SLC25A5/GBP2/PIK3CG/IL7R/ADCY7/LRP4/CASP1/CYBB/MNDA/LRRK2/BRIP1/HCLS1/ITGAM/BIRC5/IFI16/CD86/PTPRC/FCER1G/TNFSF13B/SFRP2/DCN/LY86/AIF1/KIT/CSF2RB/IL10RA/MMRN2/CLEC7A/RXRG/CREBRF/CCNB1/CSF1R/HCK/SHCBP1/LAPTM5	46	BP		cellular response to organic substance
GO:0030098	lymphocyte differentiation	11/208	325/17910	0.00150937	0.0140021	0.010361	FCGR2B/IL7R/SLAMF8/CD3D/CD86/PTPRC/DOCK2/LCK/KIT/CD2/NCKAP1L	11	BP		lymphocyte differentiation
GO:0019221	cytokine-mediated signaling pathway	19/208	764/17910	0.00151014	0.0140021	0.010361	IL2RG/STAT1/CD300LF/ITGB2/GBP2/IL7R/CASP1/ITGAM/BIRC5/CD86/PTPRC/FCER1G/TNFSF13B/KIT/CSF2RB/IL10RA/CREBRF/CSF1R/HCK	19	BP		cytokine-mediated signaling pathway
GO:0030041	actin filament polymerization	7/208	145/17910	0.00154021	0.014247	0.0105422	CORO1A/ARPC2/TENM1/HCLS1/AIF1/HCK/NCKAP1L	7	BP		actin filament polymerization
GO:0051258	protein polymerization	9/208	232/17910	0.00159987	0.0147636	0.0109245	CORO1A/ARPC2/ZNF207/TENM1/HCLS1/AIF1/UBE2C/HCK/NCKAP1L	9	BP		protein polymerization
GO:0042629	mast cell granule	3/214	22/18675	0.00194556	0.0150433	0.0113369	PIK3CG/SRGN/KIT	3	CC		mast cell granule
GO:0034622	cellular protein-containing complex assembly	22/208	952/17910	0.00165602	0.0152456	0.0112811	CORO1A/CENPK/ANLN/CENPW/NDUFA9/GEMIN2/ARPC2/ZNF207/TENM1/HCLS1/NDUFA3/OIP5/AIF1/POGZ/CENPE/CENPN/BRD2/RBM5/UBE2C/CENPF/HCK/NCKAP1L	22	BP		cellular protein-containing complex assembly
GO:0008064	regulation of actin polymerization or depolymerization	7/208	147/17910	0.00166605	0.0153017	0.0113226	CORO1A/ARPC2/TENM1/HCLS1/PLEK/HCK/NCKAP1L	7	BP		regulation of actin polymerization or depolymerization
GO:0030217	T cell differentiation	9/208	234/17910	0.00169682	0.0155475	0.0115045	IL7R/CD3D/CD86/PTPRC/DOCK2/LCK/KIT/CD2/NCKAP1L	9	BP		T cell differentiation
GO:1903532	positive regulation of secretion by cell	12/208	381/17910	0.00171376	0.0156658	0.011592	HAVCR2/ITGB2/CASP1/TLR1/LRRK2/TLR8/ITGAM/FCER1G/AIF1/CD2/CSF1R/RAB27A	12	BP		positive regulation of secretion by cell
GO:0030659	cytoplasmic vesicle membrane	18/214	735/18675	0.00206398	0.015679	0.011816	CORO1A/ITGB2/IL7R/TLR1/CYBB/PLAUR/CD3D/RAC2/LRRK2/ITGAM/LAIR1/PTPRC/FCER1G/CD53/TYROBP/NCKAP1L/PLAU/RAB27A	18	CC		cytoplasmic vesicle membrane
GO:0030832	regulation of actin filament length	7/208	148/17910	0.0017319	0.0157715	0.0116703	CORO1A/ARPC2/TENM1/HCLS1/PLEK/HCK/NCKAP1L	7	BP		regulation of actin filament length
GO:0043066	negative regulation of apoptotic process	21/208	894/17910	0.00173345	0.0157715	0.0116703	CORO1A/CITED1/SLC25A5/PIK3CG/IL7R/EVI2B/CDK1/PLAUR/LRRK2/HCLS1/BIRC5/FCER1G/KIF14/SFRP2/AIF1/MAD2L1/CSF1R/AURKA/HCK/BCL2A1/NCKAP1L	21	BP		negative regulation of apoptotic process
GO:0032928	regulation of superoxide anion generation	3/208	21/17910	0.0017597	0.015973	0.0118194	ITGB2/ITGAM/TYROBP	3	BP		regulation of superoxide anion generation
GO:0042035	regulation of cytokine biosynthetic process	6/208	110/17910	0.00179595	0.0162229	0.0120042	TLR1/CYBB/TLR8/CD86/PTPRC/TYROBP	6	BP		regulation of cytokine biosynthetic process
GO:0032635	interleukin-6 production	7/208	149/17910	0.00179976	0.0162229	0.0120042	HAVCR2/TLR1/TLR8/FCER1G/AIF1/TYROBP/NCKAP1L	7	BP		interleukin-6 production
GO:0042129	regulation of T cell proliferation	7/208	149/17910	0.00179976	0.0162229	0.0120042	CORO1A/HAVCR2/RAC2/PTPRC/TNFSF13B/AIF1/NCKAP1L	7	BP		regulation of T cell proliferation
GO:0033628	regulation of cell adhesion mediated by integrin	4/208	45/17910	0.00181424	0.016287	0.0120517	PIK3CG/SFRP2/NCKAP1L/PLAU	4	BP		regulation of cell adhesion mediated by integrin
GO:0016477	cell migration	30/208	1474/17910	0.00181526	0.016287	0.0120517	SERPINF1/CORO1A/ITGB2/NBL1/PDGFRA/PIK3CG/ANLN/CDK1/SLAMF8/RAC2/LRRK2/ITGAM/PTPRC/FCER1G/LCK/KIF14/SFRP2/DCN/AIF1/KIT/CD84/MMRN2/LDB2/CD2/ASPM/FAM83D/CSF1R/HCK/NCKAP1L/PLAU	30	BP		cell migration
GO:0097696	STAT cascade	7/208	150/17910	0.00186966	0.0166813	0.0123434	STAT1/IL7R/HCLS1/PTPRC/KIT/IL10RA/CSF1R	7	BP		STAT cascade
GO:0048870	cell motility	32/208	1611/17910	0.00187208	0.0166813	0.0123434	SERPINF1/CORO1A/ITGB2/NBL1/PDGFRA/PIK3CG/ANLN/CDK1/SLAMF8/ARPC2/RAC2/LRRK2/ITGAM/PTPRC/FCER1G/LCK/KIF14/SFRP2/DCN/AIF1/KIT/CD84/MMRN2/LDB2/CD2/ASPM/FAM83D/CSF1R/HCK/NCKAP1L/PLAU/FBLN1	32	BP		cell motility
GO:0051674	localization of cell	32/208	1611/17910	0.00187208	0.0166813	0.0123434	SERPINF1/CORO1A/ITGB2/NBL1/PDGFRA/PIK3CG/ANLN/CDK1/SLAMF8/ARPC2/RAC2/LRRK2/ITGAM/PTPRC/FCER1G/LCK/KIF14/SFRP2/DCN/AIF1/KIT/CD84/MMRN2/LDB2/CD2/ASPM/FAM83D/CSF1R/HCK/NCKAP1L/PLAU/FBLN1	32	BP		localization of cell
GO:0030029	actin filament-based process	17/208	661/17910	0.00187787	0.0166946	0.0123533	CORO1A/RACGAP1/KIF23/PDGFRA/WIPF1/ARPC2/RAC2/TENM1/HCLS1/DOCK2/AIF1/KIT/PLEK/TYROBP/CSF1R/HCK/NCKAP1L	17	BP		actin filament-based process
GO:0010562	positive regulation of phosphorus metabolic process	23/208	1025/17910	0.00190081	0.0168215	0.0124472	HAVCR2/PDGFRA/FCGR2B/PIK3CG/ADCY7/LRP4/CDK1/PLAUR/TPX2/LRRK2/TENM1/HCLS1/CDCA2/PTPRC/KIF14/SFRP2/AIF1/KIT/CENPE/PLEK/CCNB1/CSF1R/NCKAP1L	23	BP		positive regulation of phosphorus metabolic process
GO:0045937	positive regulation of phosphate metabolic process	23/208	1025/17910	0.00190081	0.0168215	0.0124472	HAVCR2/PDGFRA/FCGR2B/PIK3CG/ADCY7/LRP4/CDK1/PLAUR/TPX2/LRRK2/TENM1/HCLS1/CDCA2/PTPRC/KIF14/SFRP2/AIF1/KIT/CENPE/PLEK/CCNB1/CSF1R/NCKAP1L	23	BP		positive regulation of phosphate metabolic process
GO:0062023	collagen-containing extracellular matrix	12/214	399/18675	0.00225866	0.016862	0.0127075	SERPINF1/FBLN2/C1QB/COL6A3/CTSC/C1QC/LUM/SFRP2/DCN/C1QA/MMRN2/FBLN1	12	CC		collagen-containing extracellular matrix
GO:0030885	regulation of myeloid dendritic cell activation	2/208	6/17910	0.00195255	0.0170082	0.0125854	HAVCR2/CD2	2	BP		regulation of myeloid dendritic cell activation
GO:0035701	hematopoietic stem cell migration	2/208	6/17910	0.00195255	0.0170082	0.0125854	PTPRC/KIT	2	BP		hematopoietic stem cell migration
GO:0045586	regulation of gamma-delta T cell differentiation	2/208	6/17910	0.00195255	0.0170082	0.0125854	PTPRC/NCKAP1L	2	BP		regulation of gamma-delta T cell differentiation
GO:0046645	positive regulation of gamma-delta T cell activation	2/208	6/17910	0.00195255	0.0170082	0.0125854	PTPRC/NCKAP1L	2	BP		positive regulation of gamma-delta T cell activation
GO:0070358	actin polymerization-dependent cell motility	2/208	6/17910	0.00195255	0.0170082	0.0125854	ARPC2/NCKAP1L	2	BP		actin polymerization-dependent cell motility
GO:0090027	negative regulation of monocyte chemotaxis	2/208	6/17910	0.00195255	0.0170082	0.0125854	NBL1/SLAMF8	2	BP		negative regulation of monocyte chemotaxis
GO:0090306	spindle assembly involved in meiosis	2/208	6/17910	0.00195255	0.0170082	0.0125854	ASPM/AURKA	2	BP		spindle assembly involved in meiosis
GO:1904951	positive regulation of establishment of protein localization	13/208	440/17910	0.00196118	0.0170452	0.0126127	HAVCR2/ITGB2/CASP1/TLR1/RAC2/LRRK2/TENM1/HCLS1/TLR8/ITGAM/AIF1/CD2/CSF1R	13	BP		positive regulation of establishment of protein localization
GO:0031055	chromatin remodeling at centromere	4/208	46/17910	0.00196918	0.0170765	0.0126359	CENPK/CENPW/OIP5/CENPN	4	BP		chromatin remodeling at centromere
GO:0045785	positive regulation of cell adhesion	12/208	388/17910	0.00199376	0.0172511	0.0127651	CORO1A/HAVCR2/ITGB2/IL7R/ARPC2/CD86/PTPRC/LCK/TNFSF13B/SFRP2/AIF1/NCKAP1L	12	BP		positive regulation of cell adhesion
GO:0030318	melanocyte differentiation	3/208	22/17910	0.00202023	0.0173641	0.0128487	CITED1/KIT/RAB27A	3	BP		melanocyte differentiation
GO:0043302	positive regulation of leukocyte degranulation	3/208	22/17910	0.00202023	0.0173641	0.0128487	ITGB2/ITGAM/FCER1G	3	BP		positive regulation of leukocyte degranulation
GO:1903429	regulation of cell maturation	3/208	22/17910	0.00202023	0.0173641	0.0128487	LRRK2/KIF14/AURKA	3	BP		regulation of cell maturation
GO:0051347	positive regulation of transferase activity	16/208	609/17910	0.00205619	0.0176342	0.0130486	PDGFRA/PIK3CG/ADCY7/CDK1/TPX2/LRRK2/TENM1/PTPRC/KIF14/KIT/CENPE/NEK2/CCNB1/UBE2C/CSF1R/NCKAP1L	16	BP		positive regulation of transferase activity
GO:0001934	positive regulation of protein phosphorylation	21/208	907/17910	0.00206287	0.0176526	0.0130622	HAVCR2/PDGFRA/FCGR2B/PIK3CG/ADCY7/LRP4/CDK1/PLAUR/TPX2/LRRK2/TENM1/HCLS1/PTPRC/KIF14/SFRP2/AIF1/KIT/CENPE/CCNB1/CSF1R/NCKAP1L	21	BP		positive regulation of protein phosphorylation
GO:0043412	macromolecule modification	65/208	4027/17910	0.00208389	0.0177932	0.0131662	CCNB2/IL2RG/CDKN3/HAVCR2/CDCA3/MLLT6/USP34/MELK/ITGB2/PDGFRA/FCGR2B/PIK3CG/ADCY7/KANSL1/CRBN/LRP4/CDK1/G2E3/PLAUR/PBK/RAC2/ASB16/PDIK1L/TPX2/LRRK2/TENM1/MED30/HCLS1/EPC2/CDCA2/TLR8/BIRC5/CSTA/PTPRC/LCK/DTL/KIF14/SFRP2/ST3GAL5/DCN/AIF1/KIT/CENPE/GALNT7/AIMP2/CSF2RB/ERG/FOXM1/SAMSN1/MAD2L1/NEK2/ARID4A/CCNB1/UBE2C/FANCI/FAM83D/CSF1R/STK17B/NKTR/AURKA/HCK/SH2D3C/NCKAP1L/DLGAP5/FBLN1	65	BP		macromolecule modification
GO:0050729	positive regulation of inflammatory response	7/208	153/17910	0.00209206	0.0178238	0.0131888	ITGB2/PIK3CG/LRRK2/CTSC/ITGAM/FCER1G/C1QA	7	BP		positive regulation of inflammatory response
GO:0001818	negative regulation of cytokine production	10/208	290/17910	0.00214151	0.0182051	0.013471	HAVCR2/FCGR2B/ADCY7/CLEC4A/TLR8/PTPRC/SRGN/CD84/TYROBP/NCKAP1L	10	BP		negative regulation of cytokine production
GO:0045786	negative regulation of cell cycle	16/208	613/17910	0.00219529	0.0186216	0.0137792	CDKN3/NABP1/EVI2B/CDK1/NDC80/TRIP13/ZNF207/BRIP1/RRM2/DTL/FOXM1/MAD2L1/NEK2/CCNB1/CENPF/AURKA	16	BP		negative regulation of cell cycle
GO:0000778	condensed nuclear chromosome kinetochore	2/214	7/18675	0.00264269	0.0193947	0.0146162	NDC80/CCNB1	2	CC		condensed nuclear chromosome kinetochore
GO:0031579	membrane raft organization	3/208	23/17910	0.00230352	0.019434	0.0143803	PTPRC/DOCK2/CD2	3	BP		membrane raft organization
GO:0032753	positive regulation of interleukin-4 production	3/208	23/17910	0.00230352	0.019434	0.0143803	HAVCR2/CD86/FCER1G	3	BP		positive regulation of interleukin-4 production
GO:1903307	positive regulation of regulated secretory pathway	4/208	48/17910	0.00230606	0.019434	0.0143803	ITGB2/ITGAM/FCER1G/RAB27A	4	BP		positive regulation of regulated secretory pathway
GO:0022607	cellular component assembly	48/208	2765/17910	0.00231684	0.0194825	0.0144162	KIF4A/CORO1A/RACGAP1/RABEP2/KIF23/PDGFRA/CENPK/ANLN/CRBN/LRP4/CDK1/CENPW/NDUFA9/GEMIN2/WIPF1/CD3D/ARPC2/RAC2/TRIP13/TPX2/LRRK2/ZNF207/TENM1/BRIP1/HCLS1/CTSC/RRM2/NDUFA3/FCER1G/KIF14/OIP5/AIF1/POGZ/KIT/CENPE/AIMP2/NEK2/CENPN/BRD2/PLEK/ASPM/CCNB1/RBM5/UBE2C/CENPF/AURKA/HCK/NCKAP1L	48	BP		cellular component assembly
GO:0012506	vesicle membrane	18/214	754/18675	0.00271374	0.0195842	0.014759	CORO1A/ITGB2/IL7R/TLR1/CYBB/PLAUR/CD3D/RAC2/LRRK2/ITGAM/LAIR1/PTPRC/FCER1G/CD53/TYROBP/NCKAP1L/PLAU/RAB27A	18	CC		vesicle membrane
GO:0002698	negative regulation of immune effector process	6/208	116/17910	0.00234971	0.0197162	0.0145892	HAVCR2/FCGR2B/IL7R/SLAMF8/PTPRC/CD84	6	BP		negative regulation of immune effector process
GO:0010033	response to organic substance	53/208	3138/17910	0.00238013	0.0199285	0.0147462	SERPINF1/IL2RG/CORO1A/STAT1/HAVCR2/CITED1/CD300LF/ITGB2/NBL1/PDGFRA/FCGR2B/SLC25A5/GBP2/PIK3CG/IL7R/ADCY7/LRP4/CDK1/CASP1/NDUFA9/TLR1/CYBB/MNDA/KYNU/LRRK2/BRIP1/HCLS1/CTSC/ITGAM/BIRC5/IFI16/CD86/PTPRC/LUM/FCER1G/CYC1/TNFSF13B/SFRP2/DCN/LY86/AIF1/KIT/CSF2RB/IL10RA/MMRN2/CLEC7A/RXRG/CREBRF/CCNB1/CSF1R/HCK/SHCBP1/LAPTM5	53	BP		response to organic substance
GO:0051223	regulation of protein transport	17/208	677/17910	0.00240862	0.0201236	0.0148906	HAVCR2/ITGB2/FCGR2B/SLC25A5/CASP1/TLR1/RAC2/LRRK2/TENM1/HCLS1/TLR8/ITGAM/SRGN/AIF1/CD2/STXBP5L/CSF1R	17	BP		regulation of protein transport
GO:0016485	protein processing	10/208	295/17910	0.00242401	0.0202087	0.0149536	C1QB/CASP1/C1S/LRRK2/C1QC/IFI16/SRGN/C1R/C1QA/PLAU	10	BP		protein processing
GO:0014066	regulation of phosphatidylinositol 3-kinase signaling	6/208	117/17910	0.00245324	0.0204086	0.0151015	PDGFRA/PIK3CG/HCLS1/DCN/KIT/CEP55	6	BP		regulation of phosphatidylinositol 3-kinase signaling
GO:0002573	myeloid leukocyte differentiation	8/208	201/17910	0.00245956	0.0204175	0.0151081	EVI2B/HCLS1/C1QC/IFI16/FCER1G/KIT/TYROBP/CSF1R	8	BP		myeloid leukocyte differentiation
GO:0051239	regulation of multicellular organismal process	53/208	3144/17910	0.00248203	0.0205601	0.0152136	SERPINF1/RACGAP1/STAT1/HAVCR2/CITED1/ITGB2/NBL1/PDGFRA/FCGR2B/PIK3CG/IL7R/ADCY7/EVI2B/LRP4/CDK1/CASP1/SLAMF8/TLR1/CYBB/PLAUR/ECSCR/CLEC4A/LRRK2/HCLS1/CTSC/EPN1/C1QC/TLR8/IFI16/CD86/PTPRC/LUM/FCER1G/KIF14/SFRP2/DCN/SRGN/AIF1/KIT/CD84/C1QA/MMRN2/CD2/PLEK/TYROBP/ASPM/CCNB1/CSF1R/CENPF/AURKA/PRRX1/NCKAP1L/PLAU	53	BP		regulation of multicellular organismal process
GO:0070997	neuron death	11/208	347/17910	0.00251707	0.0207342	0.0153424	SERPINF1/CORO1A/CITED1/ITGB2/FCGR2B/LRRK2/ITGAM/KIF14/AIMP2/C1QA/TYROBP	11	BP		neuron death
GO:0014068	positive regulation of phosphatidylinositol 3-kinase signaling	5/208	81/17910	0.00252439	0.0207342	0.0153424	PDGFRA/PIK3CG/HCLS1/DCN/KIT	5	BP		positive regulation of phosphatidylinositol 3-kinase signaling
GO:0031145	anaphase-promoting complex-dependent catabolic process	5/208	81/17910	0.00252439	0.0207342	0.0153424	CDK1/MAD2L1/CCNB1/UBE2C/AURKA	5	BP		anaphase-promoting complex-dependent catabolic process
GO:0032755	positive regulation of interleukin-6 production	5/208	81/17910	0.00252439	0.0207342	0.0153424	TLR1/TLR8/FCER1G/AIF1/TYROBP	5	BP		positive regulation of interleukin-6 production
GO:0031012	extracellular matrix	13/214	468/18675	0.00299056	0.0211568	0.0159441	SERPINF1/FBLN2/C1QB/COL6A3/CRISPLD2/CTSC/C1QC/LUM/SFRP2/DCN/C1QA/MMRN2/FBLN1	13	CC		extracellular matrix
GO:0045121	membrane raft	10/214	309/18675	0.00308185	0.0211568	0.0159441	ITGB2/SLC25A5/LRP4/TLR1/LRRK2/ITGAM/PTPRC/LCK/CD2/HCK	10	CC		membrane raft
GO:0098857	membrane microdomain	10/214	310/18675	0.0031535	0.0211568	0.0159441	ITGB2/SLC25A5/LRP4/TLR1/LRRK2/ITGAM/PTPRC/LCK/CD2/HCK	10	CC		membrane microdomain
GO:0005876	spindle microtubule	4/214	53/18675	0.00316504	0.0211568	0.0159441	KIF4A/CDK1/CENPE/AURKA	4	CC		spindle microtubule
GO:0097431	mitotic spindle pole	3/214	26/18675	0.00317596	0.0211568	0.0159441	ASPM/FAM83D/AURKA	3	CC		mitotic spindle pole
GO:0002758	innate immune response-activating signal transduction	10/208	298/17910	0.0026074	0.0212595	0.0157311	HAVCR2/CD300LF/ITGB2/TLR1/CLEC4A/TLR8/ITGAM/FCER1G/CLEC7A/HCK	10	BP		innate immune response-activating signal transduction
GO:0001914	regulation of T cell mediated cytotoxicity	3/208	24/17910	0.00261024	0.0212595	0.0157311	FCGR2B/IL7R/PTPRC	3	BP		regulation of T cell mediated cytotoxicity
GO:0010971	positive regulation of G2/M transition of mitotic cell cycle	3/208	24/17910	0.00261024	0.0212595	0.0157311	CDK1/DTL/CCNB1	3	BP		positive regulation of G2/M transition of mitotic cell cycle
GO:0051642	centrosome localization	3/208	24/17910	0.00261024	0.0212595	0.0157311	MAD2L1/ASPM/AURKA	3	BP		centrosome localization
GO:0048015	phosphatidylinositol-mediated signaling	7/208	160/17910	0.00269054	0.0216848	0.0160458	PDGFRA/PIK3CG/HCLS1/DCN/KIT/CEP55/CSF1R	7	BP		phosphatidylinositol-mediated signaling
GO:0007144	female meiosis I	2/208	7/17910	0.00271269	0.0216848	0.0160458	TRIP13/AURKA	2	BP		female meiosis I
GO:0032762	mast cell cytokine production	2/208	7/17910	0.00271269	0.0216848	0.0160458	FCER1G/KIT	2	BP		mast cell cytokine production
GO:0033239	negative regulation of cellular amine metabolic process	2/208	7/17910	0.00271269	0.0216848	0.0160458	ITGB2/ITGAM	2	BP		negative regulation of cellular amine metabolic process
GO:0035771	interleukin-4-mediated signaling pathway	2/208	7/17910	0.00271269	0.0216848	0.0160458	IL2RG/CD300LF	2	BP		interleukin-4-mediated signaling pathway
GO:0051305	chromosome movement towards spindle pole	2/208	7/17910	0.00271269	0.0216848	0.0160458	CENPE/DLGAP5	2	BP		chromosome movement towards spindle pole
GO:0090232	positive regulation of spindle checkpoint	2/208	7/17910	0.00271269	0.0216848	0.0160458	NDC80/MAD2L1	2	BP		positive regulation of spindle checkpoint
GO:0090267	positive regulation of mitotic cell cycle spindle assembly checkpoint	2/208	7/17910	0.00271269	0.0216848	0.0160458	NDC80/MAD2L1	2	BP		positive regulation of mitotic cell cycle spindle assembly checkpoint
GO:1901857	positive regulation of cellular respiration	2/208	7/17910	0.00271269	0.0216848	0.0160458	CDK1/CCNB1	2	BP		positive regulation of cellular respiration
GO:0042089	cytokine biosynthetic process	6/208	120/17910	0.00278448	0.0222129	0.0164366	TLR1/CYBB/TLR8/CD86/PTPRC/TYROBP	6	BP		cytokine biosynthetic process
GO:0043549	regulation of kinase activity	19/208	807/17910	0.00279172	0.022225	0.0164456	CDKN3/PDGFRA/PIK3CG/ADCY7/CDK1/SLAMF8/RAC2/TPX2/LRRK2/TENM1/PTPRC/KIF14/SFRP2/KIT/CENPE/LDB2/CCNB1/CSF1R/NCKAP1L	19	BP		regulation of kinase activity
GO:0051302	regulation of cell division	7/208	162/17910	0.00288357	0.0229093	0.0169519	RACGAP1/KIF23/EVI2B/KIF20A/KIF14/SFRP2/ASPM	7	BP		regulation of cell division
GO:0042107	cytokine metabolic process	6/208	121/17910	0.002902	0.0230087	0.0170255	TLR1/CYBB/TLR8/CD86/PTPRC/TYROBP	6	BP		cytokine metabolic process
GO:0001556	oocyte maturation	3/208	25/17910	0.002941	0.0231683	0.0171436	TRIP13/CCNB1/AURKA	3	BP		oocyte maturation
GO:0061842	microtubule organizing center localization	3/208	25/17910	0.002941	0.0231683	0.0171436	MAD2L1/ASPM/AURKA	3	BP		microtubule organizing center localization
GO:0090025	regulation of monocyte chemotaxis	3/208	25/17910	0.002941	0.0231683	0.0171436	NBL1/SLAMF8/AIF1	3	BP		regulation of monocyte chemotaxis
GO:1901988	negative regulation of cell cycle phase transition	9/208	254/17910	0.00294983	0.0231683	0.0171436	CDK1/NDC80/TRIP13/ZNF207/DTL/MAD2L1/CCNB1/CENPF/AURKA	9	BP		negative regulation of cell cycle phase transition
GO:0001776	leukocyte homeostasis	5/208	84/17910	0.00295791	0.0231683	0.0171436	CCNB2/CORO1A/FCER1G/TNFSF13B/NCKAP1L	5	BP		leukocyte homeostasis
GO:0030838	positive regulation of actin filament polymerization	5/208	84/17910	0.00295791	0.0231683	0.0171436	CORO1A/ARPC2/TENM1/HCK/NCKAP1L	5	BP		positive regulation of actin filament polymerization
GO:0009967	positive regulation of signal transduction	31/208	1591/17910	0.00297056	0.0232205	0.0171822	HAVCR2/CITED1/USP34/CD300LF/PDGFRA/FCGR2B/PIK3CG/IL7R/CDK1/CASP1/TLR1/PLAUR/RAC2/LRRK2/TENM1/HCLS1/CTSC/CD86/PTPRC/LCK/SFRP2/DCN/LY86/KIT/IL10RA/ASPM/CREBRF/SLA/CSF1R/PRRX1/SH2D3C	31	BP		positive regulation of signal transduction
GO:0051233	spindle midzone	3/214	27/18675	0.00354305	0.0232446	0.0175175	RACGAP1/KIF14/CENPE	3	CC		spindle midzone
GO:0005887	integral component of plasma membrane	24/214	1158/18675	0.00360104	0.0232724	0.0175384	IL2RG/ITGB2/PDGFRA/FCGR2B/SLC25A5/EVI2B/CYBB/PLAUR/NCF2/CLEC4A/TENM1/IGSF6/ITGAM/PTPRC/FCER1G/NCF4/ST3GAL5/CSF2RB/CD84/CD2/TYROBP/CD69/NCKAP1L/LAPTM5	24	CC		integral component of plasma membrane
GO:0048017	inositol lipid-mediated signaling	7/208	163/17910	0.00298398	0.0232786	0.0172252	PDGFRA/PIK3CG/HCLS1/DCN/KIT/CEP55/CSF1R	7	BP		inositol lipid-mediated signaling
GO:0044428	nuclear part	73/214	4801/18675	0.00366419	0.0233323	0.0175836	KIF4A/KPNA2/RACGAP1/STAT1/CITED1/KIF23/PAPOLG/NABP1/CENPK/GBP2/XPO1/ANLN/KANSL1/CRBN/CDK1/CENPW/NDUFA9/NUDCD1/G2E3/CDCA5/CYBB/GEMIN2/MNDA/KYNU/ECSCR/NDC80/RAC2/NCF2/PDIK1L/TPX2/TRA2A/CYTIP/RAD51AP1/ZNF207/TENM1/MED30/BRIP1/CTSC/CDCA2/BIRC5/IFI16/CLCN7/DTL/KIF20A/OIP5/POGZ/CENPE/CTSA/FAM193B/FOXM1/MAD2L1/NEK2/PELP1/CENPN/LDB2/C1D/CLEC7A/BRD2/RXRG/ARID4A/CREBRF/CCNB1/RBM5/UBE2C/TOP2A/FANCI/CSF1R/CE…	73	CC		nuclear part
GO:0051047	positive regulation of secretion	12/208	409/17910	0.0030668	0.0238768	0.0176678	HAVCR2/ITGB2/CASP1/TLR1/LRRK2/TLR8/ITGAM/FCER1G/AIF1/CD2/CSF1R/RAB27A	12	BP		positive regulation of secretion
GO:0006928	movement of cell or subcellular component	37/208	2012/17910	0.00311369	0.0241933	0.0179021	SERPINF1/KIF4A/CORO1A/RACGAP1/ITGB2/KIF23/NBL1/PDGFRA/PIK3CG/ANLN/CDK1/SLAMF8/ARPC2/RAC2/LRRK2/ITGAM/PTPRC/FCER1G/LCK/KIF14/SFRP2/DCN/AIF1/KIT/CENPE/CD84/MMRN2/LDB2/CD2/ASPM/FAM83D/CSF1R/HCK/NCKAP1L/DLGAP5/PLAU/FBLN1	37	BP		movement of cell or subcellular component
GO:0031226	intrinsic component of plasma membrane	25/214	1231/18675	0.00386842	0.0242758	0.0182946	IL2RG/ITGB2/PDGFRA/FCGR2B/SLC25A5/EVI2B/CD52/CYBB/PLAUR/NCF2/CLEC4A/TENM1/IGSF6/ITGAM/PTPRC/FCER1G/NCF4/ST3GAL5/CSF2RB/CD84/CD2/TYROBP/CD69/NCKAP1L/LAPTM5	25	CC		intrinsic component of plasma membrane
GO:0008360	regulation of cell shape	6/208	123/17910	0.00314815	0.0244123	0.0180641	CORO1A/ITGB2/KIT/LST1/CSF1R/HCK	6	BP		regulation of cell shape
GO:0065004	protein-DNA complex assembly	8/208	210/17910	0.00321715	0.0248976	0.0184232	CENPK/CENPW/OIP5/POGZ/CENPE/CENPN/BRD2/CENPF	8	BP		protein-DNA complex assembly
GO:0051046	regulation of secretion	18/208	757/17910	0.00323697	0.0250012	0.0184999	HAVCR2/ITGB2/FCGR2B/SLC25A5/CASP1/TLR1/RAC2/LRRK2/TLR8/ITGAM/FCER1G/SRGN/AIF1/CD84/CD2/STXBP5L/CSF1R/RAB27A	18	BP		regulation of secretion
GO:0032153	cell division site	4/214	57/18675	0.00412059	0.0251298	0.0189382	RACGAP1/ANLN/KIF20A/CEP55	4	CC		cell division site
GO:0032155	cell division site part	4/214	57/18675	0.00412059	0.0251298	0.0189382	RACGAP1/ANLN/KIF20A/CEP55	4	CC		cell division site part
GO:0032647	regulation of interferon-alpha production	3/208	26/17910	0.00329641	0.0254098	0.0188022	STAT1/HAVCR2/TLR8	3	BP		regulation of interferon-alpha production
GO:0006336	DNA replication-independent nucleosome assembly	4/208	53/17910	0.00331762	0.025422	0.0188112	CENPK/CENPW/OIP5/CENPN	4	BP		DNA replication-independent nucleosome assembly
GO:0034724	DNA replication-independent nucleosome organization	4/208	53/17910	0.00331762	0.025422	0.0188112	CENPK/CENPW/OIP5/CENPN	4	BP		DNA replication-independent nucleosome organization
GO:0050853	B cell receptor signaling pathway	4/208	53/17910	0.00331762	0.025422	0.0188112	FCGR2B/MNDA/PTPRC/NCKAP1L	4	BP		B cell receptor signaling pathway
GO:0002237	response to molecule of bacterial origin	10/208	309/17910	0.00337719	0.0258275	0.0191113	HAVCR2/CITED1/FCGR2B/CASP1/TLR1/DCN/LY86/CSF2RB/IL10RA/HCK	10	BP		response to molecule of bacterial origin
GO:0050671	positive regulation of lymphocyte proliferation	6/208	125/17910	0.00340955	0.0260238	0.0192565	CORO1A/HAVCR2/PTPRC/TNFSF13B/AIF1/NCKAP1L	6	BP		positive regulation of lymphocyte proliferation
GO:0098805	whole membrane	30/214	1586/18675	0.00445458	0.0264685	0.0199471	CORO1A/ITGB2/SLC25A5/XPO1/IL7R/LRP4/SLC15A3/TLR1/CYBB/PLAUR/CD3D/RAC2/LRRK2/TLR8/ITGAM/LAIR1/PTPRC/FCER1G/LCK/CLCN7/NCF4/CTSA/CD53/CD2/TYROBP/HCK/NCKAP1L/PLAU/LAPTM5/RAB27A	30	CC		whole membrane
GO:0032059	bleb	2/214	9/18675	0.00446236	0.0264685	0.0199471	ANLN/PTPRC	2	CC		bleb
GO:0051493	regulation of cytoskeleton organization	13/208	471/17910	0.00351934	0.0266116	0.0196915	CORO1A/PDGFRA/XPO1/ARPC2/TPX2/TENM1/HCLS1/NEK2/PLEK/CSF1R/AURKA/HCK/NCKAP1L	13	BP		regulation of cytoskeleton organization
GO:0032946	positive regulation of mononuclear cell proliferation	6/208	126/17910	0.00354615	0.0266116	0.0196915	CORO1A/HAVCR2/PTPRC/TNFSF13B/AIF1/NCKAP1L	6	BP		positive regulation of mononuclear cell proliferation
GO:0051668	localization within membrane	6/208	126/17910	0.00354615	0.0266116	0.0196915	ITGB2/LRP4/PTPRC/DOCK2/CD2/TYROBP	6	BP		localization within membrane
GO:0002883	regulation of hypersensitivity	2/208	8/17910	0.00358931	0.0266116	0.0196915	FCGR2B/FCER1G	2	BP		regulation of hypersensitivity
GO:0003339	regulation of mesenchymal to epithelial transition involved in metanephros morphogenesis	2/208	8/17910	0.00358931	0.0266116	0.0196915	STAT1/CITED1	2	BP		regulation of mesenchymal to epithelial transition involved in metanephros morphogenesis
GO:0030854	positive regulation of granulocyte differentiation	2/208	8/17910	0.00358931	0.0266116	0.0196915	EVI2B/HCLS1	2	BP		positive regulation of granulocyte differentiation
GO:0038114	interleukin-21-mediated signaling pathway	2/208	8/17910	0.00358931	0.0266116	0.0196915	IL2RG/STAT1	2	BP		interleukin-21-mediated signaling pathway
GO:0043313	regulation of neutrophil degranulation	2/208	8/17910	0.00358931	0.0266116	0.0196915	ITGB2/ITGAM	2	BP		regulation of neutrophil degranulation
GO:0043320	natural killer cell degranulation	2/208	8/17910	0.00358931	0.0266116	0.0196915	CORO1A/RAB27A	2	BP		natural killer cell degranulation
GO:0046643	regulation of gamma-delta T cell activation	2/208	8/17910	0.00358931	0.0266116	0.0196915	PTPRC/NCKAP1L	2	BP		regulation of gamma-delta T cell activation
GO:0071676	negative regulation of mononuclear cell migration	2/208	8/17910	0.00358931	0.0266116	0.0196915	NBL1/SLAMF8	2	BP		negative regulation of mononuclear cell migration
GO:0098756	response to interleukin-21	2/208	8/17910	0.00358931	0.0266116	0.0196915	IL2RG/STAT1	2	BP		response to interleukin-21
GO:0098757	cellular response to interleukin-21	2/208	8/17910	0.00358931	0.0266116	0.0196915	IL2RG/STAT1	2	BP		cellular response to interleukin-21
GO:1903862	positive regulation of oxidative phosphorylation	2/208	8/17910	0.00358931	0.0266116	0.0196915	CDK1/CCNB1	2	BP		positive regulation of oxidative phosphorylation
GO:1905446	regulation of mitochondrial ATP synthesis coupled electron transport	2/208	8/17910	0.00358931	0.0266116	0.0196915	CDK1/CCNB1	2	BP		regulation of mitochondrial ATP synthesis coupled electron transport
GO:0002456	T cell mediated immunity	5/208	88/17910	0.00361641	0.0266836	0.0197447	FCGR2B/IL7R/CTSC/PTPRC/RAB27A	5	BP		T cell mediated immunity
GO:1904894	positive regulation of STAT cascade	5/208	88/17910	0.00361641	0.0266836	0.0197447	IL7R/HCLS1/KIT/IL10RA/CSF1R	5	BP		positive regulation of STAT cascade
GO:0030100	regulation of endocytosis	9/208	262/17910	0.00361963	0.0266836	0.0197447	IL2RG/CD300LF/FCGR2B/LRRK2/PTPRC/DOCK2/HCK/NCKAP1L/RAB27A	9	BP		regulation of endocytosis
GO:0032673	regulation of interleukin-4 production	3/208	27/17910	0.00367702	0.0269025	0.0199067	HAVCR2/CD86/FCER1G	3	BP		regulation of interleukin-4 production
GO:0035456	response to interferon-beta	3/208	27/17910	0.00367702	0.0269025	0.0199067	STAT1/MNDA/IFI16	3	BP		response to interferon-beta
GO:0043304	regulation of mast cell degranulation	3/208	27/17910	0.00367702	0.0269025	0.0199067	RAC2/FCER1G/CD84	3	BP		regulation of mast cell degranulation
GO:1902751	positive regulation of cell cycle G2/M phase transition	3/208	27/17910	0.00367702	0.0269025	0.0199067	CDK1/DTL/CCNB1	3	BP		positive regulation of cell cycle G2/M phase transition
GO:0090087	regulation of peptide transport	17/208	706/17910	0.00369087	0.0269531	0.0199441	HAVCR2/ITGB2/FCGR2B/SLC25A5/CASP1/TLR1/RAC2/LRRK2/TENM1/HCLS1/TLR8/ITGAM/SRGN/AIF1/CD2/STXBP5L/CSF1R	17	BP		regulation of peptide transport
GO:0042327	positive regulation of phosphorylation	21/208	955/17910	0.00377839	0.0275404	0.0203788	HAVCR2/PDGFRA/FCGR2B/PIK3CG/ADCY7/LRP4/CDK1/PLAUR/TPX2/LRRK2/TENM1/HCLS1/PTPRC/KIF14/SFRP2/AIF1/KIT/CENPE/CCNB1/CSF1R/NCKAP1L	21	BP		positive regulation of phosphorylation
GO:0043486	histone exchange	4/208	55/17910	0.00379517	0.0276109	0.0204309	CENPK/CENPW/OIP5/CENPN	4	BP		histone exchange
GO:0042221	response to chemical	70/208	4520/17910	0.00390786	0.0283776	0.0209983	SERPINF1/IL2RG/CORO1A/STAT1/HAVCR2/CITED1/CD300LF/MELK/ITGB2/NBL1/PDGFRA/FCGR2B/SLC25A5/GBP2/PIK3CG/XPO1/IL7R/ADCY7/LRP4/CDK1/CASP1/SLAMF8/NDUFA9/TLR1/CYBB/PLAUR/MNDA/KYNU/ECSCR/RAC2/NCF2/LRRK2/BRIP1/HCLS1/CTSC/ITGAM/BIRC5/IFI16/CD86/PTPRC/LUM/FCER1G/DOCK2/LCK/CYC1/TNFSF13B/NCF4/SFRP2/DCN/LY86/AIF1/KIT/CSF2RB/IL10RA/C1QA/MMRN2/PELP1/CLEC7A/FPR3/RXRG/CREBRF/CD69/CCNB1/CSF1R/CENPF/HCK/NCKAP1L/PLAU/…	70	BP		response to chemical
GO:0030833	regulation of actin filament polymerization	6/208	129/17910	0.00398042	0.0287573	0.0212792	CORO1A/ARPC2/TENM1/HCLS1/HCK/NCKAP1L	6	BP		regulation of actin filament polymerization
GO:1904892	regulation of STAT cascade	6/208	129/17910	0.00398042	0.0287573	0.0212792	IL7R/HCLS1/PTPRC/KIT/IL10RA/CSF1R	6	BP		regulation of STAT cascade
GO:0045639	positive regulation of myeloid cell differentiation	5/208	90/17910	0.00398236	0.0287573	0.0212792	STAT1/EVI2B/HCLS1/TYROBP/NCKAP1L	5	BP		positive regulation of myeloid cell differentiation
GO:0001773	myeloid dendritic cell activation	3/208	28/17910	0.00408337	0.0291616	0.0215783	HAVCR2/DOCK2/CD2	3	BP		myeloid dendritic cell activation
GO:0010458	exit from mitosis	3/208	28/17910	0.00408337	0.0291616	0.0215783	ANLN/CDCA5/UBE2C	3	BP		exit from mitosis
GO:0032607	interferon-alpha production	3/208	28/17910	0.00408337	0.0291616	0.0215783	STAT1/HAVCR2/TLR8	3	BP		interferon-alpha production
GO:0040001	establishment of mitotic spindle localization	3/208	28/17910	0.00408337	0.0291616	0.0215783	NUSAP1/NDC80/MAD2L1	3	BP		establishment of mitotic spindle localization
GO:0042533	tumor necrosis factor biosynthetic process	3/208	28/17910	0.00408337	0.0291616	0.0215783	TLR1/CYBB/TYROBP	3	BP		tumor necrosis factor biosynthetic process
GO:0042534	regulation of tumor necrosis factor biosynthetic process	3/208	28/17910	0.00408337	0.0291616	0.0215783	TLR1/CYBB/TYROBP	3	BP		regulation of tumor necrosis factor biosynthetic process
GO:0007568	aging	10/208	318/17910	0.00413309	0.0293626	0.0217271	SERPINF1/ITGB2/CDK1/KYNU/LRRK2/CTSC/DCN/FOXM1/C1QA/BCL2A1	10	BP		aging
GO:1903829	positive regulation of cellular protein localization	10/208	318/17910	0.00413309	0.0293626	0.0217271	ITGB2/LRP4/CDK1/NDC80/RAC2/TENM1/HCLS1/ITGAM/FCER1G/TYROBP	10	BP		positive regulation of cellular protein localization
GO:0034341	response to interferon-gamma	7/208	173/17910	0.00414174	0.0293626	0.0217271	STAT1/CITED1/GBP2/CASP1/KYNU/AIF1/HCK	7	BP		response to interferon-gamma
GO:0051897	positive regulation of protein kinase B signaling	7/208	173/17910	0.00414174	0.0293626	0.0217271	PDGFRA/PIK3CG/RAC2/HCLS1/CD86/LCK/KIT	7	BP		positive regulation of protein kinase B signaling
GO:0006958	complement activation, classical pathway	5/208	91/17910	0.00417492	0.0295438	0.0218612	C1QB/C1S/C1QC/C1R/C1QA	5	BP		complement activation, classical pathway
GO:0002526	acute inflammatory response	8/208	220/17910	0.0042596	0.0300883	0.0222641	FCGR2B/PIK3CG/C1QB/C1S/C1QC/FCER1G/C1R/C1QA	8	BP		acute inflammatory response
GO:0006119	oxidative phosphorylation	6/208	131/17910	0.00429104	0.0302553	0.0223877	CDK1/NDUFA9/UQCRFS1/NDUFA3/CYC1/CCNB1	6	BP		oxidative phosphorylation
GO:0098562	cytoplasmic side of membrane	6/214	138/18675	0.00518583	0.0303441	0.0228678	RACGAP1/LRRK2/PTPRC/KIT/CD2/HCK	6	CC		cytoplasmic side of membrane
GO:0033674	positive regulation of kinase activity	14/208	541/17910	0.00441319	0.0310602	0.0229833	PDGFRA/PIK3CG/ADCY7/CDK1/TPX2/LRRK2/TENM1/PTPRC/KIF14/KIT/CENPE/CCNB1/CSF1R/NCKAP1L	14	BP		positive regulation of kinase activity
GO:0051250	negative regulation of lymphocyte activation	6/208	132/17910	0.00445289	0.031283	0.0231481	HAVCR2/FCGR2B/MNDA/SAMSN1/LST1/TYROBP	6	BP		negative regulation of lymphocyte activation
GO:0043068	positive regulation of programmed cell death	16/208	660/17910	0.00450785	0.0314359	0.0232613	CALHM2/MELK/CASP1/PLAUR/MNDA/ECSCR/LRRK2/CTSC/ITGAM/PTPRC/LCK/SFRP2/TYROBP/RBM5/TOP2A/STK17B	16	BP		positive regulation of programmed cell death
GO:0002888	positive regulation of myeloid leukocyte mediated immunity	3/208	29/17910	0.00451596	0.0314359	0.0232613	ITGB2/ITGAM/FCER1G	3	BP		positive regulation of myeloid leukocyte mediated immunity
GO:0033006	regulation of mast cell activation involved in immune response	3/208	29/17910	0.00451596	0.0314359	0.0232613	RAC2/FCER1G/CD84	3	BP		regulation of mast cell activation involved in immune response
GO:0002524	hypersensitivity	2/208	9/17910	0.00457964	0.0314359	0.0232613	FCGR2B/FCER1G	2	BP		hypersensitivity
GO:0002551	mast cell chemotaxis	2/208	9/17910	0.00457964	0.0314359	0.0232613	RAC2/KIT	2	BP		mast cell chemotaxis
GO:0010911	regulation of isomerase activity	2/208	9/17910	0.00457964	0.0314359	0.0232613	ITGB2/ITGAM	2	BP		regulation of isomerase activity
GO:0010912	positive regulation of isomerase activity	2/208	9/17910	0.00457964	0.0314359	0.0232613	ITGB2/ITGAM	2	BP		positive regulation of isomerase activity
GO:0038113	interleukin-9-mediated signaling pathway	2/208	9/17910	0.00457964	0.0314359	0.0232613	IL2RG/STAT1	2	BP		interleukin-9-mediated signaling pathway
GO:0042492	gamma-delta T cell differentiation	2/208	9/17910	0.00457964	0.0314359	0.0232613	PTPRC/NCKAP1L	2	BP		gamma-delta T cell differentiation
GO:0071355	cellular response to interleukin-9	2/208	9/17910	0.00457964	0.0314359	0.0232613	IL2RG/STAT1	2	BP		cellular response to interleukin-9
GO:0072217	negative regulation of metanephros development	2/208	9/17910	0.00457964	0.0314359	0.0232613	STAT1/CITED1	2	BP		negative regulation of metanephros development
GO:1901978	positive regulation of cell cycle checkpoint	2/208	9/17910	0.00457964	0.0314359	0.0232613	NDC80/MAD2L1	2	BP		positive regulation of cell cycle checkpoint
GO:0048010	vascular endothelial growth factor receptor signaling pathway	5/208	93/17910	0.00457985	0.0314359	0.0232613	CYBB/NCF2/NCF4/MMRN2/NCKAP1L	5	BP		vascular endothelial growth factor receptor signaling pathway
GO:0051649	establishment of localization in cell	35/208	1919/17910	0.00463733	0.0317743	0.0235116	KIF4A/CORO1A/KPNA2/CITED1/NUSAP1/ITGB2/KIF23/PIK3CG/XPO1/SEC62/ARL4C/CDCA5/GEMIN2/NDC80/RAC2/LRRK2/TENM1/HCLS1/CTSC/ITGAM/PTPRC/FCER1G/LCK/KIF14/KIT/CENPE/CTSA/MAD2L1/CD84/STXBP5L/CCNB1/FAM83D/CENPF/DLGAP5/RAB27A	35	BP		establishment of localization in cell
GO:0072687	meiotic spindle	2/214	10/18675	0.005536	0.0319612	0.0240865	ASPM/AURKA	2	CC		meiotic spindle
GO:0070201	regulation of establishment of protein localization	17/208	723/17910	0.00467552	0.0319796	0.0236636	HAVCR2/ITGB2/FCGR2B/SLC25A5/CASP1/TLR1/RAC2/LRRK2/TENM1/HCLS1/TLR8/ITGAM/SRGN/AIF1/CD2/STXBP5L/CSF1R	17	BP		regulation of establishment of protein localization
GO:0070665	positive regulation of leukocyte proliferation	6/208	134/17910	0.00479005	0.0327054	0.0242006	CORO1A/HAVCR2/PTPRC/TNFSF13B/AIF1/NCKAP1L	6	BP		positive regulation of leukocyte proliferation
GO:0007015	actin filament organization	10/208	325/17910	0.0048088	0.0327758	0.0242527	CORO1A/WIPF1/ARPC2/RAC2/TENM1/HCLS1/AIF1/PLEK/HCK/NCKAP1L	10	BP		actin filament organization
GO:0009611	response to wounding	16/208	665/17910	0.00484183	0.0329431	0.0243765	PDGFRA/PIK3CG/CDK1/CPQ/PLAUR/FCER1G/LCK/DCN/AIF1/PLEK/TYROBP/CCNB1/AURKA/PLAU/FBLN1/RAB27A	16	BP		response to wounding
GO:0006508	proteolysis	31/208	1645/17910	0.00486481	0.0330416	0.0244494	USP34/C1QB/COL6A3/CRBN/CDK1/CASP1/CPQ/C1S/PLAUR/PBK/ECSCR/LRRK2/CTSC/C1QC/BIRC5/IFI16/CSTA/LCK/DTL/KIF14/SFRP2/SRGN/CTSA/C1R/MAD2L1/C1QA/CCNB1/UBE2C/AURKA/PLAU/FBLN1	31	BP		proteolysis
GO:0018193	peptidyl-amino acid modification	23/208	1107/17910	0.00492291	0.0333778	0.0246982	MLLT6/MELK/ITGB2/PDGFRA/KANSL1/LRP4/CDK1/LRRK2/TENM1/HCLS1/EPC2/PTPRC/LCK/SFRP2/DCN/KIT/SAMSN1/ARID4A/CCNB1/CSF1R/NKTR/AURKA/HCK	23	BP		peptidyl-amino acid modification
GO:0002822	regulation of adaptive immune response based on somatic recombination of immune receptors built from immunoglobulin superfamily domains	6/208	135/17910	0.00496551	0.0334989	0.0247878	HAVCR2/FCGR2B/IL7R/PTPRC/FCER1G/TNFSF13B	6	BP		regulation of adaptive immune response based on somatic recombination of immune receptors built from immunoglobulin superfamily domains
GO:0007143	female meiotic nuclear division	3/208	30/17910	0.00497526	0.0334989	0.0247878	TRIP13/TOP2A/AURKA	3	BP		female meiotic nuclear division
GO:0021772	olfactory bulb development	3/208	30/17910	0.00497526	0.0334989	0.0247878	LRRK2/KIF14/CSF1R	3	BP		olfactory bulb development
GO:0050690	regulation of defense response to virus by virus	3/208	30/17910	0.00497526	0.0334989	0.0247878	DOCK2/LCK/HCK	3	BP		regulation of defense response to virus by virus
GO:0120034	positive regulation of plasma membrane bounded cell projection assembly	5/208	95/17910	0.00501198	0.0336321	0.0248864	ANLN/ARPC2/RAC2/TENM1/KIT	5	BP		positive regulation of plasma membrane bounded cell projection assembly
GO:0009306	protein secretion	14/208	549/17910	0.00501235	0.0336321	0.0248864	HAVCR2/FCGR2B/SLC25A5/CASP1/TLR1/LRRK2/TLR8/TNFSF13B/SRGN/AIF1/CD2/PLEK/STXBP5L/CSF1R	14	BP		protein secretion
GO:0002260	lymphocyte homeostasis	4/208	60/17910	0.005188	0.0346908	0.0256698	CCNB2/CORO1A/TNFSF13B/NCKAP1L	4	BP		lymphocyte homeostasis
GO:0030593	neutrophil chemotaxis	4/208	60/17910	0.005188	0.0346908	0.0256698	ITGB2/PIK3CG/RAC2/NCKAP1L	4	BP		neutrophil chemotaxis
GO:0032652	regulation of interleukin-1 production	5/208	96/17910	0.00523854	0.0349686	0.0258753	HAVCR2/CASP1/TLR8/IFI16/TYROBP	5	BP		regulation of interleukin-1 production
GO:0008584	male gonad development	6/208	137/17910	0.00533052	0.0354953	0.026265	PDGFRA/BRIP1/SFRP2/KIT/ASPM/ARID4A	6	BP		male gonad development
GO:0097435	supramolecular fiber organization	14/208	553/17910	0.00533572	0.0354953	0.026265	CORO1A/PDGFRA/WIPF1/ARPC2/RAC2/ZNF207/TENM1/HCLS1/LUM/SFRP2/AIF1/PLEK/HCK/NCKAP1L	14	BP		supramolecular fiber organization
GO:0021988	olfactory lobe development	3/208	31/17910	0.00546173	0.0362096	0.0267936	LRRK2/KIF14/CSF1R	3	BP		olfactory lobe development
GO:1901976	regulation of cell cycle checkpoint	3/208	31/17910	0.00546173	0.0362096	0.0267936	NDC80/MAD2L1/CCNB1	3	BP		regulation of cell cycle checkpoint
GO:0019886	antigen processing and presentation of exogenous peptide antigen via MHC class II	5/208	97/17910	0.00547226	0.0362176	0.0267995	KIF4A/RACGAP1/KIF23/FCGR2B/CENPE	5	BP		antigen processing and presentation of exogenous peptide antigen via MHC class II
GO:0033627	cell adhesion mediated by integrin	4/208	61/17910	0.00550249	0.0362877	0.0268514	PIK3CG/SFRP2/NCKAP1L/PLAU	4	BP		cell adhesion mediated by integrin
GO:0034113	heterotypic cell-cell adhesion	4/208	61/17910	0.00550249	0.0362877	0.0268514	ITGB2/PTPRC/LCK/CD2	4	BP		heterotypic cell-cell adhesion
GO:0014065	phosphatidylinositol 3-kinase signaling	6/208	138/17910	0.00552022	0.0362877	0.0268514	PDGFRA/PIK3CG/HCLS1/DCN/KIT/CEP55	6	BP		phosphatidylinositol 3-kinase signaling
GO:0046546	development of primary male sexual characteristics	6/208	138/17910	0.00552022	0.0362877	0.0268514	PDGFRA/BRIP1/SFRP2/KIT/ASPM/ARID4A	6	BP		development of primary male sexual characteristics
GO:0010647	positive regulation of cell communication	32/208	1730/17910	0.00555821	0.0364758	0.0269905	HAVCR2/CITED1/USP34/CD300LF/PDGFRA/FCGR2B/PIK3CG/IL7R/CDK1/CASP1/TLR1/PLAUR/RAC2/LRRK2/TENM1/HCLS1/CTSC/CD86/PTPRC/LCK/SFRP2/DCN/LY86/KIT/IL10RA/TYROBP/ASPM/CREBRF/SLA/CSF1R/PRRX1/SH2D3C	32	BP		positive regulation of cell communication
GO:0008047	enzyme activator activity	14/197	419/16967	0.000397287	0.0367372	0.031441	RACGAP1/RABEP2/CASP1/NCF2/LRRK2/CTSC/DOCK2/NCF4/SFRP2/CTSA/CCNB1/DEPDC1/NCKAP1L/FBLN1	14	MF		enzyme activator activity
GO:0005017	platelet-derived growth factor-activated receptor activity	2/197	3/16967	0.000399317	0.0367372	0.031441	PDGFRA/PDGFRL	2	MF		platelet-derived growth factor-activated receptor activity
GO:0002887	negative regulation of myeloid leukocyte mediated immunity	2/208	10/17910	0.00568093	0.0369689	0.0273554	FCGR2B/CD84	2	BP		negative regulation of myeloid leukocyte mediated immunity
GO:0045060	negative thymic T cell selection	2/208	10/17910	0.00568093	0.0369689	0.0273554	PTPRC/DOCK2	2	BP		negative thymic T cell selection
GO:0051315	attachment of mitotic spindle microtubules to kinetochore	2/208	10/17910	0.00568093	0.0369689	0.0273554	NDC80/CENPE	2	BP		attachment of mitotic spindle microtubules to kinetochore
GO:0097531	mast cell migration	2/208	10/17910	0.00568093	0.0369689	0.0273554	RAC2/KIT	2	BP		mast cell migration
GO:2000035	regulation of stem cell division	2/208	10/17910	0.00568093	0.0369689	0.0273554	EVI2B/SFRP2	2	BP		regulation of stem cell division
GO:0002433	immune response-regulating cell surface receptor signaling pathway involved in phagocytosis	6/208	139/17910	0.00571482	0.0370652	0.0274267	FCGR2B/WIPF1/ARPC2/PTPRC/HCK/NCKAP1L	6	BP		immune response-regulating cell surface receptor signaling pathway involved in phagocytosis
GO:0038096	Fc-gamma receptor signaling pathway involved in phagocytosis	6/208	139/17910	0.00571482	0.0370652	0.0274267	FCGR2B/WIPF1/ARPC2/PTPRC/HCK/NCKAP1L	6	BP		Fc-gamma receptor signaling pathway involved in phagocytosis
GO:0030198	extracellular matrix organization	10/208	334/17910	0.00580209	0.0375686	0.0277992	ITGB2/FBLN2/PDGFRA/COL6A3/CRISPLD2/ITGAM/LUM/SFRP2/DCN/FBLN1	10	BP		extracellular matrix organization
GO:0032623	interleukin-2 production	4/208	62/17910	0.00582946	0.037683	0.0278838	HAVCR2/CD86/PTPRC/FCER1G	4	BP		interleukin-2 production
GO:0023056	positive regulation of signaling	32/208	1736/17910	0.00584624	0.0377287	0.0279176	HAVCR2/CITED1/USP34/CD300LF/PDGFRA/FCGR2B/PIK3CG/IL7R/CDK1/CASP1/TLR1/PLAUR/RAC2/LRRK2/TENM1/HCLS1/CTSC/CD86/PTPRC/LCK/SFRP2/DCN/LY86/KIT/IL10RA/TYROBP/ASPM/CREBRF/SLA/CSF1R/PRRX1/SH2D3C	32	BP		positive regulation of signaling
GO:0045860	positive regulation of protein kinase activity	13/208	501/17910	0.00586731	0.0378018	0.0279718	PIK3CG/ADCY7/CDK1/TPX2/LRRK2/TENM1/PTPRC/KIF14/KIT/CENPE/CCNB1/CSF1R/NCKAP1L	13	BP		positive regulation of protein kinase activity
GO:0007259	JAK-STAT cascade	6/208	140/17910	0.00591438	0.0380113	0.0281268	STAT1/HCLS1/PTPRC/KIT/IL10RA/CSF1R	6	BP		JAK-STAT cascade
GO:0022407	regulation of cell-cell adhesion	11/208	389/17910	0.00591939	0.0380113	0.0281268	CORO1A/HAVCR2/ITGB2/FCGR2B/IL7R/CD86/PTPRC/LCK/TNFSF13B/AIF1/NCKAP1L	11	BP		regulation of cell-cell adhesion
GO:0030851	granulocyte differentiation	3/208	32/17910	0.00597579	0.0381214	0.0282082	EVI2B/HCLS1/C1QC	3	BP		granulocyte differentiation
GO:0032633	interleukin-4 production	3/208	32/17910	0.00597579	0.0381214	0.0282082	HAVCR2/CD86/FCER1G	3	BP		interleukin-4 production
GO:0043368	positive T cell selection	3/208	32/17910	0.00597579	0.0381214	0.0282082	CD3D/PTPRC/DOCK2	3	BP		positive T cell selection
GO:0050931	pigment cell differentiation	3/208	32/17910	0.00597579	0.0381214	0.0282082	CITED1/KIT/RAB27A	3	BP		pigment cell differentiation
GO:0004713	protein tyrosine kinase activity	7/197	120/16967	0.000503411	0.0385948	0.0330308	MELK/PDGFRA/LCK/KIT/PDGFRL/CSF1R/HCK	7	MF		protein tyrosine kinase activity
GO:0038094	Fc-gamma receptor signaling pathway	6/208	141/17910	0.00611898	0.0389709	0.0288368	FCGR2B/WIPF1/ARPC2/PTPRC/HCK/NCKAP1L	6	BP		Fc-gamma receptor signaling pathway
GO:0002495	antigen processing and presentation of peptide antigen via MHC class II	5/208	100/17910	0.00621753	0.0394691	0.0292055	KIF4A/RACGAP1/KIF23/FCGR2B/CENPE	5	BP		antigen processing and presentation of peptide antigen via MHC class II
GO:0097530	granulocyte migration	5/208	100/17910	0.00621753	0.0394691	0.0292055	ITGB2/PIK3CG/SLAMF8/RAC2/NCKAP1L	5	BP		granulocyte migration
GO:1901991	negative regulation of mitotic cell cycle phase transition	8/208	235/17910	0.00628946	0.0398606	0.0294952	CDK1/NDC80/TRIP13/ZNF207/MAD2L1/CCNB1/CENPF/AURKA	8	BP		negative regulation of mitotic cell cycle phase transition
GO:0051345	positive regulation of hydrolase activity	16/208	684/17910	0.00630059	0.0398661	0.0294993	RACGAP1/RABEP2/PDGFRA/CASP1/LRRK2/IFI16/PTPRC/DOCK2/LCK/SFRP2/KIT/PLEK/STXBP5L/DEPDC1/NCKAP1L/FBLN1	16	BP		positive regulation of hydrolase activity
GO:0002431	Fc receptor mediated stimulatory signaling pathway	6/208	142/17910	0.0063287	0.0399788	0.0295827	FCGR2B/WIPF1/ARPC2/PTPRC/HCK/NCKAP1L	6	BP		Fc receptor mediated stimulatory signaling pathway
GO:0002504	antigen processing and presentation of peptide or polysaccharide antigen via MHC class II	5/208	101/17910	0.00648105	0.0408085	0.0301966	KIF4A/RACGAP1/KIF23/FCGR2B/CENPE	5	BP		antigen processing and presentation of peptide or polysaccharide antigen via MHC class II
GO:2000379	positive regulation of reactive oxygen species metabolic process	5/208	101/17910	0.00648105	0.0408085	0.0301966	ITGB2/ITGAM/AIF1/TYROBP/RAB27A	5	BP		positive regulation of reactive oxygen species metabolic process
GO:0071353	cellular response to interleukin-4	3/208	33/17910	0.00651783	0.0409075	0.0302699	IL2RG/CORO1A/CD300LF	3	BP		cellular response to interleukin-4
GO:0097242	amyloid-beta clearance	3/208	33/17910	0.00651783	0.0409075	0.0302699	ITGB2/LRP4/ITGAM	3	BP		amyloid-beta clearance
GO:0031348	negative regulation of defense response	8/208	237/17910	0.00660759	0.041404	0.0306372	SERPINF1/HAVCR2/FCGR2B/ADCY7/SLAMF8/PBK/IFI16/PTPRC	8	BP		negative regulation of defense response
GO:0061351	neural precursor cell proliferation	6/208	144/17910	0.00676374	0.0423142	0.0313108	RACGAP1/MELK/LRRK2/KIF14/ASPM/SHCBP1	6	BP		neural precursor cell proliferation
GO:0002323	natural killer cell activation involved in immune response	2/208	11/17910	0.00689051	0.0426268	0.031542	CORO1A/RAB27A	2	BP		natural killer cell activation involved in immune response
GO:0002923	regulation of humoral immune response mediated by circulating immunoglobulin	2/208	11/17910	0.00689051	0.0426268	0.031542	FCGR2B/PTPRC	2	BP		regulation of humoral immune response mediated by circulating immunoglobulin
GO:0007100	mitotic centrosome separation	2/208	11/17910	0.00689051	0.0426268	0.031542	NEK2/AURKA	2	BP		mitotic centrosome separation
GO:0032908	regulation of transforming growth factor beta1 production	2/208	11/17910	0.00689051	0.0426268	0.031542	LUM/TYROBP	2	BP		regulation of transforming growth factor beta1 production
GO:0035404	histone-serine phosphorylation	2/208	11/17910	0.00689051	0.0426268	0.031542	CCNB1/AURKA	2	BP		histone-serine phosphorylation
GO:0043383	negative T cell selection	2/208	11/17910	0.00689051	0.0426268	0.031542	PTPRC/DOCK2	2	BP		negative T cell selection
GO:0055015	ventricular cardiac muscle cell development	2/208	11/17910	0.00689051	0.0426268	0.031542	CDK1/CCNB1	2	BP		ventricular cardiac muscle cell development
GO:0044853	plasma membrane raft	5/214	106/18675	0.00750319	0.0427484	0.0322159	ITGB2/LRP4/LRRK2/ITGAM/HCK	5	CC		plasma membrane raft
GO:0002262	myeloid cell homeostasis	6/208	145/17910	0.00698922	0.0431687	0.031943	STAT1/HCLS1/FCER1G/KIT/ARID4A/NCKAP1L	6	BP		myeloid cell homeostasis
GO:1902622	regulation of neutrophil migration	3/208	34/17910	0.00708822	0.0436909	0.0323294	SLAMF8/RAC2/NCKAP1L	3	BP		regulation of neutrophil migration
GO:0072001	renal system development	9/208	291/17910	0.00709771	0.0436909	0.0323294	SERPINF1/STAT1/CITED1/PDGFRA/LRP4/LRRK2/DCN/CEP55/CENPF	9	BP		renal system development
GO:0071824	protein-DNA complex subunit organization	8/208	240/17910	0.0071075	0.0436909	0.0323294	CENPK/CENPW/OIP5/POGZ/CENPE/CENPN/BRD2/CENPF	8	BP		protein-DNA complex subunit organization
GO:0048585	negative regulation of response to stimulus	30/208	1620/17910	0.00714298	0.0438396	0.0324395	SERPINF1/STAT1/HAVCR2/CITED1/CD300LF/NBL1/PDGFRA/FCGR2B/SLC25A5/IL7R/ADCY7/LRP4/SLAMF8/PLAUR/PBK/LRRK2/EPN1/IFI16/PTPRC/SFRP2/DCN/AIF1/FOXM1/SAMSN1/CD84/MMRN2/PLEK/CREBRF/PLAU/FBLN1	30	BP		negative regulation of response to stimulus
GO:0050708	regulation of protein secretion	12/208	456/17910	0.00718575	0.0440326	0.0325822	HAVCR2/FCGR2B/SLC25A5/CASP1/TLR1/LRRK2/TLR8/SRGN/AIF1/CD2/STXBP5L/CSF1R	12	BP		regulation of protein secretion
GO:0008017	microtubule binding	8/197	166/16967	0.00072357	0.0444574	0.0380482	RACGAP1/KIF23/LRRK2/ZNF207/BIRC5/KIF14/CENPE/FAM83D	8	MF		microtubule binding
GO:0016504	peptidase activator activity	4/197	36/16967	0.000776328	0.0444574	0.0380482	CASP1/CTSC/SFRP2/FBLN1	4	MF		peptidase activator activity
GO:0019901	protein kinase binding	16/197	568/16967	0.000992519	0.0444574	0.0380482	RACGAP1/ITGB2/LRP4/TPX2/HCLS1/PTPRC/LCK/KIF20A/KIF14/FOXM1/CD2/PLEK/CCNB1/TOP2A/FAM83D/AURKA	16	MF		protein kinase binding
GO:0008092	cytoskeletal protein binding	20/197	797/16967	0.000999351	0.0444574	0.0380482	CORO1A/RACGAP1/KIF23/ANLN/ARL4C/WIPF1/ARPC2/LRRK2/ZNF207/HCLS1/MYO1F/BIRC5/PTPRC/KIF14/PARVG/AIF1/PPP1R18/CENPE/FAM83D/RAB27A	20	MF		cytoskeletal protein binding
GO:0004672	protein kinase activity	15/197	517/16967	0.00106311	0.0444574	0.0380482	MELK/PDGFRA/PIK3CG/CDK1/PBK/PDIK1L/LRRK2/LCK/KIT/PDGFRL/NEK2/CSF1R/STK17B/AURKA/HCK	15	MF		protein kinase activity
GO:0038093	Fc receptor signaling pathway	8/208	241/17910	0.00728032	0.0445418	0.0329591	FCGR2B/WIPF1/ARPC2/PTPRC/FCER1G/KIT/HCK/NCKAP1L	8	BP		Fc receptor signaling pathway
GO:0031464	Cul4A-RING E3 ubiquitin ligase complex	2/214	12/18675	0.00799797	0.0449756	0.0338943	CRBN/DTL	2	CC		Cul4A-RING E3 ubiquitin ligase complex
GO:0002224	toll-like receptor signaling pathway	6/208	147/17910	0.00745643	0.0455476	0.0337033	HAVCR2/CD300LF/ITGB2/TLR1/TLR8/ITGAM	6	BP		toll-like receptor signaling pathway
GO:1902531	regulation of intracellular signal transduction	33/208	1838/17910	0.00755331	0.0460669	0.0340875	RACGAP1/STAT1/HAVCR2/PDGFRA/FCGR2B/PIK3CG/IL7R/CDK1/CASP1/PLAUR/PBK/RAC2/TPX2/LRRK2/TENM1/BRIP1/HCLS1/CD86/PTPRC/LCK/KIF14/SFRP2/DCN/KIT/CEP55/FOXM1/IL10RA/PLEK/PSD3/FAM83D/CSF1R/AURKA/FBLN1	33	BP		regulation of intracellular signal transduction
GO:0001851	complement component C3b binding	2/197	5/16967	0.00131076	0.0461635	0.0395084	ITGB2/ITGAM	2	MF		complement component C3b binding
GO:0016176	superoxide-generating NADPH oxidase activator activity	2/197	5/16967	0.00131076	0.0461635	0.0395084	NCF2/NCF4	2	MF		superoxide-generating NADPH oxidase activator activity
GO:0019900	kinase binding	17/197	647/16967	0.00147474	0.0461635	0.0395084	RACGAP1/ITGB2/LRP4/CASP1/TPX2/HCLS1/PTPRC/LCK/KIF20A/KIF14/FOXM1/CD2/PLEK/CCNB1/TOP2A/FAM83D/AURKA	17	MF		kinase binding
GO:0008022	protein C-terminus binding	8/197	186/16967	0.00150562	0.0461635	0.0395084	CORO1A/CITED1/NCF2/LCK/MAD2L1/TOP2A/CENPF/FBLN1	8	MF		protein C-terminus binding
GO:0019899	enzyme binding	37/197	1941/16967	0.00160569	0.0461635	0.0395084	KPNA2/RACGAP1/STAT1/ITGB2/SLC25A5/XPO1/LRP4/CASP1/TNPO2/PLAUR/NCF2/TPX2/LRRK2/HCLS1/CTSC/BIRC5/CSTA/PTPRC/DOCK2/LCK/KIF20A/KIF14/PPP1R18/KIT/FOXM1/NEK2/LDB2/CD2/PLEK/CCNB1/UBE2C/TOP2A/FANCI/FAM83D/CSF1R/AURKA/SH2D3C	37	MF		enzyme binding
GO:0008104	protein localization	41/208	2417/17910	0.00758914	0.0462129	0.0341956	KPNA2/RABEP2/HAVCR2/ITGB2/NBL1/FCGR2B/SLC25A5/GBP2/XPO1/SEC62/LRP4/CDK1/CASP1/SLC15A3/TLR1/CDCA5/NDC80/RAC2/LRRK2/TENM1/HCLS1/TLR8/ITGAM/FCER1G/TNFSF13B/KIF20A/KIF14/SRGN/AIF1/CEP55/CTSA/IL10RA/CD2/PLEK/TYROBP/STXBP5L/FAM83D/CSF1R/CENPF/AURKA/RAB27A	41	BP		protein localization
GO:0005874	microtubule	10/214	357/18675	0.00832826	0.0462325	0.0348416	KIF4A/RACGAP1/CDK1/TPX2/ZNF207/KIF14/CENPE/NEK2/ASPM/AURKA	10	CC		microtubule
GO:0002688	regulation of leukocyte chemotaxis	5/208	105/17910	0.00761364	0.0462895	0.0342523	NBL1/SLAMF8/RAC2/AIF1/NCKAP1L	5	BP		regulation of leukocyte chemotaxis
GO:2000377	regulation of reactive oxygen species metabolic process	7/208	194/17910	0.00764676	0.0464182	0.0343475	ITGB2/RAC2/ITGAM/AIF1/FOXM1/TYROBP/RAB27A	7	BP		regulation of reactive oxygen species metabolic process
GO:0090322	regulation of superoxide metabolic process	3/208	35/17910	0.00768731	0.0465916	0.0344758	ITGB2/ITGAM/TYROBP	3	BP		regulation of superoxide metabolic process
GO:0099512	supramolecular fiber	18/214	845/18675	0.00864999	0.0474107	0.0357295	KIF4A/CORO1A/RACGAP1/COL6A3/CDK1/RAC2/TPX2/ZNF207/LUM/KIF14/DCN/AIF1/CENPE/NEK2/ASPM/AURKA/HCK/FBLN1	18	CC		supramolecular fiber
GO:0051704	multi-organism process	42/208	2496/17910	0.00787257	0.0476401	0.0352517	IL2RG/KPNA2/RACGAP1/STAT1/HAVCR2/CITED1/PDGFRA/FCGR2B/SLC25A5/XPO1/ADCY7/CDK1/CASP1/SLAMF8/TLR1/WIPF1/TRIP13/LRRK2/RNASE6/BRIP1/EPN1/MPEG1/TLR8/IFI16/CD86/PTPRC/DOCK2/LCK/DCN/LY86/KIT/CSF2RB/IL10RA/CLEC7A/BRD2/ASPM/ARID4A/CCNB1/TOP2A/AURKA/HCK/FBLN1	42	BP		multi-organism process
GO:0050730	regulation of peptidyl-tyrosine phosphorylation	8/208	245/17910	0.00800354	0.0483573	0.0357824	ITGB2/LRP4/HCLS1/PTPRC/SFRP2/KIT/SAMSN1/CSF1R	8	BP		regulation of peptidyl-tyrosine phosphorylation
GO:0048513	animal organ development	54/208	3403/17910	0.00805665	0.0485553	0.0359289	SERPINF1/CCNB2/STAT1/CITED1/MELK/PDGFRA/FCGR2B/C1QB/IL7R/COL6A3/ANLN/EVI2B/LRP4/CDK1/SLAMF8/CD3D/HCCS/CRISPLD2/LRRK2/BRIP1/HCLS1/EPN1/C1QC/ITGAM/IFI16/CSTA/CD86/PTPRC/LUM/FCER1G/DOCK2/LCK/KIF14/SFRP2/DCN/SRGN/AIF1/KIT/AIMP2/LDB2/CD2/PLEK/TYROBP/ASPM/ARID4A/CCNB1/TOP2A/FAM83D/CSF1R/CENPF/AURKA/PRRX1/BCL2A1/NCKAP1L	54	BP		animal organ development
GO:0032956	regulation of actin cytoskeleton organization	9/208	297/17910	0.00806131	0.0485553	0.0359289	CORO1A/PDGFRA/ARPC2/TENM1/HCLS1/PLEK/CSF1R/HCK/NCKAP1L	9	BP		regulation of actin cytoskeleton organization
GO:0000212	meiotic spindle organization	2/208	12/17910	0.00820573	0.0487339	0.036061	ASPM/AURKA	2	BP		meiotic spindle organization
GO:0002281	macrophage activation involved in immune response	2/208	12/17910	0.00820573	0.0487339	0.036061	HAVCR2/TYROBP	2	BP		macrophage activation involved in immune response
GO:0002468	dendritic cell antigen processing and presentation	2/208	12/17910	0.00820573	0.0487339	0.036061	FCGR2B/CLEC4A	2	BP		dendritic cell antigen processing and presentation
GO:0006122	mitochondrial electron transport, ubiquinol to cytochrome c	2/208	12/17910	0.00820573	0.0487339	0.036061	UQCRFS1/CYC1	2	BP		mitochondrial electron transport, ubiquinol to cytochrome c
GO:0032905	transforming growth factor beta1 production	2/208	12/17910	0.00820573	0.0487339	0.036061	LUM/TYROBP	2	BP		transforming growth factor beta1 production
GO:0033004	negative regulation of mast cell activation	2/208	12/17910	0.00820573	0.0487339	0.036061	CD300LF/CD84	2	BP		negative regulation of mast cell activation
GO:0043301	negative regulation of leukocyte degranulation	2/208	12/17910	0.00820573	0.0487339	0.036061	FCGR2B/CD84	2	BP		negative regulation of leukocyte degranulation
GO:0045410	positive regulation of interleukin-6 biosynthetic process	2/208	12/17910	0.00820573	0.0487339	0.036061	TLR1/TYROBP	2	BP		positive regulation of interleukin-6 biosynthetic process
GO:0051299	centrosome separation	2/208	12/17910	0.00820573	0.0487339	0.036061	NEK2/AURKA	2	BP		centrosome separation
GO:0002790	peptide secretion	14/208	582/17910	0.00821639	0.0487339	0.036061	HAVCR2/FCGR2B/SLC25A5/CASP1/TLR1/LRRK2/TLR8/TNFSF13B/SRGN/AIF1/CD2/PLEK/STXBP5L/CSF1R	14	BP		peptide secretion
GO:0002221	pattern recognition receptor signaling pathway	7/208	197/17910	0.00828589	0.0490712	0.0363106	HAVCR2/CD300LF/ITGB2/TLR1/TLR8/ITGAM/CLEC7A	7	BP		pattern recognition receptor signaling pathway
GO:0002755	MyD88-dependent toll-like receptor signaling pathway	3/208	36/17910	0.00831543	0.0490964	0.0363293	CD300LF/TLR1/TLR8	3	BP		MyD88-dependent toll-like receptor signaling pathway
GO:0051293	establishment of spindle localization	3/208	36/17910	0.00831543	0.0490964	0.0363293	NUSAP1/NDC80/MAD2L1	3	BP		establishment of spindle localization
GO:0099081	supramolecular polymer	18/214	851/18675	0.00926293	0.0495377	0.0373324	KIF4A/CORO1A/RACGAP1/COL6A3/CDK1/RAC2/TPX2/ZNF207/LUM/KIF14/DCN/AIF1/CENPE/NEK2/ASPM/AURKA/HCK/FBLN1	18	CC		supramolecular polymer
GO:0099080	supramolecular complex	18/214	852/18675	0.0093684	0.0495377	0.0373324	KIF4A/CORO1A/RACGAP1/COL6A3/CDK1/RAC2/TPX2/ZNF207/LUM/KIF14/DCN/AIF1/CENPE/NEK2/ASPM/AURKA/HCK/FBLN1	18	CC		supramolecular complex
GO:0031616	spindle pole centrosome	2/214	13/18675	0.00938127	0.0495377	0.0373324	AURKA/DLGAP5	2	CC		spindle pole centrosome
GO:0051604	protein maturation	10/208	353/17910	0.00842196	0.0496499	0.0367389	C1QB/CASP1/C1S/LRRK2/C1QC/IFI16/SRGN/C1R/C1QA/PLAU	10	BP		protein maturation
GO:0072376	protein activation cascade	6/208	151/17910	0.0084579	0.0497863	0.0368398	C1QB/C1S/C1QC/C1R/C1QA/FBLN1	6	BP		protein activation cascade
GO:0033077	T cell differentiation in thymus	4/208	69/17910	0.00848524	0.0497963	0.0368472	IL7R/CD3D/PTPRC/DOCK2	4	BP		T cell differentiation in thymus
GO:0045454	cell redox homeostasis	4/208	69/17910	0.00848524	0.0497963	0.0368472	CYBB/RAC2/NCF2/NCF4	4	BP		cell redox homeostasis
GO:0002699	positive regulation of immune effector process	7/208	198/17910	0.00850743	0.0498512	0.0368878	ITGB2/RAC2/ITGAM/CD86/PTPRC/FCER1G/CD84	7	BP		positive regulation of immune effector process
GO:0032612	interleukin-1 production	5/208	108/17910	0.00854869	0.0499424	0.0369552	HAVCR2/CASP1/TLR8/IFI16/TYROBP	5	BP		interleukin-1 production
GO:0071156	regulation of cell cycle arrest	5/208	108/17910	0.00854869	0.0499424	0.0369552	EVI2B/CDK1/FOXM1/CCNB1/AURKA	5	BP		regulation of cell cycle arrest
GO:0042176	regulation of protein catabolic process	10/208	354/17910	0.00858152	0.0500589	0.0370415	XPO1/PBK/ECSCR/LRRK2/CTSC/DTL/CTSA/MAD2L1/FAM83D/AURKA	10	BP		regulation of protein catabolic process
GO:1903706	regulation of hemopoiesis	12/208	468/17910	0.00873744	0.050892	0.0376579	STAT1/FCGR2B/IL7R/EVI2B/SLAMF8/HCLS1/C1QC/CD86/PTPRC/CD2/TYROBP/NCKAP1L	12	BP		regulation of hemopoiesis
GO:0030099	myeloid cell differentiation	11/208	411/17910	0.00877687	0.0510451	0.0377713	STAT1/EVI2B/HCLS1/C1QC/IFI16/FCER1G/KIT/TYROBP/ARID4A/CSF1R/NCKAP1L	11	BP		myeloid cell differentiation
GO:0009966	regulation of signal transduction	52/208	3265/17910	0.00880197	0.0511146	0.0378226	RACGAP1/RABEP2/STAT1/HAVCR2/CITED1/USP34/CD300LF/NBL1/PDGFRA/FCGR2B/SLC25A5/PIK3CG/IL7R/LRP4/CDK1/CASP1/TLR1/PLAUR/PBK/RAC2/TPX2/LRRK2/TENM1/BRIP1/HCLS1/CTSC/EPN1/CD86/PTPRC/LCK/TNFSF13B/KIF14/SFRP2/DCN/LY86/KIT/CEP55/FOXM1/IL10RA/MMRN2/PLEK/ASPM/CREBRF/SLA/PSD3/FAM83D/CSF1R/AURKA/PRRX1/SH2D3C/PLAU/FBLN1	52	BP		regulation of signal transduction
GO:0032467	positive regulation of cytokinesis	3/208	37/17910	0.00897286	0.0518744	0.0383849	RACGAP1/KIF23/KIF14	3	BP		positive regulation of cytokinesis
GO:0043029	T cell homeostasis	3/208	37/17910	0.00897286	0.0518744	0.0383849	CCNB2/CORO1A/NCKAP1L	3	BP		T cell homeostasis
GO:2000648	positive regulation of stem cell proliferation	3/208	37/17910	0.00897286	0.0518744	0.0383849	CITED1/PTPRC/ASPM	3	BP		positive regulation of stem cell proliferation
GO:2000026	regulation of multicellular organismal development	36/208	2077/17910	0.00904684	0.0522243	0.0386438	SERPINF1/RACGAP1/STAT1/HAVCR2/CITED1/ITGB2/NBL1/FCGR2B/IL7R/EVI2B/LRP4/CDK1/SLAMF8/CYBB/ECSCR/LRRK2/HCLS1/CTSC/EPN1/C1QC/CD86/PTPRC/KIF14/SFRP2/DCN/SRGN/KIT/C1QA/MMRN2/CD2/TYROBP/ASPM/CCNB1/CENPF/PRRX1/NCKAP1L	36	BP		regulation of multicellular organismal development
GO:0051707	response to other organism	19/208	903/17910	0.00909833	0.0524436	0.0388061	STAT1/HAVCR2/CITED1/FCGR2B/CASP1/SLAMF8/TLR1/WIPF1/RNASE6/MPEG1/TLR8/IFI16/PTPRC/DCN/LY86/CSF2RB/IL10RA/CLEC7A/HCK	19	BP		response to other organism
GO:0009898	cytoplasmic side of plasma membrane	5/214	114/18675	0.0101042	0.0526127	0.0396498	RACGAP1/PTPRC/KIT/CD2/HCK	5	CC		cytoplasmic side of plasma membrane
GO:0005884	actin filament	4/214	74/18675	0.0103281	0.0526127	0.0396498	CORO1A/RAC2/AIF1/HCK	4	CC		actin filament
GO:0030670	phagocytic vesicle membrane	4/214	74/18675	0.0103281	0.0526127	0.0396498	CORO1A/TLR1/CYBB/RAC2	4	CC		phagocytic vesicle membrane
GO:0022603	regulation of anatomical structure morphogenesis	22/208	1102/17910	0.00926708	0.0533372	0.0394673	SERPINF1/CORO1A/STAT1/CITED1/ITGB2/LRP4/CYBB/ARPC2/ECSCR/LRRK2/EPN1/TNFSF13B/SFRP2/DCN/KIT/CD53/MMRN2/LST1/TYROBP/CSF1R/HCK/FBLN1	22	BP		regulation of anatomical structure morphogenesis
GO:0043207	response to external biotic stimulus	19/208	905/17910	0.00930186	0.0534582	0.0395568	STAT1/HAVCR2/CITED1/FCGR2B/CASP1/SLAMF8/TLR1/WIPF1/RNASE6/MPEG1/TLR8/IFI16/PTPRC/DCN/LY86/CSF2RB/IL10RA/CLEC7A/HCK	19	BP		response to external biotic stimulus
GO:0043065	positive regulation of apoptotic process	15/208	652/17910	0.0093159	0.0534598	0.039558	CALHM2/MELK/CASP1/PLAUR/MNDA/ECSCR/CTSC/ITGAM/PTPRC/LCK/SFRP2/TYROBP/RBM5/TOP2A/STK17B	15	BP		positive regulation of apoptotic process
GO:0018209	peptidyl-serine modification	8/208	252/17910	0.00939745	0.0538482	0.0398454	CDK1/LRRK2/TENM1/HCLS1/SFRP2/DCN/CCNB1/AURKA	8	BP		peptidyl-serine modification
GO:0002864	regulation of acute inflammatory response to antigenic stimulus	2/208	13/17910	0.00962401	0.054823	0.0405667	FCGR2B/FCER1G	2	BP		regulation of acute inflammatory response to antigenic stimulus
GO:0003337	mesenchymal to epithelial transition involved in metanephros morphogenesis	2/208	13/17910	0.00962401	0.054823	0.0405667	STAT1/CITED1	2	BP		mesenchymal to epithelial transition involved in metanephros morphogenesis
GO:0033623	regulation of integrin activation	2/208	13/17910	0.00962401	0.054823	0.0405667	KIF14/PLEK	2	BP		regulation of integrin activation
GO:0045086	positive regulation of interleukin-2 biosynthetic process	2/208	13/17910	0.00962401	0.054823	0.0405667	CD86/PTPRC	2	BP		positive regulation of interleukin-2 biosynthetic process
GO:0016572	histone phosphorylation	3/208	38/17910	0.00965989	0.0549468	0.0406584	CDK1/CCNB1/AURKA	3	BP		histone phosphorylation
GO:0032677	regulation of interleukin-8 production	4/208	72/17910	0.00983071	0.0558367	0.0413168	TLR1/TLR8/PTPRC/CD2	4	BP		regulation of interleukin-8 production
GO:0042592	homeostatic process	31/208	1730/17910	0.00986877	0.055971	0.0414162	SERPINF1/CCNB2/CORO1A/STAT1/MLLT6/PDGFRA/PIK3CG/IL7R/ADCY7/CD52/SLAMF8/CYBB/HEPH/RAC2/NCF2/LRRK2/HCLS1/PTPRC/FCER1G/LCK/TNFSF13B/NCF4/DCN/KIT/NEK2/LDB2/STXBP5L/ARID4A/UBE2C/CSF1R/NCKAP1L	31	BP		homeostatic process
GO:0030218	erythrocyte differentiation	5/208	112/17910	0.00991519	0.0561524	0.0415504	STAT1/HCLS1/KIT/ARID4A/NCKAP1L	5	BP		erythrocyte differentiation
GO:0045930	negative regulation of mitotic cell cycle	9/208	308/17910	0.0100833	0.0570214	0.0421934	NABP1/CDK1/NDC80/TRIP13/ZNF207/MAD2L1/CCNB1/CENPF/AURKA	9	BP		negative regulation of mitotic cell cycle
GO:0051495	positive regulation of cytoskeleton organization	7/208	205/17910	0.0101822	0.0574968	0.0425452	CORO1A/ARPC2/TENM1/HCLS1/PLEK/HCK/NCKAP1L	7	BP		positive regulation of cytoskeleton organization
GO:0050714	positive regulation of protein secretion	8/208	256/17910	0.0102712	0.0578717	0.0428226	HAVCR2/CASP1/TLR1/LRRK2/TLR8/AIF1/CD2/CSF1R	8	BP		positive regulation of protein secretion
GO:0030183	B cell differentiation	5/208	113/17910	0.0102789	0.0578717	0.0428226	FCGR2B/SLAMF8/PTPRC/KIT/NCKAP1L	5	BP		B cell differentiation
GO:0072401	signal transduction involved in DNA integrity checkpoint	4/208	73/17910	0.0103082	0.0578717	0.0428226	CDK1/DTL/CCNB1/AURKA	4	BP		signal transduction involved in DNA integrity checkpoint
GO:0072422	signal transduction involved in DNA damage checkpoint	4/208	73/17910	0.0103082	0.0578717	0.0428226	CDK1/DTL/CCNB1/AURKA	4	BP		signal transduction involved in DNA damage checkpoint
GO:0030890	positive regulation of B cell proliferation	3/208	39/17910	0.0103768	0.0581728	0.0430455	PTPRC/TNFSF13B/NCKAP1L	3	BP		positive regulation of B cell proliferation
GO:0002285	lymphocyte activation involved in immune response	6/208	158/17910	0.0104373	0.0584276	0.0432339	CORO1A/HAVCR2/FCGR2B/CD86/PTPRC/RAB27A	6	BP		lymphocyte activation involved in immune response
GO:0006810	transport	71/208	4785/17910	0.0105447	0.0589441	0.0436162	KIF4A/IL2RG/CORO1A/CALHM2/KPNA2/RACGAP1/RABEP2/HAVCR2/CITED1/MLLT6/CD300LF/ITGB2/KIF23/FCGR2B/SLC25A5/PIK3CG/XPO1/SEC62/CRBN/LRP4/CASP1/SLC15A3/ARL4C/NDUFA9/TLR1/CYBB/GEMIN2/WIPF1/PLAUR/MNDA/ARPC2/HEPH/RAC2/NCF2/CRISPLD2/LRRK2/TENM1/HCLS1/CTSC/EPN1/TLR8/ITGAM/LAIR1/PTPRC/FCER1G/DOCK2/LCK/CLCN7/TNFSF13B/KIF20A/NCF4/APOO/SRGN/AIF1/KIT/CENPE/CTSA/CD53/IL10RA/CD84/CD2/CLEC7A/PLEK/TYROBP/STXBP5L/CSF1R…	71	BP		transport
GO:0030193	regulation of blood coagulation	4/208	74/17910	0.0108004	0.0602002	0.0445456	PDGFRA/PLAUR/PLEK/PLAU	4	BP		regulation of blood coagulation
GO:0072395	signal transduction involved in cell cycle checkpoint	4/208	74/17910	0.0108004	0.0602002	0.0445456	CDK1/DTL/CCNB1/AURKA	4	BP		signal transduction involved in cell cycle checkpoint
GO:0002791	regulation of peptide secretion	12/208	483/17910	0.0110325	0.0614039	0.0454363	HAVCR2/FCGR2B/SLC25A5/CASP1/TLR1/LRRK2/TLR8/SRGN/AIF1/CD2/STXBP5L/CSF1R	12	BP		regulation of peptide secretion
GO:0046661	male sex differentiation	6/208	160/17910	0.0110585	0.0614039	0.0454363	PDGFRA/BRIP1/SFRP2/KIT/ASPM/ARID4A	6	BP		male sex differentiation
GO:0001912	positive regulation of leukocyte mediated cytotoxicity	3/208	40/17910	0.0111237	0.0614039	0.0454363	ITGAM/PTPRC/TYROBP	3	BP		positive regulation of leukocyte mediated cytotoxicity
GO:0001771	immunological synapse formation	2/208	14/17910	0.0111428	0.0614039	0.0454363	HAVCR2/DOCK2	2	BP		immunological synapse formation
GO:0002523	leukocyte migration involved in inflammatory response	2/208	14/17910	0.0111428	0.0614039	0.0454363	ITGB2/SLAMF8	2	BP		leukocyte migration involved in inflammatory response
GO:0051770	positive regulation of nitric-oxide synthase biosynthetic process	2/208	14/17910	0.0111428	0.0614039	0.0454363	STAT1/LRRK2	2	BP		positive regulation of nitric-oxide synthase biosynthetic process
GO:0070669	response to interleukin-2	2/208	14/17910	0.0111428	0.0614039	0.0454363	IL2RG/CITED1	2	BP		response to interleukin-2
GO:0071361	cellular response to ethanol	2/208	14/17910	0.0111428	0.0614039	0.0454363	ADCY7/CYBB	2	BP		cellular response to ethanol
GO:1900046	regulation of hemostasis	4/208	75/17910	0.0113076	0.0622236	0.0460428	PDGFRA/PLAUR/PLEK/PLAU	4	BP		regulation of hemostasis
GO:1901565	organonitrogen compound catabolic process	22/208	1123/17910	0.0113768	0.0625163	0.0462594	USP34/XPO1/CRBN/CDK1/CPQ/KYNU/PBK/ECSCR/ASPDH/LRRK2/CTSC/LUM/DTL/KIF14/DCN/CTSA/MAD2L1/CCNB1/UBE2C/FAM83D/AURKA/HMMR	22	BP		organonitrogen compound catabolic process
GO:0030449	regulation of complement activation	5/208	116/17910	0.0114248	0.0626026	0.0463233	C1QB/C1S/C1QC/C1R/C1QA	5	BP		regulation of complement activation
GO:0032273	positive regulation of protein polymerization	5/208	116/17910	0.0114248	0.0626026	0.0463233	CORO1A/ARPC2/TENM1/HCK/NCKAP1L	5	BP		positive regulation of protein polymerization
GO:0045120	pronucleus	2/214	15/18675	0.0124402	0.0626349	0.0472027	CENPF/AURKA	2	CC		pronucleus
GO:0051240	positive regulation of multicellular organismal process	31/208	1750/17910	0.0115225	0.0630493	0.0466538	SERPINF1/STAT1/HAVCR2/ITGB2/NBL1/IL7R/EVI2B/CDK1/CASP1/TLR1/CYBB/LRRK2/HCLS1/TLR8/IFI16/CD86/PTPRC/LUM/FCER1G/SFRP2/AIF1/KIT/C1QA/CD2/PLEK/TYROBP/ASPM/CCNB1/CSF1R/AURKA/NCKAP1L	31	BP		positive regulation of multicellular organismal process
GO:0045859	regulation of protein kinase activity	16/208	732/17910	0.0116093	0.0634345	0.0469389	CDKN3/PIK3CG/ADCY7/CDK1/RAC2/TPX2/LRRK2/TENM1/PTPRC/KIF14/SFRP2/KIT/CENPE/CCNB1/CSF1R/NCKAP1L	16	BP		regulation of protein kinase activity
GO:2000257	regulation of protein activation cascade	5/208	117/17910	0.0118253	0.0644583	0.0476964	C1QB/C1S/C1QC/C1R/C1QA	5	BP		regulation of protein activation cascade
GO:0006890	retrograde vesicle-mediated transport, Golgi to ER	4/208	76/17910	0.0118298	0.0644583	0.0476964	KIF4A/RACGAP1/KIF23/CENPE	4	BP		retrograde vesicle-mediated transport, Golgi to ER
GO:0048066	developmental pigmentation	3/208	41/17910	0.011901	0.0646649	0.0478493	CITED1/KIT/RAB27A	3	BP		developmental pigmentation
GO:0072210	metanephric nephron development	3/208	41/17910	0.011901	0.0646649	0.0478493	STAT1/CITED1/PDGFRA	3	BP		metanephric nephron development
GO:0043044	ATP-dependent chromatin remodeling	4/208	77/17910	0.0123673	0.0670728	0.0496311	CENPK/CENPW/OIP5/CENPN	4	BP		ATP-dependent chromatin remodeling
GO:0045619	regulation of lymphocyte differentiation	6/208	164/17910	0.0123787	0.0670728	0.0496311	IL7R/SLAMF8/CD86/PTPRC/CD2/NCKAP1L	6	BP		regulation of lymphocyte differentiation
GO:0004714	transmembrane receptor protein tyrosine kinase activity	4/197	49/16967	0.00248336	0.0671968	0.0575094	PDGFRA/KIT/PDGFRL/CSF1R	4	MF		transmembrane receptor protein tyrosine kinase activity
GO:0042608	T cell receptor binding	2/197	7/16967	0.00271072	0.0673361	0.0576286	DOCK2/LCK	2	MF		T cell receptor binding
GO:0015631	tubulin binding	9/197	252/16967	0.00278127	0.0673361	0.0576286	RACGAP1/KIF23/ARL4C/LRRK2/ZNF207/BIRC5/KIF14/CENPE/FAM83D	9	MF		tubulin binding
GO:0071496	cellular response to external stimulus	9/208	320/17910	0.0127023	0.0687304	0.0508576	CASP1/CYBB/LRRK2/BRIP1/TLR8/IFI16/PTPRC/SFRP2/AIF1	9	BP		cellular response to external stimulus
GO:0046629	gamma-delta T cell activation	2/208	15/17910	0.0127596	0.068753	0.0508743	PTPRC/NCKAP1L	2	BP		gamma-delta T cell activation
GO:0090197	positive regulation of chemokine secretion	2/208	15/17910	0.0127596	0.068753	0.0508743	AIF1/CSF1R	2	BP		positive regulation of chemokine secretion
GO:2000484	positive regulation of interleukin-8 secretion	2/208	15/17910	0.0127596	0.068753	0.0508743	TLR1/CD2	2	BP		positive regulation of interleukin-8 secretion
GO:0042590	antigen processing and presentation of exogenous peptide antigen via MHC class I	4/208	78/17910	0.0129202	0.069522	0.0514434	CYBB/NCF2/CLEC4A/NCF4	4	BP		antigen processing and presentation of exogenous peptide antigen via MHC class I
GO:0120032	regulation of plasma membrane bounded cell projection assembly	6/208	166/17910	0.0130787	0.0701116	0.0518796	RABEP2/ANLN/ARPC2/RAC2/TENM1/KIT	6	BP		regulation of plasma membrane bounded cell projection assembly
GO:0034101	erythrocyte homeostasis	5/208	120/17910	0.0130839	0.0701116	0.0518796	STAT1/HCLS1/KIT/ARID4A/NCKAP1L	5	BP		erythrocyte homeostasis
GO:0046425	regulation of JAK-STAT cascade	5/208	120/17910	0.0130839	0.0701116	0.0518796	HCLS1/PTPRC/KIT/IL10RA/CSF1R	5	BP		regulation of JAK-STAT cascade
GO:0009607	response to biotic stimulus	19/208	938/17910	0.0132238	0.0707636	0.0523621	STAT1/HAVCR2/CITED1/FCGR2B/CASP1/SLAMF8/TLR1/WIPF1/RNASE6/MPEG1/TLR8/IFI16/PTPRC/DCN/LY86/CSF2RB/IL10RA/CLEC7A/HCK	19	BP		response to biotic stimulus
GO:0009891	positive regulation of biosynthetic process	32/208	1842/17910	0.0134047	0.0716332	0.0530055	ZCCHC12/STAT1/CITED1/MLLT6/ITGB2/CDK1/TLR1/CYBB/CD3D/LRRK2/MED30/HCLS1/TLR8/IFI16/CD86/PTPRC/LUM/SFRP2/DCN/AIF1/ERG/FOXM1/NEK2/PELP1/RXRG/TYROBP/ARID4A/CREBRF/TOP2A/PRRX1/DLGAP5/RAB27A	32	BP		positive regulation of biosynthetic process
GO:0048469	cell maturation	6/208	167/17910	0.013439	0.0717175	0.0530679	TRIP13/LRRK2/KIF14/C1QA/CCNB1/AURKA	6	BP		cell maturation
GO:0050818	regulation of coagulation	4/208	79/17910	0.0134886	0.0718837	0.0531909	PDGFRA/PLAUR/PLEK/PLAU	4	BP		regulation of coagulation
GO:0001655	urogenital system development	9/208	324/17910	0.0136789	0.072798	0.0538674	SERPINF1/STAT1/CITED1/PDGFRA/LRP4/LRRK2/DCN/CEP55/CENPF	9	BP		urogenital system development
GO:0051049	regulation of transport	31/208	1773/17910	0.013699	0.0728054	0.053873	IL2RG/CORO1A/HAVCR2/MLLT6/CD300LF/ITGB2/FCGR2B/SLC25A5/PIK3CG/CRBN/CASP1/TLR1/CYBB/RAC2/LRRK2/TENM1/HCLS1/TLR8/ITGAM/PTPRC/FCER1G/DOCK2/SRGN/AIF1/CD84/CD2/STXBP5L/CSF1R/HCK/NCKAP1L/RAB27A	31	BP		regulation of transport
GO:0060491	regulation of cell projection assembly	6/208	168/17910	0.0138061	0.073274	0.0542197	RABEP2/ANLN/ARPC2/RAC2/TENM1/KIT	6	BP		regulation of cell projection assembly
GO:0099513	polymeric cytoskeletal fiber	14/214	635/18675	0.0149658	0.0744852	0.0561333	KIF4A/CORO1A/RACGAP1/CDK1/RAC2/TPX2/ZNF207/KIF14/AIF1/CENPE/NEK2/ASPM/AURKA/HCK	14	CC		polymeric cytoskeletal fiber
GO:0010498	proteasomal protein catabolic process	10/208	382/17910	0.0140683	0.0744856	0.0551162	CRBN/CDK1/PBK/ECSCR/LRRK2/KIF14/MAD2L1/CCNB1/UBE2C/AURKA	10	BP		proteasomal protein catabolic process
GO:0032637	interleukin-8 production	4/208	80/17910	0.0140727	0.0744856	0.0551162	TLR1/TLR8/PTPRC/CD2	4	BP		interleukin-8 production
GO:0044433	cytoplasmic vesicle part	26/214	1450/18675	0.0152504	0.0750388	0.0565505	CORO1A/ITGB2/IL7R/TLR1/CYBB/PLAUR/MNDA/CD3D/RAC2/CRISPLD2/LRRK2/CTSC/TLR8/ITGAM/LAIR1/PTPRC/FCER1G/DOCK2/NCF4/SRGN/CTSA/CD53/TYROBP/NCKAP1L/PLAU/RAB27A	26	CC		cytoplasmic vesicle part
GO:0002548	monocyte chemotaxis	3/208	44/17910	0.0144163	0.0757726	0.0560686	NBL1/SLAMF8/AIF1	3	BP		monocyte chemotaxis
GO:0030225	macrophage differentiation	3/208	44/17910	0.0144163	0.0757726	0.0560686	HCLS1/C1QC/CSF1R	3	BP		macrophage differentiation
GO:0048599	oocyte development	3/208	44/17910	0.0144163	0.0757726	0.0560686	TRIP13/CCNB1/AURKA	3	BP		oocyte development
GO:0034501	protein localization to kinetochore	2/208	16/17910	0.0144719	0.0757726	0.0560686	CDK1/NDC80	2	BP		protein localization to kinetochore
GO:0055012	ventricular cardiac muscle cell differentiation	2/208	16/17910	0.0144719	0.0757726	0.0560686	CDK1/CCNB1	2	BP		ventricular cardiac muscle cell differentiation
GO:0060263	regulation of respiratory burst	2/208	16/17910	0.0144719	0.0757726	0.0560686	SLAMF8/RAC2	2	BP		regulation of respiratory burst
GO:0072283	metanephric renal vesicle morphogenesis	2/208	16/17910	0.0144719	0.0757726	0.0560686	STAT1/CITED1	2	BP		metanephric renal vesicle morphogenesis
GO:2000251	positive regulation of actin cytoskeleton reorganization	2/208	16/17910	0.0144719	0.0757726	0.0560686	HCLS1/HCK	2	BP		positive regulation of actin cytoskeleton reorganization
GO:0008285	negative regulation of cell proliferation	16/208	751/17910	0.0144981	0.0758075	0.0560944	SERPINF1/CDKN3/STAT1/HAVCR2/FCGR2B/MNDA/TENM1/BRIP1/SFRP2/AIF1/AIMP2/LST1/TYROBP/RBM5/CSF1R/FBLN1	16	BP		negative regulation of cell proliferation
GO:0050728	negative regulation of inflammatory response	6/208	170/17910	0.0145612	0.0760355	0.056263	SERPINF1/FCGR2B/ADCY7/SLAMF8/PBK/PTPRC	6	BP		negative regulation of inflammatory response
GO:0000165	MAPK cascade	18/208	882/17910	0.014656	0.0764116	0.0565414	IL2RG/HAVCR2/PDGFRA/FCGR2B/PIK3CG/CDK1/PBK/LRRK2/TENM1/PTPRC/SFRP2/KIT/CSF2RB/FOXM1/FAM83D/CSF1R/SH2D3C/FBLN1	18	BP		MAPK cascade
GO:1903533	regulation of protein targeting	4/208	81/17910	0.0146726	0.0764116	0.0565414	ITGB2/RAC2/LRRK2/ITGAM	4	BP		regulation of protein targeting
GO:0043161	proteasome-mediated ubiquitin-dependent protein catabolic process	9/208	328/17910	0.0147102	0.0765048	0.0566103	CRBN/CDK1/PBK/LRRK2/KIF14/MAD2L1/CCNB1/UBE2C/AURKA	9	BP		proteasome-mediated ubiquitin-dependent protein catabolic process
GO:0043408	regulation of MAPK cascade	15/208	689/17910	0.0148109	0.0769255	0.0569216	HAVCR2/PDGFRA/FCGR2B/PIK3CG/CDK1/PBK/LRRK2/TENM1/PTPRC/SFRP2/KIT/FOXM1/FAM83D/CSF1R/FBLN1	15	BP		regulation of MAPK cascade
GO:0000780	condensed nuclear chromosome, centromeric region	2/214	17/18675	0.015873	0.077225	0.058198	NDC80/CCNB1	2	CC		condensed nuclear chromosome, centromeric region
GO:0002793	positive regulation of peptide secretion	8/208	275/17910	0.015265	0.0786058	0.058165	HAVCR2/CASP1/TLR1/LRRK2/TLR8/AIF1/CD2/CSF1R	8	BP		positive regulation of peptide secretion
GO:0043062	extracellular structure organization	10/208	387/17910	0.0152754	0.0786058	0.058165	ITGB2/FBLN2/PDGFRA/COL6A3/CRISPLD2/ITGAM/LUM/SFRP2/DCN/FBLN1	10	BP		extracellular structure organization
GO:0023014	signal transduction by protein phosphorylation	18/208	886/17910	0.0152797	0.0786058	0.058165	IL2RG/HAVCR2/PDGFRA/FCGR2B/PIK3CG/CDK1/PBK/LRRK2/TENM1/PTPRC/SFRP2/KIT/CSF2RB/FOXM1/FAM83D/CSF1R/SH2D3C/FBLN1	18	BP		signal transduction by protein phosphorylation
GO:0032651	regulation of interleukin-1 beta production	4/208	82/17910	0.0152885	0.0786058	0.058165	CASP1/TLR8/IFI16/TYROBP	4	BP		regulation of interleukin-1 beta production
GO:0045921	positive regulation of exocytosis	4/208	82/17910	0.0152885	0.0786058	0.058165	ITGB2/ITGAM/FCER1G/RAB27A	4	BP		positive regulation of exocytosis
GO:0006998	nuclear envelope organization	3/208	45/17910	0.0153165	0.0786058	0.058165	CCNB2/CDK1/CCNB1	3	BP		nuclear envelope organization
GO:0045058	T cell selection	3/208	45/17910	0.0153165	0.0786058	0.058165	CD3D/PTPRC/DOCK2	3	BP		T cell selection
GO:0050922	negative regulation of chemotaxis	3/208	45/17910	0.0153165	0.0786058	0.058165	NBL1/SLAMF8/AIF1	3	BP		negative regulation of chemotaxis
GO:0071675	regulation of mononuclear cell migration	3/208	45/17910	0.0153165	0.0786058	0.058165	NBL1/SLAMF8/AIF1	3	BP		regulation of mononuclear cell migration
GO:0007596	blood coagulation	9/208	331/17910	0.0155206	0.079548	0.0588622	PDGFRA/PIK3CG/PLAUR/FCER1G/LCK/PLEK/PLAU/FBLN1/RAB27A	9	BP		blood coagulation
GO:0001822	kidney development	8/208	276/17910	0.0155692	0.0795873	0.0588913	SERPINF1/STAT1/CITED1/PDGFRA/LRP4/LRRK2/DCN/CENPF	8	BP		kidney development
GO:0006959	humoral immune response	8/208	276/17910	0.0155692	0.0795873	0.0588913	FCGR2B/C1QB/C1S/RNASE6/C1QC/PTPRC/C1R/C1QA	8	BP		humoral immune response
GO:0070613	regulation of protein processing	6/208	173/17910	0.0157472	0.0803914	0.0594863	C1QB/C1S/LRRK2/C1QC/C1R/C1QA	6	BP		regulation of protein processing
GO:0010507	negative regulation of autophagy	4/208	83/17910	0.0159204	0.0809564	0.0599044	LRRK2/CTSA/IL10RA/POLDIP2	4	BP		negative regulation of autophagy
GO:0032465	regulation of cytokinesis	4/208	83/17910	0.0159204	0.0809564	0.0599044	RACGAP1/KIF23/KIF20A/KIF14	4	BP		regulation of cytokinesis
GO:0045582	positive regulation of T cell differentiation	4/208	83/17910	0.0159204	0.0809564	0.0599044	IL7R/CD86/PTPRC/NCKAP1L	4	BP		positive regulation of T cell differentiation
GO:0045862	positive regulation of proteolysis	9/208	333/17910	0.0160788	0.0815779	0.0603642	CASP1/ECSCR/LRRK2/CTSC/IFI16/LCK/SFRP2/AURKA/FBLN1	9	BP		positive regulation of proteolysis
GO:1903827	regulation of cellular protein localization	12/208	509/17910	0.0160846	0.0815779	0.0603642	ITGB2/LRP4/CDK1/CDCA5/NDC80/RAC2/LRRK2/TENM1/HCLS1/ITGAM/FCER1G/TYROBP	12	BP		regulation of cellular protein localization
GO:0031638	zymogen activation	3/208	46/17910	0.0162477	0.0819138	0.0606128	IFI16/C1R/PLAU	3	BP		zymogen activation
GO:0032757	positive regulation of interleukin-8 production	3/208	46/17910	0.0162477	0.0819138	0.0606128	TLR1/TLR8/CD2	3	BP		positive regulation of interleukin-8 production
GO:2000107	negative regulation of leukocyte apoptotic process	3/208	46/17910	0.0162477	0.0819138	0.0606128	IL7R/HCLS1/FCER1G	3	BP		negative regulation of leukocyte apoptotic process
GO:0061952	midbody abscission	2/208	17/17910	0.0162773	0.0819138	0.0606128	KIF20A/CEP55	2	BP		midbody abscission
GO:0090185	negative regulation of kidney development	2/208	17/17910	0.0162773	0.0819138	0.0606128	STAT1/CITED1	2	BP		negative regulation of kidney development
GO:1905331	negative regulation of morphogenesis of an epithelium	2/208	17/17910	0.0162773	0.0819138	0.0606128	STAT1/CITED1	2	BP		negative regulation of morphogenesis of an epithelium
GO:0016175	superoxide-generating NADPH oxidase activity	2/197	8/16967	0.00358672	0.0824946	0.0706018	CYBB/NCF2	2	MF		superoxide-generating NADPH oxidase activity
GO:0000018	regulation of DNA recombination	4/208	84/17910	0.0165685	0.082977	0.0613995	KPNA2/IL7R/RAD51AP1/PTPRC	4	BP		regulation of DNA recombination
GO:0048477	oogenesis	4/208	84/17910	0.0165685	0.082977	0.0613995	TRIP13/ASPM/CCNB1/AURKA	4	BP		oogenesis
GO:0071621	granulocyte chemotaxis	4/208	84/17910	0.0165685	0.082977	0.0613995	ITGB2/PIK3CG/RAC2/NCKAP1L	4	BP		granulocyte chemotaxis
GO:1903317	regulation of protein maturation	6/208	175/17910	0.016574	0.082977	0.0613995	C1QB/C1S/LRRK2/C1QC/C1R/C1QA	6	BP		regulation of protein maturation
GO:0006956	complement activation	5/208	128/17910	0.016875	0.0843749	0.0624339	C1QB/C1S/C1QC/C1R/C1QA	5	BP		complement activation
GO:0007599	hemostasis	9/208	336/17910	0.0169436	0.0846092	0.0626073	PDGFRA/PIK3CG/PLAUR/FCER1G/LCK/PLEK/PLAU/FBLN1/RAB27A	9	BP		hemostasis
GO:0045333	cellular respiration	6/208	176/17910	0.0169985	0.0847743	0.0627294	CDK1/NDUFA9/UQCRFS1/NDUFA3/CYC1/CCNB1	6	BP		cellular respiration
GO:0045184	establishment of protein localization	31/208	1803/17910	0.0170299	0.0848219	0.0627646	KPNA2/RABEP2/HAVCR2/ITGB2/FCGR2B/SLC25A5/XPO1/SEC62/CASP1/SLC15A3/TLR1/RAC2/LRRK2/TENM1/HCLS1/TLR8/ITGAM/TNFSF13B/KIF20A/KIF14/SRGN/AIF1/CEP55/CTSA/IL10RA/CD2/PLEK/STXBP5L/CSF1R/CENPF/RAB27A	31	BP		establishment of protein localization
GO:0001961	positive regulation of cytokine-mediated signaling pathway	3/208	47/17910	0.0172101	0.0855362	0.0632932	CD300LF/CASP1/CREBRF	3	BP		positive regulation of cytokine-mediated signaling pathway
GO:0046427	positive regulation of JAK-STAT cascade	4/208	85/17910	0.017233	0.0855362	0.0632932	HCLS1/KIT/IL10RA/CSF1R	4	BP		positive regulation of JAK-STAT cascade
GO:0050817	coagulation	9/208	337/17910	0.0172393	0.0855362	0.0632932	PDGFRA/PIK3CG/PLAUR/FCER1G/LCK/PLEK/PLAU/FBLN1/RAB27A	9	BP		coagulation
GO:0110053	regulation of actin filament organization	7/208	228/17910	0.0173807	0.0861274	0.0637306	CORO1A/ARPC2/TENM1/HCLS1/PLEK/HCK/NCKAP1L	7	BP		regulation of actin filament organization
GO:0016525	negative regulation of angiogenesis	6/208	177/17910	0.0174304	0.0862637	0.0638315	SERPINF1/STAT1/ECSCR/EPN1/DCN/MMRN2	6	BP		negative regulation of angiogenesis
GO:0097190	apoptotic signaling pathway	13/208	579/17910	0.0179917	0.0889283	0.0658032	MELK/SLC25A5/CASP1/PLAUR/LRRK2/CTSC/ITGAM/IFI16/PTPRC/LCK/SFRP2/SRGN/TYROBP	13	BP		apoptotic signaling pathway
GO:0008536	Ran GTPase binding	3/197	28/16967	0.00407798	0.0893272	0.0764493	XPO1/TNPO2/BIRC5	3	MF		Ran GTPase binding
GO:0007221	positive regulation of transcription of Notch receptor target	2/208	18/17910	0.0181735	0.0893724	0.0661319	STAT1/DLGAP5	2	BP		positive regulation of transcription of Notch receptor target
GO:0032693	negative regulation of interleukin-10 production	2/208	18/17910	0.0181735	0.0893724	0.0661319	FCGR2B/TYROBP	2	BP		negative regulation of interleukin-10 production
GO:0090196	regulation of chemokine secretion	2/208	18/17910	0.0181735	0.0893724	0.0661319	AIF1/CSF1R	2	BP		regulation of chemokine secretion
GO:1904469	positive regulation of tumor necrosis factor secretion	2/208	18/17910	0.0181735	0.0893724	0.0661319	HAVCR2/LRRK2	2	BP		positive regulation of tumor necrosis factor secretion
GO:0032653	regulation of interleukin-10 production	3/208	48/17910	0.0182037	0.0894074	0.0661577	FCGR2B/FCER1G/TYROBP	3	BP		regulation of interleukin-10 production
GO:2000181	negative regulation of blood vessel morphogenesis	6/208	179/17910	0.0183167	0.0898489	0.0664844	SERPINF1/STAT1/ECSCR/EPN1/DCN/MMRN2	6	BP		negative regulation of blood vessel morphogenesis
GO:0032970	regulation of actin filament-based process	9/208	341/17910	0.01846	0.0903552	0.0668591	CORO1A/PDGFRA/ARPC2/TENM1/HCLS1/PLEK/CSF1R/HCK/NCKAP1L	9	BP		regulation of actin filament-based process
GO:0042770	signal transduction in response to DNA damage	5/208	131/17910	0.0184664	0.0903552	0.0668591	CDK1/DTL/FOXM1/CCNB1/AURKA	5	BP		signal transduction in response to DNA damage
GO:0018105	peptidyl-serine phosphorylation	7/208	231/17910	0.0185308	0.0905563	0.0670079	CDK1/LRRK2/TENM1/HCLS1/SFRP2/CCNB1/AURKA	7	BP		peptidyl-serine phosphorylation
GO:0032271	regulation of protein polymerization	6/208	180/17910	0.0187712	0.0915009	0.0677068	CORO1A/ARPC2/TENM1/HCLS1/HCK/NCKAP1L	6	BP		regulation of protein polymerization
GO:0050852	T cell receptor signaling pathway	6/208	180/17910	0.0187712	0.0915009	0.0677068	TRAC/TRBC1/CD3D/PTPRC/LCK/THEMIS2	6	BP		T cell receptor signaling pathway
GO:0007292	female gamete generation	5/208	132/17910	0.0190181	0.0925883	0.0685114	TRIP13/ASPM/CCNB1/TOP2A/AURKA	5	BP		female gamete generation
GO:0009994	oocyte differentiation	3/208	49/17910	0.0192286	0.0932622	0.0690101	TRIP13/CCNB1/AURKA	3	BP		oocyte differentiation
GO:0030195	negative regulation of blood coagulation	3/208	49/17910	0.0192286	0.0932622	0.0690101	PDGFRA/PLAUR/PLAU	3	BP		negative regulation of blood coagulation
GO:0031529	ruffle organization	3/208	49/17910	0.0192286	0.0932622	0.0690101	AIF1/PLEK/CSF1R	3	BP		ruffle organization
GO:0002286	T cell activation involved in immune response	4/208	88/17910	0.0193253	0.0936142	0.0692706	HAVCR2/FCGR2B/CD86/RAB27A	4	BP		T cell activation involved in immune response
GO:0044843	cell cycle G1/S phase transition	8/208	288/17910	0.0195705	0.0944976	0.0699243	CDKN3/CDK1/RRM2/KIF14/AIF1/CCNB1/FAM83D/AURKA	8	BP		cell cycle G1/S phase transition
GO:0000077	DNA damage checkpoint	5/208	133/17910	0.0195806	0.0944976	0.0699243	CDK1/BRIP1/DTL/CCNB1/AURKA	5	BP		DNA damage checkpoint
GO:0046631	alpha-beta T cell activation	5/208	133/17910	0.0195806	0.0944976	0.0699243	CLEC4A/CD86/PTPRC/DOCK2/NCKAP1L	5	BP		alpha-beta T cell activation
GO:0043073	germ cell nucleus	2/214	19/18675	0.0196613	0.0945929	0.0712867	TRIP13/AURKA	2	CC		germ cell nucleus
GO:0009617	response to bacterium	13/208	588/17910	0.0201373	0.0961055	0.071114	HAVCR2/CITED1/FCGR2B/CASP1/SLAMF8/TLR1/RNASE6/MPEG1/DCN/LY86/CSF2RB/IL10RA/HCK	13	BP		response to bacterium
GO:0002689	negative regulation of leukocyte chemotaxis	2/208	19/17910	0.0201582	0.0961055	0.071114	NBL1/SLAMF8	2	BP		negative regulation of leukocyte chemotaxis
GO:0002922	positive regulation of humoral immune response	2/208	19/17910	0.0201582	0.0961055	0.071114	FCGR2B/PTPRC	2	BP		positive regulation of humoral immune response
GO:0045076	regulation of interleukin-2 biosynthetic process	2/208	19/17910	0.0201582	0.0961055	0.071114	CD86/PTPRC	2	BP		regulation of interleukin-2 biosynthetic process
GO:0051767	nitric-oxide synthase biosynthetic process	2/208	19/17910	0.0201582	0.0961055	0.071114	STAT1/LRRK2	2	BP		nitric-oxide synthase biosynthetic process
GO:0051769	regulation of nitric-oxide synthase biosynthetic process	2/208	19/17910	0.0201582	0.0961055	0.071114	STAT1/LRRK2	2	BP		regulation of nitric-oxide synthase biosynthetic process
GO:0072077	renal vesicle morphogenesis	2/208	19/17910	0.0201582	0.0961055	0.071114	STAT1/CITED1	2	BP		renal vesicle morphogenesis
GO:2000010	positive regulation of protein localization to cell surface	2/208	19/17910	0.0201582	0.0961055	0.071114	FCER1G/TYROBP	2	BP		positive regulation of protein localization to cell surface
GO:2000696	regulation of epithelial cell differentiation involved in kidney development	2/208	19/17910	0.0201582	0.0961055	0.071114	STAT1/CITED1	2	BP		regulation of epithelial cell differentiation involved in kidney development
GO:0071219	cellular response to molecule of bacterial origin	6/208	183/17910	0.020181	0.0961055	0.071114	HAVCR2/FCGR2B/CASP1/TLR1/LY86/HCK	6	BP		cellular response to molecule of bacterial origin
GO:0031343	positive regulation of cell killing	3/208	50/17910	0.0202848	0.0961055	0.071114	ITGAM/PTPRC/TYROBP	3	BP		positive regulation of cell killing
GO:0032873	negative regulation of stress-activated MAPK cascade	3/208	50/17910	0.0202848	0.0961055	0.071114	PBK/SFRP2/FOXM1	3	BP		negative regulation of stress-activated MAPK cascade
GO:0050732	negative regulation of peptidyl-tyrosine phosphorylation	3/208	50/17910	0.0202848	0.0961055	0.071114	PTPRC/SFRP2/SAMSN1	3	BP		negative regulation of peptidyl-tyrosine phosphorylation
GO:0070303	negative regulation of stress-activated protein kinase signaling cascade	3/208	50/17910	0.0202848	0.0961055	0.071114	PBK/SFRP2/FOXM1	3	BP		negative regulation of stress-activated protein kinase signaling cascade
GO:1900047	negative regulation of hemostasis	3/208	50/17910	0.0202848	0.0961055	0.071114	PDGFRA/PLAUR/PLAU	3	BP		negative regulation of hemostasis
GO:0051603	proteolysis involved in cellular protein catabolic process	13/208	590/17910	0.0206392	0.0976652	0.0722681	USP34/CRBN/CDK1/PBK/ECSCR/LRRK2/CTSC/DTL/KIF14/MAD2L1/CCNB1/UBE2C/AURKA	13	BP		proteolysis involved in cellular protein catabolic process
GO:0006334	nucleosome assembly	5/208	135/17910	0.020738	0.0980137	0.072526	CENPK/CENPW/OIP5/CENPN/BRD2	5	BP		nucleosome assembly
GO:1902905	positive regulation of supramolecular fiber organization	6/208	185/17910	0.0211599	0.0998651	0.073896	CORO1A/ARPC2/TENM1/PLEK/HCK/NCKAP1L	6	BP		positive regulation of supramolecular fiber organization
GO:0015031	protein transport	29/208	1689/17910	0.0211812	0.0998651	0.073896	KPNA2/RABEP2/HAVCR2/ITGB2/FCGR2B/SLC25A5/XPO1/SEC62/CASP1/SLC15A3/TLR1/RAC2/LRRK2/TENM1/HCLS1/TLR8/ITGAM/TNFSF13B/KIF20A/SRGN/AIF1/CTSA/IL10RA/CD2/PLEK/STXBP5L/CSF1R/CENPF/RAB27A	29	BP		protein transport
											regulation of lymphocyte mediated immunity
											regulation of B cell mediated immunity
											regulation of immunoglobulin mediated immune response
											interleukin-10 production
											regulation of biological quality
											regulation of chemotaxis
											regulation of cell communication
											response to lipopolysaccharide
											acute inflammatory response to antigenic stimulus
											positive regulation of lamellipodium assembly
											positive regulation of interferon-alpha production
											positive regulation of cell adhesion mediated by integrin
											regulation of dopamine metabolic process
											regulation of catecholamine metabolic process
											negative regulation of macrophage activation
											mesenchymal to epithelial transition
											renal vesicle development
											chemokine secretion
											cellular response to DNA damage stimulus
											positive regulation of macromolecule biosynthetic process
											cellular response to oxidative stress
											regulation of protein kinase B signaling
											cellular protein metabolic process
											interleukin-1 beta production
											positive regulation of lymphocyte differentiation
											regulation of T cell differentiation
											cellular defense response
											negative regulation of coagulation
											phosphotransferase activity, alcohol group as acceptor
											DNA recombination
											production of molecular mediator of immune response
											negative regulation of vasculature development
											protein catabolic process
											negative regulation of phagocytosis
											regulation of mitochondrial depolarization
											protein localization to chromosome, centromeric region
											regulation of fibroblast apoptotic process
											DNA integrity checkpoint
											transmembrane receptor protein tyrosine kinase signaling pathway
											antigen processing and presentation of peptide antigen via MHC class I
											multicellular organismal reproductive process
											positive regulation of myeloid leukocyte differentiation
											regulation of interleukin-2 production
											regulation of centrosome cycle
											positive regulation of response to cytokine stimulus
											meiotic nuclear division
											carbohydrate derivative binding
											activation of protein kinase activity
											phenol-containing compound metabolic process
											T cell costimulation
											positive regulation of chemokine production
											positive regulation of dephosphorylation
											response to ionizing radiation
											regulation of cell cycle G1/S phase transition
											peptide transport
											integrin activation
											CD8-positive, alpha-beta T cell activation
											interleukin-2 biosynthetic process
											regulation of macrophage differentiation
											somatic stem cell division
											negative regulation of regulated secretory pathway
											regulation of ubiquitin protein ligase activity
											cytokine binding
											regulation of vasculature development
											DNA damage response, signal transduction by p53 class mediator resulting in cell cycle arrest

## Sheet: KEGG
Description	GeneRatio	BgRatio	pvalue	p.adjust	qvalue	geneID	Count	one_type	two_type
Complement and coagulation cascades	9/99	79/7914	5.18533e-07	9.59286e-05	8.13278e-05	9	ITGB2/C1QB/C1S/PLAUR/C1QC/ITGAM/C1R/C1QA/PLAU	Organismal Systems	Immune system
Staphylococcus aureus infection	9/99	96/7914	2.74183e-06	0.000253619	0.000215017	9	ITGB2/FCGR2B/C1QB/C1S/C1QC/ITGAM/C1R/C1QA/FPR3	Human Diseases	Infectious disease: bacterial
Pertussis	8/99	76/7914	4.22041e-06	0.000260259	0.000220646	8	ITGB2/C1QB/CASP1/C1S/C1QC/ITGAM/C1R/C1QA	Human Diseases	Infectious disease: bacterial
Primary immunodeficiency	5/99	38/7914	0.000100143	0.0041213	0.00349402	5	IL2RG/IL7R/CD3D/PTPRC/LCK	Human Diseases	Immune disease
Phagosome	9/99	152/7914	0.000111387	0.0041213	0.00349402	9	CORO1A/ITGB2/FCGR2B/CYBB/NCF2/ITGAM/NCF4/C1R/CLEC7A	Cellular Processes	Transport and catabolism
Leishmaniasis	6/99	76/7914	0.000354898	0.0100793	0.00854522	6	STAT1/ITGB2/CYBB/NCF2/ITGAM/NCF4	Human Diseases	Infectious disease: parasitic
Tuberculosis	9/99	179/7914	0.000381381	0.0100793	0.00854522	9	CORO1A/STAT1/ITGB2/FCGR2B/TLR1/ITGAM/FCER1G/IL10RA/CLEC7A	Human Diseases	Infectious disease: bacterial
Fc gamma R-mediated phagocytosis	6/99	93/7914	0.00104334	0.0219034	0.0185696	6	FCGR2B/ARPC2/RAC2/PTPRC/DOCK2/HCK	Organismal Systems	Immune system
Osteoclast differentiation	7/99	128/7914	0.00106557	0.0219034	0.0185696	7	STAT1/FCGR2B/NCF2/LCK/NCF4/TYROBP/CSF1R	Organismal Systems	Development and regeneration
Hematopoietic cell lineage	6/99	98/7914	0.00137041	0.0230478	0.0195398	6	IL7R/CD3D/ITGAM/KIT/CD2/CSF1R	Organismal Systems	Immune system
Progesterone-mediated oocyte maturation	6/99	98/7914	0.00137041	0.0230478	0.0195398	6	CCNB2/ADCY7/CDK1/MAD2L1/CCNB1/AURKA	Organismal Systems	Endocrine system
Human T-cell leukemia virus 1 infection	9/99	219/7914	0.00161285	0.0248647	0.0210802	9	CCNB2/IL2RG/ITGB2/SLC25A5/XPO1/ADCY7/CD3D/LCK/MAD2L1	Human Diseases	Infectious disease: viral
Leukocyte transendothelial migration	6/99	112/7914	0.00270767	0.0385322	0.0326674	6	ITGB2/CYBB/RAC2/NCF2/ITGAM/NCF4	Organismal Systems	Immune system
Oocyte meiosis	6/99	127/7914	0.00503721	0.0665632	0.056432	6	CCNB2/ADCY7/CDK1/MAD2L1/CCNB1/AURKA	Cellular Processes	Cell growth and death
Systemic lupus erythematosus	6/99	133/7914	0.00629366	0.0776218	0.0658074	6	C1QB/C1S/C1QC/CD86/C1R/C1QA	Human Diseases	Immune disease
Transcriptional misregulation in cancer	7/99	186/7914	0.0085504	0.0934446	0.0792219	7	ITGAM/CD86/ERG/RXRG/CSF1R/BCL2A1/PLAU	Human Diseases	Cancer: overview
Parkinson disease	6/99	142/7914	0.00858681	0.0934446	0.0792219	6	SLC25A5/NDUFA9/UQCRFS1/LRRK2/NDUFA3/CYC1	Human Diseases	Neurodegenerative disease
Prion diseases	3/99	35/7914	0.00930033	0.0942006	0.0798628	3	C1QB/C1QC/C1QA	Human Diseases	Neurodegenerative disease
Acute myeloid leukemia	4/99	67/7914	0.00967465	0.0942006	0.0798628	4	ITGAM/KIT/CSF1R/BCL2A1	Human Diseases	Cancer: specific types
Th17 cell differentiation	5/99	107/7914	0.0107738	0.0996578	0.0844894	5	IL2RG/STAT1/CD3D/LCK/RXRG	Organismal Systems	Immune system
p53 signaling pathway	4/99	72/7914	0.0123866	0.10733	0.0909937	4	CCNB2/CDK1/RRM2/CCNB1	Cellular Processes
Pathogenic Escherichia coli infection	7/99	201/7914	0.0127636	0.10733	0.0909937	7	CASP1/WIPF1/ARPC2/HCLS1/MYO1F/HCK/NCKAP1L	Human Diseases
JAK-STAT signaling pathway	6/99	162/7914	0.0157336	0.122694	0.104019	6	IL2RG/STAT1/PDGFRA/IL7R/CSF2RB/IL10RA	Environmental Information Processing
Rap1 signaling pathway	7/99	210/7914	0.0159171	0.122694	0.104019	7	ITGB2/PDGFRA/ADCY7/RAC2/ITGAM/KIT/CSF1R	Environmental Information Processing
Natural killer cell mediated cytotoxicity	5/99	131/7914	0.023895	0.176823	0.14991	5	ITGB2/RAC2/FCER1G/LCK/TYROBP	Organismal Systems
Th1 and Th2 cell differentiation	4/99	92/7914	0.0278768	0.198354	0.168164	4	IL2RG/STAT1/CD3D/LCK	Organismal Systems
Chemokine signaling pathway	6/99	189/7914	0.0308034	0.211061	0.178936	6	STAT1/PIK3CG/ADCY7/RAC2/DOCK2/HCK	Organismal Systems
Legionellosis	3/99	56/7914	0.0326521	0.215737	0.182901	3	ITGB2/CASP1/ITGAM	Human Diseases
Cell adhesion molecules (CAMs)	5/99	147/7914	0.0367442	0.216778	0.183783	5	ITGB2/ITGAM/CD86/PTPRC/CD2	Environmental Information Processing
Phospholipase D signaling pathway	5/99	148/7914	0.0376647	0.216778	0.183783	5	PDGFRA/PIK3CG/ADCY7/FCER1G/KIT	Environmental Information Processing
NF-kappa B signaling pathway	4/99	102/7914	0.0386162	0.216778	0.183783	4	LCK/TNFSF13B/BCL2A1/PLAU	Environmental Information Processing
Chagas disease (American trypanosomiasis)	4/99	102/7914	0.0386162	0.216778	0.183783	4	C1QB/CD3D/C1QC/C1QA	Human Diseases
Viral myocarditis	3/99	60/7914	0.0389041	0.216778	0.183783	3	ITGB2/RAC2/CD86	Human Diseases
Toll-like receptor signaling pathway	4/99	104/7914	0.041012	0.216778	0.183783	4	STAT1/TLR1/TLR8/CD86	Organismal Systems
C-type lectin receptor signaling pathway	4/99	104/7914	0.041012	0.216778	0.183783	4	STAT1/CASP1/FCER1G/CLEC7A	Organismal Systems
Cellular senescence	5/99	160/7914	0.0498221	0.251592	0.213298	5	CCNB2/SLC25A5/CDK1/FOXM1/CCNB1	Cellular Processes
Regulation of actin cytoskeleton	6/99	213/7914	0.0503183	0.251592	0.213298	6	ITGB2/PDGFRA/ARPC2/RAC2/ITGAM/NCKAP1L	Cellular Processes
Influenza A	5/99	170/7914	0.0615363	0.299585	0.253987	5	KPNA2/STAT1/SLC25A5/XPO1/CASP1	Human Diseases
Yersinia infection	4/99	120/7914	0.0631568	0.29959	0.253991	4	CASP1/WIPF1/RAC2/LCK	Human Diseases
Pathways in cancer	11/99	530/7914	0.0661773	0.30607	0.259485	11	IL2RG/STAT1/PDGFRA/IL7R/ADCY7/RAC2/BIRC5/KIT/CSF2RB/RXRG/CSF1R	Human Diseases
Thermogenesis	6/99	231/7914	0.0690521	0.306172	0.259572	6	ADCY7/NDUFA9/UQCRFS1/COA5/NDUFA3/CYC1	Organismal Systems
Cell cycle	4/99	124/7914	0.0695094	0.306172	0.259572	4	CCNB2/CDK1/MAD2L1/CCNB1	Cellular Processes
NOD-like receptor signaling pathway	5/99	181/7914	0.0760852	0.327343	0.27752	5	STAT1/GBP2/CASP1/CYBB/IFI16	Organismal Systems
Endocytosis	6/99	243/7914	0.0835297	0.34927	0.296109	6	IL2RG/PDGFRA/WIPF1/ARPC2/EPN1/PSD3	Cellular Processes
Oxidative phosphorylation	4/99	133/7914	0.0849575	0.34927	0.296109	4	NDUFA9/UQCRFS1/NDUFA3/CYC1	Metabolism
Apoptosis	4/99	136/7914	0.0904525	0.361031	0.30608	4	CTSC/BIRC5/CSF2RB/BCL2A1	Cellular Processes
Huntington disease	5/99	193/7914	0.0939083	0.361031	0.30608	5	SLC25A5/NDUFA9/UQCRFS1/NDUFA3/CYC1	Human Diseases
Measles	4/99	138/7914	0.0942092	0.361031	0.30608	4	IL2RG/STAT1/FCGR2B/CD3D	Human Diseases
Porphyrin and chlorophyll metabolism	2/99	42/7914	0.0966597	0.361031	0.30608	2	HEPH/HCCS	Metabolism
Gap junction	3/99	88/7914	0.0975758	0.361031	0.30608	3	PDGFRA/ADCY7/CDK1	Cellular Processes
PD-L1 expression and PD-1 checkpoint pathway in cancer	3/99	89/7914	0.100106	0.363128	0.307858	3	STAT1/CD3D/LCK	Human Diseases
Rheumatoid arthritis	3/99	93/7914	0.110485	0.390842	0.331354	3	ITGB2/CD86/TNFSF13B	Human Diseases
Proteoglycans in cancer	5/99	204/7914	0.111971	0.390842	0.331354	5	PLAUR/HCLS1/LUM/DCN/PLAU	Human Diseases
Non-alcoholic fatty liver disease (NAFLD)	4/99	149/7914	0.116155	0.397939	0.337371	4	NDUFA9/UQCRFS1/NDUFA3/CYC1	Human Diseases
Prostate cancer	3/99	97/7914	0.121262	0.407882	0.3458	3	PDGFRA/ERG/PLAU	Human Diseases
Intestinal immune network for IgA production	2/99	49/7914	0.124955	0.409252	0.346962	2	CD86/TNFSF13B	Organismal Systems
Human immunodeficiency virus 1 infection	5/99	212/7914	0.126094	0.409252	0.346962	5	CCNB2/CDK1/CD3D/RAC2/CCNB1	Human Diseases
Viral protein interaction with cytokine and cytokine receptor	3/99	100/7914	0.12959	0.413348	0.350434	3	IL2RG/IL10RA/CSF1R	Environmental Information Processing
T cell receptor signaling pathway	3/99	104/7914	0.141001	0.442121	0.374828	3	CD3D/PTPRC/LCK	Organismal Systems
Necroptosis	4/99	162/7914	0.14469	0.443478	0.375978	4	STAT1/SLC25A5/CASP1/CYBB	Cellular Processes
Fanconi anemia pathway	2/99	54/7914	0.146228	0.443478	0.375978	2	BRIP1/FANCI	Genetic Information Processing
PI3K-Akt signaling pathway	7/99	354/7914	0.154051	0.459667	0.389704	7	IL2RG/PDGFRA/PIK3CG/IL7R/COL6A3/KIT/CSF1R	Environmental Information Processing
Cytokine-cytokine receptor interaction	6/99	294/7914	0.161938	0.472211	0.400338	6	IL2RG/IL7R/TNFSF13B/CSF2RB/IL10RA/CSF1R	Environmental Information Processing
Toxoplasmosis	3/99	112/7914	0.164776	0.472211	0.400338	3	STAT1/PIK3CG/IL10RA	Human Diseases
Alzheimer disease	4/99	171/7914	0.165912	0.472211	0.400338	4	NDUFA9/UQCRFS1/NDUFA3/CYC1	Human Diseases
Glycosphingolipid biosynthesis - ganglio series	1/99	15/7914	0.172208	0.482706	0.409236	1	ST3GAL5	Metabolism
Thyroid hormone signaling pathway	3/99	119/7914	0.186487	0.514927	0.436553	3	STAT1/MED30/RXRG	Organismal Systems
Inflammatory bowel disease (IBD)	2/99	65/7914	0.195198	0.525007	0.445098	2	IL2RG/STAT1	Human Diseases
Lysosome	3/99	123/7914	0.199219	0.525007	0.445098	3	CTSC/CTSA/LAPTM5	Cellular Processes
Platelet activation	3/99	124/7914	0.202435	0.525007	0.445098	3	PIK3CG/ADCY7/FCER1G	Organismal Systems
Kaposi sarcoma-associated herpesvirus infection	4/99	186/7914	0.203544	0.525007	0.445098	4	STAT1/PIK3CG/CD86/HCK	Human Diseases
Shigellosis	2/99	67/7914	0.204327	0.525007	0.445098	2	ARPC2/HCLS1	Human Diseases
Fc epsilon RI signaling pathway	2/99	68/7914	0.20891	0.529429	0.448848	2	RAC2/FCER1G	Organismal Systems
Central carbon metabolism in cancer	2/99	69/7914	0.213504	0.53376	0.452519	2	PDGFRA/KIT	Human Diseases
FoxO signaling pathway	3/99	131/7914	0.225273	0.555674	0.471098	3	CCNB2/IL7R/CCNB1	Environmental Information Processing
Platinum drug resistance	2/99	73/7914	0.231969	0.557328	0.4725	2	BIRC5/TOP2A	Human Diseases
Bacterial invasion of epithelial cells	2/99	73/7914	0.231969	0.557328	0.4725	2	ARPC2/HCLS1	Human Diseases
Focal adhesion	4/99	199/7914	0.238017	0.564528	0.478604	4	PDGFRA/COL6A3/RAC2/PARVG	Cellular Processes
Pancreatic cancer	2/99	75/7914	0.241243	0.564936	0.47895	2	STAT1/RAC2	Human Diseases
Protein export	1/99	23/7914	0.25169	0.574848	0.487354	1	SEC62	Genetic Information Processing
Renin-angiotensin system	1/99	23/7914	0.25169	0.574848	0.487354	1	CTSA	Organismal Systems
Salmonella infection	2/99	80/7914	0.264492	0.596719	0.505896	2	CASP1/ARPC2	Human Diseases
B cell receptor signaling pathway	2/99	82/7914	0.273801	0.610278	0.517391	2	FCGR2B/RAC2	Organismal Systems
Retrograde endocannabinoid signaling	3/99	148/7914	0.282501	0.622175	0.527477	3	ADCY7/NDUFA9/NDUFA3	Organismal Systems
Cardiac muscle contraction	2/99	86/7914	0.292402	0.629004	0.533267	2	UQCRFS1/CYC1	Organismal Systems
Colorectal cancer	2/99	86/7914	0.292402	0.629004	0.533267	2	RAC2/BIRC5	Human Diseases
ECM-receptor interaction	2/99	88/7914	0.301684	0.641512	0.543871	2	COL6A3/HMMR	Environmental Information Processing
Human cytomegalovirus infection	4/99	225/7914	0.310396	0.652537	0.553217	4	PDGFRA/ADCY7/RAC2/IL10RA	Human Diseases
Mucin type O-glycan biosynthesis	1/99	31/7914	0.32361	0.653611	0.554128	1	GALNT7	Metabolism
Asthma	1/99	31/7914	0.32361	0.653611	0.554128	1	FCER1G	Human Diseases
Wnt signaling pathway	3/99	160/7914	0.323693	0.653611	0.554128	3	SERPINF1/RAC2/SFRP2	Environmental Information Processing
TGF-beta signaling pathway	2/99	94/7914	0.329395	0.653611	0.554128	2	NBL1/DCN	Environmental Information Processing
Ras signaling pathway	4/99	232/7914	0.330338	0.653611	0.554128	4	PDGFRA/RAC2/KIT/CSF1R	Environmental Information Processing
Apoptosis - multiple species	1/99	32/7914	0.332105	0.653611	0.554128	1	BIRC5	Cellular Processes
Choline metabolism in cancer	2/99	98/7914	0.347712	0.670205	0.568197	2	PDGFRA/RAC2	Human Diseases
cGMP-PKG signaling pathway	3/99	167/7914	0.347782	0.670205	0.568197	3	SLC25A5/PIK3CG/ADCY7	Environmental Information Processing
AGE-RAGE signaling pathway in diabetic complications	2/99	100/7914	0.356811	0.680517	0.576939	2	STAT1/CYBB	Human Diseases
Melanogenesis	2/99	101/7914	0.361345	0.68213	0.578307	2	ADCY7/KIT	Organismal Systems
Amoebiasis	2/99	102/7914	0.365867	0.683253	0.579259	2	ITGB2/ITGAM	Human Diseases
Nicotinate and nicotinamide metabolism	1/99	37/7914	0.373019	0.683253	0.579259	1	ASPDH	Metabolism
Thyroid cancer	1/99	37/7914	0.373019	0.683253	0.579259	1	RXRG	Human Diseases
Allograft rejection	1/99	38/7914	0.380899	0.689405	0.584474	1	CD86	Human Diseases
Parathyroid hormone synthesis, secretion and action	2/99	106/7914	0.383831	0.689405	0.584474	2	ADCY7/RXRG	Organismal Systems
Ferroptosis	1/99	40/7914	0.396366	0.7048	0.597526	1	CYBB	Cellular Processes
Homologous recombination	1/99	41/7914	0.403956	0.7048	0.597526	1	BRIP1	Genetic Information Processing
Graft-versus-host disease	1/99	41/7914	0.403956	0.7048	0.597526	1	CD86	Human Diseases
Cholinergic synapse	2/99	112/7914	0.410365	0.7048	0.597526	2	PIK3CG/ADCY7	Organismal Systems
Tryptophan metabolism	1/99	42/7914	0.411451	0.7048	0.597526	1	KYNU	Metabolism
Type I diabetes mellitus	1/99	43/7914	0.418853	0.710897	0.602695	1	CD86	Human Diseases
Calcium signaling pathway	3/99	193/7914	0.436007	0.733285	0.621675	3	PDGFRA/SLC25A5/ADCY7	Environmental Information Processing
Sphingolipid signaling pathway	2/99	119/7914	0.440614	0.734356	0.622583	2	RAC2/FCER1G	Environmental Information Processing
Ovarian steroidogenesis	1/99	49/7914	0.461367	0.755335	0.64037	1	ADCY7	Organismal Systems
Malaria	1/99	49/7914	0.461367	0.755335	0.64037	1	ITGB2	Human Diseases
Amyotrophic lateral sclerosis (ALS)	1/99	51/7914	0.474842	0.770578	0.653292	1	CASP1	Human Diseases
Purine metabolism	2/99	130/7914	0.486399	0.778251	0.659797	2	ADCY7/RRM2	Metabolism
Autoimmune thyroid disease	1/99	53/7914	0.487984	0.778251	0.659797	1	CD86	Human Diseases
Regulation of lipolysis in adipocytes	1/99	55/7914	0.5008	0.783993	0.664666	1	ADCY7	Organismal Systems
Glutathione metabolism	1/99	56/7914	0.507089	0.783993	0.664666	1	RRM2	Metabolism
MAPK signaling pathway	4/99	295/7914	0.507439	0.783993	0.664666	4	PDGFRA/RAC2/KIT/CSF1R	Environmental Information Processing
Pyrimidine metabolism	1/99	57/7914	0.513299	0.783993	0.664666	1	RRM2	Metabolism
Apelin signaling pathway	2/99	137/7914	0.514319	0.783993	0.664666	2	PIK3CG/ADCY7	Environmental Information Processing
Mineral absorption	1/99	58/7914	0.519431	0.783993	0.664666	1	HEPH	Organismal Systems
Fluid shear stress and atherosclerosis	2/99	139/7914	0.522114	0.783993	0.664666	2	RAC2/NCF2	Human Diseases
VEGF signaling pathway	1/99	59/7914	0.525487	0.783993	0.664666	1	RAC2	Environmental Information Processing
Longevity regulating pathway - multiple species	1/99	62/7914	0.543206	0.793454	0.672687	1	ADCY7	Organismal Systems
MicroRNAs in cancer	4/99	310/7914	0.546944	0.793454	0.672687	4	KIF23/PDGFRA/CDCA5/PLAU	Human Diseases
Cytosolic DNA-sensing pathway	1/99	63/7914	0.548965	0.793454	0.672687	1	CASP1	Organismal Systems
Adrenergic signaling in cardiomyocytes	2/99	149/7914	0.559834	0.793454	0.672687	2	PIK3CG/ADCY7	Organismal Systems
Cortisol synthesis and secretion	1/99	65/7914	0.560269	0.793454	0.672687	1	ADCY7	Organismal Systems
Non-small cell lung cancer	1/99	66/7914	0.565815	0.793454	0.672687	1	RXRG	Human Diseases
Oxytocin signaling pathway	2/99	153/7914	0.574327	0.793454	0.672687	2	PIK3CG/ADCY7	Organismal Systems
Hippo signaling pathway	2/99	154/7914	0.577896	0.793454	0.672687	2	ITGB2/BIRC5	Environmental Information Processing
Adipocytokine signaling pathway	1/99	69/7914	0.582042	0.793454	0.672687	1	RXRG	Organismal Systems
Prolactin signaling pathway	1/99	70/7914	0.587317	0.793454	0.672687	1	STAT1	Organismal Systems
Adherens junction	1/99	71/7914	0.592525	0.793454	0.672687	1	RAC2	Cellular Processes
Bile secretion	1/99	72/7914	0.597669	0.793454	0.672687	1	ADCY7	Organismal Systems
Melanoma	1/99	72/7914	0.597669	0.793454	0.672687	1	PDGFRA	Human Diseases
Hepatitis B	2/99	162/7914	0.605672	0.793454	0.672687	2	STAT1/BIRC5	Human Diseases
Inositol phosphate metabolism	1/99	74/7914	0.607764	0.793454	0.672687	1	PIK3CG	Metabolism
Thyroid hormone synthesis	1/99	74/7914	0.607764	0.793454	0.672687	1	ADCY7	Organismal Systems
Gastric acid secretion	1/99	75/7914	0.612717	0.793454	0.672687	1	ADCY7	Organismal Systems
Glioma	1/99	75/7914	0.612717	0.793454	0.672687	1	PDGFRA	Human Diseases
RNA transport	2/99	165/7914	0.615731	0.793454	0.672687	2	XPO1/GEMIN2	Genetic Information Processing
PPAR signaling pathway	1/99	76/7914	0.617608	0.793454	0.672687	1	RXRG	Organismal Systems
Drug metabolism - other enzymes	1/99	79/7914	0.631917	0.79527	0.674226	1	RRM2	Metabolism
EGFR tyrosine kinase inhibitor resistance	1/99	79/7914	0.631917	0.79527	0.674226	1	PDGFRA	Human Diseases
RNA degradation	1/99	79/7914	0.631917	0.79527	0.674226	1	C1D	Genetic Information Processing
Insulin secretion	1/99	86/7914	0.663277	0.822095	0.696968	1	ADCY7	Organismal Systems
Longevity regulating pathway	1/99	89/7914	0.675893	0.822095	0.696968	1	ADCY7	Organismal Systems
GABAergic synapse	1/99	89/7914	0.675893	0.822095	0.696968	1	ADCY7	Organismal Systems
Salivary secretion	1/99	90/7914	0.679994	0.822095	0.696968	1	ADCY7	Organismal Systems
mRNA surveillance pathway	1/99	91/7914	0.684043	0.822095	0.696968	1	PAPOLG	Genetic Information Processing
Morphine addiction	1/99	91/7914	0.684043	0.822095	0.696968	1	ADCY7	Human Diseases
Small cell lung cancer	1/99	92/7914	0.688041	0.822095	0.696968	1	RXRG	Human Diseases
GnRH signaling pathway	1/99	93/7914	0.691989	0.822095	0.696968	1	ADCY7	Organismal Systems
Protein digestion and absorption	1/99	95/7914	0.699738	0.822095	0.696968	1	COL6A3	Organismal Systems
Dilated cardiomyopathy (DCM)	1/99	96/7914	0.70354	0.822095	0.696968	1	ADCY7	Human Diseases
Circadian entrainment	1/99	97/7914	0.707294	0.822095	0.696968	1	ADCY7	Organismal Systems
Endocrine resistance	1/99	98/7914	0.711001	0.822095	0.696968	1	ADCY7	Human Diseases
Aldosterone synthesis and secretion	1/99	98/7914	0.711001	0.822095	0.696968	1	ADCY7	Organismal Systems
Inflammatory mediator regulation of TRP channels	1/99	100/7914	0.718276	0.823273	0.697967	1	ADCY7	Organismal Systems
Epstein-Barr virus infection	2/99	201/7914	0.721523	0.823273	0.697967	2	STAT1/CD3D	Human Diseases
Pancreatic secretion	1/99	102/7914	0.72537	0.823273	0.697967	1	ADCY7	Organismal Systems
Ribosome biogenesis in eukaryotes	1/99	105/7914	0.735681	0.829884	0.703572	1	XPO1	Genetic Information Processing
HIF-1 signaling pathway	1/99	109/7914	0.748834	0.839602	0.711811	1	CYBB	Environmental Information Processing
cAMP signaling pathway	2/99	216/7914	0.757888	0.844634	0.716077	2	ADCY7/RAC2	Environmental Information Processing
Glutamatergic synapse	1/99	114/7914	0.764368	0.846755	0.717875	1	ADCY7	Organismal Systems
Relaxin signaling pathway	1/99	129/7914	0.805488	0.886996	0.751991	1	ADCY7	Organismal Systems
Vascular smooth muscle contraction	1/99	132/7914	0.812816	0.889141	0.75381	1	ADCY7	Organismal Systems
Spliceosome	1/99	135/7914	0.81987	0.889141	0.75381	1	TRA2A	Genetic Information Processing
Ubiquitin mediated proteolysis	1/99	136/7914	0.822162	0.889141	0.75381	1	UBE2C	Genetic Information Processing
Estrogen signaling pathway	1/99	138/7914	0.826661	0.889141	0.75381	1	ADCY7	Organismal Systems
Breast cancer	1/99	147/7914	0.84555	0.899519	0.762608	1	KIT	Human Diseases
Gastric cancer	1/99	149/7914	0.849463	0.899519	0.762608	1	RXRG	Human Diseases
Ribosome	1/99	153/7914	0.856995	0.899519	0.762608	1	MRPS12	Genetic Information Processing
Cushing syndrome	1/99	155/7914	0.860621	0.899519	0.762608	1	ADCY7	Human Diseases
Hepatitis C	1/99	155/7914	0.860621	0.899519	0.762608	1	STAT1	Human Diseases
Protein processing in endoplasmic reticulum	1/99	166/7914	0.878993	0.91319	0.774198	1	SEC62	Genetic Information Processing
Tight junction	1/99	169/7914	0.883573	0.91319	0.774198	1	HCLS1	Cellular Processes
Axon guidance	1/99	181/7914	0.900239	0.925246	0.784419	1	RAC2	Organismal Systems
Viral carcinogenesis	1/99	201/7914	0.922927	0.938205	0.795405	1	CDK1	Human Diseases
Human papillomavirus infection	2/99	330/7914	0.922991	0.938205	0.795405	2	STAT1/COL6A3	Human Diseases
Metabolic pathways	11/99	1439/7914	0.98065	0.991367	0.840476	11	PIK3CG/ADCY7/NDUFA9/UQCRFS1/KYNU/ASPDH/RRM2/NDUFA3/CYC1/ST3GAL5/GALNT7	Metabolism
Neuroactive ligand-receptor interaction	1/99	340/7914	0.987412	0.992779	0.841673	1	FPR3	Environmental Information Processing
Herpes simplex virus 1 infection	1/99	491/7914	0.998308	0.998308	0.846361	1	STAT1	Human Diseases
