# Supplementary material for: Comprehensive bioinformatics analysis unveils THEMIS2 as a carcinogenic indicator related to immune infiltration and prognosis of thyroid cancer
Source: Sci Rep. 2024 Apr 8;14:8156. doi: 10.1038/s41598-024-58943-6 (PMC11001958; doi:10.1038/s41598-024-58943-6)
Supplement: Supplementary file 1 — Supplementary Information. [file 41598_2024_58943_MOESM1_ESM.zip › Raw data/Raw data/3.GO&KEGG/venn.txt]

Names	total	elements
TCGA-THCA sigModuleGenes	223	SERPINF1
		RBM6
		ZCCHC12
		KIF4A
		CCNB2
		IL2RG
		CORO1A
		CALHM2
		CDKN3
		KPNA2
		RACGAP1
		RABEP2
		STAT1
		HAVCR2
		CITED1
		CDCA3
		MLLT6
		USP34
		CD300LF
		OLFML1
		NUSAP1
		MELK
		ITGB2
		KIF23
		PAPOLG
		FBLN2
		NABP1
		NBL1
		PDGFRA
		CENPK
		FCGR2B
		SLC25A5
		MS4A6A
		GBP2
		PIK3CG
		XPO1
		C1QB
		IL7R
		COL6A3
		ADCY7
		ANLN
		EVI2B
		SEC62
		TMEM204
		KANSL1
		CD52
		CRBN
		LRP4
		CDK1
		CASP1
		CENPW
		SLC15A3
		TNPO2
		ARL4C
		SLAMF8
		CPQ
		OTOS
		TRAC
		NDUFA9
		TRBC1
		NUDCD1
		TFF3
		G2E3
		C16orf54
		TLR1
		CDCA5
		C1S
		CYBB
		GEMIN2
		WIPF1
		PLAUR
		MNDA
		UQCRFS1
		KYNU
		CD3D
		PBK
		ARPC2
		ECSCR
		TTC30A
		HEPH
		NDC80
		ASPDH
		RAC2
		NCF2
		ASB16
		PDIK1L
		TRIP13
		HCCS
		CLEC4A
		CRISPLD2
		TPX2
		LRRK2
		TRA2A
		CYTIP
		RAD51AP1
		ZNF207
		RNASE6
		TENM1
		MED30
		BRIP1
		HCLS1
		CTSC
		NIFK-AS1
		EPN1
		EPC2
		CDCA2
		MPEG1
		IGSF6
		C1QC
		SAMD13
		COA5
		TLR8
		ITGAM
		RRM2
		MYO1F
		NDUFA3
		BIRC5
		LAIR1
		IFI16
		CSTA
		NUF2
		CD86
		PTPRC
		LUM
		BAZ2B
		FCER1G
		DOCK2
		LCK
		CYC1
		CLCN7
		TNFSF13B
		DTL
		KIF20A
		NCAPG
		NCF4
		GRPEL1
		KIF14
		SFRP2
		OIP5
		THEMIS2
		PARVG
		APOO
		ST3GAL5
		DCN
		LY86
		SRGN
		AIF1
		MND1
		PPP1R18
		POGZ
		MRPS12
		KIT
		CENPE
		CEP55
		CTSA
		MPZL2
		C1R
		GALNT7
		AIMP2
		PDGFRL
		FAM193B
		CSF2RB
		ERG
		FOXM1
		SAMSN1
		CD53
		MAD2L1
		IL10RA
		CD84
		C1QA
		NEK2
		MMRN2
		PELP1
		LIPH
		CENPN
		LDB2
		C1D
		EVI2A
		CD2
		LST1
		POLDIP2
		CLEC7A
		BRD2
		FPR3
		PLEK
		RXRG
		TYROBP
		ASPM
		STXBP5L
		ARID4A
		CREBRF
		CD69
		CCNB1
		SLA
		DEPDC1
		RBM5
		TMEM243
		PSD3
		UBE2C
		TOP2A
		FANCI
		FAM83D
		CSF1R
		STK17B
		CENPF
		GINS1
		NKTR
		AURKA
		PRRX1
		HCK
		SH2D3C
		BCL2A1
		NCKAP1L
		DLGAP5
		ZNF512B
		PLAU
		FBLN1
		CYYR1
		SHCBP1
		PRR15
		HMMR
		LAPTM5
		RAB27A
sigModuleGenes	12	RP4-813F11.4
		RP11-403P17.4
		GARS
		LOC100289333
		1-Mar
		BC041025
		LOC100289283
		FAM195A
		GLTSCR2
		FYB
		PRKCDBP
		RP11-476D10.1
TCGA-THCA	56174	RPS11
		CREB3L1
		RPL10P14
		PNMA1
		AC092634.2
		AC108727.2
		TMEM216
		TRAF3IP2-AS1
		IGKV2-23
		AC010261.2
		C10orf90
		ERCC5
		APBB2
		KLHL13
		RNU4ATAC2P
		AP003559.1
		AP002840.2
		CADM4
		MIR6500
		CST2P1
		AL122010.1
		SLC10A7
		OR5H5P
		CFHR5
		OR2K2
		AC018992.1
		LMAN1
		AL645608.7
		CHD8
		SUMO1
		BOLA3-AS1
		AC111188.2
		IFNWP18
		AC074250.1
		MMP7
		MIR1976
		AL356131.1
		CIR1P2
		XAB2
		Z85986.1
		AC110775.1
		RN7SL499P
		ADAM21P1
		CTC-487M23.8
		ZBTB12
		UTY
		MIR515-2
		CENPQ
		AC100775.1
		DTNBP1
		AC090607.3
		AC036103.1
		LINC00683
		AL133475.1
		AL360093.1
		ZG16
		LINC01685
		AL133215.3
		PRKAG2-AS1
		MIR582
		AC091178.2
		AC006499.7
		AC004522.4
		PDHA1P1
		MIER1
		AC132872.4
		AC026336.4
		RNA5SP93
		AC005831.1
		AP001062.2
		ARID3C
		WBP1LP6
		RNU7-164P
		AC020910.2
		AC126118.1
		AC093311.1
		AP001172.1
		TRMT112P4
		AL513348.1
		AC019118.2
		OR2V2
		MIR489
		LINC02707
		GRM2
		MIR4511
		AC108865.2
		AL713922.2
		RNU1-124P
		AC022336.1
		LINC02355
		AC027309.3
		AC027176.1
		AC126755.2
		CXCL13
		EHHADH-AS1
		RNU6-332P
		SYN3
		AC233263.1
		LINC00210
		AL512638.1
		SLC22A2
		AC102941.1
		WDR34
		OR7A17
		AL135745.1
		SUGCT
		POTED
		FAM8A6P
		BNIP3P5
		AC035140.1
		AL691482.3
		AC026362.1
		AC005392.1
		LHB
		STK25
		RNU6-486P
		AL355974.1
		IGHD2-15
		AC104109.3
		BMP3
		RPL23AP70
		AL353626.3
		MAP1LC3C
		CRYGC
		AC098965.1
		AC032019.1
		AC073520.1
		AC100803.3
		LINC01247
		RNU6-11P
		RNU6-1057P
		MLECP1
		AC013267.2
		UBE2E2-AS1
		AC044913.1
		USP6NL
		OR7E129P
		AL596218.1
		AC099343.1
		ABCD4
		AC010451.1
		EIF4BP9
		LINC02329
		CD160
		NUTM2G
		MT1JP
		RPL5P16
		PHF20
		EIF1P3
		AC107934.1
		HNF1A-AS1
		SETP9
		ASS1P6
		MTCYBP3
		RAB33B
		TMEM266
		ALDOC
		NUDT1
		FAM170B-AS1
		ZNF83
		LINC02669
		MARCOL
		LINC01782
		AC245052.5
		GRAMD4P1
		AC241520.1
		AC005294.1
		ARL14EPL
		AC087879.1
		MTCO3P24
		OR10A2
		HNRNPA1P25
		SELL
		AC073534.2
		DCAF4L1
		OR6C1
		LINC02093
		AC004941.2
		CCL19
		PPIL1
		GBP7
		AC087685.1
		OR9L1P
		STK17A
		OR9G1
		LINC01387
		ABR
		PCDHA13
		FOXE1
		AC092327.1
		RIMBP3B
		CNGA3
		AC008115.4
		ZDHHC6
		AC022634.2
		NEFH
		CTDSP2
		ZNF257
		RMND5B
		AC005304.1
		LINC02836
		CFAP157
		C11orf88
		ROR2
		AL356756.1
		AL118525.1
		MAOA
		RP11-393M18.1
		AC026461.4
		RPEP2
		AC004837.2
		ARHGAP42P4
		NDUFS5P2
		FKSG59
		GYPC
		AC021646.1
		C7orf33
		AP4B1-AS1
		AC097381.3
		RNA5SP122
		EMC1
		F8A1
		HDAC7
		AC008155.1
		AL358473.1
		AC116347.2
		ABCD1P3
		MRGPRX11P
		EIF1
		CHST15
		RNU6ATAC8P
		AL109954.3
		RP11-69H14.6
		GPN2
		GDF10
		COQ9
		A2ML1-AS1
		TRAPPC9
		RPL23AP2
		FO393419.3
		AC233724.1
		AL357115.1
		AC211485.1
		GCC2
		KIAA0100
		PMF1
		FNDC1
		RN7SL585P
		RN7SKP34
		OR6C69P
		HS2ST1
		CYP2G2P
		CRELD2
		CD82
		SPINK14
		LIM2
		DDX55P1
		AL354714.4
		AC022201.1
		AC004584.3
		MMP16
		RNU2-15P
		RN7SL836P
		MIMT1
		AC099506.1
		AC092670.1
		RPL7AP71
		DRD3
		OR7E25P
		PTP4A2
		HPCA
		AL157400.2
		METTL25
		AC124893.1
		EMILIN1
		NDUFS4
		NDUFB4P2
		RNU4ATAC16P
		Z69666.1
		SF3B6
		LINC02015
		AL021707.3
		AC112491.1
		C9orf16
		RNA5SP274
		RPL3P5
		EMX2
		TF
		CLCN4
		AC244034.1
		OR5BP1P
		FGF7P2
		ELAC2
		PTGES3P4
		ASS1
		USP42
		RALY-AS1
		AC007952.2
		LINC02317
		AC067863.2
		ADAM23
		AC005786.2
		OR4A44P
		AL356580.1
		AL033397.1
		BORCS8-MEF2B
		SNORD105
		MTND1P26
		AC112487.1
		IDO2
		HLA-J
		AL138785.1
		AL590399.7
		AL161742.1
		FSIP1
		AL050343.2
		UPF3A
		RNU7-23P
		AC116003.2
		UNC13B
		AL158824.2
		AC099509.2
		AC073575.3
		AC024958.1
		DNAH17-AS1
		AC004839.1
		AL353803.5
		AC020915.3
		CETN4P
		AC124861.2
		AC006450.2
		PDP1
		MIR8083
		LRRTM3
		AC025458.1
		IZUMO2
		RN7SL809P
		TRIM64C
		AC018558.4
		HABP4
		TMEM125
		RP11-491F9.8
		CNTN2
		MIR885
		LINC02216
		LINC01765
		OR4A4P
		FUT4
		AL133238.1
		AC104581.4
		SEC62-AS1
		HGH1
		RP9
		AC024995.1
		LSP1P4
		AP003025.1
		ARAP1
		RN7SL464P
		CDH8
		AGPS
		TARID
		AC093899.2
		LINC01444
		FP671120.3
		UNG
		AC007285.1
		GSTP1
		MYORG
		PACERR
		NAMA
		TRBV22OR9-2
		WARS2-AS1
		LILRA6
		AC239859.2
		RN7SKP137
		WASHC3
		DNHD1
		ZNF350
		HNRNPA1P74
		C19orf67
		AC093915.1
		NCR2
		C2orf92
		AC015819.2
		TGFB3-AS1
		AL136982.6
		KRT15
		GFI1
		ARHGEF7-AS2
		MTATP6P19
		H3P44
		FHL1
		OSGEP
		AC005901.1
		AC104078.2
		TTTY14
		AC087749.2
		AL591719.2
		RNA5SP502
		AC108451.2
		AC055855.1
		XCR1
		LINC02429
		IRX3
		AC244090.2
		MIR4698
		RNU6-334P
		MRPL49P2
		BNIP3P27
		AC103808.4
		AC104770.1
		AC018523.2
		KLF4
		Z95327.3
		IGHV3-13
		MIR5010
		AL008582.1
		UNC5CL
		AC106878.1
		AC005692.1
		KRCC1
		PRND
		HMGN1P12
		AC004803.1
		PIGL
		AC009487.4
		IGLV3-26
		HUS1
		DNAJC30
		AP001636.2
		DNAJC19P6
		ZNF667
		TFEC
		ATP7B
		C2orf78
		ABCC6P1
		ACOT2
		AC020910.7
		LINC02654
		COX6CP18
		RN7SKP1
		RN7SL525P
		ETFA
		FCF1P7
		ZNF146
		POLRMT
		AC106760.2
		MIA2
		HIGD1AP4
		AC002530.1
		KLHL6
		AL031289.1
		AC006001.2
		AC007405.2
		MLIP-AS1
		NENF
		HOXB5
		AC104306.2
		AC007342.9
		GTSF1
		CUL4B
		AC110741.2
		PITX1
		AC084211.1
		RNU6-347P
		DNAJC9
		ZNF568
		AC087258.1
		EHBP1L1
		MT1DP
		DCTN1
		AC233702.8
		AL023284.4
		AL159987.2
		MIR4666B
		AC008171.1
		AC007967.4
		NDUFAF8
		AL583807.1
		TRIM45
		NDUFB1P1
		AP003043.1
		TCP1
		RNU6-857P
		TMED7
		AC147067.1
		CMA1
		RNU1-52P
		MTCYBP9
		PAWR
		TBC1D3B
		AC024575.1
		AP004607.3
		AC079988.1
		CXCR2P1
		AP003084.1
		AC133555.2
		PCDH9-AS4
		TAB2
		AC022748.1
		AL049839.1
		AC083795.1
		PRKAR1AP1
		FAM161A
		AP000146.1
		AL450124.1
		LINC01063
		CPD
		SNCAIP
		AL590714.1
		DCT
		AL136309.3
		RPS19P3
		AL603832.3
		OR4A21P
		AL359921.1
		BX323845.3
		TEX53
		UPK1B
		PROSER3
		UGT1A8
		ATP6V0E1P3
		PECR
		AC027308.1
		WFIKKN1
		HSPA2
		SERP1
		COP1P1
		AC009901.2
		CNTNAP3B
		AL390066.1
		AC016820.1
		GLDCP1
		AC068985.2
		AC003002.1
		NUP85
		AC090888.1
		CD177
		SAPCD2P3
		EDDM3B
		LGR5
		IGHV3-79
		AC004080.1
		RNU6-2
		AC095056.1
		RAB5A
		AC016700.3
		DCAF11
		LINC01619
		LBX1-AS1
		RN7SL251P
		QRSL1P2
		LRP1B
		XAF1
		TMEM244
		MIR4727
		AL662791.2
		AC126177.1
		AC093611.1
		AC034229.2
		OR8G3P
		LINC00555
		AC100781.1
		AC027313.1
		ANKDD1A
		SNX18P9
		RNA5SP470
		DAND5
		RAC1P2
		RPS17P1
		AC079178.2
		SPAG6
		AL133380.1
		AC018926.3
		ZBED6CL
		CCDC60
		THOC7
		AC003109.1
		AC107909.2
		RPS4XP10
		RNA5SP323
		MIR4660
		AC097535.1
		GGTLC2
		B2M
		SQLE
		RPS17P15
		GLIPR2
		YWHAZP2
		RN7SL722P
		AL672138.1
		PLRG1
		U47924.1
		TBC1D3P1
		SLC25A48-AS1
		ZNF614
		PARD6G
		RPS6P7
		AC074051.3
		FAM41C
		AL021397.1
		MIR221
		AC007663.3
		NPM1P36
		AC013549.3
		INPP5B
		GRPEL2
		UBE2J1
		PRPS1P2
		IL20RA
		AC091390.3
		RNU6-840P
		RPS8P6
		LINC01291
		TRAJ38
		UTS2R
		AL355596.1
		SAFB2
		AC116345.2
		AL591034.2
		AC091805.2
		AC099499.1
		LINC02619
		DNAJC25
		AL121872.1
		AC114291.1
		AC103881.1
		MIR5571
		KLRG1
		NEURL3
		AC096736.1
		Z93930.1
		E2F4
		CLEC4M
		RN7SL831P
		AL157830.1
		MIR4537
		LINC01185
		AC023136.1
		TAC1
		SNORD115-14
		NPIPB7
		GYPA
		AL592437.1
		TRAIP
		AC103591.3
		MARCHF4
		SEMA3B-AS1
		LINC02754
		GPX4
		AP002505.1
		AC016582.1
		FAUP1
		AC011742.1
		ZKSCAN7P1
		STRIT1
		SNRPCP18
		GPR157
		FAM199X
		AP006296.1
		HSP90B3P
		ALG9
		PLCB1-IT1
		AP006193.1
		SDK2
		RABGGTB
		ANKRD40
		CALCOCO2
		AL591043.2
		SNCA
		PABPC5-AS1
		ADI1P2
		AC132872.2
		LPP-AS1
		ESRRB
		AL021408.2
		TDRD9
		PRCD
		CDK16
		KLRC4
		AC007795.1
		AC090373.1
		AL359918.3
		CNN2P2
		AC022498.2
		AC129908.1
		RNU1-63P
		PPIAP40
		AL928921.1
		OR1L3
		PLAC8L1
		LYZL6
		AC074290.1
		AF146191.1
		LEMD1-AS1
		AC211433.1
		AC011228.1
		WSB1
		PROS1
		PPIAP59
		OSTN
		AC023490.3
		SOCS4
		AC110998.1
		SDR39U1
		AC087664.1
		CSHL1
		AC110285.5
		AC009486.1
		SUPT4H1P1
		VAT1
		MTCO2P2
		AC012178.1
		SHANK3
		PCNX2
		RN7SL382P
		OR7E5P
		AC114741.1
		RNA5SP409
		THEG
		RN7SL134P
		LINC01264
		FTLP8
		AL442647.1
		CYCSP4
		AC087286.1
		KRT18P63
		RNU6-390P
		AC091814.1
		TOMM22
		AL157955.1
		CPO
		RP11-706O15.3
		GAS1RR
		AC022387.1
		LCEP2
		MALL
		AL451050.1
		AC007272.2
		RNA5SP133
		UBE2Q2P9
		AC022960.1
		TMEM132A
		RNU5D-1
		LCE1E
		DACT3-AS1
		AC124916.1
		AL359771.1
		CGRRF1
		AC005154.4
		PIANP
		AC019171.1
		LINC01600
		SNORD51
		PEAK3
		LINC02439
		AC098483.3
		AC009319.1
		AC008687.1
		RPAP1
		NXPE2
		NLRP9
		AL031055.1
		VPS50
		MFSD14B
		SLC35A1
		AC104651.2
		GAL
		RDH11
		RPS7P13
		RP11-432M8.8
		MBD2
		RPL17P22
		KRTAP4-16
		RNU6-939P
		AC036214.3
		AC009963.3
		RNA5SP287
		AC005703.6
		RNU6-36P
		CCT7P1
		AC006427.1
		MTND5P8
		GOLGA5P1
		RN7SL233P
		AC123912.4
		AC005532.2
		OR13F1
		NPHP3
		AC040958.1
		TSEN54
		MAGI2-AS3
		AC091132.3
		AC044810.2
		NEURL1-AS1
		AL358332.1
		STH
		AL133371.3
		HMGXB4
		CBX2
		Y10196.1
		RBMXL1
		AP005242.3
		DHFRP1
		RPL31P12
		AL512310.7
		AL358354.1
		AL359694.1
		CRTAP
		HNRNPA1P49
		AC099811.4
		TBPL2
		STYXL1
		BLVRB
		A1BG-AS1
		HEXD-IT1
		AP003071.3
		Z83840.1
		KYNUP1
		AC244517.9
		AC006205.1
		RNU6ATAC22P
		AP001781.1
		AP001604.1
		AL139384.2
		AC245517.1
		AC021594.1
		LARP7P4
		RPSAP20
		RNU7-79P
		RNA5SP311
		CEACAMP11
		AC123900.1
		RPS12P27
		MIR1251
		RN7SKP143
		SETP20
		RNU6-1111P
		LINC00161
		AC079907.2
		AC008628.1
		MRO
		ACER3
		AC136944.4
		AC092828.1
		RPL22P16
		RPL21P136
		AL132777.1
		AL160313.2
		C16orf78
		URAD
		ZFYVE9
		CU459211.1
		GBA2
		NPM1P29
		FMNL1
		RNU6-527P
		GNLY
		FAM223A
		AC008667.4
		RPS4XP20
		ADGRF5
		USP38
		FAM83A
		AC093084.1
		AL161645.1
		LINC02818
		AL160274.1
		AL031123.2
		AC012493.3
		SMG1P5
		AC016252.1
		AL139021.1
		AK1
		AC024060.1
		AC139712.1
		AC026396.1
		DIPK2A
		AL136967.2
		AL136520.1
		AC137056.2
		RHOQP1
		AC068134.2
		MUC22
		NEU2
		FAM20B
		AC109829.2
		AL365295.1
		PNMA6B
		HMGN1P28
		AL020997.3
		RNU6-438P
		HMGN2P22
		AC090617.4
		SNORD72
		NEDD8-MDP1
		AC005088.1
		ZNF775
		AC092117.1
		UCKL1
		SNORA23
		ALDH1L1
		CFAP47
		THAP4
		RBM4B
		AC132938.1
		OGFRL1
		KRTAP10-5
		TPT1P2
		CCDC197
		BMF
		PRKN
		MT1P1
		AP000844.2
		AL669914.1
		RNU6-389P
		RP11-321E2.6
		AC007546.2
		NLGN4X
		RN7SKP65
		LARP1BP1
		SIGLEC15
		LINC01162
		AC023194.2
		RPS15AP9
		KIF1C-AS1
		PRAMEF14
		AP000695.1
		AP000533.1
		AC236972.4
		LINC02794
		SLC29A4
		PPP1R26P3
		URGCP
		TRAF6
		LPAR3
		AC099522.2
		AC005697.2
		AC008619.1
		TULP3P1
		RPL7P61
		LMNB1
		AL139397.1
		AC025265.1
		PHKBP1
		CKMT1B
		RNA5SP259
		AC022148.2
		SHE
		LINC01046
		IFIT1B
		HMGN2P10
		AC027281.2
		AC011840.1
		AL590240.2
		RBM12B-AS1
		AKR1E2
		AC093496.1
		MIR548Z
		AC104772.1
		MIR6854
		AC099789.1
		PTGER2
		AC127030.1
		AC113410.4
		AC084032.1
		AC011479.1
		FAM184B
		AP002383.2
		AL160269.1
		LINC01393
		NDUFA5P6
		RPL23AP89
		IFT172
		AC008691.1
		ST7L
		GFOD1
		ADAM29
		RNU1-88P
		AC139530.1
		NCOR1P1
		COMMD1
		SCML2P1
		NTRK2
		AC016245.1
		MFGE8
		PFKFB2
		RPL7P27
		AC068057.3
		ENTHD1
		PPEF1-AS1
		AC073539.2
		RP11-116P24.2
		AC025750.3
		RNU6-1245P
		AL390719.2
		RPS8P10
		DCAF4
		MTCO1P3
		LCLAT1
		PDLIM1
		KRTCAP3
		AC008622.3
		CEP63
		CLIC4
		AL109758.1
		AC005021.1
		RN7SL117P
		AL162724.1
		AC008434.1
		ALOX5AP
		AL391416.1
		AC011462.4
		RIPK3
		NBDY
		AL034370.1
		TAS2R9
		C19orf18
		AC100821.1
		APOC1P1
		MRPL20P1
		AL354740.1
		AC104229.1
		ZBTB44-DT
		ATP13A2
		ASIC5
		KRT4
		AL355357.1
		AC013565.2
		CAPNS1
		AC128713.1
		AC091868.2
		AC016933.1
		PCDH20
		KCNK9
		SNHG15
		NIPA2P2
		MIR4464
		OR2C1
		AL137918.1
		EFHD2
		GALR3
		EEF1A1P22
		EGFR
		RNA5SP371
		AL513304.1
		AC009268.1
		RN7SL549P
		AC133561.3
		Z98200.1
		IGKV2D-26
		CYB5B
		RPL6P12
		AC138625.2
		AC040977.2
		NDRG1
		CPXM1
		CACNA1C-AS1
		AC078843.1
		AC010255.3
		ANKRD30BP2
		ZNF285
		RNASEH1P1
		RNA5SP226
		MRPL46
		FARP2
		AL024509.1
		AC138932.2
		AC009126.1
		AC015914.2
		AC093909.1
		CYSLTR1
		AC012306.2
		DRICH1
		CICP17
		AC125616.1
		H3P38
		CFAP54
		TRGJP2
		AC090150.2
		ZNF10
		TMEM175
		AC061975.7
		AC003001.1
		TIGD4
		AC023024.1
		AL512383.1
		AC008894.2
		MTND2P6
		TBC1D3G
		TAS2R62P
		SLX1B-SULT1A4
		AP003499.2
		AC016716.2
		CYP2D8P
		CREB1
		LINC02128
		RNA5SP143
		NAA38
		C9orf57
		AL512306.3
		MIR4682
		FAM225A
		LINC02110
		NARF-IT1
		AL137002.1
		AL953885.1
		AC090673.1
		AC073551.1
		AC017013.1
		SLC25A38P1
		HSPD1P8
		ROPN1B
		AC092139.2
		AC022915.3
		RNU6-1188P
		ZNF624
		MIR4299
		RNU7-37P
		MCOLN3
		MASP2
		LINC00992
		ZNRF3
		AC020661.4
		QRICH2
		PSD4
		CCNB1IP1
		AC073875.1
		MAPRE3-AS1
		AC004923.1
		KCNG3
		ENPEP
		AL109924.1
		SCT
		SKI
		SHISA4
		AC009320.1
		AL022345.3
		CYP2AB1P
		RN7SKP240
		MTCYBP40
		UBL5P1
		FAIM
		DBNDD1
		AL732446.1
		SZT2
		IGLV2-5
		RN7SKP174
		RN7SL148P
		MTND2P12
		GABRP
		AL591846.2
		EIF3J
		AL162464.2
		AC131391.1
		ZNF541
		SLC66A1
		PVALB
		OR52J2P
		RTCA
		RNU6-131P
		MIR199B
		AC011199.1
		AP005242.4
		F10
		AC055811.1
		COMP
		ZNF865
		IQCF6
		RPL17P1
		LDHAP7
		TMEM52B
		LAPTM4A-DT
		TAL1
		AC235565.1
		AC092660.1
		AC079610.1
		ABCC5
		RNU6-437P
		AL627230.1
		AC005253.1
		RNA5SP384
		PTPRG
		IGHV2OR16-5
		AC004944.1
		ILF2P1
		CMTR1
		AC108865.1
		UBE2H
		GGTLC5P
		BRDT
		AC024581.1
		FAM156A
		C8orf31
		AC093325.1
		CCNE2
		CDC45
		OR8K4P
		MIR6825
		SCN1A-AS1
		SBNO1-AS1
		Z84723.1
		NRDC
		CHN2-AS1
		CCT3
		ZNF121
		AC010619.3
		AC009969.1
		RAD50
		AC011603.3
		MIR4767
		RNU6-199P
		AC006369.1
		MTHFD1L
		MBTPS2
		MVK
		AC108043.1
		NCL
		AP005205.2
		PSMD10
		MOBP
		AC079587.1
		LINC02050
		ZP3P2
		KRTAP5-3
		AC002401.1
		IGHVIII-76-1
		FAM236A
		RN7SL811P
		HRH1
		AL162430.2
		C5orf30
		AL121830.1
		RASGRP3
		RPL7AP26
		TDGF1P6
		LINC02419
		XKRYP3
		FBXO47
		RN7SL753P
		TRDV2
		AC119396.2
		MED21
		SYT11
		AL589674.1
		SSU72P8
		AC108039.1
		OR2A25
		SPTBN2
		LRMP
		AC008555.7
		BHLHE40
		RPL32P31
		C17orf98
		AC092646.1
		KIAA0895
		Z83847.1
		AC073188.3
		AC106798.1
		AC037198.2
		P2RY10
		NME5
		LRSAM1
		AC099506.2
		CLDN34
		AC074367.1
		HDAC11
		MIR1273H
		ADAR
		AC117460.1
		AC092143.2
		HBM
		AC093583.1
		EN2
		MIR2276
		HSPE1P8
		AC091987.1
		TCTE3
		TOX2
		LINC01743
		MED15
		TRIM64DP
		OR5BN1P
		CASR
		AC079779.4
		MTPN
		MT1HL1
		AC007557.2
		MORF4L1P5
		AC092897.1
		AC010408.1
		AC096540.1
		PGR
		MT-CO1
		AL591721.1
		SPATA6L
		GPR84
		MRPS9-AS1
		SDC3
		AC079906.1
		BACH1-IT2
		TMEM218
		TERF1P3
		AL445433.1
		AC093766.1
		HSPA8P8
		AL135939.1
		AC093433.1
		AL132780.2
		LINC01687
		MAPK11
		TBC1D22A
		AP005432.2
		ZNF236-DT
		RN7SL784P
		ZNF204P
		NAB1
		AL365265.1
		UBBP5
		RPL21P50
		RN7SL356P
		AC099487.1
		AC093874.1
		AL139230.1
		TSPAN18
		FRG2JP
		AL590726.2
		ZNF559-ZNF177
		MED31
		RP11-944L7.5
		PLG
		LBHD1
		CAPSL
		MIR1261
		CA8
		RPL37P18
		LAMTOR4
		IL36RN
		FBP2P1
		AC000081.1
		AC233981.1
		MIR4500
		OR10Q2P
		NOL7
		BRMS1L
		PANK2
		LINC02580
		AC098850.1
		TCP11X1
		TAF8
		MIR3173
		BNIP3P31
		AC068305.2
		MIR190A
		AC124303.1
		ADAM8
		AC012498.1
		SFTPC
		AL358074.1
		AC079781.3
		RGS12
		AC092868.3
		AL844165.1
		AL353649.1
		RNA5SP438
		PPIAP48
		IGHV3-52
		SAA4
		RPL23P8
		AC006206.1
		RPL23AP8
		RNU6-297P
		ZCCHC2
		MIR570
		MIR4536-2
		AC121161.1
		LINC01974
		LINC02579
		AC080129.1
		TMEM78
		LINC01193
		AC135068.1
		IGKV7-3
		C1orf194
		AC012676.4
		MIR548H5
		HSPE1P18
		OR51C1P
		GUCD1
		OACYLP
		KIAA1586
		IQCA1-AS1
		AC009704.2
		AP003467.2
		AL157884.1
		AC089985.1
		SNHG22
		NEUROD6
		SLC2A4RG
		ASH2LP1
		AC090821.1
		TRAV12-3
		CA5B
		MPHOSPH9
		KIZ
		AL158151.1
		RNU2-59P
		HCN4
		CEACAM19
		SH2D4B
		MIR541
		IGHVII-26-2
		LINC01317
		TGM4
		ZNF830
		PDLIM1P4
		AP001458.1
		PAICSP2
		YRDCP2
		AP005431.1
		MGAT3
		IGKV6D-41
		AC138512.1
		RN7SL124P
		AC078809.1
		IGLV3-17
		AC011195.1
		MIR605
		GTF2H2C
		AC106892.1
		AC062016.1
		SOSTDC1
		ALG1L5P
		AC131957.1
		RP11-346C20.4
		KCNAB1-AS2
		TRIM48
		TMEM133
		MIR6770-1
		AF111168.2
		RNA5SP75
		ECEL1P2
		AP002812.2
		AC022296.1
		HOXC11
		HELZ
		AL356364.1
		ADRB3
		PTRH2
		AC106820.1
		PRUNEP1
		AL512272.1
		NDUFA12
		C17orf112
		KRTAP2-4
		AC097634.2
		AL136360.1
		ADCY2
		SEC24B-AS1
		KLHL20
		AL442663.2
		AC008750.8
		TPM1-AS
		MIR199A1
		ANKRD33B
		AC009090.3
		AC063965.2
		NACAP6
		AC068867.1
		LIPK
		VN1R64P
		SNRPD2P1
		RPL21P9
		AC069483.1
		ANKRD20A4
		AC010463.1
		SELENON
		RPL35AP3
		RNU1-94P
		FTH1P9
		TMEM272
		AC004232.2
		KLC2
		HDAC1
		ELMOD3
		AL133279.2
		AL139099.1
		ATP5MPL
		AL512366.1
		AC245100.6
		AC051618.1
		MIR3118-3
		AC090825.1
		RN7SL736P
		AC005906.2
		MTCP1
		VMA21
		SNORD96B
		WFDC10B
		RN7SL691P
		JAKMIP3
		AC063944.2
		AC034114.2
		AC005326.1
		AL512430.4
		TRAJ17
		CAV2
		AREL1
		AC104248.1
		AC098826.1
		ELOCP12
		MIR4701
		SOD2P1
		RNU7-90P
		AC005046.1
		DUS1L
		KDM2B
		CHRM3
		AC026468.1
		WARS2
		USP50
		RIMKLA
		AC004801.1
		TOMM40
		PDCL3P5
		MIR1302-1
		AC006199.1
		TUBGCP5
		RGPD3
		C8orf49
		AL157777.2
		AC018797.1
		RNA5SP68
		BTD
		SNRPB2
		MBOAT7
		MIR196A2
		AC090133.1
		AC004923.3
		ERICH1
		LINC00244
		MT-TR
		RNU4ATAC17P
		RPS24P1
		RNU6-1121P
		PTMAP6
		KRTAP19-8
		BX640514.2
		MKX
		HAUS7
		AC105393.1
		AC007991.4
		AL583722.3
		AP000812.1
		AL162614.1
		AC108693.1
		OR2M3
		RPN2
		AC106028.1
		RPL36AP45
		MIR6081
		AL513122.1
		MIR5091
		AC254629.1
		HSF5
		CD101
		C4BPA
		AL022722.2
		TERF1
		AC026316.1
		AC006499.1
		VIPR1-AS1
		AC009509.1
		GSE1
		LY6L
		AC116903.1
		UCP3
		ERICD
		AC104387.1
		AC009137.2
		BX088651.2
		ATP5MFP1
		AC007327.1
		IGLV3-13
		AC111182.1
		RN7SL717P
		SNORD116-8
		RNU6-229P
		OST4
		AL022323.2
		AC025031.3
		RN7SKP296
		OR52E6
		AC018648.1
		CKMT2
		SLC13A3
		N4BP2L1
		ELOB
		RPS10P3
		HAUS3
		AC138649.3
		RSF1
		LONRF1
		CCP110
		AC017006.2
		CACNG6
		LINC02473
		CEP128
		TAF11L14
		LRIT3
		DPPA4
		AC105206.2
		NAIPP4
		AC092896.1
		SLC25A31
		RP11-111M22.4
		KCNMB4
		AL160060.1
		RNU2-13P
		DENND6B
		CGB8
		AC039056.2
		GALNS
		AP001434.1
		AC011591.1
		MYO18B-AS1
		LINC01281
		CIDEB
		AL009048.1
		MIR6786
		AC131263.1
		AC147055.2
		AP003059.2
		RNU6-302P
		ZSCAN20
		AC092365.1
		RPSAP10
		LYRM7
		BRD3
		AC016027.2
		LINC01354
		SLC45A1
		SERPINA3
		MAJIN
		MAGEB10
		MIR3912
		RNU6-806P
		AC016026.1
		KCNJ16
		NATP
		KNOP1P5
		Z98749.1
		AL132765.2
		AC090857.2
		PABPC1L2B
		CABYRP1
		AC020779.2
		RNA5SP319
		ZNF57
		RN7SL586P
		AP001542.2
		AC005776.1
		LINC01712
		FBXL4
		RNU6-1201P
		RNA5SP178
		UGT8
		BMP2K
		SLC25A23
		RN7SL89P
		RAPGEF4-AS1
		ARAFP3
		RNASEH2B-AS1
		HINT1
		SFXN5
		CICP26
		GNRHR2P1
		AC109347.1
		SLC4A4
		RHOBTB1
		AC016737.2
		SUMO1P3
		AC060766.2
		AC007349.2
		AC087897.2
		AC044798.1
		AP001284.1
		MAP7D1
		HSD3BP5
		GOLGA6L17P
		AC060226.1
		Z86062.2
		AC138932.6
		OR8Q1P
		AP000851.2
		AOX1
		JRKL
		TMOD3
		EEA1
		AL513165.2
		PLK5
		IL1R1
		LMF1-AS1
		KTN1
		FABP9
		AL020989.1
		PHKB
		TBC1D8B
		AC099331.1
		LAPTM4B
		TMEM147
		LCN8
		MRTFB
		RPL35AP31
		SYT4
		AL512343.1
		GPR75
		C9orf62
		TRIM5
		RN7SL170P
		APOC1
		AP000751.1
		RPS15P9
		RPS28P1
		ARID1A
		SIGLECL1
		RRAGB
		AC040160.2
		RNU6-1199P
		AC010177.1
		RNU6-638P
		RNU4-87P
		JHY
		UQCRH
		RPL18AP16
		SDHA
		OR6C3
		CT867977.1
		AL390964.1
		AC087854.2
		AP002490.2
		AL121761.1
		ZNF17
		AC096720.2
		ZNF280D
		THORLNC
		VEGFB
		GEMIN2P2
		COLQ
		DRG2
		AC139667.1
		KLRB1
		ALPK2
		SPCS2P2
		IGLV1-50
		AC027688.1
		AL355922.4
		LINC01932
		TMED10P2
		AC083906.3
		LYPLAL1-DT
		FANCD2
		AC108142.1
		RN7SL395P
[truncated: 54,410 more rows]
