# Supplementary material for: Comprehensive bioinformatics analysis unveils THEMIS2 as a carcinogenic indicator related to immune infiltration and prognosis of thyroid cancer
Source: Sci Rep. 2024 Apr 8;14:8156. doi: 10.1038/s41598-024-58943-6 (PMC11001958; doi:10.1038/s41598-024-58943-6)
Supplement: Supplementary file 1 — Supplementary Information. [file 41598_2024_58943_MOESM1_ESM.zip › Raw data/Raw data/3.GO&KEGG/venn_Matrix.xlsx]

## Sheet: TCGA-THCA
Tag	TCGA-BJ-A2N8-01	TCGA-DJ-A3V7-01	TCGA-EM-A2CN-01	TCGA-ET-A3BU-01	TCGA-DE-A4MA-01	TCGA-EL-A3ZT-01	TCGA-DE-A4M9-01	TCGA-DJ-A3UR-01	TCGA-DJ-A3V0-01	TCGA-FY-A4B0-01	TCGA-DJ-A4V5-01	TCGA-EL-A3TB-01	TCGA-EL-A3ZG-01	TCGA-E3-A3E3-01	TCGA-DJ-A4UQ-01	TCGA-EM-A2CS-01	TCGA-EM-A4FV-01	TCGA-DO-A1JZ-01	TCGA-EM-A3FM-01	TCGA-FK-A3SB-01	TCGA-EL-A4JZ-01	TCGA-BJ-A28X-01	TCGA-EL-A3H4-01	TCGA-ET-A4KN-01	TCGA-BJ-A45G-01	TCGA-BJ-A0Z2-01	TCGA-ET-A25P-01	TCGA-ET-A25G-01	TCGA-BJ-A28Z-01	TCGA-ET-A3DQ-01	TCGA-EL-A4KI-01	TCGA-DJ-A2PR-01	TCGA-FY-A3RA-01	TCGA-DO-A1K0-01	TCGA-DJ-A3UN-01	TCGA-DJ-A3V6-01	TCGA-DJ-A1QO-01	TCGA-J8-A3O1-01	TCGA-DJ-A2PW-01	TCGA-BJ-A0ZB-01	TCGA-FY-A3W9-01	TCGA-EL-A4K9-01	TCGA-EL-A3T2-01	TCGA-GE-A2C6-01	TCGA-DE-A4MC-01	TCGA-DJ-A2PT-01	TCGA-DJ-A2Q1-01	TCGA-FY-A40L-01	TCGA-FY-A3I4-01
SERPINF1	9.66711	9.35315	6.82018	9.90539	10.1124	9.17991	9.70217	9.26444	12.4951	10.5333	11.2923	10.3663	10.0028	9.91439	12.1877	11.8134	10.875	8.49586	11.6069	10.1447	12.7645	12.884	9.80252	10.9651	10.3576	8.224	10.5784	10.2155	12.4538	11.5503	8.69349	10.0928	8.53916	9.37069	10.1059	11.3465	10.7855	8.36194	11.3625	10.9491	8.26209	10.2515	8.83289	13.3298	10.7423	12.6202	12.9302	11.813	13.4966
RBM6	11.9458	12.5073	12.5587	11.9218	11.6996	12.7417	11.9873	12.179	12.5788	12.4676	12.7241	12.7117	12.3233	11.7789	12.8263	12.2055	12.2107	12.6762	10.9744	12.2198	12.6373	12.8041	11.1319	10.8009	12.4244	12.2149	12.4466	11.5474	11.6698	11.4152	12.097	12.2216	12.0761	12.0185	12.4035	11.8925	11.3853	12.0761	11.8041	12.1335	13.4914	12.0314	12.7387	12.8329	11.8521	11.4336	11.5028	12.421	12.6528
ZCCHC12	17.1177	13.2889	14.5808	16.2239	13.9855	14.6793	7.92481	11.6799	12.3859	8.98014	14.6111	14.9196	15.0409	13.8457	16.7137	17.6273	12.8082	18.4453	14.3008	16.3848	14.6926	14.7185	15.9738	10.4757	13.7216	13.1432	15.3331	14.1391	13.8488	14.7207	16.4491	17.5196	15.6769	13.883	17.2185	12.5971	10.813	9.65464	14.2666	15.0344	13.458	16.6928	15.3245	17.1376	14.4743	12.9078	7.91289	15.536	14.7818
KIF4A	6.55459	6.71425	6.67243	7.18982	5.45943	6.30378	6.42626	6.61471	7.41785	7.43463	7.50779	6.58496	7.94837	7.05528	6.14975	7.62936	7.05528	7.14975	6.39232	7.26679	7.85798	8.16491	6.96578	4.52356	4	7.8392	5.64386	7.43463	7.08746	6.04439	8.25739	6.85798	4.80735	7.19967	6.6865	6.78136	7.44294	8.50779	6.22882	7	6.96578	6.59991	5.39232	7.72792	7.93664	6.89482	6.78136	6.88264	7.36632
CCNB2	8.27612	8.09803	7.89482	7.83289	6.58496	7.26679	6.75489	7.14975	8.09803	8.41363	7.98868	7.33985	8.63662	7.87036	7.63662	8.07146	7.80735	7.27612	7.31288	7.42626	8.26209	8.74147	6.83289	6.35755	6.79442	8.33539	6.30378	7.62936	8.37938	6.6865	9.31741	7.59991	6.44294	7.56986	7.78136	7.80735	7.42626	8.93958	6.98868	7.97154	8.68299	6.55459	7.35755	8.40514	8.44708	8.19476	8.16491	7.85798	8.18488
IL2RG	8.52356	9.64205	6.12928	8.3837	9.29921	8.82655	5.35755	8.09276	9.46352	7.9542	11.0028	9.41996	8.13955	9.08746	9.21675	6.91886	10.7228	6.33985	10.2167	7.50779	11.2981	12.4961	7.74819	11.5479	7.88874	8.20457	7.2854	8.47168	12.7438	11.0688	5.64386	10.4105	7.87036	8.22882	9.13186	9.67066	9.73471	7.15987	9.67772	8.85487	6.87036	8.8857	6.55459	11.4278	11.2456	10.9498	12.3942	10.1472	9.91439
CORO1A	9.68825	11.0238	9.18982	10.9636	11.2456	10.1111	8.47978	11.0238	11.207	10.2866	12.3044	10.9915	10.3421	10.3783	10.7039	10.1724	11.8045	10.8572	11.1312	11.8537	12.1007	13.4818	8.8009	12.1469	9.82655	9.23362	9.60177	9.87652	12.9982	12.1049	10.6294	11.7343	10.0512	10.1737	10.8757	11.1066	10.4727	8.66534	11.8657	11.2021	9.224	10.9144	8.78136	11.6152	11.9432	12.1997	13.0283	11.3415	11.2709
CALHM2	10.1911	9.33762	7.93664	9.97585	7.79442	9.68299	8.82655	10.2726	10.1874	9.45327	9.92481	9.43045	9.38154	8.95128	9.83289	10.1836	9.77314	10.2155	9.35975	10.5048	10.4051	10.4388	7.74147	7.53916	9.9571	7.52356	9.89785	8.13443	10.2784	9.65642	9.90839	8.92481	7.94251	9.21432	9.60548	9.58496	9.56605	7.65105	8.9542	9.5411	9.43671	10.6119	8.45943	9.96867	9.14466	9.98442	9.26209	9.72451	10.6119
CDKN3	6.40939	5.80735	6.2854	5.70044	4.16993	5	5.24793	5.32193	7.06609	6.40939	6.04439	5.2854	6.74147	5.64386	5.72792	5.9542	5.9542	5.35755	5.16993	5	6.2854	6.88264	5.32193	4.32193	4.24793	6.10852	4.90689	5.85798	6.35755	5.58496	7	5.58496	4.08746	5.32193	5.24793	5.88264	5.90689	7.14975	4.80735	5.61471	6.26679	5.12928	4.64386	6.74147	6.42626	6.58496	6.59991	6.30378	6.26679
KPNA2	10.8588	10.5632	9.53916	11.2384	9.5216	10.1824	9.65642	10.3465	10.7863	11.2228	10.9622	10.3869	11.1605	11.2155	10.4757	10.8234	10.8696	10.3805	10.6582	10.7305	11.4594	11.3061	10.7855	8.28077	10.1046	10.2131	11.0119	11.1059	11.0327	10.4429	10.825	10.8226	10.8033	10.4263	10.4147	10.9337	11.1561	11.4993	11.1948	10.8114	11.0112	10.5821	9.8392	11.1793	11.0154	11.388	10.8865	11.2384	11.1459
RACGAP1	8.43879	8.77479	8.75154	8.88874	7.19967	7.88264	8.48784	8.16491	8.87652	8.58496	8.95128	8.24317	9.46761	9.2854	8.67948	9.11114	8.56224	8.05528	8.16993	8.48784	8.75489	9.77479	9.26679	6.39232	7.79442	9.0954	9.31967	9.11894	8.69697	8.29462	9.19229	9.01402	7.85798	9.13955	8.75489	9.08215	9.13186	10.0861	8.01123	9.42626	9.05528	7.91289	8.01123	9.10066	9.44501	9	8.10329	8.90388	8.92184
RABEP2	11.0084	11.2703	11.7674	10.8242	11.4051	11.0334	10.4221	10.9144	11.2052	11.4445	11.2533	11.1917	11.3939	10.9181	10.9614	10.7022	10.9046	11.0307	11.3783	11.0369	11.4341	10.5661	9.53722	10.8556	11.0647	10.8688	11.6059	10.6248	10.8603	10.5488	12.3432	10.9136	10.6777	10.4019	11.0519	10.7822	10.5915	10.8634	10.9823	11.2408	11.6707	10.8408	10.4481	10.9513	10.7822	10.9866	11.1548	11.0224	11.6896
STAT1	12.6357	14.2624	11.9322	14.0023	12.2506	13.0405	11.9377	13.5877	13.8243	12.1749	14.6621	13.8813	13.8075	14.1054	13.1102	13.4214	14.6723	12.9044	14.0192	14.2624	14.8602	15.3467	14.8501	12.956	12.3759	12.3284	12.6066	13.7053	15.572	13.7469	10.9121	15.9688	14.2152	14.0831	13.926	13.7579	13.4128	13.5733	15.5725	14.1141	12.0918	13.205	12.6948	15.5148	15.1464	13.8705	13.4171	14.7044	13.9306
HAVCR2	9.62388	8.98868	5.80735	8.67243	7.87036	8.12928	7.02237	8.79116	8.83289	8.82337	9.73978	8.46761	7.18982	8.42206	8.50383	7.8009	9.59246	7.80735	9.33092	7.93664	10.5536	10.5641	8.40939	8.74819	7.47573	6.83289	6.75489	8.14975	10.8696	8.85798	7.37504	9.11894	7.59246	8.33539	9.2384	8.7039	9.95274	8.61471	9.17493	7.96578	7.2384	8.58496	7.80735	10.3998	9.52748	10.2119	9.63481	9.17243	10.0154
CITED1	12.5918	15.8829	12.1889	12.236	14.3245	11.9024	5.32193	15.3282	15.5341	13.9429	12.1627	14.6237	15.9181	14.4407	12.6616	13.2411	11.7427	11.7875	14.7839	13.0225	14.0482	12.6461	11.1991	13.3207	12.7296	11.6004	13.2646	12.129	13.0903	11.7703	11.0375	11.1555	13.3845	14.4579	14.3841	14.937	12.1618	12.5701	12.425	16.0929	11.9035	11.8773	11.0761	14.6187	16.3635	13.8306	8.67596	14.738	9.51373
CDCA3	7.12928	7.04439	8.32643	6.9542	6.22882	7.78136	7.24793	6.44294	7.79442	7.41785	7.7211	7.49185	7.34873	6.93074	7.20945	7.29462	7.45943	7.61471	5.75489	6.30378	7.46761	8.01123	5.78136	3.70044	6.71425	7.97154	7.31288	6.55459	7.04439	6.08746	8.7211	6.87036	6.37504	6.74147	7.24793	6.9542	6.58496	7.2384	6.88264	7.11894	7.88264	7.06609	6.53916	7.85175	7.33092	6.91886	7.47573	7.33092	7.58496
MLLT6	13.5511	13.8527	14.081	13.7799	12.8408	14.1149	14.2829	14.2661	13.3795	13.4332	13.6488	14.1633	13.4337	13.8673	13.9143	13.9099	13.8258	13.8102	13.3461	14.1933	13.9947	13.9558	13.5308	11.6751	13.9053	14.1047	14.6724	13.2479	13.4707	13.7027	13.8457	14.2291	13.7309	14.2102	14.3403	13.6753	13.1652	14.0691	13.7084	14.5209	14.8813	13.5827	14.6938	14.3495	14.0442	12.7578	12.7394	14.0123	14.2084
USP34	11.8222	11.7511	11.3049	12.6391	7.57743	11.5255	12.221	12.1821	11.2958	11.7228	12.1121	11.4853	11.6307	12.3485	12.0871	13.013	12.0341	12.6749	11.0251	12.7999	11.6978	12.6786	13.565	5.97728	12.1283	11.6983	12.5873	12.5812	11.9333	12.6658	8.04985	12.6025	12.6702	13.0114	12.3183	11.8094	11.8246	13.2985	11.9933	12.8244	12.717	11.5406	13.3632	12.8599	12.3891	10.7616	10.2912	12.2399	12.7074
CD300LF	7.62205	6.84549	4.45943	7.5157	7.09803	6.61471	5.39232	6.35755	6.80735	6.91886	7.65105	6.74147	4.85798	6.35755	7.33092	6.6865	7.72792	5.52356	7.69349	6.16993	8.64024	9.28309	6.71425	8.27146	5.45943	5.20945	4.45943	7.2384	9.16742	6.45943	4.16993	7.11894	5.72792	6.18982	6.44294	8.05528	7.40088	6.26679	7.5157	5.83289	6.18982	6.79442	5.64386	7.65105	7.81378	9.57932	6.74147	7.52356	8.60363
OLFML1	7.59991	6.72792	6.90689	7.40939	5.55459	7.33092	7.49185	9.00562	9.04712	7.64386	8.21432	7.76155	8.49985	7.32193	8.47978	8.3966	7.90087	7.35755	7.91289	8.33092	9.27146	9.76653	6.91886	6.91886	8.56986	5.93074	8.93958	7.49185	9.10066	9.16993	8.29002	6.24793	6	7.18982	8.39232	8.0607	7.35755	5.93074	8.74483	8.09276	7.05528	8.18982	6.50779	9.45121	7.49985	8.55842	8.71425	8.35755	9.85331
NUSAP1	8.55459	8.09803	8.52748	8.5812	5.90689	7.82655	7.91289	7.78136	8.84235	8.67243	8.66888	7.89482	9.72451	8.69	8.05528	8.633	8.05528	8.3837	7.53916	7.73471	8.60733	9.60548	8.41363	5.2854	6.33985	9.70044	7.35755	8.70044	8.67243	7.44294	9.75322	8.42626	6.78136	8.41785	8.2384	8.83289	8.46352	9.49985	7.80735	7.94251	8.92481	7.70736	6.75489	9.25974	9.43254	8.48784	8.59991	8.89785	8.55842
MELK	6.50779	6.85798	6.50779	6.98868	5.39232	5.85798	5.9542	4.90689	7.25739	7.35755	7.16993	5.88264	8.07146	6.93074	6.47573	6.9542	6.64386	6.50779	5.85798	5.85798	7.37504	7.53916	7.19967	4.24793	4.16993	7.47573	6.47573	7.8009	7.01123	4.70044	7.16993	6.78136	5.2854	7.09803	6.20945	7.15987	6.9542	8.14466	6.04439	6.75489	6.50779	5.58496	4.52356	7.41785	7.90087	7.33985	6.74147	7.37504	7.01123
ITGB2	12.1507	12.1611	8.88264	11.224	11.4497	12.1389	9.55459	11.3326	11.6087	11.2935	12.9613	11.0133	10.1699	11.6339	12.0918	10.3421	12.9968	10.0593	12.912	10.3253	13.4312	13.4372	11.8933	11.5353	10.2866	9.72792	9.98584	12.5336	14.178	12.0269	8.45943	12.2095	10.3208	11.4522	12.1618	12.3332	13.2771	10.8329	12.3239	11.7237	10.098	11.6411	10.1923	12.9431	12.7175	13.4517	12.8872	12.7408	13.049
KIF23	6.18982	6.59991	6.75489	8.01123	4.16993	7.5157	6.84549	5.93074	7.41785	7.64386	7.94837	6.32193	7.92481	7.36632	7.45943	7.7211	6.89482	7.53916	5.72792	6.42626	7.91886	8.224	7.07682	3	4.08746	7.87036	5.49185	7.55459	7.37504	6.42626	7.7211	7.69349	5.72792	7.01123	6.65821	7.74147	7.64386	8.65821	7.2384	7.02237	7.2384	6.08746	6.55459	8.05528	7.96578	7.43463	7.11894	6.94251	8.66534
PAPOLG	11.6506	10.8146	11.7254	11.2027	8.87344	10.599	10.1124	11.4372	10.6092	10.8321	10.8416	10.8603	10.6627	10.9823	11.381	11.526	11.1273	11.1624	10.0417	11.5459	11.0389	11.1202	11.1215	6.67243	11.3674	11.4393	11.6027	10.218	10.7322	11.2952	9.89482	11.6506	10.2854	11.0056	11.3432	10.4051	10.1344	11.9215	11.2294	11.3608	12.0954	10.8803	11.6826	11.8033	10.5098	10.2969	10.1267	10.8986	10.8588
FBLN2	10.1228	10.3004	6.74147	12.0778	9.5411	11.1954	8.65821	10.0348	13.1415	10.3061	11.4788	10.0126	11.7503	10.7855	11.7528	12.2143	10.4009	10.058	11.6348	12.2764	12.2018	12.3942	10.4979	10.6357	10.7748	7.22882	10.4481	10.7557	11.4909	12.6546	10.3095	10.8471	10.7288	11.1092	10.6935	11.5425	11.7834	10.6839	12.0661	11.1523	8.57743	11.5608	8.71425	12.711	10.3587	11.8545	10.8803	11.668	14.0519
NABP1	8.12928	9.3966	7.62936	9.33539	8.42626	10.1737	7.49185	7.14975	9.08746	8.224	10.102	8.11374	7.86419	8.29002	8.77149	7.89482	9.07146	6.72792	7.89482	8.42206	9.64926	10.7871	9.27146	7.88874	7.85798	6.61471	7.34873	9.7211	9.75822	8.51175	7.17991	9.35094	8.87036	8.49586	8.30378	9.15987	9.18982	9.53138	9.13186	8.04439	7.21917	9.18982	7.15987	9.25267	9.51964	9.87498	9.81378	9.90689	10.2854
NBL1	9.75822	10.8162	9.28077	11.8182	13.0855	12.7605	8.73809	9.66356	12.0331	8.14975	11.9837	10.7789	10.0848	11.1364	11.3815	10.2819	9.51373	10.8572	11.6366	9.84078	11.8001	11.7172	10.7194	14.2502	9.26444	7.26679	9.00843	12.6391	10.9758	10.7082	9.47371	9.06609	11.1555	9.29921	9.10066	10.8788	12.0741	12.0007	13.3407	10.3729	8.02791	10.1749	8.61471	10.9844	10.0389	12.5861	13.6289	10.973	13.221
PDGFRA	8.53138	5.42626	8.12412	8.34873	7.05528	8.27146	6.98868	7.91886	9.82655	6.84549	7.90087	6.44294	6.61471	6.84549	10.0251	10.7013	8.19967	8.18488	9.15735	7.75489	9.51175	10.9972	8.50383	8.41363	8.51175	6.39232	6.94251	8.25739	9.71939	10.0728	6.97728	7.13955	5.9542	6.9542	7.70736	8.65464	8.09276	5.32193	8.71081	8.44294	7.76155	6.62936	6.26679	10.1059	7.07682	9.50184	8.73809	9	11.1586
CENPK	7.7879	8.10852	7	7.85175	4.52356	7.44294	6.16993	6.20945	7.08746	6.30378	7.25739	6.33985	8.72451	7.04439	6.80735	7.01123	6.62936	6.64386	6.30378	6.75489	6.9542	8.00562	7.06609	3.80735	6.24793	6.67243	7.45121	7.56224	6.56986	5.80735	7.82018	6.44294	7.19967	7.54689	6.85798	7.63662	6.84549	7.42626	6.49185	7.40088	6.49185	7	5.93074	7.37504	7.62936	6.89482	7.05528	8.26679	6.89482
FCGR2B	7.83289	7.7211	4.85798	7.42626	8.7211	7.15987	5.85798	7.19967	8.49985	6.97728	8.71081	7.64386	7.05528	7.30378	8.58871	6.72792	7.90087	6.79442	9.2384	6.78136	8.89785	10.3977	6.94251	8.23362	8.13443	6	5.97728	6.83289	9.82337	8.17991	4.08746	7.32193	7.45121	6.6865	7.59991	7.44294	8.55459	7.2854	7.27612	7.16993	6.50779	7.67243	6.49185	8.44294	8.36194	9.88264	9.53138	8.58496	9.33762
SLC25A5	13.7359	13.5205	12.4107	13.084	12.3669	12.3129	12.791	12.334	12.9447	13.3587	12.8427	12.9322	13.7859	13.361	12.5596	12.5331	12.7054	12.3974	13.0239	12.5095	12.711	13.1288	12.9546	11.2639	13.0435	12.0694	13.2992	13.4422	12.7262	12.9243	13.3173	12.7215	13.0145	12.3926	12.6168	12.8961	13.6378	14.0335	12.7056	13.335	13.4308	12.4745	12.9007	12.9317	13.027	13.7866	12.81	13.2245	13.2637
MS4A6A	10.0417	10.1662	7.03342	10.6239	9.81378	9.13955	8.26209	9.44915	10.3298	10.4126	11.2456	10.1523	9.10591	9.37938	10.3987	9.64926	10.5479	9.53916	10.6573	9.20945	11.8719	12.3106	9.92778	9.9542	9.31288	8.53528	9.48784	9.47573	12.3174	10.6883	8.2854	10.4594	9.56415	9.23601	10.3794	10.151	10.1536	9.82337	10.6257	9.17243	8.93369	10.3015	9.26209	11.5421	10.4828	12.0458	11.0334	10.6724	11.0098
GBP2	10.3608	12.5859	11.5127	12.1898	11.4051	12.0755	10.585	12.188	12.6439	9.2854	12.1564	12.5435	11.0728	11.9069	11.7052	12.2261	12.5969	10.6239	13.3573	12.2189	13.2139	13.937	12.5627	13.4802	10.2842	9.77643	10.6996	11.8065	13.7133	12.1328	9.92926	14.5105	11.3151	12.3548	13.3029	12.4173	11.567	12.5093	12.1475	12.1658	9.66534	11.7249	10.7657	14.4045	13.3566	12.463	12.5682	12.9385	12.8677
PIK3CG	7.3837	6.39232	3.16993	7.59991	3.90689	6.74147	6.16993	7.01123	7.08746	6.45943	8.24317	6.22882	6.42626	7.03342	7.13955	6.72792	8.35315	6.55459	6.56986	8.2854	8.75822	9.80413	7.14975	4.70044	6.87036	5.75489	8.78136	6.75489	9.47168	8.92184	4.08746	7.89482	5.75489	7.91886	7.08746	7.32193	7.08746	6.50779	6.56986	7.33985	6.52356	7.32193	6.72792	8.45943	8.63662	7.35755	7.88874	7.12928	8.03892
XPO1	13.1974	13.2136	13.4912	13.2795	11.4289	13.2403	13.5609	13.0303	12.9012	13.0514	13.2887	13.1411	12.9084	12.8652	13.605	13.1841	12.8553	13.3554	12.1386	13.352	13.1863	13.4836	13.5781	10.8146	13.0555	13.1632	13.2183	12.838	12.8744	13.0375	12.284	13.2032	13.0198	13.3699	13.1553	12.9427	12.5703	13.9617	13.0975	13.2619	13.7767	12.8761	13.1974	13.4257	13.3412	12.6221	12.2009	13.3016	13.3533
C1QB	11.697	11.3134	8.81698	11.6874	11.0035	10.4522	9.47978	11.1	11.7056	11.8906	12.3446	11.5859	10.3869	10.5314	11.6502	11.0654	13.111	10.8657	12.6136	10.8424	14.2333	13.593	10.5613	14.0185	10.6883	9.63118	11.0014	11.1724	14.6535	11.4939	10.3923	11.9629	10.2527	9.91439	12.8884	11.3415	12.676	11.4888	12.4289	10.4564	10.1072	11.7245	10.2621	13.4691	11.0708	13.8829	10.9366	12.5302	13.2467
IL7R	7.55459	9.14466	4.85798	9.25267	8.01681	8.51964	5.08746	5.88264	8.17493	6.52356	11.0741	7.88874	7.33985	8.23362	8.7879	8.8392	8.70736	5.58496	8.10329	7.49185	10.4969	12.0721	8.96	7.74819	7.05528	7.19967	6.47573	8.633	11.0566	11.6193	3.45943	10.4221	8.37504	8.41785	8.52748	8.55075	8.62205	7.37504	9.43463	6.84549	5.20945	7.82655	7.09803	11.0348	10.9527	9.73978	10.0028	8.71768	10.2796
COL6A3	10.8834	10.1799	9.40727	11.6493	10.5613	11.318	12.9649	12.0451	14.335	12.4679	12.525	12.5927	12.9823	11.6202	13.6869	14.1744	12.4289	11.1364	13.4037	12.5309	15.2174	14.8583	12.056	12.1997	11.0775	10.5981	13.5256	13.8985	13.5555	12.2414	12.9679	11.1517	10.3696	12.117	11.5522	14.034	13.027	10.7406	12.4157	13.6843	11.8443	11.1605	10.7524	15.1258	13.2962	14.1867	14.0788	14.0159	14.7229
ADCY7	7.11894	8.2384	3.58496	8.2854	5.83289	8.80735	6.30378	8.58496	7.67948	7.82018	9.68825	7.17991	6.50779	8.93074	8.36194	8.14466	8.89785	7.2854	7.66534	8.57365	9.20945	10.3945	9.0607	6.45943	6.79442	6.2854	7.03342	9.41996	9.79928	8.42206	4.64386	8.81057	8.90689	9.19476	7.77479	8.24317	9.20457	7.92481	9.68299	7.90087	7.04439	9.07414	7.09803	8.96578	9.02237	8.45943	7.40088	8.56605	9.67948
ANLN	7.26679	6.74147	7.3837	8.53138	5	6.97728	7.43463	6.53916	8.07146	8.08215	8.13955	6.52356	8.47168	8.27612	7.82018	8.20457	7.34873	7.35755	6.45943	7.55459	8.37069	8.67243	8.13955	1	5	8.41785	5.58496	8.82655	7.8009	6.22882	8.2384	8.03892	5.72792	8.10329	7.18982	8.37069	8.40939	9.79442	7.49185	7.76818	7.84549	6.30378	6.67243	8.37069	8.82018	7.53916	8.01123	7.65821	8.48784
EVI2B	8.84235	8.66534	4.9542	8.633	7.31288	8.2384	6.96578	8.31741	8.37069	8.21917	9.94398	8.31741	7.55459	8.52748	9.7039	8.16491	10.1189	7	9.31061	7.26679	10.6294	11.6294	8.61102	8.8009	7.8392	7.02237	7.34873	8.43463	11.5798	10.2574	5.12928	9.30834	7.19967	8.04985	8.84549	9.01959	9.23601	7.91289	9.21432	8.22882	6.85798	8.65821	7.64386	10.5517	9.71939	10.2958	10.599	9.78627	9.29692
SEC62	14.2955	14.0382	14.2516	13.806	12.1721	13.3729	13.6522	14.1152	13.3283	14.0267	13.3311	13.6519	14.1097	13.6654	13.7487	13.9123	13.7533	13.3686	13.438	14.1942	13.3408	13.6863	14.1638	12.4281	14.0734	13.9506	14.4067	13.3902	13.3822	13.7217	13.2996	14.2062	13.9621	13.8191	13.9613	13.4981	12.9609	13.9977	13.6384	14.0107	14.578	13.1069	14.6369	14.0073	13.721	13.0241	13.1986	13.7746	13.7685
TMEM204	11.5675	9.82496	10.0821	11.2906	8.79442	11.0848	9.76653	11.6515	10.6466	10.8439	11.2837	10.2288	10.9607	10.5421	11.526	11.5722	11.1105	10.3454	9.70563	11.4378	11.8317	10.236	9.70908	8.01123	11.5864	10.0056	12.2456	8.68299	10.421	10.4305	11.8443	9.94837	9.97871	9.82177	11.6032	10.4273	9.66178	8.49985	10.218	10.5718	11.3225	12.0389	10.7134	11.2592	9.19967	9.77314	9.36632	10.3476	11.8277
KANSL1	11.6452	12.0314	12.5253	12.2049	10.043	11.7707	12.1646	12.4916	11.5377	11.8626	12.0355	11.8838	11.8404	12.1173	12.1774	12.5394	12.1517	12.4878	11.5058	12.3166	12.0042	12.1991	12.0526	9.25974	12.0522	11.9755	12.8702	11.863	11.783	11.9447	11.3608	12.3216	11.9469	12.2636	12.3753	11.8486	11.6475	12.5365	11.9381	12.412	13.0377	11.5864	12.6749	12.6709	11.8638	11.1137	11.1542	11.7661	12.6448
CD52	11.2378	10.5727	5.9542	9.91139	9.64386	9.54689	5.83289	9.22159	9.78136	8	10.865	8.98299	9.48583	9.54303	9.37938	9.81057	10.2923	6.47573	11.0077	9.20945	10.2021	12.0091	8.58871	10.8872	8.7879	7.13955	7.10852	9.54496	11.6519	10.4357	6.88264	9.81538	8.12412	9.07146	9.26444	10.3129	10.9816	7.96578	10.0126	9.84235	7.04439	9.42626	7.97154	10.5718	10.9476	12.0471	11.8541	10.5108	9.99718
CRBN	12.1665	11.5929	11.66	11.4414	9.82655	11.5994	11.5073	11.7048	11.3848	11.0084	11.102	11.3788	11.7499	11.5594	11.6119	11.3696	11.1331	11.0901	10.8305	11.5684	11.2981	11.5953	11.4712	8.633	11.5892	11.4221	11.8086	10.9106	10.9248	11.1376	10.8711	11.8455	11.3515	11.4305	11.5152	11.2825	10.7731	11.9293	11.4273	11.7078	12.0464	11.3253	11.9538	11.713	11.5285	10.858	10.6519	11.4502	11.5798
LRP4	14.7946	13.2628	12.3767	14.3312	11.5627	12.6052	9.57175	14.0701	12.6528	10.4419	14.5881	14.9313	13.2943	13.1388	13.5483	15.0191	13.5536	15.6442	13.7611	15.2614	15.3082	13.0763	13.6298	8.86109	13.3134	12.0276	15.1491	12.8679	15.3699	15.2364	12.5577	14.6366	13.0585	13.4471	15.5837	13.1934	12.4974	16.0008	14.7447	14.0792	11.973	14.727	13.3844	15.3663	14.2054	12.5314	11.6407	13.5418	13.3975
CDK1	8.77149	8.20945	8.85798	8.81057	6.61471	8.45121	8.5812	7.7211	8.63662	9.37287	8.85175	7.65105	9.34873	8.51175	8.30834	8.18982	8.52748	7.64386	7.36632	8.8009	9.12412	9.33762	7.69349	6.08746	7.35755	9.45533	8.48784	8.16491	8.59619	7.53916	9.35755	9.00843	6.96578	8.3443	8.89785	8.94544	8.37938	9.54303	8.02791	8.54689	9.09011	7.7211	7.85175	8.38802	9.52356	8.43879	8.71081	8.37504	8.49185
CASP1	8.84235	9.27845	5.55459	8.77149	7.87652	8.03892	6.85798	8.52356	8.91588	8.42206	9.88874	8.82337	8.12412	7.94251	8.82337	7.65821	9.30606	7.22882	8.98014	8.41785	10.218	10.6839	8.13443	9.11374	8.24317	7.07682	8.46352	7.93074	10.6248	9.56605	6.84549	9.09803	7.45121	7.33092	8.64024	9.26913	8.63662	8.44708	9.23362	9.27146	7.41785	8.94837	7.59246	9.9263	9.74147	10.1874	10.2574	8.80735	9.24079
CENPW	6.80735	7.10852	7	6.14975	6.82018	6.2854	5.85798	5.52356	7.60733	5.08746	7.08746	6.75489	7.66534	6.49185	6.22882	6.12928	6.02237	6.04439	7.16993	5.80735	6.87036	7.42626	5.52356	5.61471	5.75489	6.45943	5.61471	6.71425	6.80735	6.2854	8.42206	6	5.9542	5.93074	6.30378	6.80735	6.65821	6.91886	6.42626	6.10852	6.49185	6.18982	5.52356	6.70044	7.08746	7.82655	7.9542	6.94251	7.03342
SLC15A3	10.062	9.92184	7.09803	9.79442	9.52356	9.33316	8.02237	9.63118	9.64024	10.2021	10.4481	9.61471	8.89482	9.2503	9.54882	9.02791	11.0147	8.16993	10.3531	9.28077	11.041	11.1699	8.52356	10.9751	9.41151	7.53916	9.11634	8.64024	11.7603	9.71939	8.48382	9.54496	8.19967	8.90989	10.3387	9.47776	10.9651	8.41785	9.67419	7.80735	8.92778	10.2761	8.64386	10.4737	9.39232	11.1737	9.59059	10.2515	10.9816
TNPO2	12.0725	12.6414	12.6671	12.4442	11.3923	12.5319	12.7987	12.4202	12.3183	11.4486	12.4793	12.4202	12.4286	12.4427	12.4569	12.6506	12.1589	12.7115	12.4273	12.5906	12.5913	12.3371	12.8041	11.265	12.5793	12.4239	12.9803	12.5875	12.0413	12.3699	12.4671	12.5885	12.2405	12.4445	12.6698	12.3556	12.3685	12.7262	12.5071	12.7871	13.2432	12.3826	12.8956	12.9723	12.614	11.8929	11.8451	12.3329	12.9625
ARL4C	8.10329	9.02514	6.65821	8.99435	8.84235	8.12412	9.16239	8.30378	10.2819	9.15987	10.7134	8.92184	9.13186	8.37069	9.18982	7.60733	9.45327	9.75154	9.81538	9.04439	10.332	11.6667	9.85953	9.96434	7.83289	7.2854	7.59246	9.05799	10.8376	10.3343	6.65821	9.14975	8.89482	8.48382	8.33539	9.38802	9.21432	11.4268	12.1712	8.52356	7.76155	9.43463	8.23362	10.9751	10.42	11.462	10.7448	9.59432	10.3498
SLAMF8	9.01959	8.89785	5.67243	8.10852	8.14975	8.22882	7.04439	7.75489	8.70736	8.26679	9.70563	8.33985	5.9542	8.57743	8.94251	7.83289	9.99435	6.55459	9.46761	6.80735	11.4231	10.988	7.13955	9.82496	7.2854	7.8392	6.56986	7.7211	11.5206	8.82972	5.78136	9.7211	7.2854	7.79442	9.56415	8.71081	10.0126	7.56986	9.14211	8.06609	7.26679	8.77479	7.2384	11.1105	8.8392	10.4553	10.1861	9.98157	9.56796
CPQ	15.2001	13.4605	13.9382	14.0707	12.03	13.5215	12.236	13.1178	12.7861	12.5955	13.2701	14.3935	13.1548	13.1339	13.4351	13.7241	12.9614	13.8974	12.9633	14.396	12.9823	12.9753	13.9282	10.4522	14.3036	13.3569	14.2122	13.3185	13.0411	13.7442	12.9043	13.494	13.8731	13.0205	13.3925	12.777	12.6622	13.3813	13.709	13.0475	14.061	13.2666	14.7243	13.1131	12.809	12.895	11.9263	13.1763	14.4503
OTOS	9.62022	8.46352	12.7207	8.09276	8.7211	5	13.176	7.52356	8.81378	10.2021	8.81698	10.5641	8.7039	7.37504	9.58684	8	6.45943	6.74147	8.7879	7.56224	7.84549	8.5157	6.42626	8.57365	11.1325	10.8455	9.2854	8.18488	8.32643	10.2738	10.3966	7.88874	7.40939	6.35755	7.04439	8.03342	7.66534	6.37504	6.78136	7.45943	11.4635	4.45943	9.56796	6.10852	7.93664	8.29462	10.3761	8.224	10.5755
TRAC	7.32193	9.53722	5.52356	8.71425	9.41574	8.9629	4.9542	8.71425	9.51373	7.40088	10.9965	9.45738	8.49985	8.64024	9.00843	7.01123	10.3049	6.32193	9.71081	7.70044	10.4798	12.3979	7.09803	10.0182	8.0607	8.29462	7.56986	8.59619	12.0771	11.1529	6.84549	10.275	7.34873	8.08215	8.44294	9.88722	9.14211	6.14975	9.57175	9.19229	5.90689	8.27612	6.10852	10.8265	11.1818	10.5746	11.6188	9.77808	9.84549
NDUFA9	11.7228	11.3471	11.0265	10.9211	11.2167	10.7944	10.6239	10.8431	11.1293	11.3304	10.7756	11.1046	11.5411	11.1338	10.5897	10.4189	10.6027	10.3597	11.3185	10.7756	10.9359	10.9972	10.1886	11.5474	10.9484	10.3509	11.1144	10.8218	10.7074	10.7591	11.4294	10.9462	10.865	10.4388	10.8673	10.9622	10.7682	10.7474	11.275	11.2923	11.2366	10.6357	10.7296	10.8811	10.891	11.3576	11.1202	11.0888	11.1649
TRBC1	3	4.32193	1.58496	3	2	3.90689	1.58496	2	3.90689	2.58496	5.55459	4.16993	3	3.16993	3.58496	1.58496	5.12928	1	4.16993	2	4.85798	7.05528	1	0	2.32193	3	2.32193	2	6.30378	5	0	5.2854	3.45943	2.32193	3.45943	3.70044	2.32193	2.32193	3.32193	3.58496	0	3	1	5.32193	6	5.16993	4.39232	4.08746	5.04439
NUDCD1	10.545	10.2216	9.80252	10.5536	8.62205	9.58871	11.0314	9.69349	9.76321	9.48382	9.85487	9.97871	10.2119	10.137	10.0715	10.0593	9.93369	10.062	9.47776	10.2691	9.69	10.2609	10.6609	7.48382	10.0154	9.2503	10.242	9.96867	9.67948	9.87498	9.05799	10.7879	10.1459	9.92333	9.77643	9.6865	9.59619	10.9001	10.1636	9.95128	10.0835	9.50383	10.7607	9.97298	9.81538	9.84235	9.71425	10.3129	10.3387
TFF3	11.69	7.14975	11.9564	9.04985	7.47573	9.22641	12.2125	9.76984	8.20945	11.4939	9.30606	9.89482	9.47573	6.93074	12.5781	10.988	7.12928	9.35094	6.84549	8.8009	6.2854	9.81378	7.33092	8.13955	13.277	10.6795	12.9516	7.18982	7.19967	12.7787	9.33539	7.36632	9.57365	7.44294	10.4969	8.23362	7.30378	7.20945	8.15482	6.37504	12.097	7.49985	11.431	5.70044	5.12928	7.02237	6.74147	6.76818	15.2192
G2E3	9.70736	9.27845	9.90989	9.78627	7.15987	9.39232	9.64746	9.18982	8.66534	9.32867	9.24317	8.91588	9.32193	9.34207	9.73978	9.74819	9.55459	10.1046	7.25739	9.49386	9.36632	9.7364	9.37938	6	9.48985	9.29232	9.44915	9.33316	8.81698	9.78953	9.11114	9.99294	9.29692	9.70044	9.01402	9.00282	9.13186	10.6303	9.81698	9.47978	9.91439	9.2503	10.599	9.44087	9.24317	8.77149	9.07414	9.21917	9.32643
C16orf54	6.58496	6.59991	3	6.04439	5.16993	6.26679	2.58496	5.2854	6.26679	5.58496	7.29462	6	5.32193	5.9542	6.45943	4.58496	7.69349	4.32193	6.12928	5.12928	8.08746	9.74651	5.04439	4.85798	5.58496	4.39232	5.67243	5.32193	9.35315	8.54303	3.58496	7.2384	4.9542	5.75489	6.56986	6.30378	7.20945	4	6.55459	6.44294	4.45943	5.64386	4.75489	8.21917	7.20945	6.45943	7.98868	6.26679	7.07682
TLR1	7.35755	6.44294	6.14975	7.70044	6.22882	6.35755	6.08746	7.20945	7.03342	7.43463	8.08746	6.93074	6.33985	6.64386	7.11894	6.79442	8.35755	6.52356	6.56986	7.42626	7.85798	9.42417	6.70044	4.16993	6.97728	6.08746	7.98299	6.20945	9.04166	7.91886	5.08746	6.96578	5.70044	6.83289	7.73471	7.50779	6.90689	7.53138	6.98868	6.75489	6.2854	7.26679	6.85798	7.76818	7.26679	8.07146	8.39232	7.76155	7.40088
CDCA5	7.49185	7.60733	7.22882	7.59991	6.88264	6.6865	6.90689	6.44294	7.62205	7.87036	7.98299	7.2384	8.43463	7.55459	7.15987	7.61471	7.73471	7.21917	7.34873	6.97728	7.89482	8.40939	6.64386	7.42626	6.18982	8.09276	7.39232	7.79442	7.63662	6.88264	9.224	7.49985	5.9542	7.33985	7.18982	7.61471	7.85175	8.13443	6.78136	7.6865	7.80735	7.11894	6.52356	8.02237	8.09803	8.07146	8.12928	7.2854	7.7879
C1S	9.99859	10.3674	7.22882	10.9643	9.84549	10.0182	8.55075	9.76321	13.539	13.3624	12.3966	11.279	10.102	10.2842	12.5226	12.3465	11.7973	9.44294	12.0454	10.7507	13.2572	14.1734	10.2656	11.5226	11.5953	8.26679	10.1124	11.0868	13.7998	13.4797	8.45121	11.4599	10.0362	9.33316	11.0634	11.9241	11.7117	9.22641	12.168	11.2703	7.50779	10.1344	8.83289	13.9897	11.4057	13.0035	13.3529	12.3393	14.2917
CYBB	10.676	10.6926	7.16993	10.7185	9.43463	9.82018	8.93074	10.3106	10.1886	10.2831	11.8258	10.128	8.65821	10.1923	10.5651	9.31061	11.6124	10.0251	11.0084	9.64205	12.2252	12.7914	10.3208	10.7432	9.33762	9.01959	9.60548	10.2021	13.1391	10.9352	6.90689	10.8494	9.1472	10.4409	10.9388	10.6917	11.5689	10.0485	10.2609	9.94544	8.62205	10.2021	9.46761	12.0792	11.2366	12.3437	11.0423	11.3399	11.1396
GEMIN2	9.07146	9.02514	8.84862	8.55459	7.70736	8.33539	8.40514	8.71081	8.84235	8.29921	8.44294	8.97441	9.00843	8.69	8.52356	8.30834	8.33539	8.18982	7.98868	8.27146	8.37504	8.8392	8.2854	7.33092	8.49985	7.90689	8.72451	8.44294	7.97154	8.33092	8.79116	8.43463	8.50383	8.13443	8.72792	8.50779	8.13955	9.1472	8.52748	8.79116	9.12153	8.24317	8.57365	8.47978	8.46761	8.8857	7.56224	8.76155	8.71081
WIPF1	10.796	11.5531	10.4778	11.4273	10.0279	11.0133	10.3231	11.3095	11.3106	10.8345	12.2052	11.1818	10.9951	11.2444	11.4517	11.5565	11.7756	11.0593	11.8361	11.4929	12.7153	13.0246	11.3837	10.3219	10.6046	10.6457	11.1743	11.3652	12.8228	12.7054	10.2082	12.0437	10.7048	11.4939	11.7818	11.7653	11.3701	11.0189	11.7104	11.5826	11.0423	11.2222	10.978	12.2158	12.8035	11.736	12.0461	11.8777	11.8471
PLAUR	10.2527	11.4383	9.03892	11.3641	10.5324	10.8986	8.33985	8.81378	11.4717	9.08481	12.9949	10.8626	9.86109	9.90689	10.5216	12.7	10.2082	11.2432	12.5836	10.0539	11.4914	11.2779	10.825	10.7912	8.08746	7.70736	7.74819	11.4168	11.8017	10.4062	7.9542	10.7056	8.97154	9.85331	9.83289	11.4163	11.3259	10.2216	11.062	9.97154	8.12928	9.85953	7.94837	11.2306	11.7377	12.3786	14.0809	11.1325	12.1043
MNDA	8.64746	9.24317	6.12928	8.92481	8.32193	7.75489	7.12928	8.66178	9.09803	8.5812	10.0238	9.17742	7.53138	8.93664	8.76155	7.2384	9.18488	7.64386	9.12928	8.20457	10.2396	11.0307	8.56224	6.78136	7.91886	6.70044	7.90087	8.56224	10.8057	8.77149	4.39232	8.96578	8.11894	8.65464	8.70044	9.43463	8.85175	8.10852	9.13443	8.2854	7.66534	8.76818	7.59991	9.42626	9.12412	10.749	10.5382	9.64746	9.84235
UQCRFS1	12.4651	11.7595	10.8681	11.4429	11.4615	10.643	11.2992	11.2969	11.2384	12.5925	11.0868	11.5868	12.0345	11.4949	10.8494	11.1118	10.9491	10.5411	11.5142	11.2186	10.9556	11.1286	11.1649	10.792	11.3918	10.3696	11.4533	11.3907	11.2889	11.1917	11.9296	11.3415	11.5793	10.8626	11.1991	11.056	11.341	11.6996	11.3106	11.4284	11.7134	10.9293	11.2668	11.4284	11.3625	11.8826	11.1325	11.3449	11.5372
KYNU	8.11374	7.60733	4	7	5.67243	7.34873	4.16993	6.84549	7.69349	6.65821	8.53528	6.67243	6.97728	6.70044	7.39232	6.49185	8.73132	5.12928	7.43463	6.79442	8.69697	9.14211	7.03342	5.93074	7.43463	4.80735	6.50779	6.35755	9.3015	7.45943	4.75489	7.47573	6.18982	6.80735	7.77479	7.3837	8.11894	6.2854	7.33985	6.6865	5.45943	7.83289	7	7.82018	7.83289	8.61102	8.76155	7.45121	8.34873
CD3D	5.67243	7.26679	3.45943	6.72792	7.76155	7.06609	3.45943	5.42626	7.35755	5.70044	8.85798	7.65105	6.53916	6.40939	6.72792	4.39232	8.27146	3.70044	7.44294	4.9542	8.63662	10.3174	4.75489	10.5028	5.88264	6.26679	5.45943	6.53916	10.1306	9.17742	4.24793	8.56986	6.06609	5.70044	6.79442	7.84549	6.83289	4.64386	7.01123	7	3.90689	6.24793	5	9.2503	8.94837	8.87958	9.12412	7.53916	7.70044
PBK	6.79442	5.35755	7	6.39232	3.70044	5.35755	5.90689	5.20945	6.70044	7.33092	6.47573	4.85798	7.94837	6.71425	5.64386	6.75489	6.16993	5.83289	4.45943	5.52356	6.08746	6.94251	5.16993	5	2.58496	7.62936	4.16993	6.24793	5.35755	4.80735	8.71425	6.26679	4.75489	5.88264	5.93074	6.52356	6.12928	8.34873	5.35755	6.02237	6.53916	5.08746	4.08746	6.67243	7.09803	6.10852	6.32193	6.10852	6.40939
ARPC2	14.0391	13.962	12.4325	13.6324	13.009	12.9636	13.0396	13.5571	13.7106	13.0343	13.8473	13.7124	13.8932	13.4477	13.3362	13.3833	13.1875	13.1423	13.6486	13.8398	13.9351	13.9975	13.5094	12.452	13.3024	12.4991	13.5664	13.6676	13.7619	13.233	13.4175	13.4508	13.6204	13.1359	13.6371	13.4917	13.3748	13.7327	13.5656	13.7544	13.4912	13.2646	13.1493	13.7916	13.9294	14.2941	13.5718	13.8693	13.9896
ECSCR	9.78627	7.73471	6.87036	8.633	7.39232	8.20457	6.50779	8.84235	8.94837	8.16491	8.11374	8.36194	8.59619	7.50779	7.78136	7.81378	8.03342	6.55459	7.02237	9.35094	8.11374	7.67243	7.49985	8.0607	8.51175	6.84549	8.93074	5.64386	8.35755	7.64386	9.26913	7.13955	7.13955	7.33985	8.78463	7.69349	6.9542	6.87036	6.6865	7.73471	8.35755	8.83605	8.22882	8.35315	7.30378	7.91289	7.55459	7.85175	9.07414
TTC30A	9.64566	8.61839	10.1836	9.44087	7.64386	9.22159	10.5226	8.95128	7.8392	10.7364	9.05528	9.31967	9.41785	9.3015	9.24555	8.84235	8.83289	9.07146	8.19967	9.40727	9.02791	9.15482	9.24793	6.88264	9.81698	10.1396	9.96	9.50184	8.31288	10.0293	8.85487	9.21675	9.04985	9.53333	9.40301	8.59619	8.88264	10.2715	8.89785	9.00562	10.4157	9.2854	10.6357	9.06878	8.79766	8.92481	8.72792	9.09276	9.82177
HEPH	9.12153	7.8392	7.12928	11.4025	6.59991	8.86419	8.47978	9.01402	9.67419	8.62571	8.61102	8.30378	8.65105	8.17493	10.6795	9.62936	8.78463	11.3707	8.48784	11.5294	9.87344	9.81218	8.79766	8.2854	8.633	7.70044	9.12412	8.77479	8.69349	9.1267	8.74147	12.1911	6.45943	8.23362	9.13955	9.14211	7.61471	7.35755	10.6439	8.04439	8.55075	9.39232	8.43463	9.68825	8.29462	9.28771	8.38802	8.84549	9.69523
NDC80	7.10852	6.75489	8.10329	6.83289	5.2854	6.56986	6.78136	6.76818	7.85175	7.49185	7.36632	6.89482	7.93664	7.12928	7.33985	7.19967	6.9542	6.88264	6.32193	7	8.21917	8.16993	6.62936	5.9542	5.61471	8.08215	6.47573	6.55459	7.26679	6.87036	9.34207	6.97728	5.08746	6.20945	7.04439	7.2384	6.42626	8.31741	6.9542	6.75489	7.24793	6.78136	5.52356	8.13443	7.77479	7.48382	7.33985	7.02237	7.49985
ASPDH	4.58496	3.16993	5.35755	4.58496	2.32193	5.78136	4.45943	3	4	7.22882	4.45943	2.80735	2.32193	4.24793	3.45943	4.58496	5.12928	4.85798	2.32193	4.58496	5.16993	3.70044	4	1.58496	5.72792	5.83289	6.04439	3.32193	3.45943	4	4.32193	4.58496	3.32193	1.58496	4.32193	2.58496	3	4.58496	2	4.16993	6.32193	3	5.39232	4.52356	3.70044	3	1	5	5.2854
RAC2	10.1098	11.3608	7.69349	10.8242	10.2009	10.3298	6.59991	9.79928	10.4512	9.68475	11.6407	11.0063	8.76487	9.69349	10.7457	10.5613	11.5013	11.1039	12.0597	10.7863	11.5488	12.7377	9.40514	11.3326	8.62571	8.04439	9.51373	9.87344	12.7164	11.6515	8.63662	11.2088	9.91886	10.1163	10.697	10.7566	10.5999	8.46761	11.3761	11.3337	7.76818	10.5651	7.70736	11.1293	11.84	10.9801	11.679	11.332	11.3939
NCF2	9.89936	9.69523	6.52356	9.31061	8.51964	9.11894	7.24793	8.2854	9.60918	9.21917	10.5372	8.75489	7.86419	9.13186	9.81057	8.48382	9.76984	7.8009	10.3707	8.47573	10.7698	11.2222	8.88264	8.224	7.6865	7.03342	7.65821	9.53333	11.3955	8.89178	5.49185	8.86109	7.85798	9.02514	9.30378	10.0375	10.3837	8.30834	9.68475	8.77808	7.76818	9.37287	7.70736	9.96	9.99294	11.4497	10.6129	9.78136	10.7566
ASB16	6.37504	6.44294	6.45943	5.55459	5.12928	7.20945	6	5.80735	5.83289	6.16993	6.50779	5.93074	5.64386	5.52356	5.9542	6.70044	6.32193	6.9542	4.39232	6.18982	6.64386	6.62936	5.12928	4.16993	7.50779	7.35755	7.63662	5.64386	6.45943	5.75489	5.67243	5.75489	5.9542	6	6.90689	5.80735	4.90689	5.93074	5.52356	6.78136	7.25739	6.71425	7.27612	7.50779	6.90689	5	3.70044	6.2854	7.49185
PDIK1L	10.875	11.3004	11.7121	11.128	9.55267	10.6393	11.4661	11.2992	10.8486	10.137	11.0674	11.9177	10.8826	11.1592	11.3146	10.8494	11.1517	10.6211	10.7117	11.1389	10.9476	10.8711	11.1466	8.62936	11.851	11.6013	12.1984	11.0795	10.3977	10.7185	10.1972	11.1286	10.8361	11.4157	11.1085	11.3072	10.9708	11.7891	10.6257	11.776	12.602	10.0861	11.7022	11.0512	11.5925	10.3718	10.2656	11.2354	10.8781
TRIP13	6.06609	6.72792	6.22882	6.78136	4.9542	6.2854	5.9542	5.90689	7	6.55459	6.78136	5.39232	7.65105	6.56986	5.85798	6.26679	6.06609	6	5.97728	5.85798	6.74147	6.96578	6.20945	4.24793	5.20945	6.37504	4.85798	7.10852	6.16993	5.93074	7.61471	6.42626	5.90689	6.52356	6	6.35755	6.64386	7.70044	5.35755	6.6865	6.35755	6.10852	6	6.45943	7.08746	6.93074	6.67243	6.52356	6.62936
HCCS	10.6671	10.3498	9.59619	9.93221	9.03892	9.59991	9.56605	9.99152	9.86109	10.403	9.7879	9.93369	10.8895	10.3498	9.74651	10.014	9.70908	9.82496	10.0755	10.0795	10.0168	10.2574	10.1874	8.13955	10.1561	9.3015	10.0498	10.2009	9.50978	9.82337	8.80735	9.88264	10.3287	9.73809	9.96145	9.92926	9.89178	10.4919	9.98726	10.3663	10.3923	9.81378	10.1497	10.0334	10.3242	10.3554	9.8009	10.4357	10.1599
CLEC4A	7.63662	7.29462	6.35755	7.13955	7.11894	6.56986	5.78136	6.58496	7.61471	6.16993	8.36632	7.11894	6.39232	6.78136	7.37504	6.10852	7.3837	6.24793	7.56224	6.42626	8.5812	8.87652	6.47573	6.02237	6.04439	5.88264	5.75489	6.6865	8.66534	7.08746	6.35755	7.06609	5.85798	6.04439	6.88264	7.50779	6.33985	6.30378	7.53138	6.72792	6.55459	7.17991	6.44294	7.56986	8.08746	9.10329	9.21675	7.59991	7.82018
CRISPLD2	8.87652	8.43879	6.74147	11.137	8.30834	10.1674	10.4605	9.74315	11.4057	10.9844	10.5555	9.64566	10.0196	9.7211	10.7022	10.8742	10.0553	11.0196	11.227	10.9873	12.0035	11.032	10.6698	9.52943	9.51964	7.74147	9.45121	11.1396	10.8626	11.0444	9.14466	9.61287	10.5613	10.0634	9.83763	9.97154	10.1033	8.6865	11.2432	10.7582	9.69523	11.3971	8.83289	11.9118	10.8903	10.5038	11.0161	10.1586	12.8084
TPX2	8.05528	7.93074	8.91588	8.51964	6.91886	7.60733	8.19967	7.61471	9.18239	9.06878	9	7.80735	9.5812	8.95128	8.32193	8.8392	8.44708	8.19967	8.2384	8.2384	9.03067	9.60733	8.12928	5.80735	6.49185	9.96723	9.15735	8.83605	8.96	7.53916	10.6339	8.47168	6.06609	8.48382	8.20457	9.06878	8.75822	10.058	7.91289	8.64746	9.17991	7.45121	6.59991	9.14975	9.90238	8.75489	8.50779	8.09803	9.02237
LRRK2	14.7004	13.7408	13.8806	14.5891	10.545	13.1049	9.46148	13.0172	13.7757	14.378	14.49	13.6749	14.309	13.6923	14.8866	15.8069	14.4769	13.9748	12.9604	14.9493	15.6536	13.8481	13.8602	8.01123	14.2081	14.6114	16.2825	12.7281	14.535	15.1986	14.2084	14.9671	14.0245	13.7169	15.8053	13.4856	12.4873	14.2358	12.8556	14.0408	15.1075	13.8622	15.7474	16.0983	13.6899	11.762	12.9091	14.4272	12.1646
TRA2A	12.0891	12.3589	13.2507	12.0485	10.6644	12.7328	12.2192	12.0904	11.8364	12.115	12.3966	12.0924	12.203	11.7	12.5649	11.9665	11.865	12.0944	10.8486	12	12.2866	12.4346	11.4362	9.20457	12.0441	11.8792	12.1322	11.5127	11.5788	11.5868	11.9989	12.412	11.8673	11.6715	11.9596	11.7964	11.2473	12.2137	11.9837	11.9259	12.7469	11.8269	12.5486	12.3183	11.937	11.7711	12.0478	12.1548	12.1668
CYTIP	7.3837	8.13955	5.80735	7.24793	7.73471	7.88874	5.85798	6.72792	7.7211	6.90689	9.83605	7.69349	7.67948	7.85798	8.51175	6.55459	9.05528	6.32193	8.91588	6.87036	10.2761	10.8194	7.8392	7.88264	7.06609	6.93074	8.22882	7.50779	11.2981	11.0238	4.85798	9.51373	7.40088	7.7879	8.29462	8.14975	8.25739	7.30378	8.62205	7.32193	6.32193	7.71425	7.2384	10.1331	10.388	10.007	10.4707	8.45533	9.30834
RAD51AP1	7.33092	8.224	7.7211	7.62936	3.58496	6.97728	7.53916	6.76818	7.20945	7.36632	7.32193	6.10852	8.9629	7.45121	6.72792	7.07682	6.90689	7.33092	6.35755	6.59991	7.10852	8.07682	8.25267	3.70044	6.76818	7.96	8.06609	7.70736	7.11894	6.16993	7.65821	6.90689	7.01123	7.83289	6.93074	7.67948	7.32193	7.74819	6.85798	7.42626	7.46761	6.94251	6.75489	7.53916	8.17991	7.06609	6.98868	8.20945	7.06609
ZNF207	12.9029	12.9701	12.8777	13.0459	11.5387	13.0777	12.8488	12.7877	12.692	12.7213	12.9248	12.7127	12.9858	12.8418	12.9652	12.7983	12.6578	12.9614	12.6214	13.1665	12.9833	13.0941	12.8476	10.0715	13.0158	12.8416	13.3052	12.8049	12.6804	12.5464	12.5613	13.1536	12.7243	12.7948	13.0334	12.7317	12.5272	13.0585	13.0303	13.1624	13.5748	12.7292	13.2223	13.1712	13.1384	12.6309	12.6885	13.0166	13.2133
RNASE6	8.2854	8.42626	6.26679	8.29921	8.3443	7.06609	6.9542	8.10852	8.30834	8.02791	9.50779	8.56224	7.82018	7.9542	8.57743	7.27612	9.04985	8.35755	8.6865	7.71425	10.3095	10.4273	7.87036	9.76487	7.33985	6.22882	7.53138	7.01123	10.5206	9.51373	6.75489	8.86728	7.77479	7.59991	9.11374	7.85175	8.54303	8.05528	9.18982	7.33092	6.84549	8.28077	7.42626	10.0417	8.02237	10.0901	10.4147	9.07146	8.98868
TENM1	12.1586	12.0307	13.8947	12.4576	10.014	12.1923	8.32193	10.9986	12.1049	12.2264	12.1602	12.4936	12.6687	10.5622	13.0766	13.6186	12.6519	12.7211	10.352	13.0425	13.1732	12.4271	10.7814	8.09276	12.5677	13.8406	13.8485	10.8788	11.8556	12.3993	12.5641	13.2128	9.62022	12.6735	13.9428	11.5377	9.42417	10.9159	9.72792	13.026	13.9558	12.6131	13.5355	13.8428	13.3873	9.50581	6.9542	12.5651	11.1092
MED30	9.30606	9.53333	9.18488	8.73132	8.17991	8.73132	8.67948	9.47978	9.02237	8.30378	9.0607	9.57365	9.33762	8.73132	9.25739	9.02791	8.79116	9.0607	8.89785	9.09803	8.92778	8.74483	8.89178	6.30378	9.09276	8.37938	8.85487	8.33539	8.21917	8.91289	8.87036	9.11894	8.59991	8.40088	8.77808	8.66534	8.25267	9.39017	9.03617	9.04439	9.32418	8.66534	9.25267	9.19476	8.98299	8.8857	8.7211	8.83605	9.47978
BRIP1	6.61471	6.94251	5.72792	6.98868	4.45943	5.72792	5.45943	4.39232	6.26679	6.24793	6.78136	5.20945	7.87652	6.18982	6.2854	6.72792	6.39232	6.74147	5.2854	6.22882	6.65821	7.82655	7.2854	3.16993	5.04439	6.53916	7.17991	7.39232	6.59991	5	7.3837	6.02237	4.9542	7.76818	6.12928	6.89482	6.55459	6.80735	6.22882	7.12928	6.44294	6	6	7.33985	7.42626	6.12928	6.40939	7.5157	6.35755
HCLS1	10.0498	10.3998	9.10066	10.3443	10.0914	9.93369	8.66534	10.42	10.6248	10.4168	11.4533	10.5187	9.96145	10.032	11.188	10.352	11.3163	9.55651	10.6573	10.268	12.3545	12.7869	9.94251	10.8376	10	9.21189	10.0362	9.75656	12.6218	11.3826	9.15228	10.9958	9.41574	9.74147	11.1163	10.4429	10.6055	9.51373	10.7237	9.86419	9.73302	10.6064	9.91886	12.0144	10.9166	11.8708	11.8134	11.1293	11.4419
CTSC	12.2703	14.4603	11.994	14.0484	13.4311	13.9111	11.5589	12.2345	13.8301	11.1643	15.2496	14.3026	14.1889	13.7638	13.8502	14.5722	13.5944	12.5591	16.3367	15.0473	15.0337	14.8263	14.1407	12.3523	11.7334	11.3202	13.1365	14.9704	15.5414	13.1225	10.7022	15.0206	13.4361	14.1891	14.637	15.0308	15.0293	12.2609	14.0356	15.0829	12.057	13.3813	11.8978	15.108	16.2463	15.3105	14.3731	15.1518	13.991
NIFK-AS1	9.7364	9.67948	9.94983	9.05799	8.07682	9.28771	9.39017	10.5068	9.26913	8.74483	8.89178	10.0701	9.93958	9.16742	9.36413	9.1472	9.11634	9.30606	9.04166	9.76155	8.85487	8.84862	8.82655	6.89482	9.71081	8.74483	9.70908	8.17991	8.31288	9.10591	9.93221	9.40939	9.18239	8.94544	9.76984	8.8857	8.21432	9.09011	9.42417	9.35755	9.88722	9.04439	9.63118	9.09276	9.17742	8.33985	8.29921	9.26679	9.44501
EPN1	12.6391	13.1596	13.3246	13.0116	13.1085	12.695	12.914	13.2263	13.07	13.0731	13.0826	12.7682	13.2796	12.9816	13.0534	12.7495	12.6255	12.9796	13.568	12.8931	13.1193	12.0691	12.2866	12.8572	12.9989	12.6812	13.1897	13.0644	12.3769	12.138	13.9365	12.7848	12.6168	12.4429	12.6013	12.7607	12.8759	12.9767	12.9112	13.1983	13.5694	12.8051	11.891	12.6865	12.8775	12.8752	12.608	12.6604	13.9421
EPC2	11.1718	11.2912	11.1415	11.6733	9.28077	10.9248	11.6161	11.5137	10.3729	10.8525	11.1491	11.0835	11.2473	11.4278	11.461	11.7283	11.1144	11.5211	10.8533	11.6724	11.2969	11.4998	11.8681	7.78136	11.1911	10.9679	11.4094	11.4014	10.888	11.3712	9.50779	12.0802	11.577	11.5836	11.3614	11.0362	10.8122	12.3163	11.3185	11.5068	11.7603	11.0286	12.4714	11.8431	11.3487	10.6944	10.4273	11.5098	11.6662
CDCA2	5.88264	4.24793	5.24793	6.04439	4.64386	5.35755	4.9542	4.16993	5.75489	5.64386	6.2854	4.64386	5.70044	5.70044	5.70044	5.9542	5.2854	4.9542	4.08746	5.24793	6.26679	6.82018	5.08746	3.58496	4.39232	6.12928	5.20945	5.35755	6.30378	5.32193	6.26679	5.88264	2.32193	5.39232	4.9542	5.88264	5.67243	7.29462	4.9542	5	6.39232	4.9542	4.45943	6.33985	5.70044	5.49185	4.9542	5.78136	5.45943
MPEG1	9.21675	9.14211	7.21917	10.2009	7.97154	8.29462	8.07682	9.19476	9.55267	9.92333	10.6996	9.23122	8.56986	8.71425	9.13955	8.59991	10.4315	9.06878	8.98584	9.44294	10.388	12.4638	8.42626	9.73978	9.09011	8.04439	9.92481	9.29692	11.9982	10.8549	7.70044	9.51175	8.43879	8.83289	10.0112	9.39017	10.0334	9.20457	10.23	8.70736	8.28077	9.52552	8.26209	10.3966	9.62936	10.9535	9.58871	9.8009	10.9556
IGSF6	9.88111	9.41363	6.83289	9.26444	8.82337	9.01402	7.17991	8.76818	8.89785	8.87652	9.97585	8.70044	6.91886	8.80413	9.19229	8.05528	9.38154	8.21917	9.82496	8.31741	10.3015	10.5793	8.32193	9.95565	7.64386	7.59991	7.26679	8.58496	11.286	8.59619	7.17991	9.21432	7.8009	8.72792	9.0607	9.19229	9.84706	7.97154	8.59619	8.63662	8.26679	9.45327	7.33985	9.95565	9.11374	10.8549	10.4512	9.56415	10.0265
C1QC	11.1319	10.7591	8.72451	11.2473	10.6411	10.1189	9.58684	11.0634	11.374	11.7495	12.3636	11.1935	10.2761	10.375	11.5703	10.7674	12.6096	11.0334	11.937	10.749	13.7813	13.2671	9.69697	12.0918	10.5594	9.633	11.1144	10.2644	14.1176	11.4247	9.64024	11.7117	10.4252	9.9542	12.2536	10.8895	12.3026	11.218	12.3318	10.4388	10.3298	11.668	9.93074	12.7906	10.9801	13.2137	11.5784	11.9399	13.2143
SAMD13	9.92481	9.31061	9.36413	8.33092	7.86419	8.77808	9.22159	9.45533	8.82972	8.91289	8.71768	9.33985	9.17991	9.17742	9.29692	8.59246	8.50383	8.57365	7.47573	8.76487	8.65105	8.29002	8.27146	7.33092	9.52552	9.30606	9.39232	6.76818	8.01681	8.66888	8.81057	8.5812	9.24555	8.21432	9.39446	8.36632	7.8392	9.83289	9.01959	8.74147	10.1046	8.56605	9.2854	8.55459	8.03342	8.43045	8.46761	8.54303	8.87344
COA5	12.2461	11.7249	11.8154	10.8849	10.3783	11.2137	11.0908	11.4599	11.3348	11.0587	10.8541	11.4823	11.7846	11.1202	11.2515	11.0112	11.0464	10.9403	11.1092	11.0444	10.9337	10.8781	10.7322	9.52943	11.4424	11.3365	11.4533	10.4367	10.5147	10.5555	11.4014	10.9359	11.1805	10.9586	11.4435	11.1338	10.2515	11.2831	11.0341	11.3767	12.0126	10.9527	11.2222	11.041	11.1523	10.796	10.7952	11.3832	11.1904
TLR8	6.50779	6.22882	1.58496	6.26679	4.52356	4	4.24793	5.08746	5.88264	5.85798	6.85798	5.04439	3.58496	5.52356	7.05528	5.67243	7.29462	5.39232	6.26679	4.75489	8.55075	9.36851	6.40939	3.90689	4.85798	4.64386	4.80735	6.49185	9.13443	6.94251	1.58496	7.01123	5.08746	5.67243	6.08746	7.12928	7.14975	5.52356	5.49185	5.49185	4.58496	4.90689	5.42626	8.18488	7.37504	8.17991	5.35755	7.34873	6.96578
ITGAM	9.07414	10.1972	7.03342	9.31967	8.69	9.23122	7.55459	9.01402	9.65464	9.55651	10.3276	9.13443	8.42206	9.56796	9.75489	8.31741	10.6202	8.53528	10.7364	8.47978	10.8657	11.6416	9.11114	9.42836	8.23362	6.62936	8.17991	9.98726	11.66	9.35094	5.85798	8.93074	8.67243	9.71253	10.2808	10.585	10.584	8.82655	9.66356	9.50779	8.04985	8.68299	8.46352	10.0553	10.5314	11.1611	8.95128	10.2831	10.7091
RRM2	8.62571	7.75489	7.41785	8.72451	5.80735	7.04439	7.87652	6.74147	8.29002	8.77149	8.99435	6.9542	9.29692	8.34873	8.07682	8.45533	8.35315	8	7.75489	7.06609	8.61102	9.61655	7.81378	5.85798	4.75489	9.55459	6.14975	8.45943	8.90388	7.86419	9.91588	8.55075	6.50779	8.18488	7.59991	8.6865	8.65105	8.8392	7.50779	8.05528	8.48784	7.09803	5.49185	9.14466	9.18488	8.48382	9.01959	8.11894	8.48784
MYO1F	9.34207	9.66356	7.87036	9.38802	9.37287	9.21432	8.62936	9.10066	9.60548	9.50184	10.7356	9.49785	8.65821	9.03342	9.58871	8.36194	10.5689	8.55842	9.89633	8.46352	11.2732	11.585	8.03892	10.3869	8.7879	8.20457	8.95128	9.02237	11.6371	10.0154	8.2384	9.89936	8.52748	8.98584	9.72451	9.80252	9.89178	8.30378	9.71253	9.16742	9.03342	9.51175	8.17493	10.5498	10.2923	10.8978	10.6795	9.82337	10.7134
NDUFA3	12.5753	12.2164	12.6314	11.207	12.6537	11.5078	11.5887	11.7875	12.2764	11.96	11.3826	11.7532	12.6448	11.628	11.2342	10.6978	11.2825	10.8416	12.3236	11.6036	11.6298	11.0828	11.041	13.3565	11.9344	11.3707	11.6768	11.2503	11.3465	10.5575	13.6284	10.676	11.3788	10.5878	11.6411	11.6211	11.2234	10.9658	11.557	11.4888	12.3701	11.4445	11.1849	11.7752	11.3756	11.7444	12.0441	11.6466	12.0423
BIRC5	7.65821	6.88264	7.7211	7.39232	6.78136	6.32193	7.15987	6.59991	8.04985	8.20945	7.80735	6.37504	8.49985	7.62205	6.82018	7.66534	7.43463	6.75489	7.17991	6.30378	7.98299	8.40088	6.45943	7.65105	3.90689	8.60363	5.20945	7.2854	7.79442	6.62936	10.8971	7.65105	4.80735	6.84549	7	7.56986	7.40939	8.79766	6.61471	7.30378	7.76155	6.12928	5.49185	7.98868	8.35755	7.97154	8.17493	7.20945	7.62936
LAIR1	9.31967	9.22882	7.10852	9.36194	8.27146	9.30606	7.69349	9.35755	9.14211	9.62571	10.0539	8.99435	8.16491	8.73132	9.82972	8.69697	10.4848	8.50779	9.56605	8.74483	11.4168	11.7004	8.59246	9.61287	8.67948	7.7211	8.633	8.90087	11.9625	9.51767	7.09803	9.40514	8.41363	8.99152	10.043	9.31061	10.5216	9.01681	9.79766	8.28077	8.32643	9.52356	8.24317	10.7541	9.35315	11.0084	8.7879	10.0126	10.5755
IFI16	11.1843	12.0654	9.13186	12.0189	10.1254	10.851	9.45533	12.1128	12.0881	11.2107	12.7315	12.3498	11.7628	11.7969	12.1491	11.5887	11.7603	11.1261	12.4934	12.4226	12.5258	13.0135	12.2288	9.72962	10.8297	10.0566	11.0175	11.2003	12.9414	11.9944	9.56033	13.0605	11.3072	11.4136	11.2935	11.7039	11.2473	12.4401	12.9696	11.6983	9.87652	11.8443	10.6184	12.4909	12.5524	12.561	12.5471	12.3606	12.3465
CSTA	6.65821	6.83289	3.70044	6.64386	7.06609	6.06609	4.45943	6.02237	7	5.67243	7.48382	5.78136	5.32193	5.49185	7	5.64386	6.10852	4.58496	7.58496	5.12928	7.80735	8.58871	6.79442	6.96578	5.08746	4.45943	4.24793	6.74147	8.64746	6.56986	3.58496	6.14975	5.78136	5.20945	6.32193	8.13443	6.9542	5.45943	6.79442	5.2854	4.24793	6.02237	4.16993	7.27612	8.12412	9.17243	8.84549	7.03342	7.62205
NUF2	6.30378	6.30378	6.90689	6.22882	4	5.58496	5.64386	5.61471	6.85798	7.10852	6.42626	5.80735	7.31288	6.59991	5.90689	6.74147	6.24793	5.88264	5.16993	5.80735	6.33985	7.44294	5.52356	0	4.75489	7.18982	5.39232	6.10852	6.32193	5.39232	8.32193	6.47573	4.39232	6.33985	6	6.44294	6.04439	8.26679	5.80735	5.75489	6.10852	5.70044	4.08746	6.75489	7.63662	6.35755	6.2854	6.6865	5.78136
CD86	8.33539	8.3837	6.06609	7.96	7.70044	7.37504	6.67243	7.98868	8.69	8.04439	9.49985	8.2854	8.20945	7.96578	8.26679	6.83289	9.16239	7.15987	9.36851	7.22882	9.93811	10.3912	8.36632	8.29921	6.83289	6.44294	6.55459	7.80735	10.29	8.77149	5.42626	8.25267	7.66534	7.62205	8.21432	8.47573	8.71081	7.97728	8.70736	7.58496	6.58496	7.93664	6.76818	9.43671	9.59059	9.99435	10.0967	9	9.24079
PTPRC	9.5216	9.93221	6.40939	9.96434	7.47573	9.40727	7.92481	9.19967	9.66534	9.56415	11.5362	9.44087	9.31741	9.68124	10.4988	8.65821	11.3309	8.53916	9.4818	8.90388	11.7022	13.6569	9.73302	7.76155	9.25974	8.92778	9.10591	9.43463	12.9326	12.4375	5.78136	11.4215	9.37504	9.84392	9.92333	10.4429	10.3432	9.31061	10.0593	9.63118	8.33092	9.62388	8.97728	11.6225	12.0718	11.0007	11.2396	10.9189	10.7151
LUM	8.93369	9.60363	5.49185	11.2912	10.3641	10.3805	10.6528	9.35535	13.463	10.7665	12.2515	10.9009	10.4645	10.5137	13.3407	13.3232	11.1892	4.39232	12.6246	11.4041	13.9974	14.8213	11.5565	12.3098	10.9837	7.75489	10.0553	12.84	13.1129	12.8234	10.4073	10.9381	9.08746	10.7936	10.9315	13.3281	12.0761	8.13443	12.9719	12.7425	4.45943	9.76653	6.16993	14.309	12.1437	14.0906	13.4561	13.7905	13.7807
BAZ2B	11.8792	11.9289	12.0351	12.245	10	11.9912	11.7356	12.1802	11.4883	11.4798	12.1901	11.6904	11.6569	11.9129	12.1497	12.5038	11.6917	12.4798	10.6644	12.7112	11.9901	12.1963	12.4956	9.07948	11.8967	11.8541	12.0888	11.8708	11.4702	12.0084	11.4589	12.4795	11.8361	12.4273	12.2447	11.7628	11.3382	12.5425	11.9177	12.3929	12.6845	11.6027	13.0218	12.5976	11.9326	11.0077	10.9196	12.0206	12.3359
FCER1G	10.3674	10.6027	8.12928	9.75989	9.72962	8.99718	8.08215	10.0238	10.4471	9.64205	11.0189	10.0056	9.01123	9.31967	9.74315	9.48985	10.6357	8.88874	11.3526	9.38154	11.7279	11.5304	9.07146	10.42	9.23122	7.7211	9.10852	9.31967	12.1818	10.9061	8.32643	9.68825	8.8009	9.04439	10.6221	9.98299	11.0423	9.37069	10.0835	9.40939	8.11894	9.97298	8.34873	11.4083	10.3208	11.8126	11.2444	10.5915	11.2354
DOCK2	8.52748	8.64746	6.44294	9.15987	7.93664	8.29002	7.47573	8.60733	9.13186	9.29002	10.4868	8.97441	7.9542	8.56605	9.10329	8.30834	10.1611	8.19967	8.88264	8.11374	10.7372	12.1383	8.65821	7.2384	8.02237	7.53138	8.09276	8.53528	11.6887	10.6064	6.84549	10.0014	8.2384	8.76487	9.33985	9.34651	9.60548	8.3966	9.19229	8.57365	7.80735	8.85175	8.15987	10.5333	10.4019	10.4305	9.69523	9.61839	10.0417
LCK	7.73471	8.19967	5.70044	8.49985	7.43463	7.85798	5.72792	6.82018	7.94251	6.65821	9.85331	8.69697	7.29462	7.43463	7.90087	7.62936	9.2738	7.45943	7.94251	7.90689	9.0954	11.3432	6.08746	9.02514	7.66534	7.99435	7.67948	7.37504	11.0126	10.0861	7.91289	9.64386	6.35755	6.9542	8.19476	8.36194	7.65821	6.22882	8.33985	7.78136	7.65105	7.80735	6.61471	9.70217	9.87958	9.29921	8.90087	8.29921	8.77149
CYC1	13.1018	12.6856	12.375	11.9159	12.2033	11.5911	12.6239	12.2091	12.3259	13.2229	11.9388	12.5265	13.0821	12.3775	11.9465	11.9293	11.7903	11.6119	12.5098	12.0808	12.0532	11.8297	11.1267	11.7582	12.3029	11.7855	12.5694	12.0081	11.7793	11.8715	13.2564	11.7385	12.1839	11.5854	12.2521	12.1389	12.1066	12.2556	11.9794	12.3824	12.9496	11.6965	11.8214	11.9333	11.9897	12.1855	11.9622	12.32	12.5159
CLCN7	12.5483	12.8382	12.6085	12.5536	11.8114	12.8078	11.9061	12.4891	12.4778	11.9758	12.7773	12.6618	13.2874	12.8275	12.4001	12.758	12.4142	12.7891	12.4686	12.9012	12.462	12.4331	12.2408	10.0098	12.6434	12.5253	13.6011	12.475	12.245	12.2744	13.0705	12.5216	12.9645	12.7351	12.7345	12.5651	12.5807	12.2685	12.6046	13.1064	12.8842	12.5519	12.3742	12.4471	12.8671	12.006	11.363	12.7748	12.9073
TNFSF13B	7	7.90689	6.39232	7.56224	6.50779	7.13955	6.70044	6.71425	7.67948	6.94251	8.66888	6.91886	7.19967	6.9542	7.76818	6.71425	8.90087	6	8.41785	6.39232	9.75489	10.4398	7.34873	9.66	6.83289	6.52356	6.6865	6.6865	10.196	8.97441	6.71425	8.69	6.96578	6.53916	7.29462	8.17991	7.88874	7.44294	8.71081	6.45943	5.80735	7.65105	6.02237	8.99152	8.35315	8.89785	8.71081	8.85798	8.65105
DTL	8.19476	8.77149	7.07682	8.3837	5.70044	7.3837	6.96578	6.22882	7.60733	8.21917	8.12928	7.46761	9.22882	7.67243	7.47573	7.75489	7.31288	8.29462	7.59246	7.55459	7.67948	8.46352	8.79766	6.52356	7.18982	7.85175	8.88264	9.51175	7.98868	6.56986	7.90087	7.2384	6.96578	9.25974	7.49985	8.53916	7.76818	8.56224	7.39232	8.24317	6.89482	7.71425	7.21917	8.77808	9.5812	8.12928	7.93074	9.76487	8.29921
KIF20A	7.2854	6.37504	8.87652	7.97728	4.32193	6.98868	7.62936	6.80735	8.27612	8.38802	8.01681	6.64386	8.69697	8.14975	7.46761	8.08746	7.41785	7.65821	6.32193	7.04439	8.02237	8.26679	6.45943	0	5.08746	8.90388	5.61471	7.40939	7.53138	5.93074	9.35094	7.83289	4.75489	7.24793	7.43463	7.69349	7.62205	8.37938	7.09803	7.10852	8.53916	6.65821	5.49185	8.224	7.8009	7.33092	7.43463	7.08746	8.05528
NCAPG	6.64386	5.9542	7.53916	6.64386	4.08746	5.20945	6.02237	5.35755	7.11894	7.24793	7.25739	5.35755	7.53138	6.93074	6.6865	6.80735	6.39232	6.06609	5.42626	6.18982	7.15987	8.09803	6.53916	3.70044	3.16993	7.85175	5.20945	6.67243	7.32193	6.22882	8.07146	6.90689	4.16993	6.50779	6.18982	7.2384	6.67243	8.43045	6.08746	6.76818	6.74147	5.45943	5.08746	7.21917	7.19967	6.2854	7.36632	6.75489	6.80735
NCF4	8.08215	8.86109	6.35755	8.37938	8.66534	7.94251	6.49185	7.71425	8.65464	8.00562	9.40301	8.17991	7.3837	7.56224	8.24793	6.76818	9.09803	7.35755	9.03067	7.59246	9.77149	10.3264	6.35755	9.60733	7.26679	6.67243	7.94251	7.87652	10.4429	8.69	7.16993	8.23362	7.42626	7.2384	8.54303	8.89178	8.49586	6.85798	8.96578	7.8392	6.44294	8.54689	6.6865	8.90989	9.11634	9.88417	9.75822	9.0634	9.34651
GRPEL1	11.1124	10.8431	10.5784	10.4062	10.1046	10.1586	10.5118	10.5362	10.6257	10.8925	10.3837	10.5859	11.0147	10.6055	10.4625	10.5925	10.29	10.1923	10.4635	10.5821	10.6795	10.5555	10.2538	9.71253	10.5255	9.99152	10.6156	10.2046	10.2784	10.341	10.007	10.388	10.2935	9.88722	10.8057	10.3859	10.0861	11.0203	10.7056	10.5245	10.8994	10.4868	10.5517	10.7936	10.2877	10.6733	10.6698	10.633	10.9388
KIF14	4.58496	4.45943	5.55459	5.93074	2.32193	4.39232	5.32193	4.45943	5.61471	6.67243	6.42626	4.24793	6.33985	6	5.78136	6.33985	5.70044	5.58496	3.80735	5.32193	6.06609	6.79442	5.16993	3	3.45943	6.40939	3.45943	5.2854	5.72792	5.83289	6.06609	6.20945	3.16993	5.58496	5.12928	5.70044	5.42626	8.31288	4.58496	5.2854	5.58496	4.32193	4.45943	6.50779	6.79442	4.9542	4.90689	5.52356	5.88264
SFRP2	7.64386	6.39232	4.32193	9.35315	9.90989	8.95128	8.18488	7.39232	14.3526	9.40939	11.1586	9.49785	10.8681	10.0914	13.0848	11.9887	10.9929	1.58496	12.0768	10.0539	13.4984	14.8503	10.3376	12.3877	8.52356	5.08746	9.36413	12.3362	11.9873	11.6298	6.20945	8.62936	7.2384	8.87036	9.25267	12.9476	12.9029	8.03342	10.5028	12.403	1.58496	7.8009	2.80735	14.0054	11.0821	14.1059	14.2195	13.602	15.7578
OIP5	4.64386	4.58496	5.58496	4.08746	3.80735	4.64386	4.58496	4.64386	4.90689	4.80735	4.9542	4	5.49185	4.70044	4.75489	4.32193	4.08746	4.75489	4.64386	3.58496	4.9542	5.67243	4	2.58496	4.16993	5.08746	4.52356	5.04439	4.9542	3.16993	5.72792	3.45943	4.16993	4.70044	3.80735	5.49185	4.58496	5.83289	4.64386	4.85798	4.9542	3.80735	3.16993	4.58496	5.42626	5.24793	4.80735	5	5.35755
THEMIS2	11.3554	11.7964	8.81378	11.9024	11.3625	11.8944	10.8963	11.8607	11.7104	10.207	12.099	12.365	11.4078	11.7121	10.865	11.5083	11.5999	10.446	12.6101	12.0485	12.014	11.5892	12.0522	10.4242	11.0021	8.88264	10.623	12.3426	11.8903	11.3718	7.60733	11.576	11.9498	11.5517	12.1193	11.5994	12.2294	10.8065	11.5459	12.0206	10.4553	10.9951	10.7168	11.6698	12.4924	11.6271	12.0808	11.8622	12.5682
PARVG	8.86728	9.21189	6.75489	8.60363	8.8009	8.81698	7.45121	8.76818	8.98014	8.75154	10.0795	8.64386	8.224	8.12412	8.91886	7.69349	9.62205	7.76155	9.22882	8.04439	10.3674	11.0382	7.40939	9.86419	8.06609	6.40939	7.66534	7.71425	10.7448	9.19722	7.07682	9.10591	7.85798	8.10852	9.05799	9.05799	9.05528	7.50779	8.8392	8.224	7.97728	8.92481	7.53916	10.0768	9.2854	10.2396	10.1267	9.34207	9.56415
APOO	10.5382	9.76321	9.39874	9.09011	8.84549	8.97441	9.1472	9.3966	9.64746	10.7279	9.3015	9.6987	10.23	9.5216	9.20457	9.01123	9.05799	8.90689	9.43045	9.44708	9.3966	9.09011	9.19967	8.08746	9.72962	8.84862	9.10591	8.97728	9.14466	9.12412	8.79766	8.79766	9.64386	8.87958	9.45121	9.1472	9.03342	9.48985	9.81218	9.52356	9.77314	9.37287	8.94837	9.17742	9.29462	9.67772	10.0417	9.69	9.69697
ST3GAL5	15.3218	14.2592	13.1578	14.2269	13.2081	13.3464	13.4077	13.2546	13.3595	12.4916	14.1391	13.9115	14.0054	13.7444	13.7923	13.8882	13.0721	14.188	13.4239	14.098	14.9005	13.37	13.8036	12.1864	13.4732	13.2894	13.9797	13.4206	13.6885	14.5399	13.8103	14.539	14.0051	13.7681	14.5726	13.8641	12.7097	14.9853	14.129	13.9728	14.9667	13.4027	14.4846	14.4574	14.3703	13.3005	13.5062	14.0144	13.6234
DCN	9.81378	9.5812	7.41785	11.2052	10.1923	10.8963	9.93074	11.4414	14.3967	11.4767	12.0858	11.0314	11.7039	10.3815	13.6078	13.4027	11.5018	2.80735	12.525	11.888	13.9974	14.6704	10.7846	12.0908	12.2857	7.49985	10.6795	12.7252	13.3106	14.4068	10.599	10.374	9.33092	10.7582	12.3791	12.8317	12.4767	9.09011	12.8663	12.412	4.08746	9.93664	8.05528	14.5959	11.5018	14.0211	13.2332	13.4439	15.216
LY86	8.64024	7.70044	6.18982	8.18982	7.97728	6.6865	6.59991	7.93074	7.67948	7.98299	8.92184	7.96578	6.49185	7.52356	7.30378	6.56986	8.67243	7.2854	8.7211	7.10852	8.87958	9.77643	6.76818	8.98584	6.85798	5.58496	6.59991	7.24793	9.78953	8.16993	6.20945	7.8392	7.01123	6.82018	8.31288	8.08215	8.40088	7	8.37938	7.14975	6.6865	8.39232	6.62936	8.21917	7.93074	10.4094	9.33092	8.44294	8.74819
SRGN	11.9095	11.1935	8.01681	11.8742	9.84392	10.9218	9.37287	10.7082	11.2426	10.388	11.9636	10.6733	12.2456	10.5196	11.4671	10.9144	12.0303	9.87344	11.4823	11.4522	12.2589	12.7275	11.4974	10.3783	10.6375	9.24317	11.2656	10.6653	13.0888	12.9106	9.86419	11.5241	11.1662	10.8146	11.1849	11.4732	11.4988	10.9816	11.6059	10.2703	9.78136	11.098	11.7224	12.2986	12.4017	12.8335	12.2915	11.5512	12.0532
AIF1	9.40301	9.51964	6.75489	9.59246	10.4635	8.5157	7.82655	9.92926	10.0238	9.29002	10.5727	9.74147	8.69	8.9571	9.11634	8.36632	9.97728	8.97728	10.7004	8.94544	11.2527	11.0987	8.44294	11.8206	8.50779	7.62936	8.59619	8.2384	11.5882	9.39874	8.43879	9.49185	8.43045	8.26679	9.74315	9.5812	9.37504	8.57365	9.91439	8.74147	7.92481	9.67243	8.13955	10.3663	10.0098	11.7969	11.9241	10.0848	10.6284
MND1	6.75489	6.96578	5.61471	5.90689	4.9542	5.12928	5.04439	5.24793	6.70044	5.2854	5.67243	5.64386	7.63662	6.32193	5.90689	5.90689	5.32193	5.67243	6.42626	5.55459	6.16993	6.42626	5.88264	3.32193	4.32193	5.42626	4.16993	5.85798	5.90689	4.52356	7.52356	5.39232	5.67243	5.90689	5.78136	6.33985	5.32193	6.84549	5.80735	6.16993	5.2854	5.2854	4.24793	6.83289	6.53916	6.10852	7.25739	6.84549	5.67243
PPP1R18	10.8796	11.7669	10.3945	11.7557	10.792	10.8439	10.7599	11.1408	11.9841	10.9944	12.1482	11.6676	11.4273	11.3359	11.7372	11.5713	11.5401	11.7448	12.4081	11.7524	12.5394	12.8952	11.7224	10.2738	10.8471	10.2935	11.2052	11.5018	12.6138	11.5718	10.2958	11.7147	10.7887	11.4351	10.9794	11.5167	11.2975	11.7707	11.6165	11.3998	11.6684	11.3641	10.5382	12.2822	11.9114	11.9947	12.5073	11.9001	12.2339
POGZ	12.2276	12.933	13.2305	12.6887	11.168	13.4255	13.1957	13.0933	12.6885	13.2072	12.5793	12.7492	12.6891	12.6027	13.19	12.8899	12.7127	13.128	11.6715	13.0989	12.8214	13.0222	12.5994	9.26679	12.8927	12.7058	12.7343	12.1846	12.0928	12.2949	11.7065	13.0123	12.5992	13.1097	13.1592	12.7616	11.9762	13.4303	12.5006	13.3923	13.7047	12.6307	13.3439	13.2186	13.3358	11.7351	11.7777	13.111	13.3323
MRPS12	11.0334	10.584	10.3859	10.1447	10.9571	9.88264	9.8857	10.0888	10.3597	10.9837	10.1923	10.1573	10.7665	10.2819	9.95855	9.83763	9.76155	9.80574	10.7194	10.0795	10.268	9.59619	9.2854	11.233	10.098	9.74987	10.196	10.207	9.75656	9.46964	11.7069	9.783	10.0768	9.40514	9.79279	10.0674	10.1189	10.2703	10.2408	10.2288	10.5108	10.0375	9.18982	10	9.96145	10.8742	10.5038	10.0993	10.6707
KIT	9.58684	8.04985	11.1137	11.2969	5.75489	9.22641	11.5003	9.86573	9.50978	11.9723	10.2761	12.3764	8.02237	8.8009	11.2276	10.4919	9.40727	11.007	7.35755	9.98157	7.91289	9.55075	10.0634	0	10.6511	11.1098	10.7657	9.40727	8.37069	10.6421	7.24793	9.67596	7.07682	8.84235	9.3837	7.34873	10.2021	6.52356	7.76818	9.29002	11.2825	8.224	11.1561	9.31288	8.74483	7.16993	7.39232	7.86419	11.6996
CENPE	6	6.04439	7.13955	6.59991	4.64386	5.85798	6.76818	5.2854	7.20945	6.47573	7.2854	5.39232	7.40088	7.16993	6.93074	7.01123	6.94251	5.58496	5.78136	5.72792	7.35755	8.32193	6.89482	1.58496	5.61471	7.43463	6.78136	7.07682	7.2384	6.39232	6.91886	7.34873	4.75489	7.01123	6.2854	7.62936	6.84549	9.11374	6.02237	6.56986	7.48382	5.12928	6.75489	7.76818	7.70044	6.58496	6.37504	6.96578	7.32193
CEP55	6.70044	6.62936	7.12928	7.3837	4.75489	6.42626	7.24793	6.56986	7.70044	7.36632	7.85175	6.49185	8.39232	7.62936	6.97728	7.5157	7.29462	6.42626	6.40939	6.85798	7.96	8.36632	7.07682	4.80735	5.04439	7.61471	5.42626	7.42626	7.65105	6.33985	7.54689	7.33092	5.75489	6.98868	6.55459	7.31288	7.30378	8.58871	6.44294	7.16993	7.5157	5.97728	5.58496	8.18982	8.17991	7.56224	8.03892	7.43463	7.49985
CTSA	12.8414	13.8429	12.5691	13.2784	12.9091	13.1782	11.6834	12.9337	13.4476	12.8156	13.2655	13.0937	13.7542	13.3008	12.7657	13.2415	12.5187	11.7048	14.2838	13.7427	13.3159	13.4063	13.0921	12.3791	12.5491	12.1539	13.3908	13.2131	13.3461	12.5399	13.1818	13.3134	12.7938	12.8341	13.1075	13.4515	13.292	12.9374	13.5469	13.5675	12.9509	13.1111	12.0286	13.3718	13.8077	13.7353	12.8279	13.7226	13.4776
MPZL2	14.4582	14.4554	12.986	14.8931	12.7313	14.1592	12.5882	13.8607	13.9062	12.7436	14.8506	14.0412	14.8297	14.4852	14.085	13.715	13.8166	14.2299	14.3935	15.2076	14.6724	13.8245	14.5944	11.1273	13.1805	12.9821	13.726	14.4179	14.762	12.1144	10.9315	15.549	14.0605	14.3642	14.7111	14.7351	14.0785	14.7736	14.2145	14.4687	13.5616	13.1176	13.3578	14.6275	15.2419	14.3343	14.4282	14.9178	14.2014
C1R	10.446	11.1402	9.58308	11.6479	11.115	10.2784	10.0042	10.2095	13.3476	12.8773	12.5772	11.9061	10.6662	10.6935	12.2574	12.4993	11.7469	12.1408	12.8826	11.0021	13.3171	13.7107	10.3542	13.3211	11.3891	8.80413	10.5275	10.7279	13.6765	13.0218	9.71768	12.0681	9.61102	9.72792	11.1743	11.5584	11.4388	10.1228	12.5906	11.0715	10.5746	10.7168	9.19476	13.9505	11.6362	13.1777	13.8407	12.0151	14.4867
GALNT7	13.0109	12.9703	12.6064	13.0563	10.7698	12.1932	10.5324	12.5894	12.3929	10.3891	12.7478	12.7952	13.4335	13.2114	12.5375	13.8094	12.2476	12.7134	12.4299	13.2982	12.511	12.7183	13.3117	8.80735	12	12.3134	13.6035	12.6786	13.0145	13.0037	11.3614	13.4495	13.1975	13.1154	13.0135	13.1687	11.697	13.7342	12.9775	13.5567	12.3095	12.1415	12.3357	13.1938	13.6003	12.3256	12.5603	13.4394	11.9556
AIMP2	10.3923	10.2912	9.91289	9.93074	9.11374	9.85487	10.2923	9.97871	10.2923	10.4157	9.8392	10.0265	10.8765	10.4041	9.78627	9.72281	9.53722	9.34651	9.95128	9.73978	9.90989	9.51964	10.0485	6.83289	10.4367	9.56224	10.1923	9.91439	9.49785	9.52552	9.59619	10.0056	10.4073	9.46557	9.84862	9.94983	10.0293	10.6917	10.3399	10.1319	10.6303	9.90689	10.0647	10.1137	9.77643	10.3298	9.64746	10.1687	10.062
PDGFRL	12.7522	12.7914	11.6266	11.7125	11	11.4142	9.45943	11.7969	11.9719	10.7682	12.0937	12.9239	12.1254	11.4944	11.7495	11.9944	11.8638	12.9257	12.4951	12.7674	12.0289	11.9084	11.899	8.89785	11.7091	11.5622	12.0765	11.3832	12.0063	12.3813	11.9133	11.9509	11.3214	11.6087	12.384	11.3891	10.8719	11.9869	12.1232	11.431	12.4709	11.5406	11.7035	12.0102	12.3154	11.144	11.6078	11.7912	12.1206
FAM193B	10.4378	10.8564	12.2021	10.4898	10.3794	11.7756	11.2027	10.9564	10.8978	10.5803	11.1687	11.0761	10.6935	10.1241	11.2814	10.8001	10.769	10.941	9.53333	10.6874	11.0728	11.0855	8.90388	10.0566	10.8842	11.0126	10.9837	9.90388	10.2761	9.80574	12.2064	11.0735	9.97154	10.2384	11.1824	10.3859	9.93958	10.4696	10.1624	10.584	12.1431	11.3772	10.9751	11.3247	10.2969	10.2216	10.9256	10.7465	11.2837
CSF2RB	8.15482	9.04712	5.85798	9.77314	7.33092	8.48382	7.11894	7.82655	9.47978	8.21917	10.6184	7.63662	7.07682	8.75489	8.46761	7.96578	9.55842	7.5157	8.43463	8.76818	9.99577	11.2952	8.15482	8.07682	7.61471	7.09803	8.31741	8.79766	11.8427	10.4838	5.64386	9.08215	7.63662	8.59619	8.68299	9.33985	9.97585	8.01681	8.80735	8.41785	7.8009	9.38586	7.52356	9.6865	10.6475	9.96145	10.5613	9.30606	10.3498
ERG	10.5382	9.18239	7.90689	10.332	6.71425	10.0098	9.52748	10.7632	10.421	9.74483	10.2946	9.99152	10.196	9.27612	10.0485	10.3966	10.1749	9.20945	8.88264	11.5088	10.4798	10.0967	9.88111	6.30378	10.3276	9.37938	11.1743	7.64386	10.0566	9.83447	9.3015	9.3443	8.91588	9.84078	10.4717	9.33316	8.8857	8.47978	8.79766	9.86419	10.6865	10.7814	10.5058	10.3026	9.16491	8.87036	9.34207	9.36413	11.2491
FOXM1	7.2854	7.75489	7.56224	7.90087	5.42626	7.47573	8.05528	7.08746	8.13955	8.66888	8.18982	7.49985	9.11894	8.36632	7.33092	8.27612	7.7879	7.6865	6.97728	7.05528	8.39232	8.78463	7.52356	4.58496	6.04439	8.81378	6.78136	7.75489	7.87036	6.49185	9.30378	7.74147	6.50779	7.7879	7.58496	7.99435	7.9542	8.86109	7.21917	7.96578	8.75489	7.33985	6.40939	8.62205	8.74483	7.29462	6.50779	7.62936	8.53138
SAMSN1	5.61471	7.22882	3.45943	7.31288	5.97728	6.18982	5.20945	5.83289	7.01123	6.97728	8.49185	6.61471	7.05528	6.42626	7.15987	5.70044	8.45533	5.04439	7.22882	6.40939	9.23362	9.64386	7.81378	5.58496	5.88264	6.40939	6.16993	6.42626	9.75989	8.71081	4.52356	7.93074	6.82018	6.06609	7.20945	7.34873	7.09803	7.19967	8.03342	6.32193	5.32193	7.14975	5.85798	8.58496	9.36413	8.19967	8.87958	7.56224	8.09803
CD53	10.633	10.332	6.89482	9.78627	9.04712	9.64566	7.65821	9.50383	10.0238	9.76155	11.1427	9.90238	9.02791	9.67948	10.5897	9.04712	11.2312	8.62936	10.5411	8.96867	11.785	12.7568	9.47371	9.23601	9.17243	8.27146	8.56224	9.57175	12.7543	11.236	6.49185	10.7895	8.90689	9.55075	10.5008	10.268	10.8634	9.37287	10.3987	9.52943	8.40088	9.84078	8.74483	11.7082	10.8122	11.6475	11.2408	10.933	10.8564
MAD2L1	8.33092	8.58496	8.30834	8.3966	6.58496	7.19967	7.67948	7.65105	8.01681	7.56986	7.94837	7.62205	9.21189	7.96	7.85175	7.91886	7.74819	7.47573	7.47573	7.62205	7.87036	8.61839	7.73471	4.08746	7.39232	8.3443	7.91289	8.62205	7.82655	7.73471	8.75822	7.76155	7.27612	8.24317	7.84549	8.54303	8.40088	9.16742	7.32193	8.15987	7.84549	7.56224	7.61471	8.10329	9.11114	8.33539	8.09803	8.42626	7.62205
IL10RA	9.61471	9.88264	7.90689	9.97585	8.7211	9.15735	7.27612	8.64746	9.66356	10.0607	10.8218	10.1787	8.9571	8.8392	9.65642	8.54689	10.7903	8.26679	10.275	9.10329	10.9241	12.1731	9.17493	9.97011	9.57365	8.36194	10.7846	9.15482	11.9267	11.3918	7.40939	10.0526	8.77808	9.13955	9.69349	9.89936	10.3718	8.61839	9.57365	9.33762	9.56033	9.21189	8.58871	10.5343	11.0954	10.7474	10.0647	10.2456	10.4594
CD84	8.89482	8.62571	4.58496	8.52356	6.91886	8.57743	6.53916	8.15482	7.97728	8.9629	9.84235	8.04439	7.17991	8.39232	9.10591	8.20457	10.3945	7.8392	8.64746	7.49185	10.6564	11.1235	8.18488	7.91289	7.85798	7.62936	7.66534	7.9542	11.1793	9.40088	5.2854	9.3837	7.66534	8.53528	9.63844	8.46761	10.0539	8.71425	8.57365	8.14466	6.76818	8.7879	8.41785	10.7013	9.36632	9.51964	8.81698	9.49185	9.76653
C1QA	11.5078	11.794	9.50383	11.7026	12.0182	10.2192	9.41151	11.1157	11.838	11.6515	12.263	11.66	10.599	10.6027	11.8788	10.9151	12.8566	10.8788	12.7985	11.0668	13.9098	13.366	10.9462	14.5661	10.7048	9.52552	11.0464	11.3276	14.5465	11.4548	10.5575	11.849	10.3729	9.78627	12.5401	11.6786	12.2773	11.1357	12.695	10.7339	10.0112	11.7768	9.96723	13.3719	11.411	14.0486	11.6702	12.2426	13.2675
NEK2	6.33985	5	5.67243	5.67243	4.32193	5.20945	5.85798	5.42626	6.56986	7.8009	6.53916	5.24793	8.07682	6.98868	5.32193	6.59991	6.04439	5.55459	5.08746	5.52356	6.06609	6.98868	5.35755	2.58496	3.58496	7.19967	4	5.55459	6.06609	5.2854	7.82018	6.08746	4.39232	6.39232	5.42626	6.52356	5.85798	8.83289	5.78136	5.93074	6.37504	5.08746	3.70044	6.52356	7.30378	6.20945	6.22882	5.88264	5.93074
MMRN2	11.7087	10.9578	8.67596	12.4911	8.55459	11.5182	10.5689	12.0039	11.8584	11.7013	11.6008	11.4131	12.0492	11.2819	11.4231	11.7427	11.7932	10.7549	10.9121	12.9381	11.6537	11.2088	10.8376	7.56986	11.8514	10.5008	13.0281	9.633	11.4712	11.4813	10.9794	10.8742	10.7099	11.5689	11.611	11.1235	10.7814	10.543	10.7142	11.5275	12.2877	12.3404	11.7377	11.5425	11.0437	10.2444	10.2264	11.062	12.3971
PELP1	11.9708	12.6193	12.9346	12.0895	12.3614	12.4252	11.9683	12.7789	12.5519	12.2863	12.1376	12.3589	12.6048	12.444	12.2589	12.2718	12.0461	12.4684	12.5379	12.5063	12.2592	12.2128	11.9741	12.3587	12.2603	12.0004	13.154	12.1475	11.9784	11.5127	12.9956	12.4401	11.8198	12.2594	12.6762	11.9065	12.014	12.6673	12.5651	12.7245	12.9624	12.2883	12.1	12.6018	12.4587	11.8696	12.4075	12.4961	12.7375
LIPH	12.7586	13.0121	10.3966	12.4284	11.7822	12.7549	6.88264	12.0475	12.0654	9.42836	12.6142	12.2961	12.0168	12.0792	11.6729	12.1124	11.7645	11.0084	13.2481	12.8572	12.2219	12.3597	12.7783	11.1504	11.2473	9.79604	12.4128	13.6827	12.783	10.7682	12.2571	12.8688	12.279	12.341	12.8601	13.0582	12.9737	11.4924	12.4299	12.9651	11.4702	11.4067	10.4231	12.0386	13.4375	12.5036	11.1453	12.9458	12.3663
CENPN	8.45533	7.59991	6.49185	8.17991	6.62936	7.35755	7.2384	7.2384	7.26679	8.14466	7.73471	7.32193	8.49985	8.08746	7.84549	7.75489	7.43463	7.50779	7.25739	8.13955	7.76155	8.25267	7.75489	5.93074	7.40088	7.45943	8.12928	8.01681	7.67243	7.37504	8.12412	8.07682	8.18982	7.78136	7.36632	7.60733	7.6865	8.45533	7.40088	8.09803	7.57743	7.67243	7.97728	8.37069	8.0607	8.09276	7.17991	8.07682	8.03892
LDB2	11.8887	10.4126	9.48784	11.2095	6.87036	10.5324	9.53333	11.5999	10.8572	10.8933	10.8719	10.2819	11.5981	10.1935	10.8226	10.7082	10.9039	10.0768	9.18982	12.481	10.749	10.865	10.6027	5.45943	11.4818	9.44501	12.0265	8.2854	10.2923	10.9672	10.0348	9.73302	10.196	10.4998	11.0341	10.4737	9.33762	8.92184	9.53916	10.2644	11.2204	11.6497	11.1163	10.3761	10.4041	9.70563	9.39017	10.3674	11.3998
C1D	10.4419	10.5999	9.76321	10.2095	9.66534	9.61102	9.75656	10.0126	9.40301	9.49785	9.76155	9.69174	10.6119	10.2384	10.0307	10.0498	9.8392	9.50581	9.24079	10.2033	9.98442	9.86264	9.95128	8.33092	9.94983	9.17991	10.0888	9.82018	8.85175	9.89785	10.2796	10.3298	10.4656	9.81218	9.6987	9.78627	9.58496	10.7895	9.95565	10.4115	10.4009	9.62571	10.3619	9.20701	10.4094	10.3197	9.40727	10.2491	9.56033
EVI2A	8.09803	7.71425	4.75489	7.65821	6.67243	7.04439	6.56986	7.65821	8.01681	7.45943	8.64746	7.48382	7.47573	7.15987	8.50383	7.06609	8.66888	6.22882	8.05528	6.89482	9.56415	10.2009	7.70044	6.83289	6.94251	5.83289	6.33985	7.07682	10.1898	9.15482	5	8.29921	6.70044	7.19967	7.82018	7.91886	7.83289	7.06609	8.33092	7.11894	6.44294	7.88264	6.80735	9.65464	8.97154	9.31741	9.77808	8.82337	8.01681
CD2	6.6865	8.98584	5	7.50779	8.44294	8.65105	4.32193	6.89482	8.66888	6.88264	10.2192	8.76818	7.3837	8.01123	8.64746	6.24793	9.71939	5.83289	8.74147	5.39232	10.2562	11.4615	6.94251	10.2668	7.52356	7.91289	6.76818	7.87036	11.3365	9.96145	4.9542	10.1836	7.22882	7.47573	8.09803	9.18488	8.31741	6.45943	8.45121	8.49185	5.93074	7.53138	6.14975	10.446	10.2562	10.0307	10.0444	9.14466	9.0634
LST1	8.78463	9.31061	7.11894	8.75154	9.99152	8.00562	6.90689	8.57365	8.79766	8.11374	10.5294	8.91289	7.65105	8.09276	8.77479	7.3837	9.24793	7.33985	10.1434	7.74147	9.96867	10.5594	7.25739	10.809	7.46761	6.67243	7	8.16993	10.749	8.20457	6.87036	8.2384	7.18982	7.29462	8.62205	9.44501	8.58496	7.03342	8.8857	8.35755	7.46761	8.84235	6.62936	9.86109	9.90689	11.2485	12.4515	9.13955	9.49586
POLDIP2	12.8376	12.8696	12.9674	12.3278	12.1257	12.0509	12.5075	12.3504	12.515	12.8112	12.3281	12.6506	13.0878	12.8094	12.2291	12.2665	12.0199	11.923	12.649	12.277	12.2978	12.3368	12.1273	11.5976	12.6124	12.5613	13.235	12.611	12.0831	12.0046	13.2796	12.2161	12.4325	12.2128	12.4615	12.3559	12.4656	12.7033	12.6375	12.9241	13.2069	11.9237	12.5491	12.4775	12.3512	12.5028	12.7665	12.5512	12.8715
CLEC7A	8.33985	8	5.04439	8.38802	6.91886	8.14466	7.35755	7.59991	8.36194	8.35755	10.1111	7.89482	7.70736	7.42626	8.61471	7.33985	8.7211	7.10852	8.29462	7.40939	10.2515	10.3608	7.62936	6.76818	7.44294	6.18982	7.19967	7.9542	10.4594	9.33762	5.90689	8.55459	7.76818	7.92481	8.12412	8.79442	8.60733	7.45943	8.32643	7.70044	7.42626	7.96578	7.66534	9.41363	9.55267	9.77479	10.0126	9.24079	8.85175
BRD2	14.3263	14.1864	14.3611	14.1251	12.1812	13.9056	14.3619	14.3585	13.9134	14.3731	14.1162	14.4967	14.2296	14.0456	14.4336	14.4355	14.2001	14.1911	13.7194	14.4614	14.1545	14.1853	14.2588	10.6856	14.459	14.3599	14.6498	13.7713	13.831	13.7395	13.3046	14.3364	14.093	13.995	14.6275	13.7916	13.4211	14.2092	13.8751	14.2626	15.5351	13.7514	15.0797	14.6875	13.8368	13.4256	13.128	14.1189	14.6404
FPR3	8.80735	8.86109	5.72792	9.48583	7.77479	7.65105	6.40939	6.71425	8.94544	9.22882	10.3072	8.07146	7.84549	8.74483	8.14975	7.45121	9.91588	7.13955	9.35975	8.34873	10.3998	10.9607	8.93664	7.07682	7.61471	7.2854	8.01123	8.43879	11.6799	9.34873	6.61471	8.83605	7.88874	7.70736	9.47573	8.51175	10.2761	9.30378	9.59991	8.40514	6.85798	8.80735	6.79442	10.4868	9.37504	10.5008	10.3815	9.24079	10.1085
PLEK	10.1176	9.70736	5.85798	9.06878	7.70044	8.80735	7.41785	9.21189	9.36194	9.33539	10.749	9.17742	8.56224	9.23122	9.11374	8	10.988	7.35755	10.0042	8.66888	10.1383	11.8796	8.47168	7.39232	8.71768	7.39232	8.14466	8.48382	12.0025	10.8297	6.32193	9.68825	7.86419	8.9542	9.53138	9.50581	10.6294	8.42206	9.43463	8.68299	7.53916	9.51373	7.87652	10.1331	10.4398	10.7748	10.8986	10.0728	9.97154
RXRG	13.6137	12.9453	11.0498	12.5016	12.1589	11.7262	3.16993	13.8492	12.5073	10.1059	12.8636	13.5631	12.6584	11.8061	12.3117	14.0529	12.3783	11.4594	13.1954	14.0709	12.6963	11.9443	12.6034	10.0607	10.7797	11.056	12.9502	11.4833	12.0464	12.2633	12.8876	13.1136	11.6922	12.7207	14.1385	12.7334	10.4019	11.2831	12.6495	13.6296	11.8576	12.617	11.2402	13.5233	14.1053	11.4257	8.58496	13.0848	11.7611
TYROBP	11.6325	11.2473	8.53138	10.5943	11.043	10.1774	8.81057	10.4594	10.8178	10.6618	11.6008	10.545	9.57932	10.062	10.4808	9.40939	11.4507	9.44501	11.8317	9.98299	12.4396	11.937	9.35755	12.3939	9.79928	8.03892	9.47371	9.87805	12.8488	10.043	9.11114	10.29	9.43879	9.45943	11.1124	10.7822	11.6092	9.71596	11.2408	9.59805	9.12153	11.0028	8.70044	11.6018	10.7928	12.9116	12.2606	11.314	11.989
ASPM	6.35755	5.58496	6.67243	7.3837	4.39232	6.32193	6.72792	5.93074	6.98868	7.65105	7.61471	5.67243	7.8009	7.39232	6.55459	7.97154	7.04439	6.90689	4.85798	6.10852	7.69349	8.47978	6.88264	2.80735	3.90689	8.01681	4.70044	6.88264	7.53138	6.62936	7.25739	7.40939	4.16993	6.90689	6.55459	7.45943	6.9542	9.82655	5.88264	7.14975	7.33985	5.32193	5.45943	7.94837	8.40939	6.58496	6.52356	7.01123	7.43463
STXBP5L	9.35535	4.08746	9.69349	7.26679	0	4.39232	7.44294	5.49185	3.70044	8.17991	4.85798	7.64386	6.39232	3.80735	7.70044	8.24793	6.96578	6.59991	2.32193	7.10852	3.32193	6.18982	7.01123	0	10.676	10.0875	10.1687	4.45943	3	9.77643	8.75154	5.93074	5.64386	5.42626	6.47573	4.16993	3.80735	3.58496	3.16993	3.32193	10.5613	5	10.9823	4.64386	0	3.80735	0	5.39232	8.40939
ARID4A	10.7764	11.137	11.0362	11.2366	8.65821	10.8001	11.0875	11.3399	10.7822	10.9388	10.8234	10.8273	10.7423	10.7863	11.1	11.4599	10.7465	11.0802	9.74315	11.5348	10.5411	11.2568	11.8906	7.77479	10.9469	10.4357	11.1812	10.8178	10.5555	11.1586	9.94691	11.6344	10.9024	11.3923	11.2354	10.6786	10.2854	11.5147	10.9614	11.3537	11.5821	10.6421	11.9805	11.6604	11.2101	10.0821	10.0861	11.0954	11.0941
CREBRF	12.1447	12.2432	12.2668	12.4054	10.102	11.838	12.2488	12.2718	11.7557	11.3089	11.7181	11.9748	11.9625	12.0661	12.164	12.4888	11.7091	11.8033	11.0987	12.6618	11.7138	12.1577	12.8305	8.88874	12.1874	11.8541	12.4582	11.6193	11.543	12.5127	11.4863	13.0578	11.9618	12.5058	12.0427	11.7985	11.2562	12.8455	12.2414	12.6239	12.4696	12.1157	13.243	12.3685	12.2589	11.1892	11.1254	12.0658	11.8895
CD69	5.78136	7.40088	5.20945	6.71425	5.93074	7.76818	7.16993	5.52356	7.58496	6.70044	9.49985	6.90689	8.97441	6.93074	8.45533	6.87036	8.68299	5.75489	6.32193	7.03342	8.224	11.3837	6.56986	5.08746	7.53138	5.97728	6.12928	7.16993	10.6348	10.7448	4.52356	7.73471	6.78136	8.41785	7.69349	8.01123	6.61471	6.33985	7.70736	7.09803	4.45943	6.83289	5.72792	8.87036	9.783	10.0014	9.8009	9.28077	8.50383
CCNB1	10.4073	10.0715	9.64746	9.99152	8.72451	9.34651	9.4818	9.69	10.1059	10.2095	9.75656	9.99294	10.5421	9.87805	9.70908	9.90989	9.59805	9.28309	9.35755	9.66888	9.69174	10.2738	9.24079	6.94251	9.44708	10.1548	9.26913	9.89633	9.02514	9.224	11.2131	9.40301	9.29462	9.7039	9.81057	9.50779	9.67596	10.5206	9.50779	9.87805	10.4919	9.13699	9.82655	9.64926	9.83605	9.89936	9.34651	9.61471	9.87652
SLA	10.2992	9.57175	9.92035	10.7194	8.6865	9.95855	10.8994	9.30378	9.72281	11.7232	11.3647	10.2408	10.3197	10.0755	10.29	10.2633	10.8376	9.04166	9.15987	9.69349	11.8455	11.461	9.76321	8.74819	12.1085	10.6083	11.0098	8.67596	11.5575	11.268	8.7039	10.7781	10.0688	9.45327	10.5479	9.80574	9.62571	8.54303	9.78627	9.18488	11.2923	9.6865	12.6378	11.4019	10.4019	10.8463	10.0362	10.3151	11.1319
DEPDC1	5.61471	5.32193	6.32193	6.02237	3.16993	4.64386	5.78136	4.52356	6.32193	6.06609	6.18982	4.70044	6.56986	6.22882	5.45943	6.40939	5.49185	5.08746	4	4.80735	5.88264	6.91886	5	2.58496	3.70044	7.19967	3.45943	5.55459	5.12928	5.2854	7.44294	5.88264	3.70044	5.80735	4.70044	5.97728	5.55459	7.96	5.08746	4.9542	6.16993	4.08746	4.58496	6.14975	6.65821	5.55459	5.75489	5.55459	5.83289
RBM5	12.6145	12.9873	13.3658	12.6259	11.7347	13.4392	12.6671	12.6052	12.679	12.774	12.7067	13.1235	12.3465	12.4724	13.058	12.6935	12.6497	12.9733	11.1712	12.5587	12.8628	13.1447	11.8158	10.2491	12.9516	12.9293	12.823	12.0815	12.1108	12.1049	12.4727	13.0876	12.411	12.7166	13.1327	12.4714	11.8876	12.7576	12.2906	12.7979	13.762	12.5854	13.3224	13.0035	12.5068	12.0172	11.5416	12.994	13.2855
TMEM243	14.0383	12.7104	12.0529	12.5421	11.0775	12.4853	11.7069	12.6647	11.6216	11.0189	12.6904	12.8671	12.7037	12.0715	12.1852	12.3899	12.5889	11.207	11.6316	13.1671	12.8798	11.736	11.3723	9.7364	12.602	11.8289	12.8216	11.5746	12.1749	12.1443	12.2411	12.745	12.4625	11.7499	12.3509	11.9712	11.2426	12.102	12.4956	12.4876	12.7305	12.2312	12.2015	11.9801	12.3012	11.7313	11.5873	12.3214	12.479
PSD3	12.4773	12.9103	11.7134	13.084	11.0258	12.23	8.61102	12.4558	12.3418	12.3476	13.0607	12.6439	13.0105	13.2411	12.279	13.8208	12.1693	13.4444	12.8504	13.6945	12.9099	13.1267	14.0123	8.86419	12.2793	12.2073	13.5163	13.8048	12.9647	12.7192	10.0914	12.9144	13.3619	13.3154	13.2296	13.0845	12.6593	14.2197	12.9326	13.7744	13.3433	12.1036	12.9787	13.2899	13.8753	12.152	12.6624	13.1754	12.388
UBE2C	7.12928	6.78136	8.40514	7.21917	6.33985	6.49185	6.59991	6.55459	8.18982	7.83289	8.01681	6.12928	8.47978	7.37504	6.98868	7.36632	7.44294	6.49185	7	6.20945	7.99435	8.03892	6.02237	5.20945	3.70044	8.25739	4.24793	7.71425	7.52356	6.32193	10.3432	6.90689	5.16993	6.58496	6.50779	7.42626	7.27612	8.80735	6.82018	6.83289	7.88874	6.04439	4.85798	7.89482	8.08215	8.15482	8.59991	7.05528	7.50779
TOP2A	9.38802	8.98299	10.0941	10.0967	6.44294	8.53916	9.77972	8.34873	9.98726	10.1737	10.0821	8.29921	10.7532	10.2691	9.38586	10.7048	9.52552	9.52552	8.42626	9.39232	9.97871	10.8611	9.89785	4.64386	7.04439	11.1699	9.04985	10.1267	9.66888	8.53528	11.1241	9.94398	7.47573	10.0417	9.40939	10.1599	9.76487	11.7719	9.17493	9.56415	10.4969	8.17991	8.17991	10.4858	10.8041	9.49386	9.4818	9.96723	9.69697
FANCI	9.03342	9.42836	9.07948	9.58308	7.87036	8.69	8.42626	8.0607	9.01959	8.80735	9.39446	8.74819	9.93369	9.24317	8.86109	9.3443	9.11634	8.81057	8.77808	8.86109	9	10.0875	9.64205	7.67243	8.00562	9.62022	9.55651	9.88722	9.05257	8.14466	10.1636	8.82655	8.69	9.81057	9.16239	9.39874	9.08215	9.84235	8.70044	9.62022	8.8392	8.51175	9.00843	9.91439	9.84862	9.17991	8.89785	9.783	9.43045
FAM83D	6.24793	4.70044	6.14975	6.65821	2.58496	5	6.44294	5.12928	6.53916	7.01123	6.61471	5.49185	6.91886	6.45943	6.79442	7.02237	6.04439	5.70044	3.32193	5.67243	6.50779	6.97728	5.88264	1	4	6.84549	5.35755	6.42626	5.42626	4.75489	6.90689	6.06609	4.58496	5.61471	6.06609	6.14975	6.55459	8.30834	5.35755	5.93074	7.12928	4.80735	4.80735	7.03342	6.08746	6.24793	5.08746	5.83289	7.36632
CSF1R	10.3587	10.7507	9.04439	10.6978	10.2773	9.66711	9.67419	10.8122	10.8588	10.7977	12.1611	10.5527	9.91289	10.8337	10.927	9.91439	11.4025	10.9099	11.3387	10.1874	12.656	12.5639	10.2503	10.8313	10.1749	9.3966	10.5517	9.90388	12.4617	10.9432	8.39232	10.8001	10.3454	10.7039	11.207	10.6786	11.0133	10.2703	11.2348	10.2644	9.56605	11.0035	10.0715	11.917	11.4954	12.1737	12.3829	11.4099	11.8549
STK17B	8.75822	10.0661	8.52356	11.137	8.63662	10.8154	10.032	9.96867	10.4778	8.40514	11.4543	9.45738	10.2252	10.3163	10.7723	10.9658	10.809	9.28309	10.014	10.2082	11.0735	12.2429	11.2802	8.45943	9.01681	8.42206	9.2738	11.196	11.8673	11.6891	8.224	10.7448	10.4378	10.5755	9.85175	10.69	10.9542	10.1137	10.9256	10.7013	7.69349	10.1176	8.53916	11.2644	11.158	11.2814	11.7499	10.5245	11.7469
CENPF	8.13443	7.32193	8.71768	8.71768	5.75489	7.14975	8.31288	7.81378	8.87344	9.98584	9.04166	7.48382	9.61471	9.23601	8.13443	9.48784	8.61102	8.53528	7.33985	8.33539	9.22882	9.60548	8.29002	4.45943	5.49185	9.92481	7.64386	8.65105	8.77149	7.67243	9.20701	8.81378	5.90689	8.58871	8.20945	8.99152	8.69697	11.6493	8.09803	8.29921	9.32193	7.19967	7.25739	9.47776	9.81858	8.26209	8.33539	8.43879	8.85175
GINS1	7.58496	8.13443	7.33092	7.86419	5.88264	7.49985	6.90689	6.98868	7.39232	7.5157	7.75489	6.96578	8.16993	7.31288	7.06609	7.42626	7.53138	7.82018	6.94251	7.2854	7.58496	8.03892	7.21917	4.75489	6.89482	7.25739	8.16491	8.8392	7.20945	6.20945	8.45943	7.37504	6.75489	8.01123	7.2854	7.32193	7.93074	7.84549	7.45943	7.96	7.42626	7.12928	6.85798	7.62205	8.07146	7.96	7.20945	8.47168	7.85798
NKTR	12.0049	12.5253	12.5793	12.0119	9.89785	13.6466	12.556	12.0993	12.2764	12.1904	12.2458	11.917	11.7928	12.0681	12.74	12.3132	12.061	13.0331	10.2831	12.1167	12.572	12.8168	11.617	7.80735	12.9465	12.9989	12.3301	11.4944	11.4383	11.3493	10.8963	12.3058	12.431	12.9163	12.5413	12.1696	11.3015	12.5245	11.5503	12.6713	13.8411	12.2006	13.3576	12.5753	12.6823	10.5206	10.7838	12.6416	13.1064
AURKA	7.31288	6.9542	7.58496	7.2384	5.72792	6.42626	7.55459	6.42626	7.2384	8.80735	7.65821	6.97728	7.96	7.44294	7.24793	7.24793	7.12928	6.94251	6.89482	6.35755	7.48382	8.19476	6.47573	5.35755	6.33985	7.93074	7.08746	7.48382	7.47573	6.97728	8.42206	7.25739	5.80735	6.47573	7.03342	7.40088	7.40088	8.76818	6.83289	7.10852	7.85798	6.35755	6.72792	7.90087	7.94837	7.87036	7.73471	7.31288	7.70044
PRRX1	8.96	8.03342	7.61471	10.058	7.59246	9.56796	9.53138	9.70044	11.7875	9.74651	10.4105	9.44915	9.96434	9.42626	11.218	11.42	9.60733	7.86419	9.95128	10.5755	12.1784	12.3641	10.2831	9.51767	9.92481	7.56224	11.1189	10.5708	11.3554	11.5603	9.56986	9.12153	8.72792	9.08481	9.42206	10.7977	9.98726	7.80735	9.67596	10.4284	8.31288	10.3707	8.80735	12.0269	9.83763	11.3971	11.3354	11.056	12.2851
HCK	9.48382	9.26444	6.6865	9.28309	9.0954	8.37069	7.20945	8.75822	9.33762	8.98584	11.0334	9.13186	7.67243	9.23362	9.01123	8.01681	10.151	8.08215	10.3498	8.37504	10.7557	11.1843	7.77479	9.08746	8.02791	7.30378	7.84549	9.12153	11.6027	9.19722	6.45943	9.43671	7.61471	8.35315	9.2854	9.97154	9.84235	7.64386	9.57175	8.82018	7.60733	9.37721	7.59246	10.0808	10.3276	11.6425	11.7515	9.60918	10.5088
SH2D3C	10.6883	10.1072	9.86109	10.9256	8.3443	10.5765	9.99435	11.4888	10.6092	10.7887	11.0251	10.7048	10.697	10.1911	10.9396	10.9091	10.9936	10.0674	9.49985	11.5684	11.4737	11.1504	9.05528	6.9542	11.0795	9.63118	11.9001	8.49185	11.0279	10.2432	10.7977	9.57554	8.87958	9.9263	11.4009	10.1997	9.49785	8.64386	9.56415	10.5088	11.2854	11.5765	10.668	10.6193	9.51175	10.0661	9.96867	10.2372	11.5003
BCL2A1	9.01402	8.58496	4.64386	6.52356	6.12928	7.70736	4.32193	6.16993	7.60733	7.02237	8.2854	6.84549	6.50779	7.02237	7.2854	5.78136	8.12412	3.16993	8.64386	5.9542	7.62936	9.31967	6.47573	6.79442	6.20945	4.58496	4.08746	6.71425	8.72451	7.25739	4.16993	6.82018	5.97728	7.05528	7.14975	7.49985	8.47168	5.83289	7.18982	6.65821	5	7.2384	5.35755	7.04439	7.2384	9.0954	8.49985	8.18488	7.90087
NCKAP1L	9.57175	9.24317	6.33985	9.67419	8.72792	8.82018	8.44708	9.16993	9.40301	9.39874	10.8696	9.31515	8.28077	9.3966	9.75154	8.69697	10.7211	8.82655	9.95128	8.633	11.3055	12.3772	9.07682	9.59805	8.54303	8.29921	8.71768	9.35535	12.2981	10.7871	6.61471	10.3298	8.60733	9.21432	9.92333	9.77149	10.4949	8.94251	9.77808	9.11114	8.15987	9.53916	8.46352	11.1261	10.7482	11.0974	11.0715	10.0526	10.6519
DLGAP5	6.47573	6.24793	6.12928	7.26679	4.64386	6.12928	6.22882	5.78136	7.16993	6.65821	7.54689	6.16993	7.32193	7.01123	6.40939	7.31288	6.42626	6.85798	5.61471	6.16993	7.16993	7.94251	6.79442	4.85798	3.80735	7.12928	5.08746	7.03342	7.29462	6.06609	8.30378	7.22882	4.58496	6.56986	6.10852	7.06609	6.97728	8.47978	5.78136	6.55459	6.78136	5.70044	4.24793	7.2854	7.65821	7.18982	7.03342	6.93074	7.06609
ZNF512B	11.0307	11.2767	11.6198	11.3848	9.77808	11.4984	12.1614	11.4179	11.032	12.1542	11.5469	11.633	11.2354	11.3685	11.8704	11.4136	11.5191	11.2848	10.6804	11.5008	11.432	11.3106	10.7262	8.47168	11.8669	11.7343	12.0553	11.3815	11.0105	11.0492	11.7271	11.6546	11.1618	11.0021	11.584	11.0654	11.0841	11.6018	11.1668	11.6742	12.9846	11.1306	12.2767	11.6909	11.0768	10.6339	10.4073	11.4471	12.1497
PLAU	11.3276	13.6915	9.88111	13.3044	13.2154	12.2715	9.55075	11.5854	13.9166	10.9226	15.5339	14.3039	10.6917	12.9313	13.9555	11.733	11.5689	11.6883	15.6328	12.4833	14.6917	13.8785	12.8162	12.4971	11.1131	9.29921	13.1616	14.3132	15.63	12.9812	9.11114	12.1241	12.7557	11.8404	10.9614	14.1538	13.772	11.2003	13.2175	13.1528	10.128	12.5196	11.1137	13.2444	15.0388	14.9928	16.0359	14.4705	12.9376
FBLN1	8.45533	7.88874	7.81378	9.97011	8.91289	10.1948	7.24793	9.78463	13.976	10.6027	11.6991	9.70736	10.6294	9.51767	12.1351	11.5859	9.99435	14.9959	10.5651	10.5038	12.6738	13.1352	10.3185	12.9864	10.6856	8.16993	9.99859	12.0172	11.6248	13.579	9.89026	7.87036	8.01123	9.13955	10.8588	10.8001	11.8474	8.97154	11.5675	11.544	8.82337	9.75656	8.02237	13.4885	9.45327	12.4362	13.6367	11.7423	14.825
CYYR1	11.1573	9.99718	7.78136	10.9844	7.40939	10.8082	8.89178	11.2639	10.6996	10.3332	10.6768	9.71425	10.7682	9.97298	10.4189	10.8525	10.7532	9.41151	8.96	11.6357	10.5943	10.2958	9.96145	6.6865	10.8994	9.16742	11.2021	8.24793	10.5137	10.2288	9.96	9.64746	9.6987	10.236	10.8681	9.28771	9.06609	9.224	9.85487	10.2923	10.7731	11.6078	10.84	10.207	9.89633	9.61102	9.15987	9.89936	11.0471
SHCBP1	6.74147	6	6.10852	6.87036	4.9542	6.14975	6.30378	5.85798	7.12928	7.02237	7.17991	5.97728	7.74147	6.83289	6.20945	6.78136	6.78136	5.72792	6.04439	6.49185	7.34873	8.43045	6.44294	5.12928	4.52356	7.29462	5.88264	7.2384	7.61471	10.7822	7.50779	7	5.32193	7.02237	6.22882	6.94251	7.12928	7.76818	5.90689	6.55459	6.75489	5.85798	5.85798	7.40939	7.49185	6.98868	7.33092	6.79442	7.17991
PRR15	13.9086	13.3734	12.8396	13.7901	10.7707	12.272	6.9542	14.6905	11.7981	5.52356	13.7629	14.4406	11.4163	12.4615	13.161	12.6837	12.7071	13.9952	12.1908	13.7469	14.2002	10.7457	10.5594	9.51373	12.0911	12.3775	12.6753	10.7482	13.0541	12.9138	14.7187	14.3385	11.8899	11.2052	13.4314	12.9073	10.7944	11.5892	13.8297	12.3877	12.5969	12.4078	10.6996	12.5389	13.4649	12.3205	10.4707	10.0251	12.2015
HMMR	7.36632	6.18982	6.84549	6.98868	3.16993	6.61471	6.90689	5.97728	7.09803	7.24793	7.11894	6.10852	7.91289	7.34873	6.82018	7.66534	6.96578	6.30378	5.58496	6.75489	7.12928	7.97728	6.42626	2	5.64386	7.90689	5.9542	7.07682	7.19967	6.04439	7.66534	6.9542	4.9542	6.84549	6.80735	7.14975	6.70044	8.82972	6.39232	6.58496	7.25739	6	5.85798	7.42626	7.74147	6.88264	6.80735	6.64386	7.2384
LAPTM5	13.0773	12.5675	10.6321	12.3581	12.4582	11.7842	10.9578	12.1354	12.4691	12.2273	13.2932	12.2825	11.2952	12.2992	12.6266	11.5675	13.6336	11.4252	13.54	11.9922	14.3008	14.5387	11.9527	14.2704	11.412	10.8033	11.0828	11.9196	14.6218	13.0698	10.9901	12.7317	11.1935	11.9016	13.0244	12.5142	13.5383	11.7768	12.7924	11.8138	11.2052	12.2321	11.395	13.7947	13.0144	14.0886	13.7774	13.0339	13.4306
RAB27A	13.5787	13.8076	12.6902	14.0878	12.4299	12.6101	10.1662	13.2946	13.2851	11.388	13.3147	13.8763	15.1286	13.7255	12.8455	14.1431	12.6271	13.0461	13.0239	14.7352	13.1833	13.4784	14.3003	11.1917	13.0856	12.3902	13.5599	13.3405	13.5766	12.8588	11.6812	14.2341	14.3	13.9141	13.6579	13.463	12.6542	13.6741	13.9542	14.0023	13.4924	13.2317	13.1951	13.6511	14.0148	13.3389	12.7665	14.2259	13.0607
[truncated: 519 more columns]

## Sheet: Merge
geneNames	GSM1283115	GSM1283116	GSM1283117	GSM1283118	GSM1283119	GSM1283120	GSM1283121	GSM1283122	GSM1283123	GSM1283124	GSM1283125	GSM1283126	GSM1283127	GSM1283128	GSM1283129	GSM1283130	GSM1283131	GSM1283132	GSM1283133	GSM1283134	GSM1283135	GSM1283136	GSM1283137	GSM1283138	GSM1283139	GSM1283140	GSM1283141	GSM2024824	GSM2024825	GSM2024826	GSM2024827	GSM2024828	GSM2024829	GSM2024830	GSM2024831	GSM2024832	GSM2024833	GSM2024834	GSM2024835	GSM2024836	GSM2024837	GSM2024838	GSM2024839	GSM2024840	GSM2024841	GSM2024842	GSM2024843	GSM2024844	GSM2024845
SERPINF1	5.94154	5.92472	5.81649	8.16796	5.64066	8.75766	8.57154	6.98275	8.27873	7.39768	6.12027	6.14139	9.015	8.84064	7.94932	5.8211	6.84844	9.65609	6.94701	10.6424	12.0529	7.7827	7.62261	8.13143	10.6959	10.9787	10.7956	9.58242	9.74074	10.0895	6.63278	4.33739	9.97343	4.69547	9.71352	7.2492	6.93308	8.77971	6.26509	8.09656	9.07769	8.47833	10.3838	9.53332	8.55211	5.85639	5.90461	4.82974	9.44174
RBM6	6.17269	5.53943	6.46923	6.6762	5.26565	4.62974	6.30044	5.60717	5.64068	5.52459	6.50041	6.54932	6.22309	8.25978	6.3861	6.16102	5.36593	5.55485	5.33588	6.06305	6.21803	5.70206	5.65089	5.51769	6.47612	6.40167	6.92947	6.67494	6.33581	5.7136	5.63002	6.14406	6.03858	9.38002	5.80641	6.74741	5.68148	6.71103	5.23037	7.53531	9.19957	7.18326	6.32225	7.07734	6.82476	6.61571	5.67333	5.50369	5.30658
ZCCHC12	5.16093	4.50278	7.0826	2.55934	6.70358	5.54761	10.2415	9.01121	9.33009	5.70656	10.1661	2.05862	9.49821	2.7887	2.81408	0.712302	2.8122	8.39272	8.78255	7.63051	8.98919	7.90009	8.23903	10.1175	1.77767	2.03107	2.70202	3.85569	3.87539	3.87259	3.82233	8.45268	3.91445	4.86967	3.86979	7.68333	12.9464	3.87491	10.2115	3.86659	9.78457	3.86129	3.84799	3.85184	3.82216	11.3454	5.65632	12.1434	3.8346
KIF4A	4.32011	5.02237	4.28746	4.39204	4.40988	4.81908	3.86456	4.45243	3.53024	4.47753	4.00274	5.41434	4.86752	7.46262	6.47284	3.08407	5.89016	4.77831	3.8321	4.06357	3.67232	3.16869	4.50645	3.94105	3.59074	3.52583	3.92772	5.31605	5.6407	5.75964	4.10054	2.4207	3.46965	2.37601	6.1793	3.85242	4.40898	5.6044	4.22925	5.41562	2.72927	6.16747	5.02046	6.64646	4.84671	2.96263	4.00172	2.76614	6.48962
CCNB2	4.0483	4.54233	4.28833	4.20514	4.10725	3.92737	4.08952	3.56666	3.7445	3.94689	4.29002	4.86878	4.18425	5.54665	5.19553	3.90302	4.70512	4.15469	3.73703	4.11052	3.81084	3.61747	4.32306	3.72936	3.43101	3.62377	3.70497	4.47127	4.84969	4.54253	4.28962	3.14133	3.55088	2.97004	4.68329	3.62032	4.36768	4.67459	4.21461	4.51861	2.94567	4.84285	4.32534	4.63267	4.05959	3.80043	4.28445	3.80798	4.72012
IL2RG	5.16884	4.82708	5.1546	4.94294	4.6406	4.79538	5.54607	4.84812	4.95752	4.78651	4.76098	4.48827	4.97316	5.96168	4.51665	6.84349	5.6078	7.54247	4.61152	5.86095	7.18854	5.77434	5.71165	5.39027	5.71603	7.08803	6.14126	6.77454	6.31344	7.08893	3.74788	3.69207	4.11379	3.90824	5.68275	3.41314	3.5133	6.68304	3.9704	5.31028	4.92294	5.92933	7.43192	7.29757	3.57447	3.42668	4.04653	4.60991	6.18995
CORO1A	4.97874	4.37238	4.38978	4.39649	5.45843	7.03398	7.13059	5.7871	5.17055	5.15283	5.25571	4.44455	4.73799	5.06173	4.68481	4.35951	5.75874	7.98978	6.14492	7.30569	8.72263	7.75271	5.86854	6.1841	5.75824	7.52928	7.03237	6.988	7.34731	7.24905	3.54435	4.07964	5.5011	3.7546	7.70505	4.40747	3.89778	6.71441	6.2531	4.90998	6.21703	6.81225	7.77655	7.17168	4.67022	3.83763	3.69985	2.99282	6.51947
CALHM2	5.93014	6.15591	4.37147	5.88859	4.79006	6.95651	6.40341	6.30653	5.86473	6.37222	5.83029	4.89722	5.66936	4.80108	5.3647	4.6332	5.45674	6.4952	5.59301	6.99425	7.10415	5.83185	5.49565	5.49587	6.92678	6.99	6.73202	6.08676	6.98152	6.92519	4.59089	3.93198	6.56394	4.06627	6.90866	5.66476	5.57133	5.71066	5.40748	5.12116	5.93468	5.67871	7.0105	6.29278	6.69511	5.17242	5.08676	4.87564	5.89668
CDKN3	4.44512	5.98206	5.53239	4.73477	3.50758	3.97598	3.83795	3.40892	3.68574	4.01715	3.85782	7.45825	5.61963	8.99141	5.551	4.56734	6.57766	4.07909	3.97657	5.24408	4.65734	3.25632	5.64693	3.95106	4.13685	4.13728	3.82785	5.52631	6.83968	6.03727	4.70513	2.35346	4.11407	2.16187	7.1142	3.95147	5.54032	5.632	5.09404	5.96876	2.25689	7.28281	5.52159	7.01354	4.55801	2.34874	5.39704	2.91004	6.92812
KPNA2	9.44188	9.3606	10.5526	9.52983	8.0124	9.73706	9.2873	8.7875	8.61604	8.83243	8.78241	10.5754	10.1356	11.4923	10.3139	9.21863	11.2134	9.82751	9.52469	9.49297	9.68014	9.44687	10.1509	9.59577	8.65719	8.60956	8.67949	10.0848	10.2636	10.2553	8.28891	7.34263	9.03821	8.80127	10.4483	9.18127	8.89322	9.97295	9.84919	10.2215	8.63788	10.2636	9.905	10.2592	10.1512	7.60018	9.27271	8.52991	10.9972
RACGAP1	6.69916	7.45502	8.52361	7.14068	6.74625	6.73014	6.3037	6.55866	5.57391	7.40205	6.52339	8.34142	7.99392	10.65	8.64524	8.23878	8.91686	6.94441	6.64547	7.83575	7.79694	5.42053	7.81646	6.73283	6.83576	6.97658	6.53798	8.03874	8.33366	8.73438	7.32101	5.18617	6.70053	5.8567	8.66042	6.70171	7.13575	8.06399	7.93064	7.79007	6.13198	9.01089	7.68272	9.04411	7.89301	6.06406	7.1146	5.50147	8.62583
RABEP2	5.68702	5.88553	5.49832	5.91642	5.8324	5.44188	5.87351	5.59237	5.783	5.66086	6.036	6.39565	5.86894	5.42097	5.47969	6.22291	5.10773	6.28649	5.15145	5.0335	5.47881	5.55165	5.60856	5.63364	5.38826	5.10253	5.84701	5.53207	5.01867	5.7406	6.90411	5.6031	5.38743	7.10103	5.69688	5.36736	5.46211	5.63304	5.47615	5.56254	6.21162	5.66755	5.25895	5.06037	6.36593	6.43436	5.64541	5.83338	5.37662
STAT1	7.07215	6.93341	7.32163	6.67878	7.02493	7.79666	7.75081	7.10193	7.28377	6.84004	7.65976	6.20433	6.95717	6.72268	6.77222	6.91578	8.07846	11.2055	8.43529	8.65689	8.50833	10.9702	8.64147	7.80861	6.38723	8.1243	7.10618	7.76928	7.67511	9.52908	5.7977	6.38385	6.81966	6.69376	6.82951	6.03936	6.5794	9.40672	7.86174	8.57768	6.18693	8.71542	10.1025	8.78942	6.15181	6.79391	6.96801	6.29971	8.38762
HAVCR2	3.2293	3.40872	3.45656	3.37973	3.84959	4.03268	5.10703	3.52224	3.60042	3.47692	3.5311	3.35897	3.37872	3.55119	3.50128	3.4344	4.89653	4.41194	3.84164	4.176	4.19895	4.00206	4.20142	3.75662	3.38126	3.97754	3.44585	3.78771	3.97927	4.2022	3.1218	3.27653	3.71121	3.24282	4.62528	3.23406	3.16255	4.1828	3.36003	3.76188	3.76711	4.0492	4.17964	4.38388	3.23059	3.22398	3.53396	3.16051	4.0606
CITED1	5.26948	6.95122	9.59575	3.22123	10.2198	8.44676	3.67268	11.1487	7.88776	8.21249	4.76417	2.48829	6.81475	2.99886	4.23217	2.58157	3.61275	10.551	6.60142	11.249	11.8691	8.733	10.5235	11.3634	3.9999	4.42706	4.05191	4.27922	4.10562	4.16159	4.42351	11.5767	5.79181	11.3659	4.36899	9.69955	10.6107	4.18302	9.77283	4.44915	11.3214	4.43551	3.75023	4.28816	4.21186	11.3489	5.96282	13.0528	4.34521
CDCA3	4.3919	5.01792	4.35654	4.66666	4.6434	4.37462	4.4029	4.68143	4.48241	4.65559	4.63701	5.76749	5.22357	7.08643	5.98346	4.87079	5.62675	4.55102	4.59613	4.71269	4.80099	4.73362	4.96294	4.50485	4.47314	4.44581	4.41954	5.44234	5.99429	5.98153	4.26006	3.27537	3.81787	3.22882	6.26311	4.36263	5.12565	6.24475	4.80317	5.32486	3.02973	6.05664	4.5569	5.38575	5.80048	4.08108	4.49744	3.79936	6.42457
MLLT6	5.66484	6.47511	7.06538	6.45714	6.5783	6.87723	6.59268	6.81483	6.42796	6.65802	6.7705	6.25814	6.32005	6.07539	4.83869	5.9356	4.68402	7.2466	6.21779	6.38376	6.45991	6.4756	6.15123	6.7534	6.49056	6.26616	6.64211	5.88014	6.26066	5.80241	5.84367	6.92458	6.05588	8.38631	5.90305	6.48395	6.84492	5.98185	6.47264	6.17213	7.63123	6.32709	6.04899	6.10273	6.44321	7.17564	6.5759	7.02947	5.60843
USP34	7.18925	6.19499	6.83874	7.7481	7.51021	6.98219	7.30787	6.99001	6.95266	7.1521	7.12955	6.8931	7.45012	8.23133	7.48686	6.55399	6.60123	7.76194	7.41486	6.80904	6.77487	6.84095	7.21929	7.10079	6.75667	7.08299	7.62499	7.21426	7.60642	7.03743	7.26199	7.26001	6.6949	8.54086	7.40199	7.29176	6.93898	7.6226	6.6161	7.23467	8.84595	7.2493	6.96436	6.73585	7.60496	7.36892	6.39847	7.24745	6.97027
CD300LF	3.81289	3.54672	3.84598	3.61221	3.36986	4.45658	7.18516	3.88441	4.03223	3.93936	3.03351	3.23238	3.93544	3.96104	4.17225	3.64763	3.80624	5.92778	6.27746	4.43094	5.75303	4.58899	4.33506	4.68592	4.71324	4.94191	3.75937	5.28419	6.34318	6.03022	2.79122	2.78142	3.64981	2.52811	5.7748	2.59835	2.67889	5.10235	3.53375	3.93881	7.76391	4.83013	5.00145	5.95082	2.61512	2.84949	2.71339	2.64063	5.08673
OLFML1	4.77759	5.37427	2.02884	5.15185	3.81525	5.91213	5.20203	5.53466	5.31103	5.19346	4.45908	3.83245	5.40461	3.93085	5.82706	3.18888	4.63209	5.66092	4.07226	5.76366	6.55428	4.72972	4.22034	4.95477	7.39073	7.38826	7.11921	5.31811	5.77086	6.43903	3.65132	2.63575	6.21033	3.74958	3.76236	5.03238	4.42205	4.64324	4.77371	4.41003	4.75418	5.3012	6.35893	3.97022	7.14874	3.16942	3.5496	3.65234	6.28812
NUSAP1	5.41694	6.59012	5.74771	6.15289	5.13017	5.38889	5.67641	5.33406	5.08784	5.56021	6.63079	7.95387	7.57338	9.43178	8.71753	5.39725	8.06264	5.78939	5.56115	6.4854	5.84351	4.17836	6.90475	5.37992	4.24876	4.78461	4.73834	7.15851	7.94624	7.16815	6.67211	2.87393	4.53923	4.4833	7.11802	5.22301	6.90906	6.92602	6.37841	6.76917	4.55469	7.6639	6.313	7.0309	7.30601	5.31861	6.14307	4.06195	7.94737
MELK	4.29856	6.94871	5.79955	4.49445	3.88522	4.40568	5.09383	4.65346	4.75655	4.27601	6.06972	7.55199	6.40307	10.0939	7.33552	5.41079	7.26604	5.02198	5.02278	5.5283	4.53513	3.66934	6.20057	5.10289	3.44808	3.75332	3.85514	6.66009	6.50593	6.58353	5.23866	2.41319	4.23037	3.27958	6.79091	4.51925	5.09049	7.08185	4.50289	7.51058	3.17814	7.54391	6.80156	7.76032	5.6288	3.73998	5.24884	3.67509	6.9798
ITGB2	4.83448	3.83158	5.08787	5.23891	5.28731	6.28785	8.50264	5.14557	4.5244	4.44604	4.57138	4.34763	4.46696	5.39057	4.27111	3.86399	4.97335	8.14422	5.78894	6.73635	7.41224	5.70747	6.32162	5.60257	5.34672	7.05789	5.16582	6.28725	6.74307	6.56722	3.67158	4.0896	5.17181	3.68702	6.8462	3.84405	3.82519	5.69257	4.62641	5.17976	6.36816	5.56761	6.15957	7.21207	4.19624	3.92746	3.88489	3.5663	6.20213
KIF23	2.4408	3.08197	2.90096	3.52838	2.49787	3.50323	2.55269	3.18	2.99328	3.07573	3.36789	4.23977	3.58288	5.39516	4.83907	3.39238	4.60097	2.94336	3.7964	3.53053	3.4279	2.89655	4.06092	2.73147	3.1379	2.70973	2.8942	4.05612	4.51104	4.38788	2.76988	2.43303	2.63096	2.41941	4.20132	2.6381	2.98671	4.02829	3.2035	4.1877	2.42305	4.9	3.68629	4.48292	3.75842	2.43612	3.17144	2.42635	4.53491
PAPOLG	5.87829	5.56998	4.83941	6.82324	6.61036	6.27322	5.63156	6.11442	6.51551	5.95296	5.77857	6.1464	5.99838	4.93036	6.00592	5.63347	5.18536	5.77857	5.39488	5.42896	5.48482	6.03073	5.57079	5.54442	6.09728	6.35267	5.97316	5.51566	5.4332	5.27506	5.31709	6.54571	5.7329	6.80766	5.30475	6.51939	6.71005	5.35996	5.621	5.4386	5.41762	5.31554	5.29941	5.35527	6.48801	6.90493	6.04122	6.49698	5.24565
FBLN2	4.05563	3.7377	3.33521	4.26594	3.34591	5.84677	5.47238	5.45188	5.62195	5.65268	4.79297	3.38044	6.38661	5.28332	3.67703	4.62146	4.66705	6.7154	6.23014	6.87972	8.57014	4.98357	4.56335	5.46518	7.26775	8.48231	8.23625	7.12725	7.23002	7.1693	5.21475	2.93369	7.36549	4.43801	5.05258	3.584	4.88162	4.93359	4.02488	5.62508	6.27626	6.25201	7.72419	4.44301	5.71977	3.92048	2.85553	3.9832	5.44055
NABP1	4.11269	3.94128	5.11562	4.47776	4.60605	5.01754	6.63221	3.99904	3.82902	4.48771	4.27866	4.03573	3.79272	5.86202	5.22149	4.96261	5.8259	5.7135	7.02717	5.78732	6.64018	4.72286	5.23851	4.31669	4.21429	5.2509	4.76502	5.52031	6.018	6.61455	3.6224	3.84823	4.58011	3.58489	6.17027	3.68617	3.73104	6.03008	4.37177	6.47868	4.31442	7.42597	5.8789	6.74567	4.02725	3.447	3.74591	3.32038	5.90999
NBL1	5.91673	6.10519	4.19525	5.48028	5.30674	6.85214	6.79136	6.78467	7.01928	6.49067	5.92866	4.55791	6.4738	6.57361	6.01661	5.59916	7.21837	8.2199	10.3873	9.20721	9.50995	7.3701	6.57821	6.7686	9.32341	8.5166	9.08079	8.53607	9.05707	9.47945	5.65078	4.10256	7.98227	5.34573	7.61765	4.85513	5.96628	7.55187	6.42611	7.44838	8.23525	7.9458	8.1373	6.74505	6.85814	4.89753	3.93149	4.075	7.78188
PDGFRA	3.34187	4.05963	3.29589	3.47221	4.08078	4.12264	4.28632	3.63727	4.36845	3.91931	4.03234	3.61387	4.47875	4.62944	4.72454	3.16448	3.61216	4.6651	4.11743	4.68398	5.75927	4.06206	3.51677	3.94788	5.21256	5.66058	5.32026	4.85701	5.3605	4.64858	2.99889	3.49766	4.53896	3.81381	5.10658	3.87774	3.94107	4.52143	3.73447	4.18323	4.10563	4.8732	5.09224	5.27752	3.81267	3.20062	3.27569	3.21262	4.68133
CENPK	3.80913	6.57148	6.61134	4.11025	3.2653	4.99337	6.06506	5.40391	5.51202	2.63504	7.13049	6.57856	5.74163	6.28732	6.17251	5.74118	5.24962	6.18707	5.43083	6.11176	5.34071	3.53737	6.50898	4.9183	3.21245	3.67906	2.7653	5.92946	5.9457	6.689	3.5471	2.62294	4.22677	3.03306	6.23209	4.2694	5.0219	6.97026	5.56028	7.33174	2.71403	8.11724	5.7723	7.37343	5.00216	3.9901	5.8525	3.63582	7.17559
FCGR2B	2.31864	2.79087	4.19772	4.01806	4.31116	4.67791	7.55714	4.6769	4.78671	3.19783	3.18067	3.57268	4.03269	5.95975	2.67895	4.31435	3.77947	5.47058	5.05829	6.88827	8.5822	5.0497	5.1457	4.99986	5.71384	7.09516	6.12273	5.53229	7.23921	6.09884	2.74041	3.3164	5.60226	3.03249	6.75224	2.76643	3.15689	6.01813	3.49428	3.54874	3.50588	5.48356	6.72161	6.25159	3.17226	3.20109	3.22113	3.05236	5.71053
SLC25A5	12.4861	12.4203	12.4124	11.8496	10.824	11.0381	11.4616	10.4085	11.2766	11.2621	11.4418	12.0967	12.5687	11.0686	12.4921	14.0114	11.787	10.5962	10.5534	11.6169	11.3903	10.7754	12.609	10.8832	11.7168	11.3933	11.6732	12.2773	11.7759	11.3432	11.5367	11.2592	12.7897	8.59271	12.2773	11.7258	11.3884	12.0478	12.2181	12.0478	10.8853	12.3526	11.9176	13.0115	10.854	10.1334	11.6785	11.9176	11.823
MS4A6A	4.41428	4.28783	4.47941	4.82681	4.61727	5.80939	8.05488	4.7447	5.77582	4.93563	4.91096	4.34888	5.51731	4.70646	5.9197	5.72817	5.96825	6.1215	5.13503	7.0487	7.85097	6.36672	5.83343	6.0322	6.30955	6.98362	4.72213	6.49402	6.3666	6.47763	3.6876	3.81521	6.24822	3.86037	7.02	4.02467	4.14824	6.45351	4.7012	5.71376	5.94459	6.9894	7.21623	7.2182	4.1898	4.09047	5.16995	3.9859	4.49912
GBP2	4.77182	5.79678	6.36416	5.15364	6.54966	7.23945	6.85128	6.63108	8.0853	6.02368	6.39903	4.85338	6.63471	8.25437	6.41487	6.3037	9.99163	10.1359	8.01832	8.80864	8.51317	9.62262	6.94398	7.45868	6.06217	7.31951	6.15509	8.82988	7.7131	9.16866	4.4104	6.55129	6.12053	6.62346	6.79357	5.14575	5.38462	9.22627	5.75623	7.43107	8.36331	7.68095	9.01663	8.76873	6.51648	5.73156	5.23146	3.80822	7.1409
PIK3CG	3.569	2.73536	3.07571	4.22608	3.09168	4.78107	4.73491	4.1259	3.81918	3.78232	2.95109	2.94864	3.12588	4.21958	3.68935	3.88303	3.82122	4.86453	3.78929	4.52833	4.44776	4.24003	3.90299	3.72523	3.70557	4.99101	3.82186	4.05809	4.29527	4.43603	2.68346	2.9725	3.42675	2.79139	4.46039	3.15452	3.01328	3.92088	3.27599	3.1281	3.44841	3.84775	4.22878	4.298	3.13474	3.10227	3.1153	3.06977	4.15946
XPO1	8.76594	8.32135	9.04269	9.20076	9.36225	9.41867	9.331	8.75909	9.1865	8.9205	9.57804	9.99611	9.43774	10.3318	10.4421	9.36225	9.09443	9.09827	9.30614	8.80627	9.29136	8.99379	8.83771	8.618	8.63431	9.17986	9.10784	9.46894	9.4635	9.0843	9.39806	9.38318	8.85082	10.3213	9.58383	9.84193	8.79051	9.63268	8.04828	9.76694	10.5842	9.92155	9.31066	9.40702	9.94312	9.78378	8.85918	8.59371	8.86117
C1QB	6.7046	5.78797	5.57189	7.68381	6.18191	9.09312	11.7071	6.43818	7.80328	6.82571	8.4242	6.12527	6.48895	7.59001	6.91082	4.55398	8.30844	10.7274	8.07763	9.58252	9.04083	8.43506	8.91946	8.24523	7.27461	10.3059	8.0284	8.50616	8.96868	9.70399	3.94417	4.92607	8.67696	5.12278	9.92307	5.2668	5.42402	8.76352	6.76752	8.46244	7.65108	8.64152	10.0915	9.73606	6.71386	5.63707	7.41846	5.19184	7.47703
IL7R	4.48282	4.17417	4.62201	4.28701	3.73837	5.18126	5.3645	5.28111	4.756	4.134	4.40677	4.5622	5.5553	5.57149	4.39472	5.1984	5.34973	6.86175	4.8909	5.31147	8.21477	5.32937	5.65061	6.70285	6.86807	6.48704	6.42174	7.15258	7.82851	7.33394	2.67202	2.99749	5.35785	2.41456	7.36182	2.55119	2.66658	7.42402	5.3651	6.57054	4.58476	6.8187	6.82146	7.89426	3.65203	2.59123	2.56248	2.93588	7.17987
COL6A3	9.66653	10.1321	5.21673	10.1955	8.85175	11.6418	10.4908	10.0111	9.64802	10.521	9.69017	7.10649	11.0768	11.8158	11.5426	7.73104	9.12899	12.4619	8.67303	12.6913	12.9894	9.19317	9.06269	10.2568	10.3673	10.9416	10.9328	11.7039	11.728	11.9223	9.20319	4.37734	11.027	9.34216	11.825	9.54969	9.01358	10.4798	8.92582	9.95034	11.0567	10.9905	11.4539	10.8558	11.3213	7.08598	7.49583	7.92565	11.7581
ADCY7	4.01791	4.40253	4.04894	4.22103	4.1346	5.26853	5.55203	4.59152	4.4368	4.20671	4.80073	3.82174	4.71145	4.71357	5.10437	4.30689	4.36385	5.61095	6.8672	5.65653	5.3923	4.89186	4.90111	4.70119	4.87866	5.33673	5.01248	5.30628	5.12091	5.63906	4.18717	3.41337	4.35688	5.00343	5.23981	4.5545	3.84187	5.07004	4.38232	5.67866	4.54965	5.40522	5.27483	5.14807	4.03116	3.86789	3.92477	3.79714	5.14323
ANLN	3.671	5.53036	5.43508	4.79107	3.82133	3.80478	3.93836	3.51668	3.63583	3.60679	3.69416	7.09292	5.6256	9.33691	6.96525	4.12139	7.02246	3.98783	4.7956	4.98273	4.45236	3.01689	5.54907	4.14079	3.7302	3.53766	2.84876	6.06517	6.30435	6.66941	3.13686	1.96772	3.58973	2.23762	6.25752	3.48216	3.99939	6.1794	4.58799	6.69735	2.35462	6.27515	6.29383	6.48719	4.32855	3.17771	4.29491	3.13934	7.75624
EVI2B	4.08979	3.62876	4.42942	4.50164	5.4828	6.83672	8.28476	5.50058	5.38699	4.42778	4.43469	3.99061	5.47532	5.73423	4.53031	5.61526	6.37184	7.92433	6.14986	7.91932	8.67334	7.01023	6.56442	6.29468	5.88051	8.5539	5.72183	6.95904	7.65737	7.53371	3.13678	3.63269	6.08803	3.1815	7.2227	3.18433	3.00592	6.64116	4.35765	4.9925	6.71813	6.44775	8.42446	7.52897	4.247	4.04205	4.3643	3.64387	6.76682
SEC62	10.7515	10.4841	9.49116	10.5713	11.0571	10.2559	9.86123	10.8569	10.028	10.1805	10.0668	9.96095	10.9484	9.17101	9.65195	9.15553	8.6025	9.86315	9.6151	10.0801	9.59748	10.1201	9.65416	10.0552	10.6509	10.6412	9.55782	9.42683	9.86837	9.38026	10.8148	10.8193	10.1139	10.7036	8.94965	10.3723	10.1075	9.31022	10.6689	9.50506	9.90622	9.10925	9.63179	8.96167	9.83715	11.0521	10.3707	11.7262	9.32254
TMEM204	6.47774	5.84508	4.99623	6.15865	5.11857	6.36079	5.85499	6.47389	5.44402	5.8809	5.5001	5.17613	5.39903	4.66825	5.66069	5.00739	5.01377	6.04376	5.36341	5.89776	5.8584	5.8882	5.32146	6.20277	6.0519	6.09769	6.17241	5.78473	6.2188	6.14354	5.20839	4.46938	6.37321	4.53437	6.36973	5.86755	5.85544	5.61811	5.32604	4.98649	5.70928	5.43119	5.93158	4.91995	6.31345	5.75874	5.58161	5.98858	5.61867
KANSL1	8.11983	8.00658	7.65421	9.24031	8.7496	8.09148	8.57718	8.48107	8.52671	9.19138	8.68485	8.71916	9.11014	9.23617	9.12915	8.37878	7.60987	8.56906	7.85791	7.92801	7.95728	8.10438	8.42955	7.82396	8.96276	8.62302	9.60842	8.85957	9.43195	8.41525	8.43843	8.78034	7.87327	10.9318	8.42621	9.46568	8.15397	8.45786	7.32333	8.24997	10.9454	8.77239	7.97356	8.28602	9.89369	9.0884	8.15204	8.2381	7.48514
CD52	5.73797	5.06361	6.85569	6.24365	5.22795	6.9413	10.0591	6.03985	5.82051	5.12345	4.94431	4.73366	6.54799	5.92951	4.52756	6.30569	6.46122	9.01956	6.9887	8.65797	9.77544	7.33055	7.70592	6.54966	8.16861	8.6247	7.76859	7.37252	8.58196	8.73134	4.20035	5.41304	6.18697	4.75876	8.1797	5.48462	4.00518	7.70855	5.97231	5.72248	8.99426	7.86412	8.3843	8.69977	5.0373	4.01318	5.43106	4.96356	6.43857
CRBN	9.18535	9.91929	9.75076	9.67659	10.1614	9.12132	9.05512	9.8484	9.15554	9.73276	9.53103	9.88525	10.2553	8.59908	10.123	9.65235	7.95755	9.44262	9.17925	9.75928	9.36332	9.7698	9.53558	9.23162	9.63157	9.8816	8.53651	9.04848	8.41	8.82853	8.6234	10.3562	9.4925	10.4058	9.05558	9.96304	10.322	8.9327	10.1836	9.36684	9.17299	9.48202	9.17739	10.0301	9.64764	10.075	10.995	10.3084	8.55584
LRP4	4.81443	5.96734	6.0767	5.10287	7.59204	8.17559	10.2572	9.34973	10.4311	6.83117	9.93846	3.74094	10.1832	6.28052	6.65929	3.1248	5.84085	10.3953	8.684	8.20693	8.75842	10.2035	7.63501	10.2572	3.39294	3.68481	3.85165	8.1921	8.37328	5.0135	5.19361	8.60081	6.75719	11.5244	4.90742	4.11765	11.8051	6.29888	11.1231	7.62134	11.3849	3.29698	6.73799	4.65384	4.08016	10.0524	6.73218	9.56316	4.87005
CDK1	4.8752	5.52847	4.75887	5.16414	4.56192	5.14051	4.80472	5.71138	4.37004	4.78163	5.18775	6.92833	6.51895	8.39625	6.44154	4.97709	6.59555	4.92871	4.8646	5.74005	4.51674	4.88127	5.43415	5.7207	4.3837	4.64541	4.19414	5.83615	6.09438	6.28399	4.90543	3.80141	4.37593	3.87916	6.49934	4.97091	5.35149	6.55463	5.62366	5.90463	3.63057	7.58827	5.83707	6.86161	5.10298	4.45838	5.31523	4.35302	6.69406
CASP1	5.71555	4.83986	5.00747	6.22066	4.756	6.9212	7.21238	5.34226	5.50515	4.93006	5.13877	5.40377	5.27666	5.24529	5.21499	4.26172	9.05635	7.66032	4.95239	6.54027	6.5974	8.83202	6.20291	5.27103	5.94976	6.85932	5.2046	7.70821	7.08437	7.31705	3.97437	3.99432	5.56019	3.84069	7.11015	3.90876	3.84804	7.74558	5.39763	6.02325	5.2728	7.17162	8.21669	8.42241	4.08011	3.96669	4.61205	3.8681	5.36484
CENPW	5.69993	6.67352	7.21151	5.5715	5.24187	5.30879	5.95867	4.54633	5.31833	5.48973	5.55045	6.76247	6.35547	8.34031	8.87384	4.64746	5.79406	5.77834	5.78582	6.14959	6.10489	5.21305	6.49948	5.604	5.81875	5.64856	5.10669	7.2548	6.6241	7.11793	3.8375	3.91842	5.65783	3.85656	8.06174	5.12383	5.13794	7.44533	5.26076	7.52387	3.86952	7.70493	6.7722	7.851	6.53378	3.95662	6.14158	4.58807	7.72594
SLC15A3	4.92283	4.50287	4.65563	4.82524	4.21863	6.23884	8.43443	5.2112	4.75896	4.93181	4.62713	4.58007	4.2266	4.65744	4.44197	4.18892	4.62357	7.48263	5.32321	5.66677	5.32497	5.03785	5.46402	5.0652	5.01687	6.44103	5.40621	5.00778	6.49305	5.99417	3.63979	3.65594	5.49183	3.93076	6.50911	3.77736	3.75696	6.45019	3.96239	5.12576	5.04619	5.39931	6.83593	6.02729	4.3843	3.91617	4.03647	3.93671	5.73572
TNPO2	6.49669	7.20978	7.1791	6.55231	6.54244	5.68393	6.57331	6.9675	6.32915	6.41849	6.6952	6.57064	6.58354	7.21505	6.83459	7.38147	6.35876	6.71058	6.03976	6.03145	6.22017	6.2039	6.16607	6.24754	6.02817	5.73321	6.69631	6.43867	6.65489	5.99147	7.38836	6.32701	6.14599	7.79747	6.44736	5.86948	6.36739	6.41554	6.26679	7.40012	7.69567	6.86803	6.1255	6.75819	6.74533	6.51182	6.13781	7.28231	6.02557
ARL4C	4.75415	4.92351	5.02887	5.50999	4.25961	4.98596	7.03924	4.79174	4.73888	4.65197	4.80107	4.79831	5.04015	5.05527	5.20351	5.08986	5.49423	5.8448	4.60288	6.26816	7.58492	4.97066	5.43251	4.3107	6.01353	6.39514	5.89887	6.82357	5.88354	7.33159	4.06144	3.68261	5.18784	3.11098	6.61592	3.86106	3.84193	7.21243	4.19739	7.13471	4.49581	5.89615	6.99965	6.04108	3.77732	3.36363	3.96344	3.39819	7.32671
SLAMF8	4.12609	4.34188	4.41614	3.87842	3.98143	5.06394	7.40433	4.02288	4.36381	4.17697	4.39121	4.15454	5.07164	5.22206	4.72218	4.86869	5.35244	8.41626	5.19578	5.83903	5.65126	4.66979	5.58046	5.51317	4.62009	5.69158	4.23647	6.00389	6.82431	7.75548	3.08872	3.24914	4.50946	3.21635	7.42471	3.07461	2.92725	5.93609	3.92645	4.49742	3.337	6.23503	6.24744	7.14537	3.33191	3.07726	3.27161	3.19841	6.59739
CPQ	11.0506	9.68983	7.49045	9.42608	10.4621	10.1602	10.0891	10.8195	10.0272	10.6103	10.3253	8.737	9.72872	6.84	9.62971	7.51455	8.41349	9.41504	9.7145	9.03836	8.39905	10.1529	8.01353	9.9553	10.6706	11.0651	10.8098	8.42451	8.71373	8.6309	7.6722	11.0749	9.63743	8.44558	9.63743	10.9411	11.0072	8.59996	9.83259	8.64951	8.08574	6.79352	8.973	8.11775	10.6175	10.8923	12.1841	10.7272	8.48201
OTOS	9.58463	10.5688	9.41412	9.28192	9.42104	8.03011	3.69514	8.00921	5.50539	9.65315	5.39795	8.99502	5.60735	10.9524	8.93176	6.45752	8.83709	5.78341	3.8984	4.46181	4.13918	6.81201	4.22748	6.76207	9.08211	9.11877	8.90265	5.31606	5.05507	5.56516	11.4602	8.79758	10.7281	10.3779	5.24432	11.4163	8.17046	5.55057	9.3821	5.04974	5.03817	5.04184	5.33943	5.05512	11.3217	10.3398	11.5204	7.62768	5.40091
TRAC	4.92418	4.6843	5.49117	4.89174	5.38629	5.25903	5.09162	5.20527	5.31995	4.65341	4.81333	4.94844	5.79696	5.45262	4.92378	7.54965	5.53308	5.86518	4.97897	6.88276	7.32936	6.56849	6.41536	5.23544	6.53786	7.38366	6.37186	6.15253	6.1779	6.98315	3.87059	4.18538	4.57143	3.87763	5.89526	3.77421	3.84578	6.87189	4.63059	5.55352	4.54054	6.19966	7.7748	7.9217	4.54538	3.64613	4.38134	4.01894	6.09826
NDUFA9	10.1131	9.29141	9.86299	9.22636	8.90538	9.08671	9.06385	8.60963	8.78543	9.02936	9.27196	9.86299	9.70355	9.89646	9.55003	11.7164	10.0737	9.62584	8.8088	9.07428	9.52179	9.03061	9.28785	8.78174	9.30103	9.1102	9.07088	9.44982	9.52693	9.55701	9.8335	8.87388	10.6997	7.76921	9.96885	9.38139	9.41294	10.5641	9.83977	8.79914	7.06086	10.0438	9.65567	9.81473	9.2755	9.01434	10.151	8.71693	10.2046
TRBC1	4.93642	4.56092	4.83718	4.48286	5.24279	6.69765	6.08639	5.8313	5.02219	4.39908	4.73939	4.03248	6.16211	6.08419	3.96785	6.34365	6.86654	8.3552	4.32069	7.99902	9.15837	8.01598	6.97451	5.98701	7.83742	9.8537	8.53412	7.27184	7.46506	8.6859	3.24757	5.16879	5.58053	3.63387	6.46786	3.12598	3.12598	8.22204	4.68906	6.45629	4.58575	7.37587	8.69631	8.59631	3.89453	3.10034	5.27859	3.81936	7.30571
NUDCD1	7.36775	6.247	5.98097	6.33274	6.6094	6.83514	6.6388	6.51352	6.81429	7.09049	6.79742	6.24736	7.70594	5.95877	7.77118	7.4622	6.59275	5.97066	7.07004	7.37647	6.31107	7.03192	7.58068	7.2412	7.194	7.02314	6.06734	6.78214	6.47207	6.56792	5.85735	6.80179	6.40819	4.90104	7.57239	6.91296	6.55228	8.57188	6.73911	9.04079	5.19267	7.9497	7.03828	8.14796	5.98715	5.95353	7.47086	6.3648	7.91791
TFF3	10.2515	10.3618	9.69746	10.5006	9.06857	7.09465	4.90773	9.1237	6.34507	10.0269	3.88775	11.1305	4.72351	9.8477	8.13305	4.78752	8.63909	5.60921	5.04206	4.64971	3.47716	4.61915	2.86304	5.08941	11.0108	10.5297	10.7169	5.43987	5.47519	5.81991	12.6448	13.5129	13.1173	6.25907	6.17633	12.084	7.55055	6.44974	5.4664	5.97084	5.38642	5.946	6.19302	5.43211	10.0065	7.92919	14.1145	5.94691	5.45586
G2E3	7.00287	6.54574	6.99096	6.28667	6.45478	6.40371	6.39445	6.18444	6.39086	6.25367	6.24356	7.16406	6.27005	8.22773	7.60797	5.73239	7.00987	4.97488	6.35103	6.28667	5.12963	6.22705	6.3987	6.03398	5.81609	6.88953	5.76801	6.69421	6.6908	6.50995	6.51587	7.11599	5.93591	5.42739	7.52528	6.01456	6.34785	5.94022	5.98471	7.43195	4.21452	6.74037	6.53025	8.24752	5.97617	5.93209	6.29455	5.88423	7.693
C16orf54	3.12389	2.3656	3.45834	2.07301	2.3674	4.97906	5.85594	3.82072	3.46947	1.75218	2.3656	2.2972	3.98365	3.56073	2.26958	3.2466	4.48888	5.97934	3.83325	5.82902	5.63807	4.85469	4.14047	3.48806	4.61049	6.87188	5.42856	4.69756	4.4726	5.26083	2.50947	2.50947	3.44156	2.50947	4.06405	2.50947	2.50947	3.81518	2.50947	3.08375	3.56124	3.59992	6.52453	5.74988	2.50947	2.50947	2.50947	2.50947	5.29441
TLR1	3.37659	3.16361	2.96118	4.0687	3.43966	5.01207	6.52018	3.3872	4.21586	2.59564	4.3855	3.18046	2.8281	3.59973	6.26081	3.49597	5.92851	5.42852	4.67788	5.54753	6.12408	4.58861	5.16913	3.52172	3.86229	5.01105	3.80844	4.68171	5.59116	5.01318	2.70467	2.63753	3.64342	2.75157	6.65233	2.54255	2.62474	4.09998	3.62831	3.1835	2.58775	4.23893	6.61743	5.68948	2.74989	2.93703	3.35138	2.8163	5.24763
CDCA5	5.03746	4.55548	4.74713	4.33741	4.86753	4.70285	4.51807	4.46757	4.76013	4.78866	4.86403	5.02032	5.4747	5.58947	5.5309	7.69689	5.38039	4.13632	4.64744	4.79448	4.92747	5.0373	4.96815	4.86526	4.18107	4.60768	4.6275	5.61758	5.9382	6.2345	4.65045	3.46612	3.51918	2.89005	6.59338	3.98603	4.91613	6.56376	4.82071	5.9021	3.58293	6.85603	5.57457	6.69867	4.77358	3.99028	3.52353	4.58544	6.53132
C1S	4.19537	5.28092	4.81482	4.37467	4.11597	6.86756	6.33937	4.60153	6.38206	5.86755	5.57382	3.74543	8.00302	7.80395	5.05533	4.14521	8.87931	8.24218	5.45064	8.82055	9.91032	6.41177	5.15287	5.66473	9.45499	10.1794	9.39191	7.31063	9.22255	8.13498	3.46206	3.75997	8.00728	5.17416	6.51854	4.02835	4.96685	9.29714	4.95079	7.03712	6.4588	6.58358	9.55166	6.53342	5.47329	4.14741	3.29461	3.33848	8.07913
CYBB	3.67643	3.3942	3.48584	4.01395	3.83362	5.28606	6.34048	3.98956	4.32394	3.87976	4.15205	4.0356	4.01395	4.28539	4.55146	3.84383	4.62689	6.10668	4.95546	5.69461	5.3305	5.13477	5.10832	4.67707	4.01142	5.63847	4.16688	4.95407	5.13993	5.5154	3.16327	3.62142	4.38856	3.55895	5.51025	3.44507	3.53541	5.02898	3.83508	4.25955	5.50373	4.99055	5.09677	5.41413	3.63449	3.59492	3.82677	3.25047	5.23647
GEMIN2	6.31796	6.23529	6.81648	5.04901	6.1085	6.19968	6.20581	5.44238	6.46625	6.17602	6.22454	6.36653	5.92044	7.55347	7.48151	5.04691	6.69447	4.91517	6.29104	6.67416	6.50776	6.52557	7.12915	6.41997	7.20178	6.72734	5.94361	6.52224	6.76592	6.39918	5.12591	7.05029	5.81962	4.9552	7.43299	6.11443	6.36399	5.76502	6.54837	7.34616	4.57574	7.15172	6.5613	9.23476	4.81828	5.53564	6.31687	6.1222	7.08092
WIPF1	5.17588	6.19512	5.16932	5.65524	5.52881	6.68697	6.82494	6.20114	5.7102	5.51482	5.39045	4.88219	5.99998	5.57512	7.24094	5.63492	6.90415	7.15235	6.25605	7.01571	7.13807	7.1179	5.82886	5.93487	5.52565	6.8331	6.29956	6.34642	6.28266	6.81637	5.26741	4.70054	6.02254	6.0543	6.70412	5.56535	4.75298	6.37422	4.97925	6.13035	5.83036	6.40562	7.38971	6.85279	5.57835	4.99552	5.23391	5.70362	6.23029
PLAUR	4.76204	4.75096	5.2404	4.6871	4.42819	5.35239	7.53445	4.35903	7.44435	5.03799	5.29642	4.28585	5.92004	6.30813	4.8661	5.61404	5.53613	7.21364	6.87898	7.41999	8.199	7.44714	6.87671	6.42333	7.00854	5.24881	4.65608	6.82715	7.35031	8.09855	4.10129	4.00472	5.70023	2.93108	7.86806	3.76545	4.47074	8.00008	5.39441	7.74015	6.68503	7.26402	7.04826	7.61625	3.89372	3.57718	3.50529	3.46868	8.60408
MNDA	5.18085	3.86124	4.60126	5.40491	6.17992	7.86868	8.7377	6.34558	6.80178	6.27225	5.33151	5.11634	5.80975	4.42579	5.94419	5.9188	5.94914	8.3052	7.85058	9.07191	9.95112	8.16329	7.48571	7.61664	6.78666	8.10308	5.43359	7.58438	8.33762	8.3123	4.36535	4.44523	7.23708	4.85472	8.3569	3.47015	3.9316	7.13598	5.7994	5.92288	8.64548	7.75775	8.14025	8.41975	5.37421	5.03659	4.6184	3.62466	6.69632
UQCRFS1	12.3833	12.2082	11.783	11.3923	10.5271	11.3624	11.2166	10.7212	11.0497	11.0841	11.1874	11.4033	11.8818	9.65195	11.9377	13.1407	11.7982	10.5133	11.0778	11.2848	11.3591	11.1268	11.7012	10.9692	11.9236	11.3895	11.8302	11.6379	11.5715	11.1863	11.4424	11.3642	12.1286	8.51648	11.6755	11.9343	11.585	11.4871	12.144	11.6755	9.96092	11.3534	11.8507	12.2686	10.7571	10.8039	11.9281	11.532	11.9894
KYNU	3.39677	3.26082	3.6065	4.04208	3.03499	4.06801	5.95142	4.46542	3.64048	3.43196	3.22436	3.75073	3.56211	3.21511	3.94194	4.16788	3.56375	5.89945	4.05549	5.1641	4.6611	3.67935	4.57583	3.86402	3.67971	5.00556	3.30053	4.00946	5.30442	4.21618	2.854	2.8696	3.3475	2.86335	4.47087	2.80344	2.85798	3.9475	3.11532	7.0873	3.36959	4.40833	5.75372	5.42784	3.29332	2.87106	2.96871	2.82545	4.63987
CD3D	5.60281	4.89081	5.06544	4.85419	5.90785	6.26727	5.85625	5.38837	5.73883	5.22804	5.24458	4.95782	6.29703	6.04581	5.31903	6.42041	6.41961	8.09978	5.06217	7.29689	8.03154	7.40947	6.61514	5.6415	7.40551	8.7705	7.24364	6.14192	7.39609	7.29894	3.75597	5.06353	5.63251	5.38602	6.82385	3.9619	3.96036	8.04183	5.03438	6.25116	5.24081	7.18771	8.33662	8.04129	4.1528	3.72213	5.7888	5.20702	7.05798
PBK	4.52637	7.18517	5.64002	4.97455	2.93598	3.9493	3.44399	3.66802	3.56237	3.95067	4.47304	7.28586	7.03043	7.64974	7.14091	4.64696	7.24427	3.15284	3.92767	5.23406	4.27229	2.65116	6.40743	3.96637	1.84471	3.81757	3.19411	6.16314	5.59062	6.57403	3.81508	1.69116	3.84983	1.85679	6.99021	4.48573	5.89362	5.1924	5.48364	6.39928	1.69167	7.61982	5.74585	7.26883	4.12524	3.98899	4.77584	3.01208	7.33467
ARPC2	11.1611	11.4263	10.4274	10.7095	10.0359	11.0916	11.7801	10.354	11.5916	10.9103	11.2039	11.2447	11.3075	11.229	11.5916	10.9693	11.4841	11.5916	11.5953	11.7387	11.7924	11.3682	11.3053	11.2117	10.7263	11.0942	10.6688	11.6763	11.3947	11.8025	10.7504	10.2062	11.0294	10.6968	11.5579	10.4507	10.6923	11.7597	10.968	11.3102	11.334	11.5369	11.5928	11.3272	11.18	10.5039	10.3343	10.6809	11.5638
ECSCR	7.2426	5.95361	5.06547	6.89669	5.60236	7.79283	7.2705	7.47116	6.88761	6.64071	6.11464	5.44839	6.28161	4.78143	7.03684	5.45693	6.34221	6.91695	6.61077	7.28215	7.11554	6.80399	5.9493	7.11409	8.73624	8.05827	7.81617	5.74402	6.39318	7.30863	6.47908	4.76895	8.60396	4.72148	7.94711	7.086	7.04269	6.92536	5.60243	5.92217	7.23218	6.47806	7.36134	5.78066	7.95972	7.15058	7.23352	6.71411	5.75771
TTC30A	6.61897	8.49917	7.46088	6.4566	6.68953	5.45086	6.1587	5.956	5.21325	6.30405	6.7739	6.32227	6.19204	7.25754	8.23315	5.38539	8.21491	4.6939	5.09841	5.17027	4.24514	4.57174	5.62117	5.28636	6.59393	7.54809	6.56933	5.33974	5.11874	5.76089	7.57869	7.26095	6.62477	7.23642	4.73996	9.01131	7.5038	4.60408	4.45392	4.86357	4.51835	4.75186	5.1445	4.8854	8.05768	7.91833	7.99248	6.88181	6.01037
HEPH	3.97454	4.13497	3.13793	4.04948	3.90307	4.86343	4.60431	5.04812	6.22743	4.2586	3.98694	3.48011	4.13192	3.49474	4.41523	3.12976	3.58274	4.30557	4.22511	4.71938	4.50108	3.62026	4.21652	4.07916	4.7525	5.34788	4.93978	4.81298	4.91373	4.92908	3.41021	2.75413	4.67638	3.15036	5.46457	3.83504	3.656	4.29222	4.1283	4.12345	4.17764	4.64992	5.01648	3.76909	3.85134	3.87368	3.81766	2.8409	4.94395
NDC80	4.91841	7.14327	5.02974	5.47922	4.92782	6.10447	5.07252	5.3125	5.64718	4.79677	4.61561	6.4515	7.12635	7.932	8.24727	3.62104	6.80836	6.26765	4.68176	5.93287	5.03003	5.51275	5.77317	5.4699	3.46286	4.70567	2.07549	6.27209	6.75189	7.0019	5.52646	2.81275	4.98415	3.90767	6.49534	4.93523	5.62085	6.319	5.15043	5.99586	3.23015	7.5938	6.03809	7.31778	6.26066	4.34039	5.51478	4.46916	7.75534
ASPDH	7.35123	7.27601	7.64167	7.28924	7.31357	7.00417	7.01224	7.16348	7.23029	7.41299	7.25536	7.27013	7.51309	7.72152	7.31305	8.50724	7.44189	7.10649	6.94047	7.19205	7.5741	7.13218	7.15354	7.22257	7.7025	7.11963	7.38389	2.26139	2.26139	2.26139	2.26139	2.26139	2.26139	2.26139	2.26139	2.26139	2.26139	2.26139	2.26139	2.26139	2.26139	2.26139	2.26139	2.26139	2.26139	2.26139	2.26139	2.26139	2.26139
RAC2	4.83263	4.24123	4.68636	4.73939	5.08769	6.73107	6.56088	5.09331	6.25831	7.22737	5.12745	4.13384	5.36048	5.11266	4.53809	5.04315	5.26225	8.45343	6.33967	8.61252	7.79551	7.99198	6.24698	8.22898	5.6585	7.19542	6.20706	6.79459	7.0181	8.36418	5.08318	4.64504	4.22866	4.83639	6.90491	2.45871	5.13563	8.73933	5.90733	8.49458	6.0708	6.39164	8.01549	7.26172	4.0417	4.58617	3.3338	4.74755	6.75151
NCF2	3.88493	3.29096	4.21013	4.1075	3.20767	5.04339	8.48952	3.63738	4.46846	3.77826	3.24646	3.19635	3.30345	4.04116	3.91929	2.88235	4.83078	7.07242	6.21626	6.63607	7.97666	4.93605	5.94088	5.36676	4.80106	6.29217	4.59998	6.25287	7.08396	6.91286	3.12437	2.68317	4.17316	2.88926	7.19422	2.27404	2.28451	6.34517	4.12535	4.86971	7.16696	6.15202	6.17065	6.65542	3.08207	2.66526	2.32925	2.68062	5.5993
ASB16	6.73957	6.88152	6.80211	7.0384	7.01646	7.26764	6.83867	7.12034	6.84193	7.04222	6.87645	7.1186	7.10076	6.90641	7.19719	6.66824	7.03856	6.99668	6.99933	6.89568	6.83812	7.21484	6.83202	6.87422	7.01085	7.08905	6.8189	2.26139	2.26139	2.26139	2.26139	2.26139	2.26139	2.26139	2.26139	2.26139	2.26139	2.26139	2.26139	2.26139	2.26139	2.26139	2.26139	2.26139	2.26139	2.26139	2.26139	2.26139	2.26139
PDIK1L	8.99345	8.39805	7.28605	8.72525	9.89872	8.54894	7.63778	8.90926	8.06724	8.80049	8.41705	8.03039	9.14495	7.39693	8.59312	7.01437	7.26308	7.52871	8.26202	7.96086	7.2985	9.51676	8.03671	9.17725	7.75952	8.52798	6.7663	7.14849	6.85991	8.32123	8.07075	9.797	7.80872	9.70048	7.02677	8.72835	8.35267	6.42489	9.20019	6.71553	8.74091	6.1888	7.07097	7.81839	9.61758	10.0847	9.18957	9.75923	7.11416
TRIP13	3.63085	4.44112	5.19061	3.83156	3.71262	4.20754	4.11003	3.92721	3.97136	4.45823	4.42751	4.54365	4.72062	8.19046	7.10757	4.42666	4.92218	3.80276	4.31834	4.81698	4.02232	4.06823	5.45689	4.00648	3.52978	3.74035	3.80714	5.61063	5.77158	6.24965	3.47741	2.43664	3.28626	2.4848	6.17727	3.18988	3.47927	6.49199	4.12887	6.75425	2.41103	6.99508	6.31332	7.37221	4.77565	2.62454	2.69989	2.39879	6.59115
HCCS	9.13835	7.88144	8.98602	7.82776	7.3082	7.99458	7.84797	7.57512	7.43832	7.513	7.8	8.15275	8.40166	8.98263	9.17191	9.85802	8.43628	7.40434	7.77153	7.92967	7.53025	7.61018	8.20096	7.77773	7.66077	7.7545	7.89666	8.18701	8.35801	8.12737	7.91197	7.11596	9.26416	6.08895	8.32181	7.52428	7.77387	8.80221	7.99304	8.63601	5.97376	8.61247	8.02338	9.57947	7.28222	7.44234	8.89247	7.57933	8.24415
CLEC4A	3.98708	3.73812	3.74276	3.82544	4.32898	4.83414	6.06995	4.19759	4.7777	4.28992	3.99737	3.67716	5.00268	3.52164	4.3443	3.26608	3.9248	4.95679	5.11777	6.00317	6.84401	5.13092	5.59951	5.3401	4.93984	5.41241	3.96735	5.71083	5.95054	5.85588	3.08003	3.89957	3.85782	3.02134	6.18301	3.15637	3.20762	5.05926	3.81539	4.41593	4.40539	4.85954	5.26068	6.15062	3.40811	3.39188	3.955	3.18279	5.56521
CRISPLD2	4.37666	4.84275	3.8779	5.02245	4.41772	5.42858	5.54912	4.80449	5.6541	5.19888	4.76509	4.70411	5.76931	5.91817	4.53454	4.58922	5.17296	5.78419	6.46064	5.69316	7.21687	4.99095	4.75696	5.42809	6.729	6.49707	6.70066	6.09549	6.59344	6.25385	5.33042	3.1712	6.43245	4.52676	5.80403	5.03217	5.08695	5.53985	4.62234	5.13996	6.17604	5.69259	6.11226	4.86111	5.97173	4.55144	3.64486	4.4091	6.03955
TPX2	4.34854	6.34629	5.86667	5.11786	4.14718	4.4241	4.51058	4.11999	3.65183	4.72136	4.66216	6.8255	6.10877	8.76816	7.52617	4.34502	7.27352	4.15477	4.15663	4.88273	4.56527	3.37926	5.6774	4.31478	3.74573	3.82531	3.24087	5.87316	6.60263	6.47239	5.09484	2.28485	3.57094	2.77902	6.8659	4.53373	4.83789	6.70589	4.92963	7.12966	2.79909	7.20161	5.90655	7.15868	5.28877	3.48271	4.23153	3.54092	7.03327
LRRK2	3.40783	4.76506	4.87229	2.50726	10.1212	9.46568	9.45449	10.9377	9.83244	8.17852	9.72208	2.35413	11.4307	4.83728	4.36139	2.4139	4.29291	10.6267	8.75909	8.83671	8.95706	10.6224	8.21493	10.5923	4.03452	4.55951	4.06489	5.12468	3.67398	5.61952	3.08712	9.817	6.7905	12.5854	4.27727	4.50457	11.4734	3.97495	10.5123	4.15188	10.8	5.10168	5.07029	4.83167	2.77114	12.165	9.10126	12.9398	4.84465
TRA2A	6.3544	5.45626	6.91365	6.55831	7.3668	6.10428	6.54346	6.12571	6.39852	6.49335	6.90812	6.93222	7.11073	7.59334	7.5001	6.1012	6.29567	7.31469	6.29907	6.4589	5.85296	6.59136	6.70277	6.23416	6.5888	6.49408	7.7323	6.93735	7.22803	6.2196	6.82763	6.66446	6.5894	8.14499	7.04117	6.87999	6.45434	7.70998	5.66518	6.90366	8.09213	7.20236	6.87804	6.37485	7.16946	6.76673	6.55527	6.49942	5.93763
CYTIP	4.43407	2.7205	3.52412	4.19944	3.9246	6.02244	7.62186	5.76732	4.69496	2.55203	3.55287	2.65816	5.66999	6.46597	5.38493	5.08464	5.37652	6.89657	4.2703	6.74119	8.67251	6.7852	6.08241	6.25454	5.60613	8.20226	6.96355	6.87966	6.86347	6.90675	3.40405	3.40887	5.52648	2.45531	6.93714	2.71051	2.48485	7.30426	3.51437	5.78985	5.77549	6.77275	8.28391	8.61398	3.58668	2.49515	3.67811	2.4577	6.36573
RAD51AP1	4.93186	6.15834	5.34661	5.02044	5.63294	6.06962	6.59896	6.10827	5.46231	5.32796	7.01443	6.90419	6.80082	9.31885	7.97743	6.4313	6.8838	5.58028	5.5285	6.63116	5.09603	4.65121	6.83316	5.8447	5.08814	5.68997	5.0746	6.24281	6.23305	6.9812	5.83727	4.29002	5.64359	4.79418	7.26391	5.5225	6.08083	7.36617	6.26893	6.64811	3.18494	8.0754	6.54081	7.8149	6.22125	5.22185	5.93507	5.17003	7.79443
ZNF207	7.38695	7.38345	7.64998	7.36876	7.04902	6.69583	7.2788	6.62472	6.90569	6.94142	7.26799	7.89522	8.12449	6.95216	8.05883	6.59682	7.3011	7.14147	7.29186	7.33698	7.23161	7.33112	7.39113	7.29113	6.22224	7.06895	7.75183	7.48135	7.89384	7.22387	6.72016	7.83696	6.81523	8.45691	7.79104	7.47679	7.44566	7.38277	6.76286	7.71873	8.54254	8.01387	7.56259	7.51956	7.5938	7.59421	7.47064	7.26311	6.64206
RNASE6	3.91211	4.47765	4.33965	4.55941	4.24067	6.63579	9.70794	5.77764	6.59696	5.60217	5.70565	4.74017	5.17186	5.93317	5.73579	5.26519	6.8752	7.54572	5.36334	7.70571	8.40295	6.44299	6.49536	6.67518	6.1786	7.67081	5.88266	7.32826	6.93189	7.10146	4.0281	4.00148	7.58837	4.1138	7.53517	4.26596	3.83286	6.50481	4.76315	5.92301	4.95238	6.82225	8.20458	8.23378	4.81977	4.56137	4.79234	3.15509	5.93155
TENM1	3.34557	5.81156	5.43512	4.04772	7.14348	5.2913	5.89634	6.89666	5.6486	5.22973	5.53348	2.14391	6.99741	2.22059	2.56399	2.42994	2.62982	6.00188	5.20812	5.53891	5.93037	5.7343	5.95439	6.56441	2.75575	2.862	2.28923	3.32686	3.28926	3.30803	3.47631	7.10449	4.13405	8.17307	3.64737	5.95721	5.74376	3.43174	5.57245	3.44841	6.82611	3.37506	3.4278	3.2535	4.33649	7.55525	6.7169	7.57849	3.2552
MED30	5.82961	6.13155	4.97576	5.60181	5.84459	6.53723	6.25907	5.4385	6.17558	6.79513	6.27531	5.42971	6.12787	4.7398	6.88081	5.01045	5.2515	4.82337	6.18477	6.59815	6.38122	6.28014	6.09737	6.50107	6.07323	6.49855	6.40735	5.8329	5.68417	6.02521	4.85641	6.3075	5.92871	4.16083	6.35387	6.27622	6.37122	6.4027	5.87644	7.59073	4.32413	6.06585	6.17998	6.25659	4.38429	5.86195	6.34184	5.99983	6.22553
BRIP1	3.01611	3.73911	3.49371	3.08537	3.09493	3.15847	3.52912	3.72686	3.23252	2.6238	4.5486	3.91021	3.29403	4.70936	4.65762	3.9982	4.27453	3.48394	3.36819	3.66023	2.97143	2.98139	3.3799	3.22779	1.97942	2.63744	2.99613	4.13438	4.51781	3.81027	2.7444	2.63576	2.78789	2.57032	3.9273	3.13629	3.55033	3.89503	3.71243	3.42041	2.56165	4.41531	4.00851	4.1505	2.90502	3.13066	2.83303	2.60384	4.22319
HCLS1	6.23294	5.0738	4.59529	6.30284	5.81534	8.09059	9.10319	6.75412	6.48399	6.06473	5.89437	4.76292	6.77692	6.40771	7.08152	4.63015	7.02286	9.34595	6.61919	8.10675	8.43148	7.66618	7.40432	7.72863	7.20658	8.46959	7.64246	7.60134	8.28799	8.37454	5.62003	4.12913	7.86816	5.14691	9.07407	5.24491	4.80183	7.28378	4.97295	6.04238	8.56909	7.63618	8.51501	7.99249	6.65369	5.30858	5.35802	4.14419	7.39778
CTSC	7.91997	5.19593	5.99085	8.09117	7.42493	8.77971	8.90162	7.90693	9.36459	8.62107	8.35339	6.12328	8.2647	9.51554	8.0935	8.29181	7.07778	9.51298	10.0713	10.4285	10.6529	10.3691	9.85949	10.6742	7.5442	8.58847	7.93194	10.6804	10.5865	9.05582	6.20767	6.83466	7.90605	6.04904	8.83398	6.04875	6.46056	9.88243	8.23691	9.07651	9.63555	9.21037	10.7315	8.9678	6.74413	6.60782	6.28925	7.18966	9.09676
NIFK-AS1	5.94393	4.77751	4.7052	5.75733	6.4014	5.91158	4.86065	6.4711	5.3153	6.00535	5.11581	5.14251	5.76807	4.20556	5.25619	4.7152	4.98074	5.18933	5.17795	5.3519	4.94094	5.86437	5.28866	5.77259	5.89924	6.17006	6.32139	5.14298	5.32505	4.872	5.70748	6.38149	4.79281	7.29644	5.25117	5.79431	5.95367	4.93662	5.70668	5.21271	5.52016	5.24997	4.74052	5.11062	5.62023	6.13871	5.49499	5.98065	4.87443
EPN1	6.2093	5.96927	6.09502	6.16635	5.57313	5.33114	4.88729	5.30605	4.86391	5.21278	5.18779	5.80579	5.14996	5.29081	5.08413	6.64435	4.99744	6.17368	5.29756	5.41625	5.17339	5.68551	5.13973	5.25639	5.08538	5.00144	5.09844	5.50147	5.62632	5.09294	6.89878	5.17864	4.89492	7.64783	6.11629	5.64333	5.25633	5.59772	5.21209	6.29258	6.45366	6.00269	5.7695	5.44239	6.36759	5.24397	5.01412	5.6959	4.98217
EPC2	8.55995	8.39209	7.15637	9.18401	8.89167	8.99225	8.86027	9.02911	8.51275	8.50235	8.66336	8.12887	8.85159	7.30644	8.59761	7.5428	7.62298	8.57134	8.95409	8.86686	7.96262	8.58293	9.04408	8.5932	8.66642	8.71186	7.43833	7.96952	7.5753	7.96811	8.99445	9.67303	8.39211	7.97603	7.49151	9.00621	8.9276	7.88939	8.43145	7.62069	8.22623	7.59614	8.13447	7.75476	9.34217	9.50664	8.98835	8.90452	8.06174
CDCA2	3.71434	3.86634	3.48377	3.3082	3.75744	3.52309	3.32197	3.46394	3.92345	3.34582	3.30021	3.57388	3.6769	5.64792	4.69384	3.83551	5.71544	3.79431	3.72262	3.76111	3.90274	3.56431	3.97568	3.61953	3.25738	3.58785	3.34331	4.18002	4.20161	4.41074	3.27518	2.9403	3.0418	3.09301	4.5356	2.98236	3.86597	4.04587	3.99046	4.52916	3.08693	5.45382	4.30056	4.69088	4.04287	2.82378	3.38755	3.10549	5.56218
MPEG1	5.57928	4.88682	4.02408	6.24889	4.27765	6.33902	9.26699	5.19839	6.23612	5.27391	5.62887	4.4965	5.57427	5.15802	6.57585	4.50161	7.02078	7.56617	5.84749	6.94814	7.14059	5.54744	6.04059	5.74306	7.27958	8.47128	5.56838	5.44014	6.96281	7.41396	4.03089	3.99886	6.84321	3.88432	8.01071	3.9259	3.92493	6.64886	5.08247	5.9903	7.25626	7.59078	8.01262	7.31658	4.4683	4.22397	5.52593	4.05322	6.77404
IGSF6	4.28408	3.80487	3.95245	4.1028	3.09305	5.11698	7.43142	3.66312	4.65608	3.74473	3.81791	3.96568	3.29165	4.34165	3.79045	3.62112	4.81732	6.59794	5.60235	5.66333	5.62072	4.88702	5.27309	5.38432	3.73424	5.07443	3.6947	5.10473	5.42671	5.87846	3.29002	3.06395	4.22714	3.25939	5.92549	2.85548	2.80251	4.70312	3.96488	4.13931	4.65893	4.96613	4.37913	5.28696	3.16745	3.08116	3.60169	3.06428	5.25811
C1QC	6.36004	6.38065	6.14438	7.87768	7.17214	9.59411	11.8785	7.36687	8.12841	7.57946	8.96552	6.60397	6.87363	8.44783	7.39773	6.17234	8.63579	10.6231	8.23229	9.83245	10.2176	9.33504	9.15892	8.81476	7.38595	10.4295	8.87788	8.8624	9.46632	10.1282	5.02468	5.58654	8.82922	6.73225	10.1232	6.04148	6.01917	8.98467	7.34571	8.75781	8.15077	8.93605	9.99755	10.5322	7.41278	6.11229	7.61368	5.92455	7.92055
SAMD13	8.46443	6.25013	4.53509	5.64479	7.79387	6.35321	4.33149	6.98529	6.72933	7.40377	4.95824	5.79674	6.61374	3.71551	5.71453	4.15696	3.42867	6.15237	5.02724	6.0369	5.81018	7.40452	6.37275	7.81036	7.78052	6.92359	6.58219	5.10995	3.7742	6.53265	6.22923	9.15995	7.53844	5.72665	5.03607	6.5672	7.4432	3.7742	6.0128	3.87041	5.61879	5.05708	4.53003	5.88705	5.39998	8.44397	6.41606	7.75528	5.02686
COA5	7.67674	7.69624	8.04965	8.74928	9.15841	8.61678	8.08826	8.77026	8.80655	9.08366	8.94195	8.64866	9.40386	7.53396	9.12204	8.38475	8.30586	8.2501	7.75968	8.48187	8.63798	8.43515	8.47281	8.37227	9.26282	8.76819	8.43401	8.32051	8.11152	7.6894	8.42551	9.29809	8.76768	9.20166	8.0124	9.06007	9.49389	7.54922	9.14423	7.43867	8.25845	8.05022	7.99175	8.50456	9.27048	9.20868	9.64882	9.55664	7.35671
TLR8	3.03597	3.19341	3.12606	2.98671	3.51461	4.19454	6.17839	3.37814	3.51863	3.15614	3.55914	2.90753	3.26482	2.58342	2.95787	2.5309	3.84853	4.8101	4.46388	4.45428	4.43772	4.38436	4.70972	3.72326	4.12115	4.69511	3.49871	3.53427	4.32887	4.86005	2.75219	2.83687	3.36298	2.63897	3.8489	2.72108	2.7863	3.74189	2.7518	3.07987	4.23842	4.12365	5.21463	5.1393	2.70603	2.83992	2.84742	2.75767	4.00225
ITGAM	3.86434	3.96474	4.52639	5.06578	5.22467	6.92041	8.30674	5.55088	6.22809	5.12075	5.42405	3.78905	5.75953	6.03448	5.26739	5.59457	5.41123	7.60132	6.62861	7.44924	8.14051	5.99016	6.90262	6.46731	5.9918	7.08578	6.25586	6.0884	7.86184	7.82775	3.70585	4.26194	5.73996	5.12281	8.72467	3.71927	4.34284	5.52686	4.36293	5.66384	8.60217	6.40729	6.49443	7.47848	4.36948	3.9826	4.11274	3.86269	7.35439
RRM2	5.64117	8.46616	6.27482	6.73669	4.48972	5.37624	5.59334	4.50033	4.85203	4.70321	6.53353	8.71163	8.79112	8.72437	9.80197	5.68236	8.94964	5.76686	5.70787	6.80912	5.52412	4.05331	7.45446	5.317	3.88082	4.93005	4.78363	7.74317	8.45493	7.64634	6.58671	2.09378	4.71047	1.70096	8.64948	6.07927	6.54742	8.44807	6.80642	7.28271	3.56542	8.63635	7.5143	8.58645	6.20625	4.92935	5.57966	4.3115	8.40359
MYO1F	4.76733	4.63693	4.87385	4.98795	5.41976	6.17019	7.25273	5.62311	5.23256	5.1401	5.04295	4.41628	5.55561	6.09924	5.39421	5.65695	5.97254	7.90813	5.77638	6.13826	8.20266	5.7627	6.11825	5.59239	5.72478	6.50473	5.56382	6.55831	7.02606	6.63394	5.48333	4.61011	5.55459	4.66411	6.76091	4.12695	4.18692	6.28123	4.81264	5.06111	7.53756	6.57436	6.81867	6.85876	5.2243	4.58056	4.39389	4.27908	6.19543
NDUFA3	12.0247	12.2682	11.5117	10.9452	10.8537	11.1064	10.825	11.3974	11.5074	10.8223	11.531	11.1681	10.9502	9.97916	10.9979	12.2589	11.2253	11.0526	10.2825	10.2425	11.1949	10.4092	10.4734	10.562	11.3595	11.0253	11.2642	10.4262	11.1927	10.228	11.8015	11.0453	10.7631	12.6354	10.7386	12.1814	11.7243	10.2417	11.7852	10.2825	10.8222	10.5279	10.7485	10.4047	12.2532	11.4568	11.7772	11.9144	10.9059
BIRC5	3.72831	4.84219	4.53507	4.30352	4.1089	3.34196	3.5287	3.33337	3.16346	3.6957	3.74666	5.442	4.69533	6.23045	4.88145	3.56175	4.711	4.83271	3.70666	3.75474	4.09739	3.75124	3.9141	3.53221	4.03338	3.87452	3.68919	4.59503	4.68365	5.33682	3.57069	2.86964	3.12265	2.80689	6.01431	3.35227	3.88141	5.09772	3.66389	4.78227	2.90198	5.31861	4.59685	5.3687	4.01302	3.39659	3.87314	3.29802	5.44028
LAIR1	4.09846	3.62707	3.80883	3.98746	3.73694	4.8255	6.03632	3.859	3.75859	3.92086	4.13413	3.94979	4.17391	3.95714	4.05428	4.01581	4.56372	5.05139	4.49259	5.23558	4.88536	5.12297	4.99551	4.37224	4.07428	5.06958	4.10716	4.22522	5.68777	5.10315	3.48925	3.32016	4.29287	3.44453	6.12984	3.17477	3.32727	4.55689	3.59563	3.89725	5.1279	4.60563	5.60158	5.12177	3.5782	3.27368	3.68606	3.48424	4.56813
IFI16	7.8128	7.24767	9.44157	8.23269	7.59141	10.215	9.99627	9.55316	9.30574	9.24652	8.6099	6.56754	8.91415	8.55052	9.98815	7.88721	10.064	10.5971	9.65319	10.4755	10.5514	10.0106	9.81596	9.10612	9.56511	10.0285	8.46647	10.055	10.122	10.5644	6.8365	7.74613	9.24059	10.066	10.1393	7.03892	8.10084	9.97809	8.74628	10.3883	9.4457	10.1048	10.931	10.0123	8.74009	7.96834	8.86888	7.01689	8.50116
CSTA	5.65195	4.34368	5.21533	5.24658	6.32993	6.43231	8.29217	6.18681	6.22536	4.70481	5.47939	4.79059	5.73753	6.3825	4.26213	6.18965	5.12293	8.22802	8.25663	7.38558	9.75401	7.4732	6.62266	6.70364	7.32688	6.95334	10.5377	9.10647	9.26418	7.56678	3.9786	3.8308	5.53413	3.98876	8.42467	3.08464	3.27081	8.9511	4.32965	9.16375	9.24846	6.99915	9.02664	8.42467	4.08073	3.27481	3.53663	3.10558	6.94446
NUF2	3.54223	5.56928	5.82671	4.17309	3.34036	3.30774	3.64178	3.84511	3.63032	3.41284	4.14732	6.83077	5.4896	8.15406	6.47815	3.68549	5.94296	3.89909	3.69585	5.04088	3.84345	2.60869	5.4778	3.50148	2.51065	3.58093	2.7511	4.68799	6.11727	5.9185	3.50932	2.1535	2.59824	2.31991	6.36056	4.07282	5.07363	4.91336	4.78223	5.88152	2.3211	6.56468	5.72823	6.78489	4.61213	2.93595	5.13093	2.799	5.89821
CD86	3.95883	3.98994	3.71613	3.86335	4.15394	5.00595	6.57738	4.06199	4.29629	3.90843	3.65449	4.00985	3.83095	4.11774	4.02176	4.47965	4.68714	5.39117	4.31803	5.50445	5.78528	4.84863	4.9062	4.74853	3.63277	5.31809	3.54303	4.81342	5.24643	5.52102	3.28226	3.20504	4.25846	3.27289	6.20717	2.92194	2.89264	5.08168	3.51798	4.22482	3.46639	4.72478	6.01987	6.20664	3.38933	3.02935	3.60014	3.07067	4.804
PTPRC	4.72042	3.60762	3.90175	4.44413	4.5827	5.66967	7.16593	4.93603	4.67537	3.842	4.12784	3.60161	5.34198	4.86405	4.2421	4.87364	5.8062	7.06209	4.67809	6.60651	7.41237	6.36107	5.9917	5.2684	5.52503	7.17705	5.3119	6.00984	5.96696	6.3155	3.59457	3.87103	5.2273	3.73729	6.1286	3.31632	3.31294	6.20918	4.20096	5.08738	5.69056	5.83878	6.93446	6.42163	3.92448	3.72151	4.30202	3.30356	6.06289
LUM	5.02217	7.67017	5.20647	5.45285	4.24875	7.60211	7.81195	5.0372	8.98328	8.13201	7.66554	4.87943	10.0756	9.20984	4.75704	5.484	7.97355	9.28256	7.63819	10.8797	11.3074	8.21098	7.09917	7.65271	9.80102	10.0418	9.98927	9.76107	9.40798	9.78164	5.62507	3.04481	9.53786	6.31951	8.36928	5.97024	7.23666	8.11585	7.06944	7.6664	9.00192	8.51222	9.7177	8.33617	7.65094	5.07057	2.92826	4.44232	9.10211
BAZ2B	8.43465	9.40251	5.66556	9.15177	10.4544	9.27322	9.73104	9.91048	9.45608	9.06218	9.91785	8.25201	9.48558	8.80999	9.82555	7.65007	6.87452	9.49699	9.57451	8.77913	9.36103	9.35731	9.27548	9.34816	9.08525	9.09594	8.41893	8.86878	7.98393	8.13955	9.42536	10.03	8.6357	11.2252	7.55002	10.1894	9.55316	7.44892	8.51521	7.06293	10.3463	8.33621	8.12536	8.38559	9.95973	10.7206	10.0969	10.7156	7.83616
FCER1G	6.21082	5.31822	5.99094	6.20096	5.45833	7.79049	10.493	5.78327	7.23242	5.80147	7.38309	5.86423	5.63336	4.95406	6.52948	4.64229	6.49719	9.02311	6.8628	9.15484	9.3184	8.03433	8.05121	7.82555	6.48321	8.98708	6.30584	7.14829	8.23976	7.90496	3.8472	4.47384	7.03423	3.93919	8.81059	4.40888	8.99777	7.25864	8.72493	6.80965	6.52018	7.54987	8.48023	8.33391	5.3657	4.26	5.69849	5.46037	7.98512
DOCK2	3.21662	3.62191	3.49179	3.53369	3.27623	4.37739	5.60893	3.23133	3.27838	3.32042	3.45013	3.24054	3.22607	3.525	4.14262	3.52991	4.01895	4.78394	3.95902	4.15091	4.97098	4.3568	4.06628	3.56674	3.50664	4.94692	4.04367	4.21565	4.39547	4.47592	2.9042	2.98065	4.06028	2.66914	4.64717	2.66435	2.76154	4.26297	3.55052	3.74504	4.10315	4.33016	4.71299	4.59713	3.07392	3.13066	3.59309	2.57197	4.15913
LCK	3.65668	3.53599	3.87022	3.63628	3.10168	4.1576	6.06362	3.93836	4.63744	3.14724	4.27558	3.52929	4.53466	3.87581	4.17003	5.92839	4.42889	4.67633	3.91491	4.69385	5.28353	5.69709	4.32614	4.86115	4.41957	5.51936	4.94216	4.48319	4.70326	5.53043	2.88699	3.32781	4.27454	2.7647	4.38343	2.80154	2.70136	5.71152	3.05138	4.67281	3.12592	5.5223	5.97646	5.61569	4.25493	3.32744	3.03075	3.01331	4.9357
CYC1	10.9466	9.92955	9.59055	10.0003	9.19575	9.58961	9.35076	8.87674	9.24575	10.0052	9.74637	10.7271	9.6289	8.14126	9.8394	11.695	9.95782	8.53659	8.48207	9.08386	9.67162	9.05331	9.7377	9.23075	9.83327	9.18214	10.1364	9.18665	9.65396	9.31742	10.6556	9.08824	10.5184	6.75617	10.122	9.88638	9.66333	10.3601	9.97823	11.1589	8.05209	9.74799	9.85336	8.65858	9.23202	9.60387	10.9519	9.69678	10.3165
CLCN7	7.36062	8.12372	8.11115	7.40326	7.3287	6.88079	7.33959	7.56019	7.20326	7.02335	7.17779	7.77079	6.59293	6.44352	7.12202	6.82629	7.42745	8.20345	7.05789	6.86978	7.69009	7.40839	7.53113	7.10974	6.299	6.3595	7.03179	6.73123	6.69463	7.14226	8.2518	6.92506	7.30569	9.14674	6.96791	7.12893	6.82903	6.99503	7.11089	7.26963	8.62422	7.07517	6.82846	6.61598	7.64126	7.69056	6.97777	7.92829	6.66934
TNFSF13B	4.79467	6.61869	4.75441	4.72859	5.01624	6.61044	7.99395	4.99801	6.04179	4.1818	5.48756	4.17847	6.08301	6.3609	5.80908	4.31716	6.4791	9.57221	6.1655	7.60639	8.59421	8.39898	6.57771	5.43288	7.51824	8.87176	6.88243	6.06956	7.16377	7.68751	4.0857	3.86607	6.12275	5.10537	7.16606	3.83666	4.02074	7.94864	5.18471	6.65442	6.56619	7.97207	8.90543	8.32143	5.23761	4.22968	6.12561	3.69192	6.80152
DTL	4.30212	5.83809	6.15901	4.34253	3.43455	4.96602	5.52965	4.95328	4.16866	3.49924	6.91104	7.28099	4.7701	7.9972	6.78309	5.05595	6.89218	5.60548	4.86242	5.22126	3.97875	3.5771	5.22817	4.15755	4.62178	4.81806	3.57735	5.75581	5.73746	6.18402	4.64192	2.2476	4.43206	3.9229	6.78278	4.86565	5.44536	6.18154	6.27802	6.02159	3.93145	6.71607	6.29029	6.2196	5.99136	3.85001	4.65588	2.78745	6.32097
KIF20A	4.26686	5.87669	5.88504	5.21841	3.91705	4.20027	4.07007	3.85224	3.99971	4.87022	4.73595	6.97624	6.11576	7.96162	8.00461	4.12352	6.9577	4.79931	4.06158	4.74842	4.21904	2.70874	5.61254	4.25638	3.34678	3.54792	3.27437	6.28451	6.67855	5.92075	4.8404	2.39667	3.56506	3.02023	6.53413	4.38388	5.37649	5.39564	4.5035	5.61414	2.17701	6.61903	5.43108	5.98719	6.7977	3.84414	5.47368	3.07763	7.05514
NCAPG	5.44093	6.3559	6.23391	5.74252	4.12504	4.26089	4.4803	4.45538	4.30462	4.61326	4.72165	7.64283	6.51808	8.08781	7.40677	5.71056	6.65225	5.34667	4.79313	5.16767	4.65299	4.20265	5.33357	4.54019	4.03119	4.44226	4.18889	6.12314	6.49614	7.34559	5.29858	3.07491	3.63796	4.45367	7.34924	4.77279	5.25146	6.52199	4.30805	6.80446	3.90914	7.29309	5.96704	6.8172	6.22072	3.62109	5.13316	3.87647	6.75067
NCF4	3.25745	2.9323	3.03279	3.78099	3.12063	6.777	6.05342	3.11559	4.38946	3.41635	3.54181	3.20618	3.17553	3.78483	3.76265	2.96673	3.70752	4.62502	4.12622	4.70651	5.52976	4.4156	4.99916	4.25945	3.96184	4.9109	4.23249	4.27266	5.36306	5.35096	2.90411	2.76151	3.97012	3.31125	5.19203	2.64822	2.82579	5.09941	3.44549	3.9244	4.62676	4.90978	5.77258	5.63223	2.88185	2.79708	2.93325	2.94754	3.91616
GRPEL1	8.42786	8.43442	8.17322	7.6193	7.64008	7.87078	7.97432	7.10246	7.30018	7.41381	7.59685	9.17413	7.72405	7.46855	7.8198	9.14349	7.78991	6.75032	7.17546	7.45311	7.58214	7.21733	8.03499	7.35664	7.97036	7.77983	7.44837	7.69557	8.99604	8.46326	7.85435	7.38009	8.02422	6.44389	8.61446	7.31958	7.62361	9.15319	7.18366	8.93146	6.25459	7.74819	8.04017	8.33044	7.43247	7.0401	8.05014	7.53988	7.92588
KIF14	4.3775	4.57717	5.08753	4.8002	3.16206	3.72833	3.31222	3.22369	3.48246	3.6708	3.6576	5.30292	4.06355	7.30964	4.8466	5.46302	4.93128	4.65378	3.55151	3.98045	3.85458	3.08476	3.87519	2.70319	3.36574	3.33162	3.46135	4.87695	5.52564	5.34852	2.97234	2.41914	2.80515	2.57278	5.20569	3.21862	3.74488	5.21675	4.24224	5.4319	2.95111	5.70748	5.28998	5.56879	4.08524	2.76911	3.01272	2.81686	5.6352
SFRP2	4.40616	4.32055	4.13441	4.86186	4.36309	7.32108	5.17202	4.25453	9.0346	4.89968	4.96814	4.11538	10.3018	6.9936	4.26828	4.62146	7.39945	10.1611	7.10732	12.0126	12.9802	9.14266	4.48618	6.37801	9.75925	10.2649	11.2472	9.88561	9.03974	9.67599	2.8011	2.23411	10.1343	4.83267	5.55677	2.17567	7.44869	8.4828	7.45283	7.26189	7.21897	7.80069	10.488	7.32472	8.70802	4.09556	2.2179	2.38204	8.75709
OIP5	3.53062	4.26832	3.5904	2.79495	3.7046	3.66099	3.98309	3.76027	4.26125	3.46297	5.04104	4.29169	4.34069	6.05106	6.18374	4.31654	6.40919	3.76464	3.5005	3.54633	3.85915	2.64359	4.72496	3.27422	3.95638	3.52095	3.4578	4.60176	5.16272	5.13351	3.79361	2.55509	3.05068	2.52022	5.01539	2.51928	4.54084	5.42329	4.26758	5.6838	2.20041	5.99025	4.3182	6.27118	3.05368	3.05738	3.73589	2.61652	6.11437
THEMIS2	5.85911	3.61535	4.3158	4.54099	6.2375	6.75163	6.68245	7.318	5.9925	6.93777	6.26899	4.06086	5.21089	4.86031	5.5024	4.44935	5.57219	7.49859	8.90361	7.70639	7.84869	7.31698	6.44532	7.29507	5.74583	6.41799	6.24891	8.42522	8.09152	7.82755	4.33039	3.46517	5.57786	4.29101	6.67999	3.63133	4.04243	6.44249	6.04064	5.84038	7.48691	7.03631	7.74243	7.17409	4.15777	5.65742	5.0353	5.29686	7.82628
PARVG	3.73693	3.65082	3.72127	3.75148	4.08509	4.26758	4.9293	4.07374	3.44719	3.84726	3.39042	3.87316	3.43255	3.42798	3.84173	3.39438	3.59951	4.41587	3.98354	4.17575	5.08976	4.52868	4.53713	4.06303	3.70747	4.17263	3.65615	3.94909	4.15634	4.7577	3.48903	3.01776	3.73682	3.2926	4.88464	3.07658	3.23581	4.49935	3.50955	3.69884	4.77605	4.73496	4.83174	4.9974	3.10804	3.09772	3.33418	3.4554	3.76655
APOO	9.02915	8.85002	9.64153	8.79031	8.40281	8.08064	8.24655	8.00279	8.02344	7.94756	7.69672	8.18226	9.09112	9.16516	8.70507	10.3803	8.44214	8.63547	7.88824	8.51145	8.86529	8.11016	8.53378	8.06078	10.487	8.34107	8.13918	8.69428	8.0794	8.59783	9.82947	7.86048	10.455	5.78466	8.62593	9.402	8.5965	8.45558	8.95129	9.47067	6.05985	8.1735	9.41941	9.43517	8.23024	7.44961	9.58575	8.20513	9.41541
ST3GAL5	8.05465	8.90248	7.53604	8.68056	10.6622	10.5818	10.7346	10.9239	12.0103	9.59881	11.1255	7.35079	12.0245	7.94929	8.14943	8.66349	7.39949	11.5196	10.9239	10.1827	10.739	11.3708	10.3839	11.8377	9.46062	9.20584	8.77922	8.55467	7.16828	7.77343	10.4921	11.3968	9.27926	11.7747	7.91772	11.0465	11.9221	8.29688	11.7113	7.5607	12.6249	8.10292	8.62734	8.31867	10.4311	11.8978	10.7596	12.1129	8.40398
DCN	3.88479	6.06907	3.82155	4.25137	3.94569	6.58859	5.66917	5.74536	6.75757	6.8957	5.32226	4.00167	8.14522	6.09506	3.97354	4.02037	5.87314	6.57806	5.44509	8.6827	9.38065	6.43479	5.41211	6.35693	8.87595	9.48191	9.20538	7.57843	8.21278	7.43264	3.83644	2.86798	8.13138	5.22274	7.75465	4.86109	5.98826	6.8395	5.96422	5.7595	7.52657	7.11043	7.80107	6.64458	6.29925	4.57497	2.84036	3.08134	7.11327
LY86	4.26618	4.12489	4.9742	5.01993	5.46822	6.53031	8.74751	5.1114	5.5404	5.0937	5.04035	4.51267	4.91016	5.14538	5.21433	5.37768	6.05545	7.37598	6.42119	7.17784	8.00609	6.39593	6.00967	6.06057	4.34271	6.57143	5.21328	5.8531	6.23946	7.14035	4.15464	4.01797	6.15265	4.78396	7.75258	4.03472	3.81202	5.52043	5.16466	4.52097	7.10092	6.66257	7.22592	6.85679	4.17113	4.05695	4.79287	4.16731	5.39743
SRGN	8.39317	6.1488	7.45723	9.10786	6.45666	9.1902	10.3591	8.99988	8.46768	7.84082	7.21703	5.89986	7.49665	8.5753	8.43955	8.48871	8.06356	9.38066	8.81383	9.04601	10.1212	8.45198	8.54727	9.22667	9.03131	9.26932	9.31387	9.13629	9.75091	9.05207	7.06554	6.47352	8.78086	5.95566	9.85865	6.93985	6.54639	9.14671	7.15133	9.51248	9.98349	9.48241	10.0637	9.64662	7.26832	6.7789	7.47866	7.14788	9.66427
AIF1	5.84787	5.26541	5.31612	6.28366	6.20105	7.22469	8.73626	5.79632	6.8023	5.78979	6.02344	5.29355	5.67912	5.72878	7.21461	5.95624	6.58623	8.24071	6.48283	7.77345	8.96191	7.63294	6.59287	6.70039	7.29382	7.8893	6.18015	7.51644	7.77077	7.60477	5.34908	5.17748	6.69051	5.06536	7.76981	4.81954	5.04483	7.31764	5.86656	6.65799	7.60988	7.64345	7.55782	7.82701	6.07678	4.9673	5.75216	4.53711	6.67403
MND1	3.03579	5.95182	6.06051	2.99531	3.09703	3.4669	3.45521	3.75849	3.68119	3.73703	4.64339	5.58275	4.56761	6.59353	5.6451	4.21472	5.82265	3.80845	3.72875	4.64585	3.85114	3.11739	5.10807	4.97189	3.81327	3.43756	3.32196	4.72094	4.4665	4.6871	5.40628	2.10244	3.58822	3.33316	6.05434	4.23011	4.71044	5.41239	4.1123	4.66974	2.75014	6.34017	4.93749	6.13987	4.63831	3.20927	4.62029	3.63043	5.26325
PPP1R18	8.00202	7.7284	7.32497	7.3799	6.54121	8.32733	8.33654	7.23158	7.49863	8.1598	7.29683	6.02342	6.90468	6.92954	8.38491	5.29459	6.32243	9.37492	8.46933	8.68703	8.82291	8.65409	7.84903	7.64539	7.9039	8.75681	8.48085	8.49135	8.59294	8.68139	7.06126	5.61937	7.33008	5.71121	9.15407	6.72724	6.47066	9.31928	7.32724	9.06479	8.73108	8.69899	8.67321	8.89063	7.9324	6.21685	6.70566	5.48094	8.72733
POGZ	6.82248	7.33909	8.48299	8.29139	8.58007	8.12193	7.61515	7.90412	6.80208	8.08782	7.71351	8.9118	8.3479	9.40744	8.78372	7.48076	7.2665	7.95863	7.88952	7.27913	7.99266	7.34077	8.21554	7.07375	7.13848	8.11395	8.09097	7.83791	8.05662	7.30582	8.39189	8.42145	7.29286	10.3098	7.73224	9.37787	8.08351	7.71375	7.4835	7.58075	10.5336	8.18151	8.21858	7.38763	8.95982	8.18938	8.41212	7.07687	6.83723
MRPS12	5.62211	5.47444	5.69997	4.60195	4.54512	5.18357	5.20089	4.41836	4.90569	5.11794	5.38619	5.64204	4.69067	3.77041	5.29247	6.5062	5.98514	4.08621	5.26643	5.24044	5.10589	4.88759	5.18774	4.96423	4.85711	4.87598	5.18422	4.95021	5.21191	4.7358	5.10242	4.78318	4.9722	3.51205	5.46205	5.30035	5.39519	6.54302	5.45484	6.53533	4.27746	5.29709	5.47198	5.89331	4.56598	4.42995	5.40877	4.98166	5.42666
KIT	7.98229	10.5321	10.1745	11.3778	9.708	8.43808	7.56099	8.12153	6.484	10.5167	6.43696	11.041	5.41818	9.45839	9.96987	4.33582	10.5321	7.57743	6.66934	5.69679	4.99773	3.50903	3.72216	4.77308	10.0709	10.4627	10.0837	7.86889	6.58448	6.95433	9.527	9.9453	10.501	10.1826	7.18231	14.2648	10.5354	5.84777	4.41172	4.82645	6.37923	5.64209	7.6651	4.85596	13.9703	8.31503	13.0796	5.67912	5.53249
CENPE	2.58755	3.8326	3.56172	3.90676	3.5351	3.62467	3.34246	3.42796	2.92109	2.8401	2.89152	4.30405	4.46833	6.3268	5.23888	3.23016	4.85082	3.53155	2.99984	4.70861	3.7019	3.18117	4.35148	3.10176	3.90772	4.12602	2.49719	4.89811	5.28993	5.4497	3.05599	2.48238	2.63632	2.48258	5.75238	3.16247	3.42796	4.93604	2.60568	4.71092	2.50148	6.0301	4.51465	5.24861	3.9268	2.50584	3.05253	2.60637	5.13329
CEP55	5.1696	5.31138	6.52826	5.28506	3.85225	3.68248	4.27164	4.74182	4.01998	3.77512	3.75734	6.11664	4.52232	8.50789	5.37786	8.49957	5.95695	3.47657	4.62997	5.62248	6.34069	3.70645	5.7024	4.421	4.44202	4.84097	5.65931	6.11754	6.50728	6.64497	5.40933	2.44986	3.63875	2.58176	6.59438	4.26106	4.93558	6.9592	5.03341	6.72435	3.20751	7.80574	5.6539	6.82155	6.13875	3.36901	5.07698	3.18869	6.88414
CTSA	9.89214	10.2752	10.297	10.9516	8.15125	9.18901	10.7961	9.31038	8.43702	8.91834	8.9325	10.8045	9.07239	9.84515	9.33701	10.8938	11.2564	9.69772	9.44446	9.82751	10.7032	9.32986	9.67989	8.63652	8.16894	9.06231	9.30355	9.89313	10.643	11.4859	8.81574	7.2624	9.73423	7.19413	9.98654	8.32316	8.13984	10.1754	8.9414	9.76104	10.5391	9.83241	9.93343	10.0995	10.0916	8.35685	9.74548	10.1397	10.55
MPZL2	6.36079	6.98949	7.14687	6.33369	7.88945	8.39761	7.49383	8.568	8.90199	7.31992	8.04424	6.74603	7.41486	7.7569	5.42782	5.68661	7.42638	9.28387	9.37216	8.78834	8.61086	9.43988	8.65434	9.40182	5.51141	6.03652	6.10255	9.44955	7.1171	7.96204	6.13816	7.86205	7.13273	8.86313	5.76637	7.04064	9.71975	6.98213	9.45301	5.44202	9.10509	5.13734	8.23057	5.17676	6.76559	8.75281	7.10009	8.08443	6.48786
C1R	5.21486	6.46693	5.46214	5.44477	5.21521	8.14171	8.19783	6.02612	7.26279	6.43086	6.95261	5.33901	8.55103	8.80125	6.00262	4.33874	7.92838	9.82468	6.65187	9.48465	10.91	7.2691	6.44765	6.92649	9.93413	10.8339	10.3919	9.0005	10.0517	9.35361	5.53693	6.00039	8.76575	6.75304	8.82343	5.49157	5.80846	9.54588	6.19899	7.99774	8.63555	7.78897	9.49067	7.86209	6.62005	4.51408	4.29075	2.96532	8.48991
GALNT7	8.50526	8.98938	9.19646	9.60691	9.06132	9.15117	9.65292	10.0168	10.3381	8.65192	9.36298	6.8606	9.42388	8.24809	9.23315	6.27719	6.90278	9.83697	9.72348	10.0876	10.0753	10.3837	9.99074	10.3797	7.21497	7.44045	7.14176	9.17313	8.14455	8.06469	6.65619	10.0774	8.52866	10.6106	8.5828	8.97781	10.5646	8.25397	9.12423	7.41646	10.1664	8.21066	8.3672	7.42166	7.57518	10.0288	9.57583	10.4897	8.66887
AIMP2	9.12268	8.78681	9.15886	8.6162	7.66887	8.07837	7.90588	7.37753	7.6871	8.42177	7.69254	9.48868	7.95514	8.47478	7.75294	9.50108	9.19226	7.23758	7.57029	7.8115	7.92027	7.58868	8.93427	7.81554	8.38968	8.2121	8.23495	8.32708	8.52819	8.00807	8.21677	7.89936	9.1899	7.78677	8.74299	7.92536	7.99348	8.5264	8.97062	8.87938	6.73219	8.49567	8.45002	8.88368	8.64892	7.57637	8.02222	8.21111	8.48883
PDGFRL	8.24586	7.72878	7.14182	8.58475	9.78033	8.80662	8.5372	9.32525	10.133	9.86906	8.92859	7.02797	8.36765	6.9212	10.1991	5.32007	6.34836	8.77028	8.61993	9.15438	8.82244	10.0553	7.89371	8.96099	9.94308	9.7971	9.53034	7.55453	7.35354	9.20699	9.35042	11.3116	9.45005	8.05967	5.30045	10.8195	10.6205	6.6916	9.64642	6.66685	7.9321	7.35206	9.21241	7.80499	8.59199	11.561	9.24694	9.04727	6.41812
FAM193B	4.67838	4.71253	5.52634	5.10069	5.38223	4.59429	4.79532	5.02201	4.53875	5.37741	5.42407	5.51227	4.83089	5.34942	5.22913	4.67549	4.23515	5.29688	5.1369	4.91794	5.05559	4.99156	5.28835	5.15983	4.74113	5.27065	5.52358	5.29559	5.258	4.90631	5.15998	5.37873	4.56874	6.5661	5.15675	5.10073	5.1135	5.37244	4.92857	5.45233	6.32538	5.6886	5.28147	5.11642	5.46533	4.95643	5.00016	5.19339	4.96973
CSF2RB	4.06669	4.00305	3.97125	4.57353	5.37233	5.45101	6.95882	5.36485	5.61208	4.53307	5.20074	4.28867	5.39104	5.43174	5.01753	4.59378	4.68549	6.21619	5.56157	6.40608	7.53963	5.54776	6.40325	5.9113	8.13287	6.64286	5.98473	6.88599	6.91775	7.34648	3.30587	2.89124	5.61017	2.55909	6.46151	3.2021	3.12727	6.31825	3.6212	4.74428	5.85545	6.54501	7.22723	7.35179	4.53075	3.17205	3.27598	3.0845	6.97053
ERG	4.97994	4.56038	3.63909	5.02021	3.81128	5.14715	4.68658	5.31125	4.46003	4.48702	4.18572	3.85267	4.28158	3.20029	5.2412	3.71711	4.44532	4.79999	4.4196	4.78639	4.32263	4.14139	3.73015	4.50765	5.31368	5.07026	4.61603	4.22959	4.38654	4.70864	4.27608	3.51227	5.59089	3.30258	5.27856	4.82494	4.51173	4.29343	3.95152	5.03838	3.82796	4.44581	4.96273	3.60166	5.34066	4.64191	4.60016	4.51921	3.96209
FOXM1	3.2483	4.47861	4.30106	3.69394	3.49127	3.85661	4.03718	3.63977	3.90224	3.7825	4.39078	5.22295	4.55647	7.98501	5.15491	3.23134	4.44754	3.86912	4.25884	3.92812	4.10171	3.56666	4.71477	3.98205	3.51617	3.55438	3.44383	5.01976	5.45848	5.78871	4.01687	2.89417	3.5354	2.72303	5.28839	3.60417	4.03696	6.0474	3.77124	4.49741	2.83406	6.07205	4.02947	4.84666	4.3903	3.49131	3.45631	2.91318	5.71567
SAMSN1	4.60766	4.47732	4.66321	4.2692	3.22702	4.34701	6.67176	4.57912	4.81721	3.59854	4.25098	3.75348	4.21793	5.1876	3.96019	6.88	5.60971	4.2575	4.06042	5.58185	6.01793	5.00054	4.70532	4.92144	3.89097	5.41185	4.77685	5.01588	5.95075	4.96107	3.13889	3.27531	5.11987	3.41827	5.57125	3.17659	3.00304	5.30544	3.61526	4.89821	4.47601	5.91211	6.40796	6.44271	3.59227	3.04655	4.37427	3.26246	5.72595
CD53	4.6258	3.94809	4.78311	4.5175	4.57463	5.24161	6.94911	4.5974	4.69014	4.58527	4.32173	3.92367	4.75411	4.40635	4.22617	4.99061	5.08117	6.24928	5.04658	6.16826	6.44257	5.65655	5.73103	5.10008	5.61317	6.10552	5.13657	5.83682	6.68219	5.79467	3.88385	4.08229	4.93347	4.31811	6.25192	3.76811	3.60849	5.8629	4.50838	5.2347	5.6259	6.069	6.56975	6.39886	4.1233	3.98569	4.38429	3.8748	5.41213
MAD2L1	4.50701	5.91639	6.29871	4.32905	4.60437	5.09937	5.26202	4.85784	4.57701	4.92458	5.8163	5.27365	5.92224	6.506	7.08195	5.51666	7.60907	4.72274	4.81169	5.54498	4.74438	4.85921	5.82424	4.61838	4.62191	4.93575	4.77043	5.4057	5.97834	5.71302	5.00879	4.1807	4.77767	3.5073	6.98172	4.68327	5.49901	6.09257	4.96127	6.21183	3.36917	6.78799	5.89284	6.84363	4.36696	4.28408	5.27845	5.24218	6.48081
IL10RA	4.11081	4.53913	4.3592	5.20107	4.86512	7.13938	7.92063	6.22584	6.27061	5.16071	6.40391	5.25286	6.34499	5.61984	4.81688	3.65806	5.16777	8.02797	5.9294	6.36267	6.3395	8.29207	6.24774	6.65584	6.03216	7.45957	5.6562	6.44353	6.33882	7.33668	4.53732	4.54725	5.71478	4.45128	7.04226	4.03758	4.2232	6.37195	4.7137	5.00833	7.65322	7.45553	7.85015	7.71505	4.58238	4.11084	4.87125	3.87354	6.86302
CD84	3.61755	3.47412	3.71892	3.65716	3.52453	4.14609	5.95426	3.55927	3.67463	3.6929	3.56569	3.58603	3.78584	3.91291	3.69453	3.73292	4.05018	4.90083	3.73154	4.33239	4.12278	3.93568	4.28765	4.03428	3.77919	4.33554	3.62674	3.78696	4.22897	4.35341	3.20142	3.25667	3.81772	3.18502	4.99227	3.28737	3.23331	3.91052	3.43432	3.65941	4.19374	4.35714	4.32578	4.55609	3.4619	3.28966	3.59157	3.38222	4.03225
C1QA	7.44044	6.415	6.72245	8.45732	6.43656	9.1285	11.4345	7.32961	8.01978	6.74343	8.2549	5.63661	6.33542	8.96305	6.8348	6.99654	8.39735	11.11	8.30832	9.33933	9.94992	8.2543	8.22444	8.17324	8.31757	10.0998	8.50373	8.73308	9.4183	9.92165	5.70043	5.30041	8.76594	6.66888	9.98457	5.48532	5.28029	8.82475	7.04254	8.44058	9.81559	8.87696	10.0877	9.96665	6.27188	6.08246	7.27756	5.68429	7.95321
NEK2	3.51806	4.36866	4.29414	3.84225	3.71022	3.91101	3.83025	3.61689	3.68587	3.75362	3.63007	5.49039	4.04614	6.9882	4.56759	4.54761	5.2555	4.80186	4.26389	3.84693	3.69967	3.04833	4.89857	3.84253	3.46199	3.12272	3.61003	4.32534	5.04978	4.89726	4.15906	2.56084	3.10737	2.91612	5.096	4.08491	4.61662	4.70001	4.20838	4.47121	2.51058	4.80145	4.94069	4.64694	4.62972	3.43762	4.93084	2.86564	4.96705
MMRN2	6.9536	5.82115	4.5186	6.84291	5.17267	7.38177	6.40335	7.04054	5.98482	6.22225	5.76302	5.02087	5.68102	4.83912	5.7968	4.95744	4.5576	6.7574	5.92811	5.93896	5.52296	5.70642	5.40036	6.35302	6.09284	6.13242	6.43545	5.72159	5.2786	6.44855	5.74274	4.68049	7.08825	4.37415	6.04299	6.25666	6.00339	5.44749	5.5937	5.11499	5.90354	5.312	6.18822	4.09557	6.98041	6.5136	5.61928	6.51107	5.13686
PELP1	8.07234	7.97535	8.96231	7.73819	7.57151	7.26294	6.99477	7.52875	7.62764	7.36433	6.93151	7.8074	6.6082	6.7037	6.75952	8.30869	6.81828	8.50386	7.52444	7.10242	8.09868	7.26972	7.34238	6.91807	7.58128	7.43828	7.47569	7.39396	6.66298	6.94743	7.86305	7.48291	6.62914	9.73652	7.63661	7.95649	7.44663	6.29773	7.86434	6.9471	8.93576	7.90664	6.43608	7.22866	8.5838	8.09537	7.30151	7.70334	7.08599
LIPH	2.78249	2.72719	3.25259	2.52952	4.47421	4.8631	4.43801	6.19088	6.46271	3.71104	5.78589	2.51695	4.23992	3.14689	3.50641	2.69933	5.79406	6.08141	6.53069	6.10758	5.67607	6.3237	5.27585	6.62667	2.43212	2.40152	2.62015	3.08225	2.97167	3.07264	2.9042	5.81542	3.02281	6.23307	2.99487	3.01978	6.64765	3.34328	7.31589	3.23699	7.72237	2.94947	3.31008	3.17442	3.66404	6.29286	4.30631	5.37004	4.32538
CENPN	4.33373	5.18295	5.15891	4.40956	4.05183	4.47244	4.48015	4.62662	4.29463	4.30276	4.65863	5.77816	4.55354	6.07395	4.41263	4.31449	5.9868	4.47104	4.64198	4.43553	3.88682	3.96893	4.81187	4.47347	4.25902	4.14815	3.96614	4.65915	5.5426	5.0323	4.8574	3.7701	4.25356	3.41985	5.32578	4.33306	4.32505	5.48792	4.21863	5.47877	3.54172	5.8817	4.72561	5.48141	4.59083	3.88468	5.09996	3.67841	5.54646
LDB2	6.53645	5.53793	4.44263	5.77115	5.18263	6.44331	6.20837	6.55141	5.7089	5.80716	5.64898	4.82161	5.41453	4.59066	5.8344	5.52424	5.24497	5.96117	5.62204	5.76327	5.78701	5.85802	5.13318	6.23589	6.5177	6.52943	6.1258	5.30523	5.18769	6.52248	5.29756	4.75705	6.79523	5.17657	6.42786	6.44269	5.67346	5.59601	5.21323	5.26047	5.66566	5.26047	5.98185	5.60451	6.62087	5.9758	5.72449	6.16692	5.20093
C1D	9.9656	8.72932	8.88325	9.04131	9.23932	9.81172	9.5661	9.05933	10.092	9.62389	9.93851	9.29723	10.0387	7.70577	10.1539	8.51171	8.94455	9.12399	9.82554	10.3156	10.2256	10.1854	10.3237	10.212	10.3061	10.1759	10.212	9.44292	9.41362	9.82738	9.04904	10.0021	9.38618	7.02152	9.80278	9.84032	9.9881	9.08376	9.76448	9.52109	7.29345	10.0005	9.66059	10.2815	8.38766	9.46174	9.49487	10.7997	9.72119
EVI2A	4.15034	3.97456	4.56247	4.89438	5.72714	7.49892	8.91637	5.91711	6.19911	4.99613	4.66151	4.11273	6.10372	6.17555	5.23284	5.01312	6.37174	8.09182	6.20547	8.71227	9.36728	7.51	7.10334	6.80955	6.7085	8.1951	5.41743	7.19185	7.98143	7.79573	3.47895	3.36213	6.71229	5.45001	8.06934	3.42847	3.76257	6.79984	5.01159	5.30003	6.84147	8.01372	7.94748	8.12928	5.11779	3.79351	5.44538	2.74565	6.47486
CD2	4.39977	3.7786	4.18474	3.52096	4.70315	6.08037	5.22249	4.91789	4.78387	4.19207	3.86222	3.74118	5.58503	4.84388	3.93522	4.66893	6.40963	7.96387	4.2397	6.99951	7.98049	7.1871	6.29989	5.27809	6.71935	8.15551	5.87226	6.3291	6.90233	7.18737	2.72762	4.32714	5.13339	2.75379	5.94314	3.21152	3.13975	7.09908	3.65296	5.00414	3.19735	6.79509	7.70758	7.73128	3.93899	2.77504	4.06813	3.32189	6.48332
LST1	6.08217	5.46663	5.61775	5.86094	6.3184	6.74954	7.52496	6.14233	6.13064	5.67861	5.52992	5.72561	5.74751	5.48536	5.90021	6.54763	5.6013	8.14053	6.46003	7.34429	9.61542	7.14102	6.55346	6.47136	6.18594	6.77108	5.90791	7.44178	7.71492	7.76651	5.12984	4.96978	5.51251	5.46583	7.87389	4.27598	4.31295	6.6578	5.52449	5.53288	7.30165	6.84155	6.74362	7.84459	5.20558	4.85932	5.33694	5.04135	6.25488
POLDIP2	8.56055	9.0286	9.05937	8.3479	8.18506	8.12646	7.74208	8.06608	7.24958	8.11795	8.1286	9.28744	7.78538	8.39905	8.66208	9.15143	8.60531	7.83099	7.67058	7.62395	7.83676	7.50749	7.93602	7.51933	7.19318	7.8641	8.3445	7.58722	8.15571	8.50887	8.33991	8.17737	8.20317	8.93675	8.01401	8.94205	7.20289	7.06552	8.42454	8.45505	7.48465	8.46933	7.66513	7.9209	9.32732	8.26595	8.22994	8.45295	7.76244
CLEC7A	2.88856	2.88312	3.22033	2.93103	3.43077	4.00217	5.12001	3.66477	4.74343	3.12949	3.18431	2.8414	3.22323	3.3786	3.39069	3.45897	4.28713	4.35452	3.86572	4.66789	4.70472	5.05187	4.16154	4.27266	3.38639	4.06974	3.33207	3.98239	4.50141	4.43335	2.90856	2.87726	3.76548	3.10208	4.8998	2.80625	3.12015	4.05555	3.17434	3.67729	3.74119	4.39173	4.49214	4.57895	2.94897	2.92929	3.1879	2.8399	4.15975
BRD2	10.226	10.2417	9.71198	10.2503	10.4881	9.91031	9.56896	10.0924	9.72664	10.1249	9.88027	9.98715	9.06535	10.9647	9.24519	8.56073	8.0073	10.6745	9.16414	8.71537	9.06642	9.21549	9.20006	8.9693	9.28752	8.99944	9.75344	9.28738	8.86486	9.52333	9.73629	10.7516	9.46372	10.6915	9.63188	10.2677	9.39044	9.83366	8.91598	9.18737	11.0214	8.75172	9.11989	9.55567	10.4762	11.1345	9.57517	9.241	9.13488
FPR3	3.60927	3.75708	3.86628	4.19524	4.27465	3.76484	6.52921	3.36031	3.75032	3.69478	4.13482	3.7784	3.753	3.39318	3.85237	4.48809	4.59317	4.05343	4.13572	5.90246	5.91123	4.46891	4.9607	4.11287	4.05629	5.38574	3.99897	4.49323	4.65465	5.05074	2.98578	3.02597	4.57814	2.95937	5.95854	3.04242	3.04047	4.95743	3.80488	4.18361	2.95109	4.86062	6.2351	5.99467	3.01867	3.09711	3.69314	2.95503	4.84095
PLEK	5.15298	4.58814	5.30572	5.26862	5.0367	5.69747	8.57826	5.235	5.12377	5.10825	4.95587	4.71726	5.69559	5.18161	4.69419	5.96278	5.58751	7.43749	5.36579	6.9408	6.99171	5.28947	6.40459	5.42171	7.078	7.14887	5.31775	5.31538	6.88207	7.39183	4.25543	4.139	5.53937	4.13821	7.22962	3.93536	4.0492	6.11444	4.31503	5.50472	6.3843	7.13872	7.24834	6.90703	4.41416	4.09093	4.5524	4.35271	6.6283
RXRG	2.42084	2.47948	2.45916	2.45482	5.09656	5.56107	6.43571	6.7465	7.66265	3.56898	8.00213	2.41612	6.39634	2.56671	2.61661	2.21527	3.69689	6.62806	5.60924	6.7465	7.28797	7.48073	4.63775	7.31426	2.79861	2.32404	2.60543	2.86222	2.86222	2.86222	7.0739	7.4666	2.87388	7.60832	2.86978	4.03922	9.65768	2.87113	6.20521	2.87053	7.09578	2.86814	2.86962	2.86361	5.39056	7.13486	5.37178	8.34685	2.86222
TYROBP	6.99922	5.90273	7.54438	7.90234	7.20095	9.11399	11.2971	6.9331	8.25768	7.12059	6.73324	6.34276	5.42801	7.31353	6.74476	7.12103	7.90841	10.921	8.34737	9.56449	10.0889	8.76139	8.88885	8.53579	8.47842	9.94226	7.8299	8.49737	9.42205	9.40219	5.28893	6.07223	8.44766	6.25854	10.2183	5.33359	5.62984	8.28	7.46645	7.64925	9.57325	9.00942	9.28221	9.47345	7.12029	5.83158	7.36684	5.45061	8.15942
ASPM	3.58975	4.40902	4.36544	4.01356	3.72612	3.55368	3.49324	3.42136	3.32516	3.83677	3.54227	5.45468	4.84861	7.99335	5.7092	3.96642	5.28344	4.36385	3.6852	3.81132	4.0512	3.44069	4.1949	3.45945	3.46896	3.22053	3.39148	4.51565	5.88869	4.91577	4.22329	2.29535	3.03224	2.53848	5.71814	3.83959	4.3226	4.96166	3.76243	4.8627	2.91272	5.80084	4.95959	5.10313	4.87437	2.76982	3.97464	3.00435	4.80782
STXBP5L	5.20218	5.62757	5.12849	3.58968	4.74082	3.83223	3.5225	4.43945	3.74686	4.70038	4.00214	3.94541	3.67831	5.96053	4.48834	3.4962	5.62296	3.25861	2.76393	2.72112	2.73645	2.59685	2.67772	2.77104	4.11422	4.60189	4.10975	3.39249	3.39449	3.39674	3.52984	4.88513	5.19681	4.17225	3.39417	6.57043	4.9018	3.39372	3.39446	3.39427	3.3998	3.39359	3.39462	3.39249	6.10763	5.50673	5.62225	5.30728	3.3962
ARID4A	6.97842	7.53262	7.31219	7.01656	8.07412	8.26458	7.06542	7.90236	7.88168	7.70514	7.31039	7.31527	8.23532	8.05774	6.51497	5.52468	6.50846	7.0649	8.22026	7.6265	7.29367	7.81573	7.42667	7.61576	7.76292	7.51896	6.33856	6.82697	6.23351	6.79441	7.3601	9.52106	7.29488	7.78901	6.63045	8.41074	8.41074	5.57161	8.11235	6.15096	6.79867	6.55007	7.06305	7.00545	7.38597	8.54554	8.2701	8.59084	7.54413
CREBRF	8.07734	8.6686	9.44493	8.30886	9.22938	8.29616	7.94428	8.76126	8.60952	8.3194	8.06166	7.99197	8.52947	6.11715	8.00567	7.70029	6.21831	8.1772	8.15697	8.1908	7.74522	8.62576	8.04114	8.40126	8.43837	8.62014	7.98432	7.37895	7.29017	7.38715	8.22383	9.3169	8.39966	9.97911	6.81237	8.97726	8.35342	7.53675	8.51841	7.32849	8.8756	7.77054	7.69312	7.97827	8.29303	9.22648	9.23295	9.17803	7.1726
CD69	2.83009	2.12989	3.99787	2.27003	3.81012	5.76415	4.71786	4.79967	3.81289	2.40435	3.27173	3.09447	4.71319	5.02617	3.47654	4.55198	4.66268	5.76066	4.71167	5.38256	9.59285	6.43751	6.11838	5.40206	4.74169	6.29196	6.60346	6.63171	5.34092	7.28018	1.98886	3.22109	4.09217	2.79613	4.90001	2.59885	1.98886	6.46698	2.94164	4.38435	3.7774	5.67073	7.14631	6.70558	3.64234	2.99339	3.4849	2.81087	5.79316
CCNB1	6.43925	7.22302	8.12418	6.06753	6.14064	6.80759	6.82342	6.86179	6.1398	7.02185	6.81396	8.23588	7.21805	9.04115	8.05606	5.82084	8.87152	5.51498	7.08109	7.15904	6.04604	5.63764	6.98545	6.14916	5.66775	6.73232	5.93737	7.6436	7.86695	7.68306	7.26353	5.43157	5.70834	4.85574	8.00391	6.90381	7.12808	7.50727	7.05841	7.68098	3.51828	8.20571	7.35481	8.49344	7.34657	5.99136	7.23144	6.72142	8.41192
SLA	5.21963	4.3833	4.66873	5.70066	5.08938	6.12482	7.68139	5.88247	5.3574	4.75673	4.53702	4.0492	5.92426	6.79816	5.12216	4.78072	5.64356	6.97338	5.94439	6.30327	7.17063	6.26405	6.09276	6.18384	6.00911	6.99854	6.18489	6.16215	8.45745	6.75534	4.34067	3.88946	6.67861	4.20021	7.772	3.84526	3.45467	6.16353	4.44083	5.17166	7.29999	7.08388	7.29646	7.15812	4.47263	3.62722	3.97942	3.93316	6.46031
DEPDC1	3.31754	4.52625	3.55225	4.07982	3.76197	3.65442	3.30525	3.91135	3.73505	3.73937	3.68379	3.89835	4.96286	6.38403	5.21442	4.19918	5.32563	3.71161	3.55723	3.42008	2.90745	2.67434	4.33051	3.92499	4.31912	3.20846	3.22557	4.4285	5.08272	5.54627	3.65596	2.43365	2.89687	2.89254	6.10306	2.75948	3.4612	4.73996	2.70483	5.20672	2.77999	6.0561	4.06188	6.65743	3.27792	3.04622	4.2055	2.81332	5.67884
RBM5	7.15813	6.75956	6.47124	7.1619	6.63975	6.36861	7.15377	6.28587	6.24229	7.1496	7.47514	8.16133	7.72677	7.20577	8.6649	6.3626	7.23284	7.09816	7.04092	6.81956	6.74627	6.80467	7.53313	6.43139	6.99392	7.23119	7.04011	7.09964	7.1873	6.52864	6.72655	7.98691	7.22531	8.54648	7.20867	7.51347	7.41609	7.34117	6.43428	7.93621	9.17444	8.21109	7.64424	7.434	7.28404	7.35253	7.59719	6.94242	6.12641
TMEM243	10.5128	10.5889	10.8505	9.86849	10.6585	11.3553	11.0333	11.3654	11.7312	10.5128	11.2782	9.5415	11.5229	9.25324	9.96024	8.35152	8.12318	11.0049	11.2265	11.1992	10.715	12.132	10.3178	11.8085	9.93905	10.2025	9.90548	9.4918	9.44495	10.1978	10.5588	11.3577	11.0266	12.1325	9.51863	10.6599	12.1132	9.87545	12.3361	10.2678	10.3389	9.43331	10.1679	10.0554	10.7773	11.9189	12.1951	12.3361	9.01657
PSD3	6.70093	7.42475	6.65636	7.64925	8.75656	8.44226	8.40306	8.98046	8.86689	7.15588	8.04869	7.05114	9.06794	7.61888	6.28497	5.77451	5.87383	9.37998	9.26795	8.81547	8.9297	8.61954	8.68258	9.66357	4.5714	5.49402	5.63782	8.63935	6.82619	7.3501	8.68665	7.95009	6.19839	9.4561	5.97308	6.81698	8.71702	6.77833	8.34253	7.89035	10.3699	7.12402	6.98838	6.49959	7.32569	9.89121	6.58871	8.93032	9.33028
UBE2C	6.32853	6.97692	6.92071	5.93219	5.96687	5.37744	5.79635	6.09785	5.8659	6.30044	6.21728	7.69954	7.35248	9.37479	8.62294	7.92545	7.45871	5.86801	6.29213	6.60515	6.84389	5.32873	7.18879	6.20384	6.90777	5.82866	5.75184	7.45347	8.40837	8.12201	6.79782	3.88638	5.03377	4.07215	8.09465	5.83851	6.50025	8.57807	6.196	8.91348	4.74026	8.58833	7.79121	8.55393	7.20744	4.90341	5.79072	4.9996	9.71313
TOP2A	4.88884	6.49473	6.24065	5.64928	4.10427	4.79333	4.80465	4.7733	4.66134	4.52276	5.54522	7.22427	6.73034	8.31188	7.48765	5.33906	6.78972	5.3037	4.97218	5.31273	4.82339	3.77636	5.77353	4.44566	3.75749	3.9698	3.7668	6.16282	6.02617	6.48519	4.9555	2.35824	4.09934	2.68094	6.88225	5.37512	5.52137	5.6263	5.68554	6.46935	3.56209	6.39062	5.49925	6.48829	6.79417	4.65225	5.12651	4.68562	6.65553
FANCI	3.63546	4.29655	4.17183	4.01879	3.72548	4.71774	4.82222	4.68219	4.18285	4.10287	5.41821	5.19187	5.19675	6.01662	6.42444	4.89382	5.37502	3.94687	4.69042	4.748	4.54274	4.55604	4.78096	4.36774	3.66201	4.03974	3.89555	5.26017	5.14356	5.19016	4.61384	3.41703	3.80171	3.32017	5.03257	3.83889	4.44987	5.55025	4.87061	5.59438	3.8289	5.72171	4.75383	5.94215	4.87718	4.3273	4.53065	3.64194	5.70448
FAM83D	4.14846	4.88792	3.56152	4.69899	4.28371	3.77885	3.9857	3.6203	3.14853	4.35072	4.13214	5.66065	5.14016	7.29707	6.57416	3.7262	7.96298	4.00875	4.18692	4.14109	3.30636	3.25243	5.51654	3.94592	3.18127	3.63315	4.45728	5.48219	6.34986	5.28386	4.85229	2.3617	3.34539	1.95178	5.83671	4.02739	5.11356	5.89033	4.53597	6.04294	2.08562	6.67882	5.80678	6.52743	4.21662	3.12389	4.17731	2.73192	6.3726
CSF1R	5.57341	5.02667	4.78659	6.49316	6.21536	7.50014	8.8145	6.35973	6.7224	5.87128	5.92602	5.17153	6.10319	5.75961	6.9584	6.94187	7.05981	9.43354	6.01332	8.1512	8.76934	7.91141	6.75657	6.66474	7.73303	8.8543	6.88762	8.19424	7.76446	8.25679	4.59203	5.07658	7.14302	4.8986	8.90188	4.98967	4.54699	7.09384	5.58296	5.89099	7.50799	6.86807	7.93688	8.14467	5.47906	5.28939	5.37512	4.76265	7.42334
STK17B	3.78845	3.86618	3.09681	3.79149	3.55579	4.8342	4.82079	4.22553	4.68544	3.96093	3.98312	3.82245	4.55015	5.37281	5.53924	3.96474	5.75959	5.06262	6.62418	6.38302	6.52879	5.7716	5.71758	5.4313	4.85168	6.06154	5.52225	6.03506	5.19884	6.07468	3.60528	3.56146	5.0245	3.41806	5.35288	3.57029	3.63701	6.40117	4.89568	5.6982	4.01943	6.00272	6.3198	5.99712	4.17174	3.39745	4.25958	3.61917	6.07596
CENPF	3.25771	4.73536	4.7566	3.93366	3.82124	3.94619	3.35438	3.4917	3.58949	3.62038	3.46672	5.19962	4.75427	6.63442	5.06621	3.87194	5.38686	4.15496	3.93309	3.68953	3.5548	3.16718	4.52341	3.66408	3.77295	3.26879	2.94554	4.50585	4.69749	4.82751	4.56876	2.33331	3.03157	3.26801	4.86926	4.11382	4.2224	4.34621	4.25179	4.77376	3.1868	5.03004	4.25402	4.40665	4.89082	3.40411	3.67685	2.96033	5.17409
GINS1	4.6595	6.45448	7.38767	5.65725	4.90696	5.87053	7.03886	6.06877	6.04427	5.28017	7.47735	7.35079	6.48268	9.12147	7.59484	5.65931	8.63042	6.7065	6.11164	6.42467	4.5384	4.40618	5.8254	5.19555	5.42168	5.28469	4.91135	7.06144	7.12391	7.20522	6.05433	4.93723	4.8088	4.08866	7.7383	6.30693	5.55769	7.09653	6.08669	8.10094	4.42958	8.46049	6.67315	8.5951	6.94947	5.18731	5.4063	3.46252	7.71817
NKTR	6.17275	5.78907	5.88597	5.96522	6.30585	4.93609	6.05479	5.70295	5.80358	5.78528	6.37879	6.3079	5.68451	6.60565	6.0036	4.89666	5.10277	6.48525	5.78494	5.32473	5.86995	5.46439	5.78907	5.4129	5.42883	5.3622	5.50031	5.98901	5.76395	5.5964	5.7832	6.09964	5.46408	7.3688	5.97484	5.91819	5.6588	6.15515	5.41754	6.67891	7.02763	6.52148	5.85534	5.82682	5.64394	6.00834	5.89012	5.61759	5.35859
AURKA	4.12382	5.46921	4.86807	4.5614	4.16043	4.08386	3.85716	4.16965	3.82699	4.35882	4.03552	5.45614	4.78106	6.3606	6.53217	5.4895	5.65947	4.34936	4.06904	4.35101	4.4211	4.00878	4.68462	3.88202	4.0636	4.22003	4.11122	4.92005	5.67297	5.3484	4.32755	3.06398	3.76518	3.47193	5.62434	3.92777	4.47343	5.59267	4.54263	5.56537	3.59972	5.73934	5.27299	5.96443	4.84763	3.74134	4.47917	3.74594	5.91385
PRRX1	6.10772	6.33905	3.50296	5.77964	4.63805	6.70628	6.36988	5.82713	5.91035	5.94197	5.21503	4.73051	6.83209	6.68084	5.0057	3.79982	4.65388	6.80685	5.10087	8.40263	9.27785	5.94537	5.05935	6.44422	7.86258	8.91535	7.92274	7.60464	7.63307	7.91946	4.28181	2.93335	6.77368	4.42517	8.43541	6.08826	4.76726	6.47483	4.72465	5.94805	5.50973	8.71791	7.62982	6.70354	6.30879	3.92016	4.32082	4.79559	6.69266
HCK	5.7728	4.23184	5.03291	5.6932	5.41556	6.83024	8.88969	5.35477	5.22917	5.12362	5.09777	4.37342	4.19883	5.12258	4.72793	4.82247	5.24971	8.85536	6.60883	7.08724	8.77082	6.06452	6.45847	6.06332	5.49871	7.06522	5.44202	7.45273	7.71178	7.79539	4.17071	3.80449	5.34097	3.02586	7.85281	3.59276	3.41213	6.87754	4.46681	5.93269	7.43787	6.94815	7.33457	7.35907	3.63197	3.74592	4.07463	3.82286	6.91228
SH2D3C	5.55554	4.74536	3.91248	5.27434	4.6326	5.58035	4.85716	5.50219	4.57337	4.85272	4.57156	4.20611	4.24909	4.18542	5.19383	4.2099	4.4524	5.1955	4.61879	4.77696	4.61944	4.85752	4.38642	4.81183	4.77258	5.12556	5.11087	4.55142	4.51212	5.1863	5.34492	3.92832	5.30546	4.5302	5.144	5.19588	4.43756	4.52635	4.2889	4.41736	4.58211	4.83692	5.13907	4.3274	6.37251	4.82003	4.27699	4.94522	4.50756
BCL2A1	4.67414	3.37239	5.76632	4.37138	4.18474	6.2642	9.76395	4.1309	4.16475	3.51438	4.08874	3.8978	4.06498	4.84406	3.4586	3.30009	4.31819	9.42557	6.82399	7.50505	8.03414	4.62504	7.44809	6.01391	4.64405	6.79443	5.55543	6.87974	8.9778	7.90097	3.54664	3.32566	5.15063	1.86319	8.40771	2.46575	1.91668	6.87407	3.94671	6.191	5.80397	7.70498	7.7137	7.4484	2.94721	2.38519	3.5295	2.68999	8.09516
NCKAP1L	4.82305	4.65191	5.01915	4.90878	4.66185	4.92132	6.11557	4.3567	4.21657	4.2148	4.19667	4.83215	4.27752	4.37383	3.67961	4.91458	4.51533	6.45157	4.54041	5.12028	5.62005	4.56684	4.89668	4.37016	4.57069	5.2039	4.34256	5.45745	6.04091	5.92795	3.40183	3.4713	4.73347	4.08384	6.51843	3.25969	3.25172	4.92494	3.6601	3.80296	6.2567	5.24347	5.57411	5.42751	3.66118	3.14429	3.52589	3.57553	4.85503
DLGAP5	2.7853	4.24776	3.8452	4.15651	3.51303	4.29409	4.47316	3.76889	3.62085	3.77016	4.23582	6.75506	5.40108	9.57395	6.68408	4.43681	7.18426	4.68532	4.03404	4.86763	4.28641	3.37008	5.49128	4.07535	3.20098	3.1275	3.03822	5.96344	6.33095	6.37859	3.82066	1.59758	3.2178	1.76009	6.71724	3.43923	4.76219	5.39268	4.94489	6.14182	1.92063	6.8195	5.22516	6.95117	4.76257	2.59978	4.05528	2.70593	7.27887
ZNF512B	8.34064	8.12359	7.96164	7.94635	7.46352	7.57233	7.64187	7.41321	7.33407	7.76644	8.03892	8.46659	6.90536	7.6634	7.19347	5.0486	6.62661	7.153	6.58446	6.52219	5.50061	6.94382	7.19393	7.01498	7.45628	7.4407	7.95391	6.85919	6.5131	7.00671	7.69243	7.64936	6.94472	8.49808	6.56581	8.56636	7.56717	5.37406	6.88283	7.99193	8.28138	6.80581	7.36702	6.30438	8.79528	8.27858	7.43367	7.90071	7.16351
PLAU	4.48466	4.52889	5.93704	5.62401	4.84815	7.90886	7.29851	5.94104	6.39105	5.17656	7.1275	4.29655	4.19734	4.97441	5.58517	3.87581	5.42547	9.70983	9.29336	8.41227	9.61665	11.4291	6.67571	10.9352	5.69898	5.94402	5.29676	9.59848	7.66136	10.0603	3.89407	4.48153	5.91124	4.33001	7.72843	3.76209	3.36703	9.0463	5.27245	8.22657	8.71831	9.39951	7.26907	7.3201	4.53342	3.07032	6.13142	2.48123	10.1002
FBLN1	4.21568	4.51504	4.04401	4.26356	4.16124	4.50032	4.07523	4.41327	4.40327	4.53758	4.03118	4.23107	5.36825	5.44273	4.47039	4.32461	5.80536	4.58076	4.13536	5.77295	7.36078	4.2269	4.05902	4.27817	6.71607	7.75117	7.22078	6.07502	5.57945	5.76034	3.52289	3.24034	6.08473	3.24077	5.53668	3.72236	4.42726	4.77629	3.84772	5.19308	5.24653	4.8941	5.83067	4.19507	5.22739	3.66943	3.46488	3.55312	5.45252
CYYR1	7.17754	6.81847	5.98683	8.1667	6.66395	8.27138	8.01124	8.8801	6.84027	7.19605	6.68622	5.12489	7.1167	5.99504	7.38053	7.56845	5.96073	7.56903	7.14756	7.85158	7.29748	7.17449	7.28998	7.43481	8.85696	7.88814	6.73804	6.17043	6.96162	8.0479	6.45229	5.22305	8.59127	5.30069	6.73071	8.10085	7.50395	6.65102	6.38614	7.60696	7.40997	6.59508	7.23203	5.74862	9.36942	7.8149	7.58267	7.5477	5.82593
SHCBP1	3.50652	5.34381	4.61419	3.99519	4.09305	4.5043	5.58122	3.95384	4.01595	4.05147	5.60443	3.92337	6.25566	7.62126	9.79064	3.3316	6.53546	5.60083	4.3222	5.11221	4.18998	4.11866	5.0475	4.49096	4.77602	4.03788	3.47667	5.95797	6.29033	6.43585	5.137	1.88604	4.39367	2.0859	6.69501	3.4216	5.17039	5.39214	3.76682	6.67625	2.56939	6.53153	5.80444	5.84045	4.59881	2.97854	4.54023	2.87009	6.66391
PRR15	3.21885	5.61734	5.26328	2.41205	7.07208	7.61179	9.08953	7.61973	9.52319	6.16117	9.44756	2.39482	5.45413	2.89304	3.23778	2.56967	2.71401	9.53098	9.19882	6.93684	9.4151	9.73515	6.49657	9.5368	2.86334	2.75793	2.50097	4.56734	3.31025	6.61006	3.31841	10.1824	4.02995	9.56815	3.22266	3.64961	11.2472	3.46687	10.5951	4.08815	9.85072	3.58977	4.46352	3.5057	3.13816	9.20593	5.8437	10.1608	3.37497
HMMR	4.11252	5.39437	6.07207	4.67837	4.78549	3.92951	3.89912	3.91308	3.981	4.64223	4.74358	8.21514	5.55773	7.33665	6.03251	4.2953	6.24725	3.91891	4.29144	4.73594	4.31297	3.42874	5.18213	4.08264	3.51311	3.82522	3.45844	5.64614	6.51714	6.70949	4.79205	2.85418	3.38765	2.68348	6.78312	3.90964	4.48946	5.26026	4.93398	5.42358	3.37981	6.42977	5.03063	7.40974	4.41542	3.62836	5.29984	3.62527	6.37292
LAPTM5	7.28292	7.02897	7.77826	7.90447	7.8791	9.8124	12.0279	7.95111	7.36276	7.68698	7.6716	6.69537	7.74143	8.75386	9.27491	8.39376	9.33783	11.4465	8.73357	10.8006	11.0181	9.40524	10.0809	8.93306	8.18264	10.741	9.58462	9.5122	10.2796	10.0906	6.79806	6.37967	9.22733	5.83461	10.9653	7.54296	6.28088	10.0774	7.63192	9.24668	9.67746	9.29847	10.4025	10.0673	8.47867	6.62527	7.57998	6.25434	9.5019
RAB27A	8.46438	6.25814	5.91314	7.71432	9.15116	9.79027	8.79651	9.6366	10.0377	8.78368	8.80169	8.13069	9.38485	7.70644	7.87744	8.00928	8.55509	9.78666	10.5251	10.2475	10.6156	11.1987	10.2342	11.0641	7.18348	7.80529	7.31449	8.91864	8.43696	9.26482	7.43146	9.15916	7.1391	10.5132	7.58552	6.0491	10.2274	8.33415	11.1784	6.90137	10.9197	8.09345	8.72917	7.2685	5.87753	9.70273	9.19537	10.6374	7.95206
[truncated: 67 more columns]

## Sheet: TCGA_转置
Tag	Group	SERPINF1	RBM6	ZCCHC12	KIF4A	CCNB2	IL2RG	CORO1A	CALHM2	CDKN3	KPNA2	RACGAP1	RABEP2	STAT1	HAVCR2	CITED1	CDCA3	MLLT6	USP34	CD300LF	OLFML1	NUSAP1	MELK	ITGB2	KIF23	PAPOLG	FBLN2	NABP1	NBL1	PDGFRA	CENPK	FCGR2B	SLC25A5	MS4A6A	GBP2	PIK3CG	XPO1	C1QB	IL7R	COL6A3	ADCY7	ANLN	EVI2B	SEC62	TMEM204	KANSL1	CD52	CRBN	LRP4
TCGA-BJ-A2N8-01	Tumor	9.66711	11.9458	17.1177	6.55459	8.27612	8.52356	9.68825	10.1911	6.40939	10.8588	8.43879	11.0084	12.6357	9.62388	12.5918	7.12928	13.5511	11.8222	7.62205	7.59991	8.55459	6.50779	12.1507	6.18982	11.6506	10.1228	8.12928	9.75822	8.53138	7.7879	7.83289	13.7359	10.0417	10.3608	7.3837	13.1974	11.697	7.55459	10.8834	7.11894	7.26679	8.84235	14.2955	11.5675	11.6452	11.2378	12.1665	14.7946
TCGA-DJ-A3V7-01	Tumor	9.35315	12.5073	13.2889	6.71425	8.09803	9.64205	11.0238	9.33762	5.80735	10.5632	8.77479	11.2703	14.2624	8.98868	15.8829	7.04439	13.8527	11.7511	6.84549	6.72792	8.09803	6.85798	12.1611	6.59991	10.8146	10.3004	9.3966	10.8162	5.42626	8.10852	7.7211	13.5205	10.1662	12.5859	6.39232	13.2136	11.3134	9.14466	10.1799	8.2384	6.74147	8.66534	14.0382	9.82496	12.0314	10.5727	11.5929	13.2628
TCGA-EM-A2CN-01	Tumor	6.82018	12.5587	14.5808	6.67243	7.89482	6.12928	9.18982	7.93664	6.2854	9.53916	8.75154	11.7674	11.9322	5.80735	12.1889	8.32643	14.081	11.3049	4.45943	6.90689	8.52748	6.50779	8.88264	6.75489	11.7254	6.74147	7.62936	9.28077	8.12412	7	4.85798	12.4107	7.03342	11.5127	3.16993	13.4912	8.81698	4.85798	9.40727	3.58496	7.3837	4.9542	14.2516	10.0821	12.5253	5.9542	11.66	12.3767
TCGA-ET-A3BU-01	Tumor	9.90539	11.9218	16.2239	7.18982	7.83289	8.3837	10.9636	9.97585	5.70044	11.2384	8.88874	10.8242	14.0023	8.67243	12.236	6.9542	13.7799	12.6391	7.5157	7.40939	8.5812	6.98868	11.224	8.01123	11.2027	12.0778	9.33539	11.8182	8.34873	7.85175	7.42626	13.084	10.6239	12.1898	7.59991	13.2795	11.6874	9.25267	11.6493	8.2854	8.53138	8.633	13.806	11.2906	12.2049	9.91139	11.4414	14.3312
TCGA-DE-A4MA-01	Tumor	10.1124	11.6996	13.9855	5.45943	6.58496	9.29921	11.2456	7.79442	4.16993	9.5216	7.19967	11.4051	12.2506	7.87036	14.3245	6.22882	12.8408	7.57743	7.09803	5.55459	5.90689	5.39232	11.4497	4.16993	8.87344	9.5411	8.42626	13.0855	7.05528	4.52356	8.7211	12.3669	9.81378	11.4051	3.90689	11.4289	11.0035	8.01681	10.5613	5.83289	5	7.31288	12.1721	8.79442	10.043	9.64386	9.82655	11.5627
TCGA-EL-A3ZT-01	Tumor	9.17991	12.7417	14.6793	6.30378	7.26679	8.82655	10.1111	9.68299	5	10.1824	7.88264	11.0334	13.0405	8.12928	11.9024	7.78136	14.1149	11.5255	6.61471	7.33092	7.82655	5.85798	12.1389	7.5157	10.599	11.1954	10.1737	12.7605	8.27146	7.44294	7.15987	12.3129	9.13955	12.0755	6.74147	13.2403	10.4522	8.51964	11.318	8.80735	6.97728	8.2384	13.3729	11.0848	11.7707	9.54689	11.5994	12.6052
TCGA-DE-A4M9-01	Tumor	9.70217	11.9873	7.92481	6.42626	6.75489	5.35755	8.47978	8.82655	5.24793	9.65642	8.48784	10.4221	11.9377	7.02237	5.32193	7.24793	14.2829	12.221	5.39232	7.49185	7.91289	5.9542	9.55459	6.84549	10.1124	8.65821	7.49185	8.73809	6.98868	6.16993	5.85798	12.791	8.26209	10.585	6.16993	13.5609	9.47978	5.08746	12.9649	6.30378	7.43463	6.96578	13.6522	9.76653	12.1646	5.83289	11.5073	9.57175
TCGA-DJ-A3UR-01	Tumor	9.26444	12.179	11.6799	6.61471	7.14975	8.09276	11.0238	10.2726	5.32193	10.3465	8.16491	10.9144	13.5877	8.79116	15.3282	6.44294	14.2661	12.1821	6.35755	9.00562	7.78136	4.90689	11.3326	5.93074	11.4372	10.0348	7.14975	9.66356	7.91886	6.20945	7.19967	12.334	9.44915	12.188	7.01123	13.0303	11.1	5.88264	12.0451	8.58496	6.53916	8.31741	14.1152	11.6515	12.4916	9.22159	11.7048	14.0701
TCGA-DJ-A3V0-01	Tumor	12.4951	12.5788	12.3859	7.41785	8.09803	9.46352	11.207	10.1874	7.06609	10.7863	8.87652	11.2052	13.8243	8.83289	15.5341	7.79442	13.3795	11.2958	6.80735	9.04712	8.84235	7.25739	11.6087	7.41785	10.6092	13.1415	9.08746	12.0331	9.82655	7.08746	8.49985	12.9447	10.3298	12.6439	7.08746	12.9012	11.7056	8.17493	14.335	7.67948	8.07146	8.37069	13.3283	10.6466	11.5377	9.78136	11.3848	12.6528
TCGA-FY-A4B0-01	Tumor	10.5333	12.4676	8.98014	7.43463	8.41363	7.9542	10.2866	9.45327	6.40939	11.2228	8.58496	11.4445	12.1749	8.82337	13.9429	7.41785	13.4332	11.7228	6.91886	7.64386	8.67243	7.35755	11.2935	7.64386	10.8321	10.3061	8.224	8.14975	6.84549	6.30378	6.97728	13.3587	10.4126	9.2854	6.45943	13.0514	11.8906	6.52356	12.4679	7.82018	8.08215	8.21917	14.0267	10.8439	11.8626	8	11.0084	10.4419
TCGA-DJ-A4V5-01	Tumor	11.2923	12.7241	14.6111	7.50779	7.98868	11.0028	12.3044	9.92481	6.04439	10.9622	8.95128	11.2533	14.6621	9.73978	12.1627	7.7211	13.6488	12.1121	7.65105	8.21432	8.66888	7.16993	12.9613	7.94837	10.8416	11.4788	10.102	11.9837	7.90087	7.25739	8.71081	12.8427	11.2456	12.1564	8.24317	13.2887	12.3446	11.0741	12.525	9.68825	8.13955	9.94398	13.3311	11.2837	12.0355	10.865	11.102	14.5881
TCGA-EL-A3TB-01	Tumor	10.3663	12.7117	14.9196	6.58496	7.33985	9.41996	10.9915	9.43045	5.2854	10.3869	8.24317	11.1917	13.8813	8.46761	14.6237	7.49185	14.1633	11.4853	6.74147	7.76155	7.89482	5.88264	11.0133	6.32193	10.8603	10.0126	8.11374	10.7789	6.44294	6.33985	7.64386	12.9322	10.1523	12.5435	6.22882	13.1411	11.5859	7.88874	12.5927	7.17991	6.52356	8.31741	13.6519	10.2288	11.8838	8.98299	11.3788	14.9313
TCGA-EL-A3ZG-01	Tumor	10.0028	12.3233	15.0409	7.94837	8.63662	8.13955	10.3421	9.38154	6.74147	11.1605	9.46761	11.3939	13.8075	7.18982	15.9181	7.34873	13.4337	11.6307	4.85798	8.49985	9.72451	8.07146	10.1699	7.92481	10.6627	11.7503	7.86419	10.0848	6.61471	8.72451	7.05528	13.7859	9.10591	11.0728	6.42626	12.9084	10.3869	7.33985	12.9823	6.50779	8.47168	7.55459	14.1097	10.9607	11.8404	9.48583	11.7499	13.2943
TCGA-E3-A3E3-01	Tumor	9.91439	11.7789	13.8457	7.05528	7.87036	9.08746	10.3783	8.95128	5.64386	11.2155	9.2854	10.9181	14.1054	8.42206	14.4407	6.93074	13.8673	12.3485	6.35755	7.32193	8.69	6.93074	11.6339	7.36632	10.9823	10.7855	8.29002	11.1364	6.84549	7.04439	7.30378	13.361	9.37938	11.9069	7.03342	12.8652	10.5314	8.23362	11.6202	8.93074	8.27612	8.52748	13.6654	10.5421	12.1173	9.54303	11.5594	13.1388
TCGA-DJ-A4UQ-01	Tumor	12.1877	12.8263	16.7137	6.14975	7.63662	9.21675	10.7039	9.83289	5.72792	10.4757	8.67948	10.9614	13.1102	8.50383	12.6616	7.20945	13.9143	12.0871	7.33092	8.47978	8.05528	6.47573	12.0918	7.45943	11.381	11.7528	8.77149	11.3815	10.0251	6.80735	8.58871	12.5596	10.3987	11.7052	7.13955	13.605	11.6502	8.7879	13.6869	8.36194	7.82018	9.7039	13.7487	11.526	12.1774	9.37938	11.6119	13.5483
TCGA-EM-A2CS-01	Tumor	11.8134	12.2055	17.6273	7.62936	8.07146	6.91886	10.1724	10.1836	5.9542	10.8234	9.11114	10.7022	13.4214	7.8009	13.2411	7.29462	13.9099	13.013	6.6865	8.3966	8.633	6.9542	10.3421	7.7211	11.526	12.2143	7.89482	10.2819	10.7013	7.01123	6.72792	12.5331	9.64926	12.2261	6.72792	13.1841	11.0654	8.8392	14.1744	8.14466	8.20457	8.16491	13.9123	11.5722	12.5394	9.81057	11.3696	15.0191
TCGA-EM-A4FV-01	Tumor	10.875	12.2107	12.8082	7.05528	7.80735	10.7228	11.8045	9.77314	5.9542	10.8696	8.56224	10.9046	14.6723	9.59246	11.7427	7.45943	13.8258	12.0341	7.72792	7.90087	8.05528	6.64386	12.9968	6.89482	11.1273	10.4009	9.07146	9.51373	8.19967	6.62936	7.90087	12.7054	10.5479	12.5969	8.35315	12.8553	13.111	8.70736	12.4289	8.89785	7.34873	10.1189	13.7533	11.1105	12.1517	10.2923	11.1331	13.5536
TCGA-DO-A1JZ-01	Tumor	8.49586	12.6762	18.4453	7.14975	7.27612	6.33985	10.8572	10.2155	5.35755	10.3805	8.05528	11.0307	12.9044	7.80735	11.7875	7.61471	13.8102	12.6749	5.52356	7.35755	8.3837	6.50779	10.0593	7.53916	11.1624	10.058	6.72792	10.8572	8.18488	6.64386	6.79442	12.3974	9.53916	10.6239	6.55459	13.3554	10.8657	5.58496	11.1364	7.2854	7.35755	7	13.3686	10.3454	12.4878	6.47573	11.0901	15.6442
TCGA-EM-A3FM-01	Tumor	11.6069	10.9744	14.3008	6.39232	7.31288	10.2167	11.1312	9.35975	5.16993	10.6582	8.16993	11.3783	14.0192	9.33092	14.7839	5.75489	13.3461	11.0251	7.69349	7.91289	7.53916	5.85798	12.912	5.72792	10.0417	11.6348	7.89482	11.6366	9.15735	6.30378	9.2384	13.0239	10.6573	13.3573	6.56986	12.1386	12.6136	8.10329	13.4037	7.66534	6.45943	9.31061	13.438	9.70563	11.5058	11.0077	10.8305	13.7611
TCGA-FK-A3SB-01	Tumor	10.1447	12.2198	16.3848	7.26679	7.42626	7.50779	11.8537	10.5048	5	10.7305	8.48784	11.0369	14.2624	7.93664	13.0225	6.30378	14.1933	12.7999	6.16993	8.33092	7.73471	5.85798	10.3253	6.42626	11.5459	12.2764	8.42206	9.84078	7.75489	6.75489	6.78136	12.5095	9.20945	12.2189	8.2854	13.352	10.8424	7.49185	12.5309	8.57365	7.55459	7.26679	14.1942	11.4378	12.3166	9.20945	11.5684	15.2614
TCGA-EL-A4JZ-01	Tumor	12.7645	12.6373	14.6926	7.85798	8.26209	11.2981	12.1007	10.4051	6.2854	11.4594	8.75489	11.4341	14.8602	10.5536	14.0482	7.46761	13.9947	11.6978	8.64024	9.27146	8.60733	7.37504	13.4312	7.91886	11.0389	12.2018	9.64926	11.8001	9.51175	6.9542	8.89785	12.711	11.8719	13.2139	8.75822	13.1863	14.2333	10.4969	15.2174	9.20945	8.37069	10.6294	13.3408	11.8317	12.0042	10.2021	11.2981	15.3082
TCGA-BJ-A28X-01	Tumor	12.884	12.8041	14.7185	8.16491	8.74147	12.4961	13.4818	10.4388	6.88264	11.3061	9.77479	10.5661	15.3467	10.5641	12.6461	8.01123	13.9558	12.6786	9.28309	9.76653	9.60548	7.53916	13.4372	8.224	11.1202	12.3942	10.7871	11.7172	10.9972	8.00562	10.3977	13.1288	12.3106	13.937	9.80413	13.4836	13.593	12.0721	14.8583	10.3945	8.67243	11.6294	13.6863	10.236	12.1991	12.0091	11.5953	13.0763
TCGA-EL-A3H4-01	Tumor	9.80252	11.1319	15.9738	6.96578	6.83289	7.74819	8.8009	7.74147	5.32193	10.7855	9.26679	9.53722	14.8501	8.40939	11.1991	5.78136	13.5308	13.565	6.71425	6.91886	8.41363	7.19967	11.8933	7.07682	11.1215	10.4979	9.27146	10.7194	8.50383	7.06609	6.94251	12.9546	9.92778	12.5627	7.14975	13.5781	10.5613	8.96	12.056	9.0607	8.13955	8.61102	14.1638	9.70908	12.0526	8.58871	11.4712	13.6298
TCGA-ET-A4KN-01	Tumor	10.9651	10.8009	10.4757	4.52356	6.35755	11.5479	12.1469	7.53916	4.32193	8.28077	6.39232	10.8556	12.956	8.74819	13.3207	3.70044	11.6751	5.97728	8.27146	6.91886	5.2854	4.24793	11.5353	3	6.67243	10.6357	7.88874	14.2502	8.41363	3.80735	8.23362	11.2639	9.9542	13.4802	4.70044	10.8146	14.0185	7.74819	12.1997	6.45943	1	8.8009	12.4281	8.01123	9.25974	10.8872	8.633	8.86109
TCGA-BJ-A45G-01	Tumor	10.3576	12.4244	13.7216	4	6.79442	7.88874	9.82655	9.9571	4.24793	10.1046	7.79442	11.0647	12.3759	7.47573	12.7296	6.71425	13.9053	12.1283	5.45943	8.56986	6.33985	4.16993	10.2866	4.08746	11.3674	10.7748	7.85798	9.26444	8.51175	6.24793	8.13443	13.0435	9.31288	10.2842	6.87036	13.0555	10.6883	7.05528	11.0775	6.79442	5	7.8392	14.0734	11.5864	12.0522	8.7879	11.5892	13.3134
TCGA-BJ-A0Z2-01	Tumor	8.224	12.2149	13.1432	7.8392	8.33539	8.20457	9.23362	7.52356	6.10852	10.2131	9.0954	10.8688	12.3284	6.83289	11.6004	7.97154	14.1047	11.6983	5.20945	5.93074	9.70044	7.47573	9.72792	7.87036	11.4393	7.22882	6.61471	7.26679	6.39232	6.67243	6	12.0694	8.53528	9.77643	5.75489	13.1632	9.63118	7.19967	10.5981	6.2854	8.41785	7.02237	13.9506	10.0056	11.9755	7.13955	11.4221	12.0276
TCGA-ET-A25P-01	Tumor	10.5784	12.4466	15.3331	5.64386	6.30378	7.2854	9.60177	9.89785	4.90689	11.0119	9.31967	11.6059	12.6066	6.75489	13.2646	7.31288	14.6724	12.5873	4.45943	8.93958	7.35755	6.47573	9.98584	5.49185	11.6027	10.4481	7.34873	9.00843	6.94251	7.45121	5.97728	13.2992	9.48784	10.6996	8.78136	13.2183	11.0014	6.47573	13.5256	7.03342	5.58496	7.34873	14.4067	12.2456	12.8702	7.10852	11.8086	15.1491
TCGA-ET-A25G-01	Tumor	10.2155	11.5474	14.1391	7.43463	7.62936	8.47168	9.87652	8.13443	5.85798	11.1059	9.11894	10.6248	13.7053	8.14975	12.129	6.55459	13.2479	12.5812	7.2384	7.49185	8.70044	7.8009	12.5336	7.55459	10.218	10.7557	9.7211	12.6391	8.25739	7.56224	6.83289	13.4422	9.47573	11.8065	6.75489	12.838	11.1724	8.633	13.8985	9.41996	8.82655	8.43463	13.3902	8.68299	11.863	9.54496	10.9106	12.8679
TCGA-BJ-A28Z-01	Tumor	12.4538	11.6698	13.8488	7.08746	8.37938	12.7438	12.9982	10.2784	6.35755	11.0327	8.69697	10.8603	15.572	10.8696	13.0903	7.04439	13.4707	11.9333	9.16742	9.10066	8.67243	7.01123	14.178	7.37504	10.7322	11.4909	9.75822	10.9758	9.71939	6.56986	9.82337	12.7262	12.3174	13.7133	9.47168	12.8744	14.6535	11.0566	13.5555	9.79928	7.8009	11.5798	13.3822	10.421	11.783	11.6519	10.9248	15.3699
TCGA-ET-A3DQ-01	Tumor	11.5503	11.4152	14.7207	6.04439	6.6865	11.0688	12.1049	9.65642	5.58496	10.4429	8.29462	10.5488	13.7469	8.85798	11.7703	6.08746	13.7027	12.6658	6.45943	9.16993	7.44294	4.70044	12.0269	6.42626	11.2952	12.6546	8.51175	10.7082	10.0728	5.80735	8.17991	12.9243	10.6883	12.1328	8.92184	13.0375	11.4939	11.6193	12.2414	8.42206	6.22882	10.2574	13.7217	10.4305	11.9447	10.4357	11.1376	15.2364
TCGA-EL-A4KI-01	Tumor	8.69349	12.097	16.4491	8.25739	9.31741	5.64386	10.6294	9.90839	7	10.825	9.19229	12.3432	10.9121	7.37504	11.0375	8.7211	13.8457	8.04985	4.16993	8.29002	9.75322	7.16993	8.45943	7.7211	9.89482	10.3095	7.17991	9.47371	6.97728	7.82018	4.08746	13.3173	8.2854	9.92926	4.08746	12.284	10.3923	3.45943	12.9679	4.64386	8.2384	5.12928	13.2996	11.8443	11.3608	6.88264	10.8711	12.5577
TCGA-DJ-A2PR-01	Tumor	10.0928	12.2216	17.5196	6.85798	7.59991	10.4105	11.7343	8.92481	5.58496	10.8226	9.01402	10.9136	15.9688	9.11894	11.1555	6.87036	14.2291	12.6025	7.11894	6.24793	8.42626	6.78136	12.2095	7.69349	11.6506	10.8471	9.35094	9.06609	7.13955	6.44294	7.32193	12.7215	10.4594	14.5105	7.89482	13.2032	11.9629	10.4221	11.1517	8.81057	8.03892	9.30834	14.2062	9.94837	12.3216	9.81538	11.8455	14.6366
TCGA-FY-A3RA-01	Tumor	8.53916	12.0761	15.6769	4.80735	6.44294	7.87036	10.0512	7.94251	4.08746	10.8033	7.85798	10.6777	14.2152	7.59246	13.3845	6.37504	13.7309	12.6702	5.72792	6	6.78136	5.2854	10.3208	5.72792	10.2854	10.7288	8.87036	11.1555	5.9542	7.19967	7.45121	13.0145	9.56415	11.3151	5.75489	13.0198	10.2527	8.37504	10.3696	8.90689	5.72792	7.19967	13.9621	9.97871	11.9469	8.12412	11.3515	13.0585
TCGA-DO-A1K0-01	Tumor	9.37069	12.0185	13.883	7.19967	7.56986	8.22882	10.1737	9.21432	5.32193	10.4263	9.13955	10.4019	14.0831	8.33539	14.4579	6.74147	14.2102	13.0114	6.18982	7.18982	8.41785	7.09803	11.4522	7.01123	11.0056	11.1092	8.49586	9.29921	6.9542	7.54689	6.6865	12.3926	9.23601	12.3548	7.91886	13.3699	9.91439	8.41785	12.117	9.19476	8.10329	8.04985	13.8191	9.82177	12.2636	9.07146	11.4305	13.4471
TCGA-DJ-A3UN-01	Tumor	10.1059	12.4035	17.2185	6.6865	7.78136	9.13186	10.8757	9.60548	5.24793	10.4147	8.75489	11.0519	13.926	9.2384	14.3841	7.24793	14.3403	12.3183	6.44294	8.39232	8.2384	6.20945	12.1618	6.65821	11.3432	10.6935	8.30378	9.10066	7.70736	6.85798	7.59991	12.6168	10.3794	13.3029	7.08746	13.1553	12.8884	8.52748	11.5522	7.77479	7.18982	8.84549	13.9613	11.6032	12.3753	9.26444	11.5152	15.5837
TCGA-DJ-A3V6-01	Tumor	11.3465	11.8925	12.5971	6.78136	7.80735	9.67066	11.1066	9.58496	5.88264	10.9337	9.08215	10.7822	13.7579	8.7039	14.937	6.9542	13.6753	11.8094	8.05528	8.0607	8.83289	7.15987	12.3332	7.74147	10.4051	11.5425	9.15987	10.8788	8.65464	7.63662	7.44294	12.8961	10.151	12.4173	7.32193	12.9427	11.3415	8.55075	14.034	8.24317	8.37069	9.01959	13.4981	10.4273	11.8486	10.3129	11.2825	13.1934
TCGA-DJ-A1QO-01	Tumor	10.7855	11.3853	10.813	7.44294	7.42626	9.73471	10.4727	9.56605	5.90689	11.1561	9.13186	10.5915	13.4128	9.95274	12.1618	6.58496	13.1652	11.8246	7.40088	7.35755	8.46352	6.9542	13.2771	7.64386	10.1344	11.7834	9.18982	12.0741	8.09276	6.84549	8.55459	13.6378	10.1536	11.567	7.08746	12.5703	12.676	8.62205	13.027	9.20457	8.40939	9.23601	12.9609	9.66178	11.6475	10.9816	10.7731	12.4974
TCGA-J8-A3O1-01	Tumor	8.36194	12.0761	9.65464	8.50779	8.93958	7.15987	8.66534	7.65105	7.14975	11.4993	10.0861	10.8634	13.5733	8.61471	12.5701	7.2384	14.0691	13.2985	6.26679	5.93074	9.49985	8.14466	10.8329	8.65821	11.9215	10.6839	9.53138	12.0007	5.32193	7.42626	7.2854	14.0335	9.82337	12.5093	6.50779	13.9617	11.4888	7.37504	10.7406	7.92481	9.79442	7.91289	13.9977	8.49985	12.5365	7.96578	11.9293	16.0008
TCGA-DJ-A2PW-01	Tumor	11.3625	11.8041	14.2666	6.22882	6.98868	9.67772	11.8657	8.9542	4.80735	11.1948	8.01123	10.9823	15.5725	9.17493	12.425	6.88264	13.7084	11.9933	7.5157	8.74483	7.80735	6.04439	12.3239	7.2384	11.2294	12.0661	9.13186	13.3407	8.71081	6.49185	7.27612	12.7056	10.6257	12.1475	6.56986	13.0975	12.4289	9.43463	12.4157	9.68299	7.49185	9.21432	13.6384	10.218	11.9381	10.0126	11.4273	14.7447
TCGA-BJ-A0ZB-01	Tumor	10.9491	12.1335	15.0344	7	7.97154	8.85487	11.2021	9.5411	5.61471	10.8114	9.42626	11.2408	14.1141	7.96578	16.0929	7.11894	14.5209	12.8244	5.83289	8.09276	7.94251	6.75489	11.7237	7.02237	11.3608	11.1523	8.04439	10.3729	8.44294	7.40088	7.16993	13.335	9.17243	12.1658	7.33985	13.2619	10.4564	6.84549	13.6843	7.90087	7.76818	8.22882	14.0107	10.5718	12.412	9.84235	11.7078	14.0792
TCGA-FY-A3W9-01	Tumor	8.26209	13.4914	13.458	6.96578	8.68299	6.87036	9.224	9.43671	6.26679	11.0112	9.05528	11.6707	12.0918	7.2384	11.9035	7.88264	14.8813	12.717	6.18982	7.05528	8.92481	6.50779	10.098	7.2384	12.0954	8.57743	7.21917	8.02791	7.76155	6.49185	6.50779	13.4308	8.93369	9.66534	6.52356	13.7767	10.1072	5.20945	11.8443	7.04439	7.84549	6.85798	14.578	11.3225	13.0377	7.04439	12.0464	11.973
TCGA-EL-A4K9-01	Tumor	10.2515	12.0314	16.6928	6.59991	6.55459	8.8857	10.9144	10.6119	5.12928	10.5821	7.91289	10.8408	13.205	8.58496	11.8773	7.06609	13.5827	11.5406	6.79442	8.18982	7.70736	5.58496	11.6411	6.08746	10.8803	11.5608	9.18982	10.1749	6.62936	7	7.67243	12.4745	10.3015	11.7249	7.32193	12.8761	11.7245	7.82655	11.1605	9.07414	6.30378	8.65821	13.1069	12.0389	11.5864	9.42626	11.3253	14.727
TCGA-EL-A3T2-01	Tumor	8.83289	12.7387	15.3245	5.39232	7.35755	6.55459	8.78136	8.45943	4.64386	9.8392	8.01123	10.4481	12.6948	7.80735	11.0761	6.53916	14.6938	13.3632	5.64386	6.50779	6.75489	4.52356	10.1923	6.55459	11.6826	8.71425	7.15987	8.61471	6.26679	5.93074	6.49185	12.9007	9.26209	10.7657	6.72792	13.1974	10.2621	7.09803	10.7524	7.09803	6.67243	7.64386	14.6369	10.7134	12.6749	7.97154	11.9538	13.3844
TCGA-GE-A2C6-01	Tumor	13.3298	12.8329	17.1376	7.72792	8.40514	11.4278	11.6152	9.96867	6.74147	11.1793	9.10066	10.9513	15.5148	10.3998	14.6187	7.85175	14.3495	12.8599	7.65105	9.45121	9.25974	7.41785	12.9431	8.05528	11.8033	12.711	9.25267	10.9844	10.1059	7.37504	8.44294	12.9317	11.5421	14.4045	8.45943	13.4257	13.4691	11.0348	15.1258	8.96578	8.37069	10.5517	14.0073	11.2592	12.6709	10.5718	11.713	15.3663
TCGA-DE-A4MC-01	Tumor	10.7423	11.8521	14.4743	7.93664	8.44708	11.2456	11.9432	9.14466	6.42626	11.0154	9.44501	10.7822	15.1464	9.52748	16.3635	7.33092	14.0442	12.3891	7.81378	7.49985	9.43254	7.90087	12.7175	7.96578	10.5098	10.3587	9.51964	10.0389	7.07682	7.62936	8.36194	13.027	10.4828	13.3566	8.63662	13.3412	11.0708	10.9527	13.2962	9.02237	8.82018	9.71939	13.721	9.19967	11.8638	10.9476	11.5285	14.2054
TCGA-DJ-A2PT-01	Tumor	12.6202	11.4336	12.9078	6.89482	8.19476	10.9498	12.1997	9.98442	6.58496	11.388	9	10.9866	13.8705	10.2119	13.8306	6.91886	12.7578	10.7616	9.57932	8.55842	8.48784	7.33985	13.4517	7.43463	10.2969	11.8545	9.87498	12.5861	9.50184	6.89482	9.88264	13.7866	12.0458	12.463	7.35755	12.6221	13.8829	9.73978	14.1867	8.45943	7.53916	10.2958	13.0241	9.77314	11.1137	12.0471	10.858	12.5314
TCGA-DJ-A2Q1-01	Tumor	12.9302	11.5028	7.91289	6.78136	8.16491	12.3942	13.0283	9.26209	6.59991	10.8865	8.10329	11.1548	13.4171	9.63481	8.67596	7.47573	12.7394	10.2912	6.74147	8.71425	8.59991	6.74147	12.8872	7.11894	10.1267	10.8803	9.81378	13.6289	8.73809	7.05528	9.53138	12.81	11.0334	12.5682	7.88874	12.2009	10.9366	10.0028	14.0788	7.40088	8.01123	10.599	13.1986	9.36632	11.1542	11.8541	10.6519	11.6407
TCGA-FY-A40L-01	Tumor	11.813	12.421	15.536	6.88264	7.85798	10.1472	11.3415	9.72451	6.30378	11.2384	8.90388	11.0224	14.7044	9.17243	14.738	7.33092	14.0123	12.2399	7.52356	8.35755	8.89785	7.37504	12.7408	6.94251	10.8986	11.668	9.90689	10.973	9	8.26679	8.58496	13.2245	10.6724	12.9385	7.12928	13.3016	12.5302	8.71768	14.0159	8.56605	7.65821	9.78627	13.7746	10.3476	11.7661	10.5108	11.4502	13.5418
TCGA-FY-A3I4-01	Tumor	13.4966	12.6528	14.7818	7.36632	8.18488	9.91439	11.2709	10.6119	6.26679	11.1459	8.92184	11.6896	13.9306	10.0154	9.51373	7.58496	14.2084	12.7074	8.60363	9.85331	8.55842	7.01123	13.049	8.66534	10.8588	14.0519	10.2854	13.221	11.1586	6.89482	9.33762	13.2637	11.0098	12.8677	8.03892	13.3533	13.2467	10.2796	14.7229	9.67948	8.48784	9.29692	13.7685	11.8277	12.6448	9.99718	11.5798	13.3975
TCGA-DJ-A2PV-01	Tumor	11.7112	12.1176	14.3315	7.42626	7.2384	8.8009	11.1718	10.1774	5.75489	10.6662	8.76155	10.6493	14.392	9.77643	11.6847	7	14.4611	13.238	7.69349	9.10329	8.09803	5.90689	12.4442	7.53916	11.5868	12.6764	8.44294	10.9894	11.8451	6.56986	7.82018	12.6757	10.9636	12.6885	8.32193	13.0112	12.2848	9.21675	14.2387	10.8065	8.20945	9.20945	13.9022	12.3457	12.3851	9.43045	11.6216	14.4399
TCGA-EL-A3ZQ-01	Tumor	9.6987	11.3923	13.8808	4	6.24793	9.37938	12.3501	8.33092	4.45943	9.85798	6.40939	11.4331	12.0025	7.67948	14.8403	5.24793	12.8667	7.77479	7.7879	6.49185	5.35755	1.58496	10.9744	4.32193	9.15228	8.8009	7.16993	12.8849	7.48382	3.32193	8.14466	11.4057	9.93664	12.1636	4.08746	11.7636	12.3038	6.40939	9.52552	6.80735	2.58496	8.18982	13.3571	9.70563	9.62936	10.3837	9.88111	12.6582
TCGA-FY-A76V-01	Tumor	9.87805	12.26	16.2035	6.2854	6.96578	8.07682	9.79604	9.36194	4.24793	9.85175	7.80735	10.6119	12.3969	8.02791	13.7359	6.50779	13.6545	11.9575	7.94251	7.72792	7.31288	5.45943	11.2883	6.52356	10.9979	9.93811	7.93074	9.3966	9.42206	6.59991	7.9542	12.1542	10.2854	9.98299	7.21917	12.776	10.5755	7.59246	11.9982	8.02791	6.55459	8.36632	13.3088	11.6036	11.6253	8.16993	11.0861	13.6799
TCGA-ET-A39K-01	Tumor	11.3707	11.8317	16.4576	4.70044	6.90689	10.0471	12.2085	9.0954	4.32193	10.3998	7.30378	11.7916	13.253	9.35094	14.3656	6.22882	14.0044	9.56224	7.27612	7.41785	6.35755	4.58496	12.1069	5.49185	10.1737	10.1561	8.25739	11.577	8.65821	4.58496	7.70044	12.6159	10.4767	13.0738	5.16993	12.3974	12.8341	8.95128	11.3756	6.10852	5.52356	8.53916	13.3018	10.8463	11.1447	10.3129	10.9263	14.0875
TCGA-DJ-A2Q4-01	Tumor	9.8857	12.4325	15.5712	7.07682	8.10329	10.0014	11.0875	9.74819	5.45943	11.1383	9.31967	11.3337	14.6756	9.07146	12.6744	6.85798	14.0035	13.0609	7.6865	7.71425	8.6865	7.18982	13.756	8.18488	11.3891	11.1364	10.0782	12.6154	8.76818	7.47573	8.30834	12.9723	10.6393	13.2572	7.96	13.7191	11.8681	8.73471	11.6083	9.60548	8.44294	9.39446	14.2764	10.3332	12.6649	9.98584	11.9181	14.0194
TCGA-J8-A3YE-01	Tumor	8.21432	12.2682	16.21	7.48382	7.93074	7.76155	9.47573	8.25267	6.84549	11.1731	9.45943	11.2981	13.5404	6.94251	12.7766	7.85175	13.4969	12.3507	4.90689	6.52356	9.46964	7.9542	9.45533	7.93664	10.7415	10.29	7.56224	12.4499	6.20945	8.71768	7.12928	14.072	9.2854	9.3837	4.75489	13.343	10.1241	6.06609	10.6662	7.62205	8.64746	7.01123	13.92	10.4727	11.9912	7.89482	11.7343	12.5452
TCGA-FK-A3SH-01	Tumor	10.5147	12.6965	18.5366	6.83289	7.66534	7.97154	11.6578	9.27146	5.97728	10.1344	7.86419	12.0614	12.6409	7.2384	12.7742	7.66534	14.1884	10.821	7.42626	7.91886	8.3837	6.52356	10.128	7.35755	10.9076	10.9773	8.87036	13.0456	9.57932	6.80735	6.64386	11.9244	9.15987	12.9166	3.45943	13.1474	10.3554	7.05528	12.1706	7.58496	7.59246	7.3837	13.59	11.0961	12.4674	9.44087	11.2426	14.9768
TCGA-EL-A3D1-01	Tumor	11.6926	11.7871	16.3651	5.90689	7.2854	8.99435	11.9582	9.79279	4.75489	10.0196	7.24793	11.6142	12.2949	8.55459	12.2312	6.33985	13.6114	8.61102	6.94251	7.47573	7.07682	5.24793	11.8494	5.42626	9.75154	12.1206	7.35755	12.4507	7.78136	5.55459	7.65821	12.6373	9.40088	12.3655	4.45943	12.0389	11.7207	6.6865	11.0526	6.42626	5.9542	7.70044	13.026	10.9651	10.7764	11.158	10.3365	13.9624
TCGA-BJ-A18Z-01	Tumor	11.8254	11.8297	13.639	6	6.88264	9.3015	10.5981	9.26679	4.70044	10.1293	7.96578	10.4115	13.3426	8.21917	13.839	6.52356	13.2397	11.6344	6.55459	8.02237	7.11894	5.90689	11.6059	6.39232	10.2715	12.5878	9.20945	12.2482	9.00843	6.2854	7.27612	12.1586	9.5411	11.2456	6.72792	12.4102	10.8711	8.59619	14.9991	8.77808	6.62936	8.45943	12.9853	9.98014	11.3343	9.39017	10.7448	14.1323
TCGA-EL-A3CV-01	Tumor	13.1233	11.327	12.2228	8.73471	8.71768	11.9982	12.2158	9.66534	7.48382	11.9337	9.97871	10.3072	15.921	11.1421	12.3281	6.6865	13.4253	12.9823	8.59991	9.38154	9.60918	8.35315	13.7095	8.30834	11.1196	13.4931	10.5048	12.2095	10.9766	7.97728	9.53722	13.5236	11.9819	14.0884	9.87498	13.5993	13.3582	12.5479	15.6578	9.77479	9.38802	11.1954	13.7811	10.3072	11.9701	11.4491	11.2767	12.6823
TCGA-DJ-A3UM-01	Tumor	11.0161	12.7136	15.3338	6.75489	7.3837	9.46148	11.4194	10.3837	5.12928	10.9462	8.53528	11.2674	14.8555	9.05257	15.2071	7.21917	14.295	12.9562	7.5157	8.18488	7.67948	5.9542	12.4916	6.42626	11.2076	11.8005	9.67066	11.2917	9.01959	6.26679	8.15987	13.0104	10.4346	12.4871	8.18982	13.3392	12.0651	8.61102	12.9613	10	7.09803	8.93369	13.9862	10.9564	12.4344	10.0444	11.6618	14.2866
TCGA-BJ-A0ZA-01	Tumor	9.04166	11.9177	13.8548	5.83289	7.41785	9.52356	10.1344	9.19476	4.52356	10.2877	8.18488	10.7912	13.0464	8.36632	12.4388	6.30378	13.9183	12.5333	6.47573	7.14975	7.27612	5.24793	11.2562	6.04439	11.0042	10.1749	7.84549	8.11894	6.08746	6.74147	7.14975	13.3735	9.33092	10.0334	7.91886	12.895	11.0077	7.17991	11.2354	7.59246	6.75489	8.86419	14.2993	10.8978	12.1596	9.77314	11.3669	13.3432
TCGA-EL-A3T6-01	Tumor	10.0028	12.3603	13.9533	7.17991	8.29462	11.6852	11.92	9.28077	6.24793	11.3185	9.3966	10.7855	16.1661	10.5546	12.031	6.74147	13.4956	12.3032	8.56986	6	9.48985	7.88874	14.1805	7.88264	10.744	10.043	10.7108	11.5967	6.80735	8.84235	9.66356	13.5452	11.0119	14.25	8.72792	13.5099	13.177	11.2969	11.1131	10.1072	8.20457	10.7557	13.8375	9.11114	12.0891	11.6115	11.4189	12.2417
TCGA-BJ-A192-01	Tumor	9.0634	12.245	5.49185	4.70044	7.3837	7.50779	10.0941	9.44087	5.04439	11.0049	7.15987	11.8599	12.6264	9.07146	13.218	6.44294	13.3559	11.4136	6.47573	7.08746	6.2854	4.39232	10.9054	6.55459	10.6193	9.74819	8.32643	9.76984	7.82655	4.24793	8.55459	13.0541	10.0808	9.64205	7.34873	13.708	11.4979	4.58496	10.544	6.71425	4.85798	8.43045	13.7044	10.2288	11.6922	8.8392	11.0307	11.056
TCGA-DJ-A1QH-01	Tumor	11.5294	12.0848	12.9809	7.06609	7.56986	9.75322	11.1415	9.14466	5.45943	11.5897	9.37069	10.7985	14.7586	8.82018	14.0671	6.61471	14.1894	13.2023	6.58496	8.20457	8.21917	6.83289	12.0338	7.24793	11.098	12.1341	9.34873	11.8482	9.01681	6.96578	7.8392	13.7436	10.7013	13.0629	7.62936	13.3989	11.6847	8.82655	15.2596	10.3049	8.06609	9.06609	14.1505	9.62753	12.4512	9.75822	11.6284	14.0085
TCGA-J8-A4HY-01	Tumor	9.42417	11.9915	12.3168	6.78136	7.16993	9.09803	10.792	9.25503	5.55459	10.5285	8.61102	11.1693	13.7773	8.41363	14.9451	6.79442	13.6672	11.2755	6.49185	7.03342	7.9542	6.32193	11.6018	6.52356	10.5068	10.5699	7.55459	9.74483	6.08746	6.59991	7.74147	13.5875	9.78463	12.2288	6.18982	12.6808	11.3359	8.09803	11.2952	7.17991	6.67243	8.32643	13.5712	10.8114	11.7624	9.60918	11.1408	13.0644
TCGA-BJ-A190-01	Tumor	9.77314	12.3233	5.39232	5.55459	6.52356	4.58496	7.65821	8.8392	4.16993	11.1459	8.99152	11.2491	12.1687	5.45943	4.32193	7.70736	13.8894	12.7249	2.32193	7.45121	6.61471	4.39232	7.92481	6.72792	11.5953	10.2167	7.07682	7.87036	6.24793	5.90689	4.64386	14.1837	7.29462	8.55075	6.52356	13.5867	8.26209	5.42626	11.0654	5.08746	6.42626	5.83289	13.9708	11.0668	12.5594	4.70044	11.4712	9.07948
TCGA-DJ-A13U-01	Tumor	9.59432	11.6142	13.3489	6.40939	6.70044	8.32193	9.75989	9.05528	5.08746	10.6636	8.65105	10.809	14.4111	7.76155	14.1669	6.24793	14.17	12.8935	5.39232	7.39232	7.63662	5.9542	10.8098	6.16993	11.2324	10.6511	7.42626	10.1548	6.33985	6.76818	6.52356	13.9552	9.35315	12.3888	6.62936	12.9596	10.5216	7.97728	11.7394	7.54689	7.29462	7.88264	13.9846	10.2854	12.3329	8.22882	11.6452	13.3464
TCGA-QD-A8IV-01	Tumor	8.47978	12.0206	14.0779	5.08746	6.89482	8.00562	9.50978	7.91289	4.39232	9.45121	6.90689	10.2656	12.8362	7.7879	11.4661	6.30378	13.2803	11.5103	5.12928	6.20945	6.75489	4.32193	10.3663	5.35755	10.0901	9.16239	6.85798	7.15987	3.80735	6.76818	5.78136	12.2264	8.69349	9.79928	7.06609	12.3432	10.7969	7.36632	10.2621	6.80735	5.32193	7.60733	13.6779	10.5196	11.5013	7.56224	10.7056	11.3723
TCGA-DJ-A13V-01	Tumor	10.1396	11.8384	16.716	7.16993	7.6865	8.92184	10.6821	9.43671	4.9542	10.0154	8.56986	10.722	13.6549	7.31288	14.1183	6.93074	13.5728	11.6707	5.55459	8.15482	8.59246	6.40939	10.6193	7.35755	11.0735	11.2064	7.97728	11.4247	10.2808	6.39232	6.10852	11.5746	8.81378	12.7865	6.65821	12.9607	10.4325	7.15987	12.5093	7.89482	8.07146	8.16491	13.3613	10.8796	12.1969	9.07146	11.4331	13.3891
TCGA-DJ-A2PU-01	Tumor	11.2808	11.7932	15.5624	7.2384	8.17991	9.5216	11.4252	10.1176	5.97728	10.8719	8.94837	10.8681	13.989	9.27146	13.3677	6.64386	14.5749	12.9012	7.05528	9.03342	8.24793	6.24793	12.0674	7.03342	11.4268	11.1674	8.03342	10.3208	11.1892	6.18982	8.53916	12.5911	10.3998	12.3281	8.23362	13.1215	11.964	9.94837	13.6944	9.99294	8.07682	8.91588	14.0289	12.0158	12.6032	9.94544	11.5216	14.5429
TCGA-ET-A2N5-01	Tumor	8.07682	11.9016	14.5578	4.80735	6.59991	7.62205	9.85953	8.64024	3.58496	9.67066	6.89482	11.1567	12.0289	7.36632	14.498	5.64386	13.5316	11.7474	5.20945	7.29462	5.9542	3.45943	10.0715	4.24793	11.1548	9.50581	6.67243	9.22159	4.58496	5.16993	6.96578	13.2887	9.12928	9.07948	5.90689	12.5026	10.8688	7.2854	9.15987	6.12928	5.16993	7.89482	14.1376	11.2538	11.719	7.33985	11.2033	13.288
TCGA-BJ-A0Z9-01	Tumor	9.77643	10.8857	13.1223	7.43463	7.16993	9.36632	10.1624	8.12928	5.93074	11.2131	8.90388	10.1687	14.8002	9.11114	8.04985	6.70044	13.0161	12.0812	7.2384	5.45943	8.41785	7.67948	12.6289	7.87652	9.72281	9.27612	10.6083	12.416	6.58496	6.45943	8.08746	12.6136	10.0861	11.1706	6.61471	12.7198	11.633	9.04985	11.5878	8.69	8.23362	8.74483	12.7936	7.94251	11.1542	9.59432	10.7004	12.2186
TCGA-BJ-A0Z0-01	Tumor	7.91886	11.8078	13.9257	5.61471	6.04439	4.80735	8.53528	8.93664	4	10.3129	8.01681	10.3332	12.702	6.22882	11.3421	6.18982	13.0314	12.8802	2.80735	7.02237	6.74147	4.24793	8.70044	5.35755	12.3663	9.19229	5.39232	7.67948	3.80735	5.24793	4.45943	12.6954	7.40088	8.26209	7.03342	12.9076	8.77149	2	10.6944	5.75489	6	6	14.3339	10.3729	12.2784	4.45943	11.4823	12.9174
TCGA-ET-A39O-01	Tumor	10.858	10.8114	13.4875	6.71425	7.5157	10.0417	11.5474	9.24793	5.16993	10.6294	8.61471	10.3826	15.3333	9.55267	14.3335	6.12928	13.2631	12.0279	8.78463	7.81378	8.33985	6.98868	13.0277	6.71425	10.444	10.7789	9.18488	10.8681	7.66534	8.00562	6.85798	13.3401	10.8588	13.3576	7.76155	12.7349	13.0782	8.10852	13.3514	9.42836	7.2854	9.86882	13.3734	9.39446	11.3987	10.6357	11.2981	13.0908
TCGA-ET-A25O-01	Tumor	8.13955	12.188	12.6364	7.10852	7.8392	7.25739	11.062	8.71768	5.78136	10.9462	9.43045	10.8865	13.8109	6.50779	15.4611	6.97728	14.5243	13.3641	4.70044	6.90689	8.61102	6.84549	9.51373	7.17991	11.2958	9.94837	6.10852	9.32418	3.45943	7.40939	6.39232	12.7187	8.49586	11.4883	6.82018	13.3347	9.11374	5.12928	10.817	8.44708	8.15482	7.07682	14.2999	9.81057	12.3471	8.85798	11.9809	14.4731
TCGA-EL-A3T3-01	Tumor	9.87498	12.858	14.2484	6.67243	7.61471	8.72451	10.8956	9.41785	5.32193	10.7855	8.46761	10.4168	13.9717	8.91289	12.9837	7.40088	13.8448	11.3939	7.76155	6.94251	7.87036	6.14975	12.4307	7.3837	10.3597	11.0539	10.2538	12.4936	8.29002	6.35755	8.04985	12.8164	10.0334	11.7899	5.61471	13.0184	11.3729	8.2384	10.7682	8.44708	7.76818	8.55459	13.1989	10.2831	11.6046	10.3783	11.1344	13.0021
TCGA-DJ-A3VE-01	Tumor	10.2396	12.792	14.0959	6.37504	7.10852	7.70044	10.4357	9.72962	4.64386	10.3987	8.22882	10.6402	13.7547	7.94251	10.0279	7.25739	13.9043	12.3473	6.93074	7.87036	7.29462	5.32193	11.5479	6.87036	11.2597	11.4522	9.7039	11.3565	9.79279	7.32193	7.43463	12.4157	9.81057	13.2392	7.33985	13.1121	10.5594	7.45121	11.286	10.3174	7.02237	7.89482	13.7775	11.0286	12.2052	8.49985	11.5788	13.925
TCGA-E8-A434-01	Tumor	11.7603	13.0778	11.0154	6.74147	7.88874	9.34207	10.7756	9.85798	5.93074	10.5999	8.90689	11.0485	13.8682	8.53916	13.7175	7.83289	14.0354	11.7296	6.35755	9.07146	8.47168	7.01123	11.7	6.96578	11.352	12.0144	9.04985	11.5142	9.56415	8.47978	7.7211	13.521	9.72792	11.7155	6.56986	13.317	10.5147	8.09803	13.4911	7.19967	7.18982	8.45121	13.9634	10.6627	12.1396	9.49586	11.7436	12.6935
TCGA-ET-A39L-01	Tumor	9.71939	12.0389	13.733	6.78136	7.56224	8.33092	10.6865	10.6768	5.08746	10.9944	8.3443	11.0362	13.4398	8.27146	13.5139	6.44294	13.8885	12.9129	5.88264	9.44294	7.6865	5.64386	11.2354	6.9542	12.0289	11.9487	7.91289	9.53333	4.24793	5.45943	7.09803	12.9194	9.85487	10.6786	8.84549	13.1199	11.332	7.12928	13.1889	7.58496	7.40088	8.62936	14.537	12.0748	12.4476	7.67243	12.0088	13.2482
TCGA-E8-A2JQ-01	Tumor	12.0084	11.8765	11.905	8.19967	9.26913	12.3208	12.9476	10.0293	7.58496	11.3151	9.76653	10.4388	15.8155	10.29	11.3712	8.20945	12.9456	11.1861	7.74147	8.37069	10.0593	8.224	13.1912	8.58871	10.2252	11.776	10.3309	11.4152	9.79442	8.12412	9.21189	13.1028	11.7916	14.3518	8.92481	12.5411	13.268	10.8408	13.9578	8.71081	9.05799	10.7108	13.0343	9.42417	10.9001	12.1712	10.6202	11.9121
TCGA-EM-A2P0-01	Tumor	10.5699	12.3174	15.1013	5.88264	7.2384	8.10329	10.224	9.32193	5.12928	10.6211	8.56605	10.3276	14.3869	8.3443	13.5345	6.98868	14.0214	13.0333	6.49185	7.53138	7.74819	6.22882	11.043	6.82018	11.3498	10.7574	8.61471	11.4833	9.56415	6.93074	7.56986	12.6186	9.96578	12.4924	7.9542	13.2299	10.6083	8.40088	12.5392	8.37938	7.11894	7.65821	13.9744	10	12.233	9.18735	11.6115	14.1199
TCGA-EM-A2P2-01	Tumor	9.10591	12.4584	18.3929	6.53916	7.67243	5.24793	10.0307	9.42206	5.20945	10.2503	7.37504	11.4226	13.6027	6.42626	9.41996	6.87036	14.1532	12.7676	3.45943	8.52356	8.26679	6.52356	8.31741	5.52356	12.0505	11.611	6.55459	8.3966	9.50779	7.56986	4.75489	12.7385	8.62936	10.2981	6.58496	13.6317	10.5048	8.44708	12.6584	6.10852	6.62936	5.72792	14.3466	11.4131	12.5791	5.85798	11.7436	15.5355
TCGA-BJ-A3PT-01	Tumor	11.8142	12.1248	12.9198	5.20945	7.2384	10.3652	11.6856	10.0444	5.45943	10.5459	7.47573	10.858	12.1447	8.97728	13.9462	6.40939	13.6021	10.4179	6.83289	8.13443	6.87036	5.64386	12.0396	5.88264	10.5821	11.3021	7.93664	10.9001	8.68299	6.06609	7.78136	13.0698	10.6266	11.1948	6.65821	12.2423	12.097	9.08746	12.9035	7.19967	5.75489	9.01681	13.7976	11.6653	11.6821	10.2773	10.9114	11.69
TCGA-DJ-A13R-01	Tumor	10.4336	11.5396	4.16993	5.70044	6.53916	11.9679	12.6303	8.47573	5.35755	9.42836	7.66534	10.9922	13.4143	10.2107	9.84706	6.62936	12.0224	9.84706	7.48382	6.42626	7.74819	5.88264	13.1768	5.80735	9.46352	9.76155	8.97441	10.8057	5.45943	5.78136	6.91886	11.8025	10.7056	13.4833	6.84549	11.5503	13.7806	9.79766	9.67243	6.49185	5.35755	10.388	13.0088	9.3837	10.6502	11.7591	10.7557	7.2854
TCGA-IM-A41Z-01	Tumor	9.20457	10.7004	12.556	5.08746	6.12928	8.91886	10.2324	8.50779	5.24793	10.098	7.65821	10.1434	13.0691	8.28077	14.083	4.9542	12.2986	10.5255	5.78136	6.90689	7.47573	5.42626	11.2656	5.32193	9.65821	8.91886	7.01123	7.65821	4	6.10852	7.59991	13.4424	10.3242	10.6644	6.24793	11.7536	11.9593	8.52748	10.5622	6.96578	5.45943	8.21432	13.1314	10.332	10.4798	8.64386	10.374	12.4336
TCGA-EM-A3FL-01	Tumor	9.03617	11.4998	7.86419	5.04439	6.04439	8.86109	10.2527	9.10852	4.70044	10.7541	8.36632	11.2052	12.649	6.71425	9.91886	5.85798	12.6257	12.1315	4.64386	7.2854	6.6865	4.24793	10.1836	5.24793	11.29	10.5008	6.79442	10.2992	7.36632	5.2854	6.85798	14.5573	8.14975	9.95274	7.2854	12.9136	9.35755	8.11374	10.268	6.26679	5.97728	8.633	14.816	10.8114	11.8868	9.43671	11.4247	9.72792
TCGA-E8-A44M-01	Tumor	11.9694	13.1944	14.6195	7.76818	8.70736	12.676	13.344	10.4594	6.76818	11.258	9.33762	11.0835	16.2023	10.585	13.2133	8.49586	14.1139	12.0014	7.73471	8.70736	9.51767	7.66534	13.5808	8.09276	11.3421	11.0147	10.5784	10.4398	9.29002	7.64386	10.4979	12.6786	11.9129	14.1467	8.99718	13.4148	14.0669	10.6402	13.109	9.95274	8.09803	11.3619	13.5529	10.6064	11.8313	11.7973	11.3432	14.9759
TCGA-EM-A4G1-01	Tumor	9.03342	11.5396	12.1712	5	6.83289	8.35315	10.2021	8.2854	5.12928	9.6865	8.56986	10.1383	12.6202	8.33539	12.7549	5.93074	13.2889	11.6353	8	6.62936	6.9542	4.75489	11.1712	5.85798	10.8948	8.97441	8.25739	7.77479	4.75489	6.12928	8.46761	13.9204	10.6564	12.7538	7.31288	12.7097	10.1306	7.99435	10.5859	7.66534	6.32193	8.69697	13.6698	9.70044	11.8049	9.19967	11.7385	11.5265
TCGA-E3-A3DY-01	Tumor	10.4242	11.9506	14.3046	6.82018	7.45121	10.128	11.4115	9.48985	5.32193	10.7364	9.08481	10.8719	14.8259	9.63481	14.3354	6.61471	14.2641	13.0418	6.83289	7.40088	8.40514	6.79442	13.0577	6.62936	11.5826	10.6312	8.74819	9.62205	10.0196	7.09803	7.98868	12.6495	10.4409	13.2968	8.20457	13.4289	12.7084	9.32643	11.9575	9.37069	7.67243	9.90989	14.0576	10.4848	12.7657	10.3443	11.8317	14.6649
TCGA-EL-A3GX-01	Tumor	10.7846	12.1137	12.9967	7.64386	8.16491	10.5392	11.4773	8.8392	6.08746	11.1389	9.15482	10.774	15.6743	10.5275	13.4342	6.72792	13.925	12.7228	8.71081	5.72792	8.67948	7.10852	13.9609	7.27612	10.8025	9.24079	10.2538	10.7194	6.40939	8.05528	9.62022	12.9129	11.4676	12.9645	8.18488	13.368	13.0738	9.64926	11.3608	10.1215	7.77479	10.1485	13.5141	8.37938	12.0495	12.0203	11.5206	13.8248
TCGA-DJ-A3UU-01	Tumor	11.9546	12.3154	16.3666	6.37504	7.70736	10.2312	11.2603	9.47168	5.32193	10.1434	8.45943	10.567	14.6689	9.40939	13.5337	7.37504	14.1442	12.7566	7.2384	8.65105	8.13443	6.20945	12.1839	6.84549	11.2318	11.883	8.99435	10.3663	10.5765	6.40939	8.33539	12.2524	11.1357	13.3435	8.17991	13.2512	12.3985	10.623	13.6169	9.43879	7.27612	9.54882	13.5741	10.9196	12.3955	9.64024	11.5063	13.8727
TCGA-BJ-A0Z5-01	Tumor	8.52748	11.7752	14.5957	6.24793	7.2384	8.79116	10.7879	8.90689	5.16993	10.5038	8.62571	10.8865	13.4951	8.10329	15.5936	6.02237	13.7712	11.7275	5.58496	6.61471	7.90087	6.50779	11.557	6.14975	10.5915	10.9322	7.75489	8.9542	3.32193	7.65821	6.49185	12.5001	8.98299	12.0951	6.6865	12.4936	10.5137	7.91886	10.5137	7.53916	6.56986	7.84549	13.839	10.1383	11.7936	9.85487	11.3253	13.4276
TCGA-DJ-A1QG-01	Tumor	8.77808	10.8297	12.0331	5.67243	6.32193	7.29462	9.34207	8.53528	5.12928	10.0993	7.43463	10.0251	11.6738	7.80735	12.6303	4.75489	12.5285	11.6362	5	7.49185	7.85798	7.11894	10.2264	5.97728	10.1059	9.88417	6.80735	7.77479	3.90689	7.66534	6.85798	12.7793	9.88874	9.23362	6.89482	12.0091	10.8681	6.94251	11.1861	6.39232	5.78136	8.04439	13.54	11.03	11.1984	7.8009	10.69	13.9219
TCGA-DJ-A2PS-01	Tumor	10.7814	11.9487	16.3359	6.55459	7.55459	9.98584	11.0526	9.48985	4.9542	10.2167	8.65464	10.5118	14.0262	8.85487	13.7766	6.39232	13.7618	12.6656	5.58496	8.44708	7.7211	5.80735	11.3652	6.40939	11.8486	10.8273	8.33539	9.86728	9.04166	6.84549	8.29002	12.2009	9.88111	12.4168	8.11374	13.4493	11.1843	10.6627	11.9144	8.31288	7.22882	9.55459	14.0715	10.6751	12.2691	9.77149	11.6402	15.364
TCGA-E3-A3E5-01	Tumor	9.63118	12.1222	16.3266	6.89482	8.09276	8.69697	10.4533	8.80735	5.55459	10.5353	8.89785	11.1408	13.1243	7.41785	14.888	7.34873	13.9928	11.5722	5.35755	7.59246	8.52356	6.75489	9.93074	7.5157	11.2609	11.5406	7.30378	9.84549	7.2854	6.82018	7.07682	12.1923	8.65821	12.25	6.14975	13.0159	9.98584	8.33985	12.2375	6.24793	8.02791	7.3837	14.2822	11.0526	11.9366	9.42836	11.6804	14.8433
TCGA-DJ-A4UT-01	Tumor	11.8838	12.4686	14.5901	7.45121	7.69349	11.6826	12.4944	10.5498	6.40939	10.7296	8.83605	11.0098	14.7098	9.57743	12.0417	7.15987	13.3725	11.7181	8.00562	9.25974	8.77808	6.93074	12.9751	7.6865	10.5971	11.9908	9.94251	11.7752	10.1662	7.05528	8.66888	12.5755	11.1911	13.0118	8.58871	12.9814	12.8736	10.3432	14.2956	9.31967	8.25267	10.3443	12.8777	11.381	11.577	10.7048	11.0553	13.4268
TCGA-EM-A1YB-01	Tumor	7.25739	10.4696	7.17991	5.90689	7.52356	6.55459	9.02791	8.82018	6.06609	10.0674	7.62936	10.9454	11.3826	7.59991	9.11634	5.24793	12.3348	11.0161	4	7.29462	6.84549	6.14975	9.95128	5.55459	9.11114	9.2384	6.06609	7.59246	3.32193	7	5	15.8251	9.08481	8.633	6.76818	11.5088	10.3955	6.14975	11.1768	5.72792	6.12928	7.41785	12.8382	10.6101	10.3794	6.06609	10.5507	9.73132
TCGA-IM-A420-01	Tumor	11.5784	12.7838	13.5846	7.59991	8.36632	11.764	12.4755	9.59619	6.26679	11.4273	9.13186	11.1092	14.9794	9.97871	12.8172	7.73471	13.7432	11.5665	8.23362	7.93664	9.2854	7.75489	13.1869	7.74147	10.6917	11.6891	10.1984	11.5608	9.31061	8.20457	8.74483	13.3113	10.9614	14.0608	7.78136	12.9669	13.3161	10.2562	13.1178	9.29232	8.23362	10.3815	13.4608	9.75822	11.8591	11.1144	11.5152	12.3487
TCGA-L6-A4EQ-01	Tumor	8.0607	12.2003	14.9652	6.35755	7.09803	8.17493	11.0802	8.70736	5.32193	10.3072	8.35755	11.1655	13.5595	8.01123	14.1048	7.47573	14.1871	10.9425	6.56986	5.49185	7.33985	5.83289	11.1026	6.37504	10.3242	10.058	7.90087	10.7004	4.90689	4.90689	6.82018	12.0993	9.07146	12.3396	5.35755	12.2682	10.7398	6.85798	9.30606	7.41785	6.90689	7.04439	12.9511	10.0279	11.9326	9.3443	11.0007	13.5718
TCGA-FY-A4B4-01	Tumor	10.4878	12.9878	13.7644	7.31288	8.09276	9.86573	11.4924	9.53528	5.78136	11.3966	8.79442	11.0423	15.0618	9.36851	12.9409	7.61471	13.6964	12.101	7.75489	7.49985	8.53916	7.20945	12.5338	7.85798	10.633	11.4615	10.6018	12.3075	8.72451	7.78136	8.60733	12.954	10.6978	11.8049	6.97728	13.2166	12.1315	9.64746	11.9226	9.41151	8.12412	9.16491	13.4061	10.5981	11.8463	10.2784	11.2674	13.6901
TCGA-EL-A3D6-01	Tumor	11.817	12.2249	14.3171	7.31288	8.23362	10.7985	10.9858	8.99152	6.32193	11.2336	9.04712	10.2773	13.6797	9.46761	13.8837	6.44294	13.117	11.5897	8.43463	8.09276	8.81378	7.17991	12.6303	7.57743	10.444	12.0084	10.236	11.0133	10.115	7.8392	9.47573	12.8166	10.9344	12.6766	8.26679	13.2213	11.2952	11.6671	14.4293	8.14466	8.25739	10.4686	13.7641	9.54303	11.6013	11.0668	11.233	12.7936
TCGA-E8-A433-01	Tumor	11.8769	12.1627	13.8348	5.9542	7.53138	9.89633	11.1592	9.30378	5.16993	10.3309	7.96578	11.2814	13.4328	8.47573	14.5055	6.42626	13.0993	9.07948	7.70736	8.04985	6.97728	5.39232	11.7871	5.97728	9.83763	11.5873	8.83605	12.3362	8.64386	5.85798	8.33985	12.9755	10.1611	13.1699	5.04439	12.2213	11.6096	7.8392	13.0367	6	6.32193	8.41363	13.1421	10.4398	10.8114	10.4019	10.8588	12.0203
TCGA-ET-A3BO-01	Tumor	11.4691	12.4046	15.2282	7.01123	7.56986	11.3592	12.022	9.97728	5.88264	10.952	8.8392	11.0182	15.0622	9.74819	14.2761	7.31288	14.3279	12.73	8.02237	8.23362	8.36194	6.78136	13.2273	7.06609	11.6275	10.9114	9.44501	9.95128	8.49586	7.26679	8.80413	12.9398	11.3437	13.9826	8.85175	13.2662	13.2318	10.851	13.0861	9.71081	7.91289	10.5343	13.8851	10.5736	12.5088	10.1421	11.7402	14.2625
TCGA-KS-A4I7-01	Tumor	9.83605	11.7254	15.1672	5.32193	6.64386	9.10066	10.8803	8.72451	3.32193	10.3072	6.85798	10.5868	12.5625	7.84549	13.8918	6.67243	13.4226	10.599	6.24793	7.27612	6.62936	5.12928	10.96	5.75489	10.6742	9.46557	7.91886	9.76155	6.32193	6.16993	6.88264	11.444	9.27845	11.1241	5	12.2709	10.9106	7.11894	10.8439	7.31288	5.83289	7.9542	12.9958	10.6064	10.9658	9.38802	10.6138	14.7038
TCGA-DJ-A1QE-01	Tumor	11.3476	11.8262	13.0652	7.2384	7.32193	9.33539	10.6751	8.76487	5.39232	10.9708	9.09276	10.567	14.6063	8.29002	12.0808	6.20945	14.0353	13.2235	7.22882	7.92481	8.43879	7.10852	12.2615	7.19967	10.7928	11.6339	9.70217	12.0688	8.71768	7.30378	8.15987	13.0327	10.0795	12.128	7.72792	13.0656	10.5372	9.39017	14.5646	10.0334	8.04985	8.71081	13.6297	9.18735	12.341	9.93221	11.2644	13.637
TCGA-BJ-A0ZH-01	Tumor	10.4988	12.1529	13.8207	6.58496	7.73471	10.128	11.255	9.9542	5.72792	11.0934	8.51964	11.2046	13.64	9.17991	15.885	6.82018	13.7965	11.5367	6.90689	8.04985	8.21917	6.72792	11.9672	6.56986	10.7271	11.1649	9.36632	11.7279	7	7.94837	8.27612	12.9825	9.61839	12.1235	7.19967	12.9687	11.6004	9.04166	12.061	7.57743	7.22882	9.24793	14.1694	11.2276	11.764	10.7682	11.7309	12.9368
TCGA-EL-A4K2-01	Tumor	10.944	12.4891	12.9692	6.12928	7.7211	10.0307	11.1402	9.59991	5	10.3343	8.47978	11.1855	13.3125	10.5294	10.6165	7.37504	13.8122	11.6542	9.49185	7.8392	7.76155	6.02237	13.1709	6.82018	11.2738	9.89026	10.9233	9.83763	7.75489	5.67243	10.1215	12.7102	11.5531	11.0741	7.35755	13.1863	13.4679	10.421	12.1124	8.50383	7.30378	9.87191	14.1698	11.7789	11.8914	11.2969	11.6133	10.363
TCGA-EM-A3FO-01	Tumor	8.69	12.6589	17.0307	5.85798	7.37504	7.83289	10.4848	8.08215	5.70044	10.6027	7.98868	11.1941	12.6371	7.54689	11.318	7.55459	13.7729	10.9665	6.88264	5.52356	8.54303	6.82018	11.6839	7.97728	11.2216	9.64205	9.11634	12.6393	8.10852	7.60733	7.45943	12.4065	8.90689	13.4547	4.90689	13.1069	10.5546	7.24793	10.4788	6.65821	8.20457	7.59991	13.9866	8.07682	11.792	10.1737	11.7372	14.9545
TCGA-EM-A22O-01	Tumor	6.6865	10.3343	12.2656	5.72792	6.20945	6.78136	8.76487	6.70044	5.12928	9.39446	7.8009	9.48985	12.1633	6.49185	12.8859	5.70044	12.0081	10.3674	4.52356	4.45943	7.14975	5.88264	8.93958	5.9542	8.70736	8.88264	6.30378	8.96578	1	5.88264	5	12.4903	8.27146	9.13955	3.80735	11.327	10.007	4.90689	7.27612	6.42626	6.20945	5.58496	11.9542	8.5812	10.4094	7.44294	9.62022	10.5565
TCGA-BJ-A290-01	Tumor	12.3971	12.6629	18.3048	9.02791	9.14975	7.45121	11.7789	10.2738	7.08746	11.332	9.98014	11.4289	13.5832	7.2384	13.7012	8.27146	14.5102	12.0269	5.16993	9.74819	10.2831	8.18488	9.77479	8.85798	11.8353	11.1911	8.18488	10.7151	8.37504	7.6865	6.37504	12.6243	9.28077	11.6847	5.75489	13.6866	10.5488	5.72792	14.7493	7.41785	9.34873	7.32193	13.5439	11.2318	12.4341	9.86728	11.8396	15.5578
TCGA-BJ-A2P4-01	Tumor	9.87344	12.196	13.4077	6.45943	7.53138	7.77479	9.76487	10.0566	5.04439	9.99435	7.65105	11.7389	11.0056	6.2854	14.5096	6.85798	13.2722	9.30834	5.58496	8.81378	7.65821	5.70044	10.2889	5.70044	10.2432	10.4041	6.75489	10.6211	6.50779	6.70044	6.97728	11.9894	9.20457	10.0808	6.85798	12.3437	10.9359	6.62936	12.9217	4.58496	5.52356	7.49185	13.971	11.8138	11.1105	8.20457	10.9114	12.2842
TCGA-EL-A3GS-01	Tumor	8.16993	11.4221	14.1807	7.86419	8.12928	8.56605	10.1799	8.43463	6.16993	11.4429	9.55267	10.6653	15.3948	7.8392	12.5204	6.30378	13.593	13.1864	6.35755	6.40939	9.26444	7.54689	11.5656	8.12928	10.9256	10.1923	8.83289	12.5812	7.25739	7.8009	6.61471	13.4704	9.66356	12.0748	7.32193	13.4073	9.9901	8.224	10.6733	9.72622	8.97154	7.98299	13.9336	8.96578	11.8094	8.60733	11.526	12.9828
TCGA-DJ-A3UZ-01	Tumor	11.375	12.9016	16.0047	6.10852	7.18982	10.7004	11.8262	9.63481	5.39232	9.93517	8.30834	10.8321	13.9592	9.12412	12.8675	7.2854	14.2406	12.5319	6.32193	8.98014	7.41785	5.49185	11.741	6.02237	11.3559	11.9278	8.69	11.0593	9.55842	6.33985	8.49985	12.8874	10.5206	12.8467	7.84549	13.123	11.6344	11.4843	11.9629	8.42626	6.08746	9.61102	14.0138	11.3365	11.9794	10.4828	11.7768	14.1412
TCGA-E3-A3E2-01	Tumor	12.1036	12.3592	16.7375	8.69	9.66711	11.8053	13.6363	9.55267	7.91289	11.6746	9.59805	11.1972	14.499	9.58871	15.1357	8.8857	13.587	11.8478	6.76818	8.61839	10.3354	8.24793	12.6738	8.55459	11.388	11.5108	8.85487	10.4656	10.1898	7.66534	8.49985	12.628	11.0444	13.2222	9.27146	13.1219	12.4656	11.06	12.753	8.29462	8.67948	10.9091	13.6149	11.4491	11.8811	11.9192	11.5038	13.9691
TCGA-EL-A3ZP-01	Tumor	11.7723	13.2225	13.9868	6.9542	7.58496	11.4041	12.3742	10.0835	6.12928	10.7912	8.18488	11.3174	14.9635	10.0553	12.8061	7.83289	13.9222	11.4367	7.87652	8.22882	8.57743	6.59991	12.9471	7.31288	10.8742	11.144	9.66534	11.4507	8.97728	6.53916	8.76818	12.5641	11.279	13.6116	8.09276	13.0372	12.9431	9.19722	14.009	8.59619	7.18982	10.1861	13.3329	10.7482	11.7147	10.3298	11.3778	14.0293
TCGA-EM-A3AP-01	Tumor	10.6312	12.1141	11.1555	7.16993	8.25267	7.48382	9.69523	10.4357	6.32193	11.2052	8.45121	10.9679	13.276	8.99435	12.0785	6.80735	13.6213	13.017	6	8.96	8.41363	6.52356	11.2161	7.08746	12.713	9.99152	7.73471	8.27146	5.72792	7.07682	7.36632	13.6528	10.1408	10.5177	8.00562	13.6388	11.8853	6.14975	13.3433	8.20457	7.96	8.16491	14.932	12.2685	12.55	7.9542	12.1941	12.7234
TCGA-BJ-A191-01	Tumor	8.92184	12.7924	12.5534	6.37504	7.49985	9.64386	10.1662	10.1046	4.90689	9.23362	8.36632	10.5859	13.4289	7.62205	2	7.60733	14.0034	11.8715	5.75489	6.10852	8.24317	5.39232	10.6847	7.59991	11.8431	7.85175	8.26679	10.7863	3.32193	5.88264	6.58496	12.2107	9.40939	14.5952	6.70044	13.2929	11.7147	7.47573	9.22882	7.18982	7.27612	8.89178	13.3249	9.50779	12.764	8.41363	11.8009	14.198
TCGA-ET-A3DO-01	Tumor	11.6917	11.6348	12.7893	8.06609	8.71768	11.7343	12.3301	9.55459	6.87036	11.2986	9.3443	10.4615	15.5969	9.9901	11.275	7.32193	13.1265	11.8811	7.71425	7.80735	9.57554	8.04439	12.859	8.40514	10.7863	11.1228	10.6484	11.4435	9.41785	8.26209	9.24793	12.9531	10.8297	14.3655	8.81378	12.9844	12.676	10.6502	13.6374	9.08215	9.10591	10.4858	13.392	9.46761	11.6786	11.0914	11.3454	11.8118
TCGA-KS-A41L-01	Tumor	10.0967	12.8673	4.39232	5.55459	7.40088	5.75489	7.90087	9.60733	5.78136	9.76487	7.59246	10.716	10.5372	5.70044	5.16993	7.90087	13.6688	10.3072	3.70044	7.96	8.23362	5.64386	8	6.88264	10.3923	6.82018	7.2854	9.62936	5.12928	6.59991	3.80735	11.9972	7.56986	10.3945	4.90689	13.4915	9.63844	4.08746	11.2438	3.80735	6.75489	5.12928	14.3415	11.568	11.3761	6.33985	11.4009	8.62571
TCGA-FY-A3R7-01	Tumor	11.6298	12.5137	15.3831	6.06609	7.46761	10.3454	11.719	10.4147	5.55459	10.8416	8.7039	10.9016	14.4966	9.19967	13.3508	6.71425	14.1311	12.9333	7.08746	9.26209	7.85175	5.58496	11.9377	6.83289	11.796	12.4732	8.56224	11.0795	10.1228	6.18982	8.03892	13.014	10.7993	12.5531	8.21917	13.6484	12.2612	10.5661	12.5204	9.28077	7.17991	9.71768	14.3328	11.3437	12.5565	10.275	11.9226	15.0186
TCGA-DJ-A13P-01	Tumor	9.63662	12.3134	13.6086	6.52356	7.26679	8.48784	10.7549	9.97441	5.20945	10.4615	8.29462	10.7607	14.0233	8.3837	14.8017	6.85798	14.116	12.649	5.45943	8.57365	7.39232	5	11.0382	6.52356	11.375	10.568	7.76818	9.224	7.01123	6.18982	6.75489	12.3357	9.7211	13.1046	8.33985	13.0585	11.0478	6.32193	12.2408	7.60733	7.12928	8.50383	14.5889	11.5003	12.5382	9.58496	11.8811	14.0347
TCGA-FY-A3R6-01	Tumor	11.8329	10.8857	14.4612	6.76818	7.45943	11.2527	12.1098	9.72962	6.12928	10.3729	8.37069	10.2586	14.3242	9.52748	11.3886	6.47573	12.6096	11.6742	6.6865	8.33539	8.50779	6.65821	12.3902	6.91886	10.3859	11.3415	8.45943	9.92481	9.11634	7.50779	8.13955	12.5152	11.0647	12.1787	8.63662	12.2559	12.445	10.683	12.3548	8.49185	7.24793	10.3783	13.3283	10.764	11.0526	10.7423	10.5622	14.1347
TCGA-EM-A3AJ-01	Tumor	11.5911	12.0748	5.75489	7.59246	8.03342	11.3089	12.3171	10.3454	5.88264	10.445	8.93664	10.7406	14.1726	9.90689	4.32193	7.01123	13.489	11.8975	7.45943	8.27612	8.73809	6.64386	12.7881	7.39232	10.5157	10.8834	9.76155	9.28309	7.70736	6.91886	8.84235	13.8065	11.4686	11.8914	9.11374	13.2258	13.5934	11.0668	11.9148	8.89482	7.73471	11.0112	13.9818	11.4558	11.6357	10.933	11.4019	10.1396
TCGA-DJ-A3V8-01	Tumor	10.4868	12.2732	15.5341	7.48382	8.37938	9.34873	10.3652	9.11114	6.71425	11.0105	9.16491	11.0901	13.9981	8.74819	14.5882	7.20945	13.6409	11.9436	7.50779	7.47573	9.2738	7.56224	12.0671	7.8392	10.9766	11.0147	9.74987	12.1299	8.5812	8.09276	8.26679	13.5194	9.89785	11.8978	6.22882	13.217	10.8811	9.88264	12.5416	7.82655	8.6865	8.58496	13.97	10.544	12.0348	10.2808	11.8214	13.1635
TCGA-EM-A22K-01	Tumor	8.62936	12.7805	13.9576	6.24793	7.73471	7.32193	10.014	9.61839	4.80735	10.5236	8.08215	11.1843	12.6425	7.58496	14.2323	7.24793	14.3255	12.7574	5.55459	8.57365	7.67948	5.49185	10.3365	6.52356	11.4558	9.19476	7.11894	8.55842	5.90689	6.06609	6.58496	12.6303	9.44708	10.4094	8.02791	13.4836	10.5314	6.30378	11.6812	7.20945	7.09803	7.86419	14.7484	11.3614	12.3412	7.07682	11.5967	15.2561
TCGA-DJ-A3VJ-01	Tumor	11.5765	12.2857	15.8098	8.12412	8.21432	10.3966	12.1134	10.3197	7.24793	11.7805	9.24793	11.1517	14.3514	9.07146	13.4912	7.65105	13.4633	11.783	7.78136	8.16491	9.46964	7.84549	12.6048	8.62571	10.8057	11.9133	10.0914	12.7729	9.19722	7.98868	7.93664	13.1974	11.1163	11.7993	7.26679	13.4891	12.0937	10.4378	12.9816	8.84549	8.97728	9.3966	13.674	11.5584	11.7432	10.5401	11.2228	13.4937
TCGA-DJ-A2Q9-01	Tumor	13.3297	11.9355	8.50779	8.74483	9.50978	12.4099	13.8659	10.4868	7.8009	12.1771	10.3174	10.8074	14.5916	10.8642	7.64386	8.15482	13.1243	12.9189	9.44501	9.82655	10.1911	8.86419	14.0062	9.20457	10.8549	12.777	10.7372	11.4404	10.8642	7.97154	9.783	13.7177	12.9714	12.7883	10.9024	13.5038	13.0703	11.9377	15.7572	10.7985	9.66	11.7981	13.4736	10.0821	12.042	12.2423	10.9651	11.4666
TCGA-ET-A3DP-01	Tumor	11.0084	12.4398	15.8417	6.79442	7.29462	9.83131	11.0768	8.71081	5.35755	11.357	8.38802	11.0063	14.5828	10.0028	12.4286	6.64386	15.0198	13.4049	7.64386	7.2384	7.78136	5.39232	12.3856	7.30378	11.2491	11.5236	9.92481	9.60177	7.79442	6.06609	9.01681	12.7547	10.9694	13.117	7.80735	13.4883	12.2784	11.0423	11.6702	10.3891	7.45943	9.44708	14.0192	11.0272	12.6555	10.5934	11.4909	14.9425
TCGA-EL-A3ZH-01	Tumor	8.44294	12.8353	14.998	5.16993	6.76818	7.32193	9.15987	8.13443	4.08746	10.4491	8.04439	11.0464	13.5786	7.97154	9.66178	6.91886	14.0622	12.5026	6.16993	6.84549	7.60733	5.64386	10.3264	6.14975	11.2276	7.85798	8.47573	8.93369	8.51964	6.94251	7.24793	13.1499	9.37504	9.23601	5.52356	13.4375	10.774	8.8392	11.5934	7.26679	5.75489	7.58496	14.2776	10.5859	12.8202	9.54496	11.6551	11.2288
TCGA-DJ-A3V2-01	Tumor	11.8376	12.6847	14.5706	6.80735	7.94251	12.2946	13.3425	10.4696	5.55459	11.168	8.84235	11.0674	15.2978	10.9211	14.0999	7.43463	14.2657	11.9399	8.94544	8.64746	8.47573	6.42626	13.9643	7.01123	11.6353	11.4062	10.3531	10.0182	9.20457	7.33092	9.94837	12.9739	12.431	14.1044	8.93369	13.4776	14.7088	11.1624	12.679	9.44501	6.97728	11.3939	14.1428	11.032	12.2995	12.103	11.9352	14.4272
TCGA-DJ-A3VI-01	Tumor	8.93664	12.3089	13.7591	7.45121	8.2854	9.06878	10.3729	8.31741	6.26679	10.8082	9.33985	10.8757	14.6712	7.44294	12.9945	6.74147	13.7338	12.3018	5.24793	5.90689	9.22641	8.07146	11.5008	7.46761	10.7993	10.4929	9.43045	11.5651	6.44294	9.1472	7.32193	13.2929	9.06878	13.5278	6.39232	13.2323	10.0375	8.61471	10.341	8.97154	8.28077	7.84549	13.9099	9.46352	11.9883	9.5812	11.6092	13.2488
TCGA-ET-A3BP-01	Tumor	9.76653	11.8773	13.5561	6.44294	7.64386	8.86109	11.444	10.137	5.08746	10.8887	8.19967	11.4893	13.3969	8.58871	16.4278	6.52356	14.0515	11.6202	5.55459	8.81698	8.24317	6.70044	11.3531	5.80735	11.2485	11.5985	7.6865	9.80252	3.80735	8.30378	6.58496	12.4445	9.90087	11.5736	6.98868	13.0644	11.6777	6.58496	12.5038	7.11894	6.90689	8.62571	14.1792	11.9348	12.0881	9.43254	11.8556	14.5341
TCGA-EM-A1CW-01	Tumor	9.87652	11.445	9.31515	6.02237	7.06609	10.5651	11.5765	9.19722	5.39232	10.4409	8.30834	11.0788	14.4039	9.33316	11.9005	6.06609	13.4515	11.9531	6.56986	8.33539	7.59991	5.58496	11.792	5.67243	10.7398	11.3197	7.77479	9.33539	7.14975	5.93074	8.34873	14.2795	10.4767	12.399	8.08215	12.7725	12.203	8.89482	10.9535	7.41785	6.30378	9.91886	14.2672	11.2562	11.8277	9.66534	11.6321	10.8065
TCGA-ET-A40T-01	Tumor	11.6524	13.1644	14.7892	7.26679	8.10329	10.5803	11.9972	10.3242	6.10852	11.0721	8.79116	11.1855	14.2195	9.35094	13.4535	7.87652	14.1341	11.9866	7.90689	9.12153	8.84235	6.98868	12.4424	7.81378	11.1453	12.0828	9.67066	10.9901	9.17742	7.90087	7.8009	12.5746	10.8971	12.9672	7.82655	13.375	12.513	9.32418	13.6424	8.90388	7.88874	9.61655	13.4645	11.0701	12.117	10.0941	11.4767	15.2068
TCGA-EL-A3GP-01	Tumor	14.6409	11.6821	9.38802	8.25739	9.04166	9.91139	11.4009	10.4136	7.54689	11.6904	9.67772	9.50779	13.1774	11.4558	10.8963	7.31288	13.3951	12.2747	9.70563	10.2107	9.48382	7.58496	13.2302	8.45943	10.825	13.5511	9.63481	11.9498	11.4929	6.44294	9.85953	13.0883	12.5885	11.8533	8.7211	13.0957	13.8104	10.9965	17.1098	9.2384	9.49185	10.9204	13.9076	10.3376	11.8277	11.368	11.3848	12.255
TCGA-ET-A3DR-01	Tumor	10.2889	11.5603	13.1507	5.67243	6.67243	6.47573	8.88874	9.06878	4.24793	10.3955	8.27146	9.97585	12.6878	6.33985	9.74147	5.61471	13.3281	11.9848	4.24793	7.07682	7.10852	5.2854	11.3236	7.53916	10.3891	11.2306	7.7879	12.1858	8.33985	5.24793	5.12928	12.2228	7.3837	10.1935	6.04439	12.9544	8.74147	5.80735	11.1344	8.06609	6.87036	6.26679	13.2728	9.77808	11.6073	6.74147	10.8041	12.3718
TCGA-DJ-A3UX-01	Tumor	12.2378	12.4648	16.4299	6.10852	7.13955	10.6411	11.4163	9.52943	5.64386	10.7524	8.56986	10.851	14.7988	9.2503	13.9112	6.82018	14.2875	12.9535	6.16993	9.15228	7.60733	5.75489	11.9248	6.06609	11.6147	12.3348	8.90689	10.6129	10.1749	7.13955	8.47573	13.3312	10.5887	13.4566	7.49985	13.3919	12.0563	10.8463	12.6983	8.49985	6.85798	9.61287	14.1471	10.6384	12.4367	10.0182	11.8021	13.1804
TCGA-EM-A1CU-01	Tumor	9.07146	12.1517	16.044	7.33092	7.94251	8.63662	10.4707	8.57365	6.32193	10.3253	8.90989	10.623	14.0937	8.36632	11.1357	7.2384	13.6353	12.1257	7.90689	5.24793	8.82018	7.05528	11.6398	8.0607	10.8918	9.99294	9.5216	11.6013	9.11634	7.26679	7.46761	12.2458	10.0375	13.0532	6.6865	13.2282	11.3185	8.65821	11.3663	8.53528	8.84235	8.85798	13.5158	10.4798	12.2456	9.97441	11.5401	13.5771
TCGA-EL-A3CX-01	Tumor	11.776	11.933	11.2668	7.61471	7.90087	7.32193	11.3821	9.94398	6.93074	11.3805	9.5216	11.03	12.9705	9.57554	6.26679	7.67948	13.6381	11.4605	6.22882	6.40939	9.17243	7.40088	12.4255	8.3966	9.46964	8.52748	10.5953	7.53138	4.75489	6.94251	8.77479	12.4881	10.8642	8.91886	6.22882	13.085	12.7975	6.39232	9.71596	7.06609	7.88874	8.72792	13.2114	9.07948	11.752	7.45121	10.733	13.5252
TCGA-BJ-A45J-01	Tumor	10.0928	12.6425	15.1101	6.08746	6.88264	8.29921	11.7117	9.76653	5.12928	11.0755	8.21917	11.2354	13.518	8.05528	12.255	7.03342	13.862	11.3231	7.8392	7.02237	7.45943	5.75489	13.0084	7.45121	10.6653	10.9787	9.57743	11.9487	7.50779	6.85798	7.59246	12.7104	9.96	11.5377	6.44294	13.0636	11.3208	8.07146	11.7211	9.30378	7.25739	8.18982	13.5866	11.1674	11.7283	9.47978	11.1768	14.0254
TCGA-BJ-A4O9-01	Tumor	8.27612	12.0341	15.9333	7.52356	8.31288	8.16993	9.9901	8.37938	6.2854	10.9922	9.55075	11.3399	13.5236	6.52356	15.8224	7.56224	14.2239	12.4213	5.08746	6.40939	9.3015	7.70044	9.84078	7.66534	10.9658	8.36194	7.06609	8.69697	2.32193	7.88874	6	13.446	8.46352	9.41574	6.18982	13.3853	9.99435	5.61471	10.4533	7.12928	8.17493	7.39232	14.1482	10.5708	12.6872	8.28077	11.9337	13.8138
TCGA-DJ-A13O-01	Tumor	12.014	12.908	13.239	6.20945	8.00562	12.0954	12.9218	9.89482	6.16993	11.0217	8.84862	11.969	14.4152	10.0471	13.292	7.2384	14.1501	11.4988	8.46761	8.81378	7.87036	6.2854	13.1818	6.9542	11.5864	11.8715	9.78953	12.9177	9.5216	7.59246	10.0154	13.7383	11.2761	13.1485	7.77479	13.3715	12.9703	11.8588	12.0488	8.3443	6.62936	11.1674	14.6616	11.0921	12.3509	12.1655	12.1532	12.5677
TCGA-ET-A25R-01	Tumor	10.4808	11.4843	13.732	6.16993	7.01123	9.72792	10.5304	8.3443	4.39232	10.1344	8.20945	10.2515	13.5497	7.96578	13.9868	6.18982	13.5716	12.0798	6.49185	6.67243	7.47573	6.14975	11.6316	5.9542	10.6193	11.3066	8.65821	11.0607	7.01123	6.56986	7.22882	12.2015	9.24555	12.0495	7.20945	12.3534	10.3487	8.47978	13.7911	8.65464	7.11894	8.54689	13.0269	8.71768	11.8823	9.8857	10.7177	13.5261
TCGA-MK-A4N9-01	Tumor	10.0795	12.6416	16.9123	5.72792	6.26679	8.33985	10.7674	8.55842	4.08746	10.0084	7.43463	10.9498	13.5955	7.59991	13.9776	7.31288	14.0887	11.8467	5.32193	7.9542	7.14975	4.80735	9.79442	6	11.0934	9.82814	8.13443	10.1447	8.66534	5.80735	6.76818	11.679	8.8009	12.2644	5.52356	12.8849	9.86109	7.78136	12.896	8.13955	6.37504	7.44294	13.3591	10.7814	11.9366	8.53528	11.5608	14.4455
TCGA-DJ-A3VK-01	Tumor	10.3597	12.7657	16.5748	6.35755	7.64386	8.18488	10.6996	10.0417	5.70044	10.332	8.40514	11.4289	12.511	8.29462	14.8448	7.33985	14.3212	11.807	6.18982	9.28077	8.51964	6.39232	10.8727	6.75489	11.3734	11.2408	7.87036	9.11634	6.12928	6.93074	6.96578	12.7852	9.98584	11.0539	7.59246	13.0314	11.2521	7.2384	12.4091	7.21917	7.45943	8.40939	14.4235	11.7317	12.3357	8.52748	11.8781	15.0705
TCGA-FK-A3S3-01	Tumor	10.4988	12.0641	18.3362	6.35755	7	8.40514	10.813	9.41785	5.08746	10.5962	7.96578	11.4242	13.701	7.56986	13.8113	6.24793	14.0521	11.6604	5.32193	8.59246	6.88264	4.52356	10.5314	5.93074	11.163	9.91439	7.30378	9.79766	7.94251	4.90689	7.05528	12.7873	9.56796	12.1186	5.83289	12.7226	10.9039	7.2854	12.9665	7.22882	6.33985	7.64386	13.8826	12.1341	11.8994	8.23362	11.4147	15.4867
TCGA-EL-A3T9-01	Tumor	12.4556	12.5946	11.3343	8.57365	8.91289	10.1636	11.4974	10.2715	7.01123	11.4868	9.66711	11.3247	12.9864	9.40301	9.54303	8.64024	13.3387	11.9787	8.08746	10.236	9.48382	8.29462	12.6779	9.08481	9.92778	12.6638	10.6129	12.0865	10.8074	7.61471	8.03342	13.1111	11.021	12.1402	8.3443	13.276	9.88417	9.66	16.9724	9.98442	10.1599	9.41996	12.8673	10.4136	11.2917	10.2033	10.7566	13.1222
TCGA-J8-A42S-01	Tumor	11.7061	12.6085	10.1849	7.01123	7.43463	8.51175	10.0607	9.75322	5.49185	10.5167	8.37069	10.8017	13.4679	8.37069	14.3137	7.11894	13.6736	11.6595	5.32193	8.35755	8.03342	6.32193	10.6294	6.72792	11.1111	11.5934	9.61102	10.4625	8.69	6.82018	6.16993	12.375	8.94837	12.952	6.18982	12.8297	9.32418	7.94837	13.0975	7.76818	7.49185	7.53138	13.4857	10.2866	12.0957	8.85798	11.1183	13.724
TCGA-MK-A4N6-01	Tumor	11.1718	11.7507	14.3571	8.01681	7.88264	9.84392	10.1215	8.3443	5.85798	10.9491	9.2854	10.3083	15.572	9.96867	13.205	6.91886	13.4639	12.5615	8.2384	7.39232	9.24793	7.87652	13.1966	7.55459	10.4325	11.5831	9.94544	11.5765	8.34873	8.11894	8.31288	12.9209	10.4605	12.6409	8.40514	13.4622	12.658	11.0941	14.4108	9.29921	8.93074	9.68124	13.4585	9.30834	11.8603	9.69697	11.0175	13.3447
TCGA-EM-A2P3-01	Tumor	12.3329	12.1886	14.4416	6.89482	7.71425	9.73471	10.7797	9.64205	5.78136	10.5324	9.06878	10.9513	14.1935	8.89482	13.4363	6.62936	14.0188	12.8291	7.8009	9.07948	8.27146	6.18982	11.7147	7.03342	11.3636	12.6522	9.11894	12.0798	10.014	6.76818	7.49185	12.4752	9.97011	13.2712	8.03342	13.1534	11.403	8.57365	15.4326	9.24555	7.84549	8.92184	13.8524	10.6221	12.265	10.1046	11.628	13.2098
TCGA-EL-A3GY-01	Tumor	10.9374	12.0478	14.3169	7.40939	8	10.3977	11.9233	9.55075	6.16993	11.3636	9.36851	11.2456	14.7358	10.2155	14.1812	6.75489	14.6406	13.2988	8.52748	7.43463	8.72451	6.89482	12.9873	7.49185	11.3934	11.1867	10.4168	11.3015	9.46557	6.85798	8.45533	13.418	11.0566	12.9903	8.58496	13.7816	12.0532	11.3471	13.2426	10.6662	7.8392	9.60177	14.1211	10.388	12.4979	11.0532	11.7004	14.3315
TCGA-CE-A3MD-01	Tumor	10.851	13.0617	14.8364	7.29462	7.87036	9.30378	11.3619	10.1984	5.55459	10.4284	8.01681	11.3315	14.9668	8.62205	12.9093	7.53138	14.0439	11.3225	6.50779	8.66178	8.42206	6.45943	11.4035	6.98868	11.4974	11.1517	8.16491	8.62936	8.224	7.27612	8.83289	12.4502	10.9039	13.9496	7.04439	13.1049	11.8731	7.07682	13.3285	7.46761	7.47573	9.27845	13.8552	11.2568	11.8731	8.96578	11.5925	14.1127
TCGA-EM-A3AN-01	Tumor	10.4388	12.2461	14.5035	6.08746	7.20945	9.32867	10.9425	9.56796	5.58496	11.0681	8.32643	11.4367	13.8759	8.64386	14.4062	7.33092	13.7707	12.2387	6.37504	8.96578	7.67948	5.83289	11.5493	6.47573	11.6519	9.10591	8.10852	12.0721	8.53916	6.45943	7.94251	12.6795	10.0458	12.1883	7.26679	13.3666	10.9226	7.65821	13.6503	7.89482	7.17991	9.06609	14.4637	11.0485	12.1124	9.72451	11.9204	15.3133
TCGA-DJ-A1QN-01	Tumor	10.9352	12.9151	16.4722	7.66534	8.224	10.6952	11.9425	10.6239	6.04439	11.9315	9.20701	11.8218	14.7225	9.77972	15.2201	7.33985	15.1319	13.4544	6.96578	8.84235	8.82337	6.85798	12.6744	7.52356	12.1421	11.7043	9.22641	9.74987	9.01402	7.65821	8.14975	12.9899	11.0934	13.3982	9.15735	13.9289	12.6544	10.2396	12.1849	10.388	8.02791	9.99859	14.6126	11.3236	13.1755	10.7254	12.2589	16.2809
TCGA-BJ-A0ZF-01	Tumor	11.6262	11.9259	4.64386	6.61471	7	8.24793	10.1228	9.64566	5.24793	10.2633	8.47978	11.2125	12.5599	8.52748	6.06609	7.32193	13.903	11.4873	5.85798	8.75822	8.03342	6.42626	10.7657	6.55459	10.9723	8.43463	7.87036	11.0526	7.56224	5.20945	6.56986	13.7421	10.4019	10.6909	5.78136	13.077	12.032	7.18982	10.9658	5.78136	7.11894	8.47978	14.4873	11.2378	12.0154	7.99435	11.8459	11.6124
TCGA-ET-A2N3-01	Tumor	8.8392	12.6321	6.08746	5.32193	6.64386	5.16993	8.54689	9.62205	4.24793	9.40301	7.62936	11.3399	11.445	4.45943	9.23362	7.69349	13.3309	10.4409	3.80735	7.59991	7.24793	5.20945	7.8392	6.08746	11.7095	8.27612	6.50779	11	5.20945	7.33985	0	12.5469	5.55459	9.11374	4.9542	13.2851	8.08746	2.58496	11.2848	4.75489	4.9542	4.32193	13.8085	12.1596	12.3644	6.94251	11.5275	10.769
TCGA-DJ-A3US-01	Tumor	10.9636	12.6762	13.9568	7.56986	8.42626	12.0845	12.9118	9.84706	6.56986	11.0258	9.07682	10.983	15.0343	10.0168	12.0818	7.79442	13.8006	12.4707	8.03892	8.10852	9.13443	7.14975	13.0815	7.66534	11.7043	10.6294	9.75822	9.73978	7.94251	6.88264	8.27146	12.942	10.8408	12.8558	9.17493	13.5465	12.8836	12.1118	11.8254	9.7364	8.08215	10.5934	14.1243	11.1176	12.2662	11.3049	11.5901	13.2305
TCGA-DJ-A1QI-01	Tumor	11.1886	12.0077	14.6406	6.56986	6.59991	9.0607	11.272	9.23362	4.32193	10.858	8.21432	10.9121	14.3451	8.66178	13.2288	6.33985	14.0645	13.2837	6.87036	9.05528	7.49185	5.97728	11.158	6.56986	11.6926	11.525	8.96578	11.5873	10.2204	6.98868	7.69349	12.4375	10.5196	11.5265	8.11894	13.5585	11.8653	8.95128	13.1384	9.77314	7.33985	9.03617	13.7279	10.363	12.1102	9.32867	11.5167	16.1735
TCGA-EM-A2OV-01	Tumor	7.71425	11.9377	7.77479	5	5.49185	7.18982	8.41363	9.27612	4.24793	10.1472	8.57365	10.9658	13.717	6.87036	5.64386	5.70044	12.859	12.9346	4.80735	6.98868	5.90689	3.32193	9.20945	4.58496	11.5132	10.0607	6.61471	9.17493	3.16993	4.64386	4.58496	14.5175	8.49985	9.65642	7.66534	12.9445	9.72281	7.20945	10.5575	5.75489	5.75489	6.87036	14.3519	11.1718	11.8517	7.40939	11.6289	8.18982
TCGA-EL-A3CT-01	Tumor	12.3432	11.1286	15.1247	6.90689	7.16993	9.35315	10.5699	9.43671	5.52356	11.0126	9.0607	10.2009	14.092	9.64566	13.7285	5.83289	12.7997	13.0184	8.17991	9.05257	8.43045	6.90689	12.0587	6.78136	10.6448	12.8427	8.94837	9.89178	10.7465	5.42626	8.37069	13.1833	10.9801	12.4747	7.7879	13.4047	12.3006	10.9136	14.1466	9.01681	8.24317	10.2597	14.348	9.92184	11.6013	10.3783	11.1189	13.8691
TCGA-ET-A2MY-01	Tumor	10.4136	11.6106	14.6922	6.2854	6.9542	8.62205	10.2009	8.57743	5.2854	10.7151	8.61839	10.8486	13.8651	8.18982	16.1255	5.49185	13.6559	12.1128	6.42626	7.2384	7.19967	6.08746	11.2703	5.32193	10.7082	10.7566	7.8009	10.6321	7.70736	6.55459	7.74819	13.5103	9.00562	11.8182	6.32193	12.6638	10.7091	8.50383	11.6917	7.21917	6.50779	8.21432	13.8389	9.87344	11.7989	9.47371	11.464	13.1458
TCGA-E8-A413-01	Tumor	13.205	12.825	11.9901	7.04439	7.99435	10.1344	11.4727	10.3038	6.53916	10.9556	9.10852	10.9381	14.0443	9.73471	12.0668	7.47573	13.973	12.097	7.98299	9.73302	8.69349	7.35755	12.4297	7.62936	11.183	12.6782	10.2691	12.1892	10.8517	7.2384	9.12412	13.042	11.1118	12.7415	7.63662	13.1257	11.6856	10.5008	15.7816	8.99718	8.45533	9.72451	13.6363	11.0314	12.0358	10.2738	11.6027	13.1212
TCGA-ET-A25L-01	Tumor	11.0077	10.7591	13.6879	5.61471	6.22882	8.60733	9.79928	8.80735	4.24793	9.56224	7.42626	9.82177	12.2726	7.71425	14.0148	5.08746	12.668	11.0808	6.26679	8.16491	6.35755	4.75489	10.9374	5.35755	9.40727	11.4964	7.65821	10.4231	8.75154	4.58496	6.74147	11.4944	9.45327	11.3891	6.37504	11.8471	10.6421	8.21432	13.933	7.46761	6.12928	7.56224	12.1718	9.49586	10.8986	9.20457	9.92481	13.6309
TCGA-E8-A437-01	Tumor	10.9894	12.9121	11.3788	6.33985	7.27612	9.03067	10.6101	9.66	5.70044	10.0444	8	11.4767	12.1315	7.67948	13.8924	8.05528	13.9432	10.6275	6.02237	8.29002	7.9542	6.26679	10.7936	7.03342	10.7039	11.227	8.78463	12.0386	7.55459	7.27612	7.01123	11.8305	9.00282	11.643	5.83289	12.8327	9.79928	6.79442	12.4929	7.55459	7.03342	7.44294	13.1605	10.6448	11.4903	8.87652	11.388	12.0788
TCGA-FY-A2QD-01	Tumor	8.79116	12.0244	5.12928	5.75489	6.2854	5.75489	6.93074	7.26679	4.16993	10.6909	8.01681	10.2538	12.1167	6.12928	5.42626	6.20945	13.3787	12.6537	1	7.04439	7.15987	5.16993	7.53916	5.72792	11.3174	6.26679	7.31288	8.29002	6.06609	6.24793	4.75489	12.8486	6.84549	10.268	5.39232	13.3133	8.68299	5.67243	10.7271	4	6.72792	6.14975	14.5095	9.65821	12.0365	5.61471	11.3565	9.31741
TCGA-FE-A239-01	Tumor	10.3399	12.4584	5.88264	9.2854	10.8049	5.83289	8.74819	9.03342	8.26679	11.9001	10.341	10.9965	11.8657	6.49185	9.01681	9.18735	14.1036	12.0701	4.08746	6.49185	10.007	8.80413	9.09011	8.93664	11.2167	9.95565	7.91289	9.37938	7.97154	7.93664	2.80735	12.7495	8.17991	9.56224	5.52356	13.0398	9.88264	3.58496	11.1066	6.32193	9.47168	5.83289	14.2376	11.2503	12.7799	5.88264	11.374	10.5765
TCGA-EL-A3D0-01	Tumor	12.4372	12.4546	13.9724	6.56986	7.63662	7.93074	10.1319	9.21432	6.50779	10.5018	8.23362	10.1649	13.2754	7.45943	13.4402	7.66534	13.8799	12.192	6.10852	9.72792	8.34873	6.2854	10.2515	7.25739	11.5377	11.2946	7.86419	9.57175	10.9084	5.67243	7.19967	11.9979	10.0348	13.1217	6.22882	13.1485	10.2609	6.26679	14.4238	8.20457	7.39232	8.53916	14.2894	10.4848	12.2354	8.15482	11.7343	14.5225
TCGA-EM-A22I-01	Tumor	11.412	11.842	14.4162	6.55459	7.26679	9.50779	10.66	9.31515	4.75489	11.1338	8.74147	10.7389	14.1555	8.36194	13.4896	6.10852	13.8578	12.5772	7.36632	8.03892	7.83289	6.2854	12.1331	6.24793	10.6366	11.676	9.36851	11.0755	9.57365	7.71425	8.26209	13.0208	10.3072	12.8506	7.50779	13.0109	10.2761	8.81378	13.3123	9.22882	6.89482	8.52748	13.6309	9.62205	11.7553	9.30606	11.0808	14.441
TCGA-EL-A3D4-01	Tumor	11.73	11.9425	16.8971	5.20945	5.93074	7.30378	9.57932	9.67772	4.45943	10.703	7.53138	11.255	12.1852	7.50779	12.3794	5.90689	13.4562	10.8494	4.64386	7.73471	6	3.58496	10.6987	5.35755	10.5774	12.3256	6.59991	10.9787	9.31741	3.32193	7.5157	12.7766	8.28077	10.8194	5.42626	12.2644	11.1523	7.20945	11.6316	6.94251	5.08746	7.53138	13.3134	12.6378	11.2889	7.37504	10.8162	13.8863
TCGA-EM-A22P-01	Tumor	13.1618	12.7647	14.4416	7.50779	7.93074	11.9458	13.4965	11.032	6.6865	10.9278	9.02514	11.2021	14.2317	9.92184	13.5286	7.49185	14.0555	12.2336	7.70044	9.76984	8.54303	6.84549	12.9478	7.74147	11.3337	13.0659	10.5333	11.6262	10.7805	7.36632	9.47168	12.8502	11.7956	12.7624	9.6865	13.2321	12.9917	12.1408	14.9104	9.75822	7.98868	11.4553	13.7418	11.8796	12.1649	12.0406	11.6751	14.3509
TCGA-EM-A2CO-01	Tumor	8.04439	11.3134	6.76818	4.70044	5.32193	6.40939	8.90087	9.37938	5.39232	10.792	8.40088	11.5088	10.9204	7.19967	10.1408	5.78136	12.9287	10.9643	5.24793	7.53138	6.52356	5.52356	9.88417	5.85798	9.70217	10.0056	6.16993	8.70736	3	6.39232	6.42626	14.1662	8.73809	9.63481	5.70044	12.2006	10.1485	4.90689	10.6101	5.97728	5.72792	6.90689	13.722	11.4414	11.8049	6.6865	11.3365	10.3587
TCGA-IM-A3U2-01	Tumor	11.9311	11.8769	13.4475	6.65821	7.91886	9.21432	10.9549	9.40088	5.12928	10.7322	8.29002	11.2691	13.7387	7.96	14.7804	6.44294	13.2866	11.3685	6.20945	8.33985	7.5157	5.78136	11.0258	6.52356	10.2264	11.3848	9.64566	12.5068	8.48784	6.32193	6.96578	13.1562	9.18239	12.0382	5.64386	13.0241	10.4398	7.8009	14.1131	7.89482	6.56986	7.76818	13.3809	10.115	11.5999	10.0755	11.2802	13.238
TCGA-BJ-A45H-01	Tumor	11.6096	11.8853	15.8535	5.55459	6.65821	9.25267	10.8242	9.60177	4.9542	10.2574	7.70736	10.5147	13.5622	8.89785	13.4818	6.35755	13.3628	11.4289	6.61471	8.59991	6.9542	5.04439	11.3864	5.88264	10.9233	11.3945	8.70736	10.8114	8.91886	5.2854	8.13443	12.3856	10.0154	11.8826	6.80735	12.5132	11.6248	8.73132	12.7545	7.41785	6.22882	8.53528	13.2863	10.6312	11.656	9.67419	11.0307	14.0896
TCGA-FE-A230-01	Tumor	9.31288	11.4173	13.5757	7.30378	7.26679	10.3421	10.9929	8.32193	5.39232	10.7415	8.66534	9.78627	15.7887	9.23122	11.6537	6.40939	13.3669	12.5157	6.47573	5.61471	8.3443	6.9542	12.1079	7.2384	10.2538	9.71081	9.14466	10.2009	7.6865	6.33985	7.44294	12.2697	9.72962	13.833	8.46761	12.5428	11.8553	9.29462	11.4691	9.25974	7.91289	9.60918	13.0546	7.90087	11.5584	9.90087	10.683	12.9555
TCGA-EM-A3SU-01	Tumor	11.1228	11.577	15.8243	6.04439	7.65821	10.865	11.7356	8.55075	5.88264	10.2808	7.98868	10.7936	13.8067	10.2715	15.5658	6.52356	12.8355	9.64746	8.89785	5.97728	7.72792	5.75489	13.1357	6.39232	10.007	9.81218	9.21189	10.8611	7.53138	6.76818	9.29921	13.1931	11.6569	13.4863	6.65821	12.2889	14.2736	9.37504	11.5348	6.96578	6.10852	10.2562	13.4998	9.44501	10.5897	11.4793	10.9322	11.5836
TCGA-DJ-A2PZ-01	Tumor	11.0526	11.2726	11.794	5.67243	7.12928	9.45121	10.4848	9.35535	4.45943	10.1599	8.38802	10.5793	13.5747	9.01959	14.577	5.67243	13.4922	12.1536	7.48382	7.67243	7.07682	5.70044	11.6221	6.06609	10.7846	11.2837	8.74483	10.9708	8.3837	6.49185	7.46761	12.8289	9.77808	11.8872	7.40088	12.5908	11.7406	9.33092	13.3319	8.57743	6.58496	8.96578	13.5805	9.9901	11.6564	10.9858	11.279	12.5957
TCGA-ET-A3BX-01	Tumor	8.7879	11.6466	13.8265	7.21917	7.94837	8.84862	10.3542	8.3837	5.24793	11.2312	9.20457	10.6275	14.2873	8.76818	9.3443	6.84549	13.5077	12.775	8.16491	5.16993	8.64386	7.41785	13.9838	8.26209	10.4263	10.7065	10.6119	13.1458	7.09803	8.01681	7.59991	13.4644	10.1421	12.1163	7.2384	13.3219	12.332	9.27845	10.2808	10.9679	8.74147	8.97728	13.5425	8.13443	12.1715	9.56224	11.3117	13.1614
TCGA-FY-A3YR-01	Tumor	11.3658	11.7194	14.4322	6.26679	6.61471	9.69	10.6546	9.24079	4.52356	10.6856	8.18982	10.5868	14.1357	7.97728	15.5916	6.14975	13.1821	11.8412	6.35755	8.30378	7.47573	6.18982	11.0855	6.08746	10.4979	11.8669	9.24793	11.528	8.82337	7.17991	7.61471	12.7859	9.84706	11.4041	6.70044	12.928	10.3805	8.11374	14.0395	8.62205	6.33985	8.08746	13.2971	9.98442	11.3977	9.61471	11.3376	12.1696
TCGA-E8-A3X7-01	Tumor	11.5211	11.656	13.5799	5.12928	6.47573	9.18982	10.6768	9.32193	4.90689	9.91139	7.76818	10.5421	13.1813	7.7211	15.4332	6.14975	13.271	10.3376	6.67243	7.98868	6.52356	5.64386	11.1586	5.85798	10.2408	11.4184	8.33539	11.3896	8.9542	6.37504	7.33092	12.9575	9.81698	12.316	6	12.0928	10.3498	7.37504	12.8929	6.72792	5.24793	7.93074	13.1314	10.0634	10.7125	9.79604	10.8178	12.6161
TCGA-J8-A4HW-01	Tumor	8.9571	12.7707	12.7254	6.67243	7.08746	6.45943	9.56224	9.54689	5.20945	11.0355	8.88264	10.9099	13.4332	6.96578	8.9542	7.53138	13.6531	12.3055	5.58496	7.25739	8.45943	6.53916	11.0355	8.66534	10.7356	11.2644	9.05257	13.022	8.14975	7.60733	5.45943	13.1762	8.48382	11.2592	6.74147	13.2536	10.0861	6.9542	12.1759	9.46352	7.97728	6.9542	13.559	10.6439	12.0637	7.85175	11.4873	12.2641
TCGA-ET-A39M-01	Tumor	12.0067	12.3907	13.7172	5.93074	7.14975	11.733	12.6664	10.021	5.64386	10.9248	7.58496	11.1351	13.3684	10.3038	13.8711	7.30378	13.5198	9.12153	8.40939	7.9542	7.87036	5.55459	13.2939	6.33985	10.0701	10.8376	9.09011	11.2998	8.25739	6.37504	9.67243	12.5908	11.6613	12.1376	6.55459	12.3829	14.8005	9.01959	12.4357	7.36632	6.39232	10.7074	13.3202	11.0728	10.9484	11.2866	10.8572	14.1384
TCGA-DJ-A4UL-01	Tumor	9.88874	12.286	13.3437	6.26679	7.48382	9.85798	11.8773	9.7364	5.45943	9.91439	7.88874	11.3723	14.027	8.76487	14.4856	6.88264	13.8301	9.81378	6.59991	7.76155	7.2384	5.61471	11.7326	5.70044	10.6357	9.57175	7.67243	10.5536	9.47371	6.24793	7.52356	12.1491	10.0888	13.3834	4.9542	12.384	12.3098	7.3837	11.2137	6.61471	6.32193	8.36194	13.1532	11.5196	11.4959	10.1886	11.1402	13.4588
TCGA-EM-A3O8-01	Tumor	10.0348	13.0605	17.542	5.61471	7.53916	5.97728	8.70736	9.2854	4.80735	10.3264	7.98299	11.3907	12.6784	6.65821	14.4425	6.88264	14.4674	12.9535	4.75489	8.14466	7.76155	4.75489	9.14466	5.61471	11.7061	9.49785	6.87036	8.5812	6.76818	6.79442	5.64386	13.3887	9.13955	9.9263	6.74147	13.8019	9.76487	6.67243	12.3038	6.58496	6.49185	6.22882	15.3869	12.371	12.8809	6.02237	12.0674	14.2953
TCGA-DJ-A3UO-01	Tumor	9.99718	12.327	18.8857	7.09803	8.20945	7.42626	10.9396	9.56415	6.79442	10.5906	8.61839	10.9469	13.9221	7.8392	14.5548	7.56224	13.9421	12.0348	6.79442	7.74819	8.65464	6.44294	10.3287	6.94251	10.9915	10.4848	7.62205	10.0348	8.7211	7.02237	7.11894	12.4921	9.65105	12.4582	5.20945	13.2296	11.3993	6.53916	12.4476	7.16993	7.70044	7.47573	13.4526	10.1762	12.0858	12.374	11.3565	15.406
TCGA-EM-A22N-01	Tumor	10.3805	12.1463	7.43463	6.02237	6.10852	8.82972	10.3106	9.54689	5.52356	11.3641	8.97154	11.9035	12.1264	8.55075	11.5068	6.93074	13.4911	12.1858	5.83289	8.72792	7.31288	6.56986	11.3382	5.97728	10.5622	10.8811	8.26679	8.74147	8.37938	7.80735	7.93664	14.5284	10.6891	10.1396	8.00562	12.9903	12.0587	8.22882	12.2986	7.62936	6.70044	8.89482	14.6688	11.9513	12.3963	8.30378	11.9733	11.0389
TCGA-FY-A3NM-01	Tumor	7.99435	12.3832	8.64386	5.64386	6.33985	6.91886	8.79766	9.03617	4.90689	10.2597	8.3837	12.2488	12.6414	6.61471	7.8392	7.60733	14.1205	12.9496	4.39232	7.78136	6.75489	4.39232	9.18982	5.49185	12.7582	9.81858	6.47573	9.66178	5.90689	5.90689	6.35755	13.9596	8.43879	9.76818	7.52356	13.7554	9.52943	6.20945	11.432	6.02237	7.14975	6.79442	14.5894	11.6022	12.7518	6.47573	11.888	9.08746
TCGA-ET-A3BS-01	Tumor	11.4589	12.6978	15.8884	7.70736	8.42206	11.9944	12.3573	9.70736	7.41785	11.0861	9.43879	10.3815	15.9277	11.0841	12.7004	7.7879	13.7316	12.3842	8.84235	8.61102	9.25974	7.3837	13.202	7.57743	11.8325	11.1592	9.82018	8.99435	9.30606	7.41785	9.84706	12.6382	12.6248	14.4925	9.59805	13.5597	14.3881	11.3095	12.3778	8.77479	7.96	11.9741	14.3749	10.6671	12.3295	11.7694	11.8486	14.926
TCGA-E8-A418-01	Tumor	9.88264	12.6575	13.3855	8.73471	8.86419	10.4294	12.1892	8.85175	7.2854	11.9858	9.99152	11.5241	15.3203	9.28771	17.0692	8.12928	13.9169	12.4065	7.26679	5.49185	10.2384	8.87958	12.0454	8.50779	10.9462	8.79766	10.0279	8.58496	4.70044	9.08746	7.78136	13.6171	10.4242	12.3385	7.19967	13.6689	12.0413	9.14975	10.9672	8.35755	9.65105	8.87652	14.1195	9.12412	11.9462	11.7423	11.7752	14.3211
TCGA-FE-A3PA-01	Tumor	10.5421	12.9958	14.3595	6.39232	7.11894	9.51964	11.5028	9.96723	5.35755	10.6795	7.77479	12.0543	12.5618	8.43879	14.034	7.74147	14.2662	10.5265	7.80735	8.91289	7.94837	6.32193	11.2174	6.70044	11.2963	10.6502	8.16993	9.73302	8.30378	7.35755	8.65821	12.0815	10.5459	12.6537	5.16993	13.1712	11.6243	8.08746	13.4903	6.61471	6.91886	8.75154	14.039	11.4858	12.1687	9.51175	11.9166	15.0997
TCGA-DJ-A13T-01	Tumor	8.79442	12.0967	16.8032	6.96578	7.43463	8.34873	10.7228	9.21189	5.35755	11.0231	8.65821	10.7432	14.5764	8.45121	13.5236	6.42626	14.5372	13.434	6.62936	7.56986	7.80735	5.90689	11.4089	7.43463	11.7895	11.3652	8.36632	9.82337	5.12928	6.40939	6.75489	12.8531	9.52748	12.8756	7.70044	13.4695	11.1824	7.7879	11.9958	8.73471	7.8009	8.36632	14.351	11.66	12.3837	8.92778	11.7599	16.1908
TCGA-EM-A4FR-01	Tumor	9.15482	13.866	14.1539	5.55459	6.64386	8.52748	10.7674	9.39874	4.75489	9.64024	6.22882	12.2116	11.6786	8.21917	15.0438	7.33985	14.1687	10.9189	6.16993	8.08746	7.34873	5.35755	10.858	5.97728	11.3971	10.1163	8.43045	9.72792	6.26679	6.55459	6.70044	10.8533	9.38154	10.8963	4.32193	13.5452	11.1202	6.24793	11.5541	6.33985	6.06609	7.78136	13.666	12.0227	12.0974	8.52356	11.4722	14.757
TCGA-BJ-A0ZC-01	Tumor	9.61102	11.4893	2.58496	4.45943	6.26679	7.64386	8.86419	9.41151	3.32193	10.0901	8.26209	10.4378	13.1644	6.59991	7.76155	6.26679	12.3415	12.5341	4.9542	6.80735	5.75489	3.16993	9.64386	5.12928	12.2583	9.59246	5.90689	7.53138	4.80735	4.16993	5.39232	12.8273	8.56605	9.62571	6.79442	12.8327	9.97011	6.9542	10.9549	5.88264	5.08746	7.3837	14.4049	10.8186	11.9801	7.35755	11.3004	9.36194
TCGA-FY-A40M-01	Tumor	9.38802	13.2555	15.7795	5.97728	8.27146	7.78136	9.67772	9.76653	5.2854	9.65642	8.49985	10.9374	12.2058	7.76155	8.43463	7.31288	14.0966	12.0771	5.9542	7.62936	8.60733	6	10.242	7.76818	11.7283	9.37504	8.60733	11.8305	4.24793	7.91289	6.58496	12.72	9.43254	12.399	5.83289	13.7149	11.2691	5.39232	9.4818	7.14975	7.08746	7.42626	13.6047	10.9447	12.8863	8.21917	12.169	14.5318
TCGA-ET-A2N0-01	Tumor	10.6475	11.2324	14.866	6.42626	8.23362	10.0028	12.0379	8.24793	6.56986	10.3663	8.04985	11.1517	13.1931	8.27612	16.408	6.85798	12.908	7.99435	6.44294	6.56986	7.90689	5.35755	11.5546	5.93074	9.00562	10.0701	7.7879	12.8337	7.62205	5.58496	7.40088	13.1505	9.75154	12.7153	4.64386	11.6193	11.9095	8.59619	10.5831	5.52356	5.12928	7.93664	12.9947	9.85643	10.0042	11.6707	10.3465	11.2216
TCGA-CE-A481-01	Tumor	11.8162	13.2527	14.9796	6.96578	7.87036	10.8502	12.2897	10.4757	5.78136	10.93	8.83605	11.3647	14.0737	8.97154	12.4643	7.8392	14.447	12.2992	7.41785	9.11634	8.71768	6.90689	12.1802	7.30378	11.6729	12.2012	9.16742	10.5008	9.35094	7.89482	8.46352	12.8148	10.8711	12.2243	8.34873	13.3805	12.2877	9.13443	13.8537	8.60733	7.72792	9.71425	13.7286	11.3918	12.0974	10.1886	11.7756	15.5218
TCGA-FE-A237-01	Tumor	12.1059	12.0931	14.5399	7.70044	7.96	9.68299	11.279	9.10329	6.33985	11.543	9.49185	11.1059	14.04	8.7039	15.1634	7.13955	14.2671	12.7247	7.65105	8.05528	9.07948	7.33092	11.7457	8.0607	10.8392	12.3872	9.19229	10.5661	9.56605	7.41785	7.73471	12.9465	9.93221	12.0035	7.93664	13.05	11.3939	9.68825	14.1043	8.58871	8.93074	8.59619	13.6717	10.4325	12.2015	10.2046	11.3343	14.4204
TCGA-FE-A23A-01	Tumor	11.224	12.8015	13.6801	7.15987	8.10329	12.2255	12.8866	9.82177	6.30378	11.2732	9.01123	11.4574	15.1897	10.0485	11.2467	8.03342	14.3238	12.1257	8.56986	7.13955	8.74483	7.5157	13.1912	7.48382	11.1818	11.1163	10.8588	11.7444	8.3837	7.79442	9.45943	13.0946	11.043	14.6687	8.37938	13.224	13.4179	9.87191	13.0441	9.52943	7.63662	10.6064	13.6458	9.87958	12.4022	11.3437	11.5294	13.036
TCGA-EL-A3MZ-01	Tumor	12.2453	11.8868	15.9686	7.30378	7.44294	9.55459	10.7117	9.55459	6.08746	10.9211	9.19476	10.9837	14.2844	8.96578	16.1491	7.15987	13.8131	12.0213	8.40088	8.40514	8.44708	6.67243	12.4089	7.10852	10.4105	12.0189	9.56033	11.6715	9.69697	6.83289	7.34873	13.0929	10.3151	12.421	7.35755	13.1059	11.4848	9.22882	14.6041	8.06609	7.86419	9.12928	13.561	11.1408	11.7532	10.6839	11.3393	13.8693
TCGA-FK-A3SE-01	Tumor	11.4969	12.6124	15.6814	6.75489	7.44294	8.58496	10.1898	9.23122	5.80735	11.9035	9.3015	10.9121	14.0465	9.20457	11.3718	6.79442	14.2202	12.6587	6.83289	7.33092	8.26679	6.2854	11.8626	8.15987	10.5727	11.9118	10.2432	13.1293	8.63662	7.03342	7.43463	13.7068	9.72281	12.4602	7.08746	13.4839	10.5887	8.9542	12.7997	9.31515	7.98299	8.29462	14.2444	9.87958	12.2874	9.98584	11.4325	14.4222
TCGA-DJ-A3UW-01	Tumor	12.0802	11.6671	12.0485	6.42626	7.6865	11.914	12.595	9.96	5.75489	10.8001	8.45943	10.9248	14.6035	9.79116	13.6145	6.71425	13.3249	11.4476	7.83289	8.6865	8.47573	6.74147	13.1935	6.47573	10.633	11.7444	10.0954	11.1364	9.55459	7.7879	9.47168	12.6402	11.1755	12.944	8.43463	12.7071	12.8657	11.6087	13.5425	8.69	7.02237	10.8857	13.4112	9.90839	11.6564	11.3778	11.0389	13.0716
TCGA-ET-A3BV-01	Tumor	12.8092	11.4414	11.8838	8.01681	8.32643	10.983	11.8746	9.92035	6.65821	11.6198	9.64926	10.9046	13.6544	9.18735	9.01402	7.46761	12.927	12.6439	5.93074	9.93074	9.24555	8.02237	12.9867	8.87344	10.6312	13.9794	10.275	12.7616	10.9636	6.76818	8.61471	12.9398	10.1098	11.5689	8.48382	13.2603	10.2155	10.6978	17.1934	10.4378	9.57554	9.16239	12.7453	10.5078	11.8455	10.0928	10.5953	13.8317
TCGA-E8-A438-01	Tumor	10.8765	13.2854	15.2211	6.02237	6.53916	8.55842	10.6493	10.9665	4	10.2216	7.03342	12.1536	11.9897	7.06609	14.8361	8.03892	14.2391	10.5859	6.22882	8.53138	6.71425	5.20945	10.4242	6	10.7482	11.9425	7.84549	10.6193	8.01123	6.22882	7.98868	11.5736	9.30834	11.2282	5.61471	13.0072	11.2186	6.26679	11.9118	6.10852	5.80735	7.41785	13.1592	12.5336	11.6175	8.47978	11.1033	15.1757
TCGA-EM-A3O3-01	Tumor	11.0314	11.7108	14.5017	7.62936	8.61102	10.8289	11.8078	9.41363	7.34873	10.4757	9.00562	10.8074	12.6704	9.53722	13.7962	8.47168	13.2712	9.89633	8.20457	6.84549	9.42626	7.13955	12.4041	8.27146	9.59059	9.50184	8.87652	12.8523	7.76818	6.83289	9.96	12.0954	10.7657	12.1867	6.84549	12.0705	12.2351	9.59619	12.4471	6.90689	9.36632	9.56605	13.0399	7.86419	11.2825	10.0928	10.4645	11.5048
TCGA-ET-A4KQ-01	Tumor	11.1693	13.1312	17.2124	4.64386	9.76155	7.30378	9.16993	10.5421	4.08746	10.1737	8.35315	11.4808	12.8811	6.52356	14.3034	6.75489	14.8258	13.0286	5	9.49785	6.10852	4	9.58871	4.80735	11.9776	12.2594	7.32193	10.0028	9.06878	6.32193	6.40939	13.4799	9.04712	10.0334	7.62205	13.3987	10.1396	7.53138	12.7977	6.62936	5.08746	7.12928	14.8194	12.6011	12.9228	7.5157	12.1815	15.5399
TCGA-L6-A4ET-01	Tumor	8.17493	12.7228	13.3021	6.16993	6.56986	7.67948	10.3264	8.77149	4.85798	10.0861	8	11.2621	13.202	6.53916	15.307	7.88264	14.252	11.041	4.9542	5.61471	7.06609	5.32193	9.62388	6.32193	10.8329	9.2503	7.19967	9.81378	10.6926	6.16993	6.16993	12.0224	7.70736	12.567	4.08746	12.9172	9.18488	4.32193	10.2738	7.56986	6	6	13.4798	10.4009	12.2006	9.21189	11.4294	13.4761
TCGA-EL-A3CS-01	Tumor	10.7936	11.545	11.446	6.56986	7.05528	7.42626	8.76155	8.20457	5.67243	10.9936	8.73809	10.9549	13.4156	8.57743	13.6907	5.45943	13.5243	12.4515	4.39232	7.61471	7.26679	5.90689	10.1344	6.24793	10.3343	11.5236	7.80735	10.9396	7.46761	6.58496	6.78136	13.8811	8.48382	10.7432	5.75489	12.7541	10.2167	8.19476	13.3895	6.85798	8.01123	6.80735	13.6076	10.1434	11.9658	7.80735	11.3658	12.3387
TCGA-EM-A2CR-01	Tumor	10.6564	12.0369	8.92778	5.88264	7.85798	7.45121	9.36194	8.50383	4.32193	9.52943	7.61471	10.4898	11.2784	8.47978	12.475	6.20945	13.3197	7.91886	7.2854	7.3837	7.53916	4.08746	10.9844	5	10.218	6.74147	6.94251	11.9136	4	5	6.62936	9.73978	10.2773	10.3565	2.80735	12.3848	12.9196	3.90689	12.6508	6.18982	5.88264	5.58496	13.4291	12.0944	10.1459	9.31967	10.403	10.5108
TCGA-FY-A4B3-01	Tumor	11.178	13.0293	14.0642	6.97728	7.55459	8.13955	10.7125	9.4818	5.85798	10.5575	8.86728	10.7903	13.6972	8.49586	12.101	8.13443	14.1489	12.3253	7.16993	7.74819	8.79766	6.87036	11.3794	8.12412	11.0761	11.2697	10.1737	11.8098	8.49185	7.2384	7.26679	12.9544	9.45738	12.5066	7.01123	13.3467	10.0888	8.74147	14.2094	8.64024	8.61471	7.78136	13.5392	10.6064	11.4888	9.03892	11.3432	14.03
TCGA-ET-A3DV-01	Tumor	7.21917	12.4617	7.62936	5.45943	6.44294	3.70044	7.85175	8.26679	5.32193	10.9366	9.01123	11.4848	14.1257	6	9.47168	6.58496	13.1261	11.5985	5.24793	5.72792	7.29462	4.85798	9.02237	6.37504	12.3208	7.65821	6.08746	10.3859	5.45943	6.62936	4.32193	13.8665	8.2384	8.82655	4.70044	13.1264	10.4584	4.9542	11.381	4.85798	5.52356	5.88264	14.3699	10.8588	12.8642	6.35755	11.6307	10.9476
TCGA-EM-A3O7-01	Tumor	9.25267	12.7108	13.1651	5.61471	6.85798	8.51964	11.375	9.09276	5	10.6321	8.29921	11.1737	13.8485	7.73471	14.1236	7.58496	14.6026	12.3562	6.16993	6.80735	7.58496	5.49185	10.7406	6.24793	11.1991	9.41996	8.05528	10.0196	9.49185	6.96578	8.11894	12.1092	9.83605	11.431	7.04439	13.2329	10.5392	7.7211	10.8114	8.74819	6.39232	8.11374	13.8524	11.3652	12.5328	9.95128	11.7549	14.0781
TCGA-BJ-A18Y-01	Tumor	10.5507	12.545	14.7061	5.16993	6.76818	7.50779	9.20457	9.79116	4.45943	10.1561	7.66534	11.1235	12.1447	7.70044	13.9866	6.70044	13.9184	12.1718	6.45943	8.59619	6.97728	5.04439	10.9787	6.02237	11.403	11.463	7.53916	9.34651	8.34873	5.75489	7.25739	12.3507	8.76155	9.55075	7.40939	13.186	10.4584	7	12.4118	7.08746	6	7.52356	14.3049	11.4873	12.1808	8.55075	11.4757	13.7966
TCGA-H2-A3RI-01	Tumor	10.2143	12.869	13.6558	6.65821	8.01681	10.3498	11.6519	9.64746	6.06609	10.8074	9.44294	11.3365	14.5233	9.01123	15.6189	7.45121	14.5836	12.7869	7.33985	7.2854	8.70736	6.70044	12.2267	7.31288	11.5522	10.5765	8.96	11.221	8.29921	6.72792	8.45943	13.3842	10.8329	12.9041	7.80735	13.5767	11.5522	10.043	12.1954	8.91588	8	9.43879	14.3068	10.3912	12.8849	10.2819	12.0755	13.649
TCGA-FE-A236-01	Tumor	9.75489	11.8494	15.0289	6.50779	6.72792	8.71081	10.1293	9.56033	4.58496	11.2738	8.66888	10.9965	14.9514	7.59991	13.718	6.16993	14.0042	13.1526	5.32193	8.15482	7.60733	6.24793	10.9586	6.52356	10.8345	12.1141	7.93074	11.9697	8.49185	7.78136	5.9542	13.368	9.13955	10.9766	7.40088	13.0818	10.7557	8.61102	12.0338	7.91886	6.91886	7.70736	14.0774	11.1183	12.4025	8.8009	11.6782	12.8899
TCGA-BJ-A28V-01	Tumor	9.62753	12.528	3.70044	7.15987	7.08746	5.55459	8.08215	10.444	5.49185	10.8533	9.1267	11.5201	12.509	4.75489	8.65821	7.49185	13.9049	12.7241	4.45943	8.71425	8.19476	6.33985	8.80413	7.03342	12.7187	9.41151	6.10852	10.5536	4.80735	7.60733	1.58496	13.4194	6.97728	9.22159	7.25739	13.5602	9.01402	4.32193	12.9067	6.94251	7.33985	5.78136	14.7474	12.2912	13.1146	6.24793	11.8447	10.6156
TCGA-EM-A1YA-01	Tumor	8.67948	11.9586	4.16993	6.59991	7.19967	7.18982	9.21432	9.85487	5.88264	10.9204	9.26679	11.7628	12.2917	7.33985	6.72792	6.70044	13.6044	12.4257	5.04439	8.34873	7.45121	6.16993	10.224	6.50779	10.8289	11.1105	7.60733	9.0634	6.06609	7.14975	6.08746	15.146	8.87036	11.0634	8.35755	12.6593	10.769	6.75489	12.8478	6.24793	6.94251	7	13.8605	11.0341	12.1069	7.25739	11.3696	10.5793
TCGA-EL-A3ZN-01	Tumor	11.5788	13.5797	16.8486	5.75489	6.52356	8.3966	10.2216	9.47168	4.58496	10.1497	7.2854	11.0741	12.425	8.24317	14.4392	7.05528	14.0179	11.3853	5.75489	8.49985	6.2854	4.80735	10.7022	5.88264	10.7846	11.623	9.03892	10.7142	9.39446	5.08746	7.82655	12.014	10.0056	11.4179	5.08746	13.0959	11.1655	7.73471	12.2058	7.04439	5.52356	7.90689	13.6951	12.2793	11.7486	8.65464	11.736	13.9995
TCGA-EM-A2OX-01	Tumor	10.545	12.0924	18.4339	6.98868	7.30378	8.98868	10.5887	10.0954	5.49185	10.375	8.70044	10.9527	13.7282	8.35315	14.5819	6.9542	13.7567	12.239	6.76818	8.86109	7.99435	5.93074	10.9922	6.98868	11.058	10.9166	8.17493	10.7457	9.96434	6.39232	7.87652	12.2207	10.5314	12.6695	7.09803	13.0277	11.1351	9.35755	13.3006	7.94251	7.67243	8.13955	13.5109	11.2336	11.8754	9.21917	11.2877	15.7726
TCGA-EL-A3T7-01	Tumor	11.1144	13.0336	15.5188	7.30378	7.47573	8.93958	11.6175	9.36194	5.61471	11.4294	8.72451	11.2264	14.8514	9.92926	12.9226	7.67948	14.6079	13.0632	8.74147	7.5157	8.66178	6.78136	12.5321	8.09803	11.5594	11.623	10.1007	13.6938	9.03892	6.71425	9.68124	13.0389	11.3636	12.6616	6.78136	13.84	13.4848	9.41151	12.2222	10.23	8.51175	9.46964	13.9168	10.275	12.4385	10.7305	11.8021	15.2591
TCGA-EM-A3ST-01	Tumor	8.224	12.8535	16.1424	6.97728	8.10329	7.77479	9.96434	8.74483	6.58496	10.4041	7.45943	11.7657	11.0258	7.13955	9.48784	8.18488	13.5084	10.0042	4.64386	6.93074	8.67243	7.20945	9.44915	6.94251	10.9031	9.47978	6.62936	7.25739	2.58496	7.43463	5.93074	12.3174	8.60363	10.2691	3.58496	12.9003	10.2981	4.24793	11.1434	4.90689	7.10852	7	13.5066	10.8834	11.5294	7.65105	10.8424	14.7187
TCGA-FE-A3PC-01	Tumor	9.88417	12.6961	14.1431	6.42626	7.2854	9.89482	10.9607	9.37287	5.72792	10.1033	7.79442	10.9278	12.8451	8.62571	14.3391	7.8009	13.452	10.1497	6.83289	7.98868	8.07682	6.06609	11.749	6.71425	10.4594	11.2912	9.60733	11.0888	7.08746	7.17991	7.20945	11.6839	9.32193	12.6493	4.70044	12.7142	11.2264	7.57743	11.7809	6.75489	7.33985	8.65821	13.4414	10.8471	11.4215	10.3597	11.4599	12.4057
TCGA-4C-A93U-01	Tumor	12.4419	12.0102	13.5464	7.71425	8.26679	10.4136	11.2095	8.90087	6.33985	10.9337	9.16993	10.2784	15.4493	9.7039	12.1555	7.49185	13.7015	11.8918	8.06609	8.82018	8.87344	7.21917	12.3004	8.06609	9.82496	12.6876	8.48382	11.3072	8.05528	6.30378	7.09803	12.1984	10.6874	12.7952	7.08746	12.5936	12.9163	9.89482	15.1288	8.09803	8.94837	8.71768	12.8884	9.87805	11.0498	10.3696	10.6742	13.989
TCGA-EL-A4K6-01	Tumor	8.49586	14.2452	16.1521	3.80735	6.56986	7.27612	8.87958	6.80735	3.16993	8.62205	7.62205	11.9177	10.8502	6.85798	13.4895	8.23362	15.543	11.1693	5.08746	5.90689	7.45943	3.80735	9.2738	5.20945	11.4035	7.74147	8.31741	8	4.58496	5.80735	5.32193	11.5788	7.82018	10.0028	1.58496	13.8792	9.26913	6.10852	9.79442	5.20945	5.08746	6.20945	13.5095	9.97298	12.7461	7.24793	12.221	12.7797
TCGA-ET-A39I-01	Tumor	9.01681	11.8202	15.6711	4.85798	6.32193	6.72792	9.07682	9	2.80735	10.0993	7.34873	11.0775	12.7138	6.12928	13.2636	6.02237	14.1476	12.8655	4	8.25739	5.08746	1.58496	9.25974	4.08746	11.7381	9.44294	5.88264	9.01123	5.85798	4.80735	6.50779	13.1844	8.18982	9.50184	6.59991	13.0689	9.2384	5.90689	10.9233	6.33985	4.80735	6.71425	14.7308	11.4778	12.2261	6.59991	11.7952	14.6517
TCGA-BJ-A45D-01	Tumor	11.06	12.0788	12.8719	5.93074	7.12928	9.21189	11.1485	10.8642	5.2854	10.5507	7.25739	12.3012	11.7756	9.35755	13.7343	6.2854	13.6491	9.18239	7.69349	8.00562	6.26679	4.24793	12.2659	5.55459	9.95855	11.0251	8.64386	11.0532	5.39232	4.32193	8.08215	13.806	10.4788	10.0821	5.61471	12.5579	12.9341	8.224	11.4157	6.26679	5	7.89482	13.4592	12.357	10.9578	10.6996	10.7091	13.7559
TCGA-DJ-A3VA-01	Tumor	10.0362	13.0891	14.7695	6.97728	7.61471	9.54496	11.2963	8.99435	5.20945	10.7524	8.75154	11.0768	14.4571	8.44294	14.2177	7.43463	14.3319	12.7916	6.32193	7.33092	8.61839	6.90689	11.7801	7.36632	11.2485	11.2076	10.1687	10.7912	7.7879	8.49185	7.79442	12.7102	10.5565	12.3222	7	13.9227	11.8997	9.50978	11.0348	10.0782	7.43463	9.28771	14.1359	11.4163	12.1718	9.92778	11.92	14.0487
TCGA-DE-A4MD-01	Tumor	8.21432	11.8891	9.30606	5.35755	5.9542	6.37504	9.35535	6.91886	3.70044	9.68299	8.60363	10.3498	13.2528	7.62936	13.1483	7.54689	14.2777	12.2231	5.45943	4.52356	6.42626	4.16993	9.96145	5.55459	10.5098	7.30378	7.65821	5.16993	2	5.12928	6.89482	13.0629	8.52748	11.9073	5.45943	13.5682	10.2384	5.88264	9.1472	6.16993	5.9542	6.94251	13.799	7.56986	12.3734	13.5785	11.7432	13.4341
TCGA-ET-A39N-01	Tumor	11.3454	11.6484	4.64386	9.11114	8.55459	7.74819	9.93664	9.88264	7.73471	11.1338	9.07146	11.7611	11.7099	7.46761	4.32193	8.56986	13.258	10.7039	4.75489	8.21917	9.43254	7.49985	9.64386	7.8392	9.97298	10.0875	6.49185	8.71425	7.83289	7	5.16993	13.7799	9.40301	10.1189	7.03342	13.186	11.1157	5.08746	12.3715	4.52356	9.08215	6.98868	13.5233	11.3756	11.3619	7.85175	10.9366	11.1383
TCGA-KS-A4I3-01	Tumor	9.65642	11.4783	13.2046	5.88264	6.79442	8.53528	9.81858	9.25739	4.45943	10.0154	8.65105	10.8074	13.6816	7.12928	13.6683	5.85798	13.1715	11.5216	5	7.62936	7.31288	5.93074	10.151	6.75489	10.2021	10.9794	7.56224	11.4168	7.83289	7.03342	6.97728	13.2427	8.67243	10.9114	6.37504	12.617	9.90238	6.84549	11.5755	7.43463	6.49185	7.33092	13.1586	10.703	11.6069	8.86109	11.239	12.3318
TCGA-DJ-A3UQ-01	Tumor	13.2239	12.1472	14.6128	7.34873	8.11374	10.5546	11.6755	10.128	6.47573	11.3842	9.36194	10.9578	14.6959	9.41785	14.0473	7.12928	13.865	12.5551	7.93664	9.633	8.89785	7.31288	12.7106	7.7211	10.9787	13.1638	9.80574	12.3115	10.3038	7.65105	8.72792	13.3486	10.8742	12.7568	8.10852	13.0992	11.4843	10.014	16.4809	9.65105	8.48784	9.18239	13.4498	10.9129	12.0413	10.3332	11.4215	13.6506
TCGA-EL-A3ZS-01	Tumor	12.1938	12.9478	15.1802	7.22882	7.87652	11.6497	12.599	9.88874	6.6865	11.1085	8.96	10.9054	15.2736	10.2444	11.4893	7.89482	13.7964	12.1163	7.85798	8.81698	8.94837	6.96578	13.0502	8.16993	10.9069	11.8174	10.2456	11.8661	9.91886	8.04985	9.35975	12.7924	11.4742	12.6101	8.65105	13.3419	12.8551	12.0074	13.6641	9.48985	7.82018	11.0437	13.5576	11.1364	12.2137	11.411	11.463	13.2556
TCGA-EM-A2CP-01	Tumor	11.395	12.0631	9.10066	7.36632	7.70044	12.4011	12.7946	9.72451	6.72792	10.9665	9.18735	10.9159	15.482	10.8603	9.83289	6.9542	13.5036	12.0406	7.77479	8.01123	8.69697	6.98868	13.8922	7.61471	10.8956	9.81218	9.88264	8.55459	7.33985	6.16993	9.62936	12.9928	12.3608	13.4385	10.0238	12.9929	14.7877	11.2615	12.2426	9.51373	7.11894	11.6216	13.8086	11.1053	12.0731	10.9352	11.204	9.25974
TCGA-BJ-A28T-01	Tumor	11.9377	11.3718	10.1586	6.85798	7.16993	11.7846	12.1222	9.68475	6.02237	10.0808	8.52748	9.37504	14.472	9.87958	8.18488	6.61471	12.6073	11.6604	7.53138	8.98299	8.44294	6.44294	12.6664	6.80735	10.7339	11.6475	9.2854	9.32418	10.0539	5.9542	8.64024	12.0891	11.0403	12.5899	9.41574	12.3971	12.2183	10.9498	12.9533	9.23122	7.15987	10.9527	13.0773	9.60918	11.1948	11.1536	10.5343	10.0485
TCGA-DJ-A2QB-01	Tumor	9.14975	11.3886	13.9665	6.10852	6.55459	7.76818	9.60733	9.73132	5.75489	10.988	7.97728	11.1396	12.1418	8.19967	14.1396	6.26679	13.1352	12.0324	5.80735	7.43463	7.29462	5.97728	11.1561	5.75489	10.5934	10.3977	7.94837	9.0954	4.39232	5.20945	7.08746	14.0579	9.65284	8.89178	6.18982	12.9097	11.2131	7.74819	11.5454	6.14975	6.96578	8.09276	14.3444	12.1408	11.7194	8.47978	11.3415	13.0346
TCGA-EL-A3T1-01	Tumor	11.567	12.7125	12.013	7.54689	8.11374	11.388	12.6662	9.71768	6.12928	11.525	9.33092	11.056	16.0904	10.3565	12.0126	6.88264	14.4166	13.1561	8.04985	8.08215	9.19722	8	13.1159	7.2384	11.1917	11.8345	10.8849	11.3214	8.17493	8.25739	8.73471	13.5596	11.1599	13.8965	9.03067	13.676	13.0735	10.421	14.2408	10.9241	7.91289	10.0539	13.7365	9.99435	12.4773	10.545	11.6179	13.6983
TCGA-EM-A3AO-01	Tumor	11.1611	13.048	15.6914	6.14975	6.64386	11.0478	11.318	9.44708	4.16993	10.1561	7.05528	10.9564	16.267	9.41151	12.666	7.40939	13.9236	10.9337	7.49185	8.64024	6.88264	5.70044	11.3993	5.88264	10.7952	10.5382	7.88264	9.77479	7.67948	5.78136	8.01123	12.0641	10.9658	15.4236	6.50779	12.5871	12.5353	9.23362	11.9289	6.75489	5.85798	9.68825	14.7568	11.6569	11.7973	10.7313	11.4268	14.1848
TCGA-BJ-A28R-01	Tumor	10.1137	12.6452	16.1256	7.13955	7.26679	11.3072	12.1402	10.0154	5.32193	11.5289	9.20212	11.4083	15.4011	9.63118	13.7919	7.01123	14.3788	13.0039	8.06609	7.37504	8.08746	6.26679	12.941	7.13955	11.8285	12.263	9.65105	11.9144	8.71081	6.94251	8.74147	13.4351	11	14.217	8.86109	13.5283	12.5663	10.9844	11.9848	10.0941	7.70044	10.4502	14.4687	10.6073	12.6466	10.5878	12.127	13.8424
TCGA-EL-A3H8-01	Tumor	10.5245	11.5362	12.0624	6.56986	6.96578	8.07682	9.87344	8.54303	5	10.375	8.47978	10.275	13.9325	7.57743	14.1617	6.24793	13.6092	12.858	6.08746	7.56986	7.91289	6.32193	11.1693	6.82018	11.2998	10.9307	8.77149	10.7228	10.0607	6.64386	6.2854	12.2049	9.19967	12.0651	7.33985	13.2394	9.99294	8.19967	12.6584	9.31288	7.41785	7.66534	13.7017	9.90087	12.3595	8.30834	11.4062	14.4326
TCGA-FY-A40K-01	Tumor	11.4793	12.8999	13.3216	6.52356	7.45121	9.86728	11.5498	9.79116	5.39232	10.6348	8.46352	10.9901	14.035	10.4553	12.4059	7.78136	14.5806	12.4803	9.27146	8.53916	7.6865	5.64386	13.1134	6.6865	11.4813	11.4828	10.5177	9.16993	10.6156	6.26679	10.3242	12.2706	11.9491	12.3573	7.74819	13.0778	13.6462	10.8895	13.2142	9.98157	7.40088	10.1984	13.7384	11.6092	12.3219	10.623	11.617	13.946
TCGA-FE-A3PB-01	Tumor	13.5892	12.9746	12.8368	7.18982	8.33539	11.8502	12.4795	10.3208	7.01123	11.1053	8.86109	11.1755	14.1938	10.1812	14.9693	8.16993	14.0908	11.2969	7.91289	9.75322	9.05528	7.50779	12.9296	7.67243	11.2033	12.9482	10.8098	13.0382	10.8788	7.94251	9.33539	13.3059	11.5985	13.414	7.77479	13.4667	11.988	10.5999	15.956	8.88264	8.17493	10.4747	13.747	10.8541	12.0276	11.5226	11.7052	12.7812
TCGA-EL-A3T0-01	Tumor	11.8138	12.3531	15.8882	6.32193	7.60733	9.53722	10.8819	10.9151	4.85798	11.4315	8.21917	11.0688	13.0602	9.0607	13.3838	6.42626	14.2153	12.239	7.15987	9.27146	7.15987	4.90689	11.5541	6.62936	11.0203	13.4733	9.43463	10.5603	9.79442	6.55459	7.67948	12.8952	10.0888	12.138	8.11894	12.7671	11.9611	9.62205	12.6294	8.03892	6.42626	8.6865	14.2461	12.0961	12.1749	10.3061	11.3049	13.9269
TCGA-DJ-A3VD-01	Tumor	12.9917	12.6041	9.60177	8.6865	9.3015	12.0731	13.4424	10.0196	7.49185	11.5401	9.87498	10.8082	15.0618	10.6555	9.53528	8.51964	13.7584	12.5859	8.71425	9.32643	10.1662	8.40088	13.9564	8.79766	10.7665	12.2453	10.6891	12.0725	10.5078	7.98299	10.4909	13.3309	12.056	13.4875	10.1319	13.2942	13.3738	12.5122	15.6343	10.6733	8.9629	11.3756	13.3892	10.5421	12.022	11.8234	11.1662	12.5179
TCGA-DJ-A13M-01	Tumor	8.59991	11.4828	13.6027	5.08746	7.32193	6.32193	9.84392	8.45533	4.9542	10.242	6.26679	10.9922	11.7275	7.16993	13.1162	6.16993	12.9611	9.61471	4.9542	5.93074	6.18982	4.39232	9.55075	4.24793	10.3869	8.21917	5.55459	9.14466	3.70044	6.18982	6.37504	13.0447	8.87036	8.96867	4.24793	12.536	10.3576	5.16993	8.99435	4.32193	4.08746	6.47573	14.0709	11.1357	11.0049	6.37504	10.9773	13.0098
TCGA-EM-A4FQ-01	Tumor	11.255	12.1849	15.9088	6.71425	7.66534	10.4126	11.6896	9.63481	6.08746	10.8146	8.71768	11.5073	13.7154	9.44294	15.2992	7.32193	13.8468	11.4362	8.93958	8.05528	8.40939	6.45943	12.8293	6.76818	10.5488	11.5622	9.26209	11.1273	9.77643	7.72792	9.17991	13.0698	11.0444	12.7578	7.69349	13.0671	12.6981	10.0688	13.4724	8.41785	7.7211	10.1774	13.8306	10.9993	11.7288	10.7507	11.6573	13.2479
TCGA-FY-A3R9-01	Tumor	10.0458	11.7653	12.6133	3.90689	6.02237	6.32193	9.08481	9.34651	4.24793	10.5488	7.7879	11.3767	12.3134	6.14975	12.4422	5.88264	13.6339	12.2866	4.70044	7.78136	6.02237	2	9.5411	4.24793	10.9106	11.3004	6.89482	9.27845	7.67948	5.12928	6.39232	14.6524	9.11374	10.1007	6.61471	13.0536	9.8933	7.59991	11.4471	6.22882	5.2854	7.05528	15.0675	11.3832	11.9421	6.75489	11.4455	12.1883
TCGA-EL-A4KD-01	Tumor	9.2503	13.268	14.809	6.58496	7.53916	9.2503	10.8186	10.4502	5.16993	10.4378	8.26209	11.5765	12.9179	8.71768	11.2113	7.74147	14.0567	11.9996	6.71425	9.1267	7.83289	5.97728	11.683	7.10852	11.2324	10.6175	9.53916	10.4979	6.14975	6.50779	7.94837	12.8394	10.2432	11.2119	7.46761	13.3676	11.2697	9.633	12.5675	8.17493	6.79442	8.61471	13.62	13.0037	12.1805	9.74147	11.84	14.2411
TCGA-L6-A4EU-01	Tumor	12.7805	12.4351	11.8443	7.55459	8.6865	10.9737	11.6357	10	6.40939	11.0035	9.13955	12.0067	14.0225	9.8392	16.0528	8.02237	13.6688	10.7557	8.87958	8.87958	9.05257	7.52356	13.1912	7.85798	10.7271	12.1662	10.2562	12.8779	10.1215	6.89482	9.15228	13.4637	10.7022	12.795	6.96578	13.1883	12.3143	9.39874	14.1934	7.55459	8.48382	9.81378	14.004	10.6092	11.6184	10.8533	11.5788	13.1035
TCGA-DJ-A3V4-01	Tumor	12.2966	12.4941	15.3101	6.47573	8.25739	9.64024	10.7748	9.54496	5.83289	10.6266	9.03617	10.6511	14.6801	8.80735	14.7894	6.80735	14.2312	12.7309	6.45943	8.88874	8.37069	6.56986	11.9947	6.78136	11.2444	12.3197	9.27146	10.9403	9.9901	7.2384	8.14975	13.3919	10.3718	12.9475	7.54689	13.4422	10.8533	9.50581	13.2091	8.67596	7.65821	8.70736	14.2359	11.128	12.3886	9.75154	11.8638	13.0444
TCGA-DO-A2HM-01	Tumor	11.823	12.9596	12.06	8.67243	9.40514	12.7865	13.9974	10.5157	7.59246	11.7004	10.2107	11.0471	15.3261	11.2923	9.53528	8.70044	13.916	12.6642	10.0279	9.15482	10.1762	8.45533	14.6547	9.23601	10.5469	11.6644	11.5421	11.9396	9.31515	8.04439	10.8273	13.6516	12.4349	13.599	10.0182	13.3998	14.4503	13.0928	14.2123	11.0133	9.83131	12.0088	13.3541	10.128	12.0272	13.4795	11.4929	11.9204
TCGA-CE-A483-01	Tumor	8.73471	12.6319	14.3523	6.84549	7.70736	8.25739	10.5708	9.40939	5.9542	10.6952	9.36194	10.6537	14.2819	8.07682	14.2772	7.26679	14.3766	12.5843	6.06609	6.72792	8.5812	6.02237	10.9322	7.10852	11.576	10.2324	8.9629	9.60177	4.70044	7.76818	6.18982	13.4337	9.35094	12.2729	6.62936	13.4567	10.2656	6.80735	11.158	8.20945	7.76155	7.57743	14.0694	10.5196	12.1901	8.97728	12.0825	13.3838
TCGA-BJ-A45K-01	Tumor	8.52356	12.4876	4.45943	6.70044	6.76818	6.45943	8.62205	10.6724	4.70044	10.6046	8.02791	11.7313	11.8424	4.90689	9.59619	8.04439	13.9783	12.0993	3.32193	8.08215	7.44294	5.32193	8.65105	6.49185	12.0355	9.75822	6.40939	10.8186	5.80735	6.55459	2.32193	13.1118	6.67243	9.33762	7.17991	13.1558	8.59246	4.9542	13.071	7.26679	6.71425	5.32193	13.8987	12.7215	12.7425	6.26679	11.3415	11.3504
TCGA-ET-A25K-01	Tumor	9.85331	11.5859	17.0188	6.47573	6.98868	7.09803	10.2773	9.0634	5	10.4949	7.91886	10.1383	13.4722	7.09803	11.5651	5.72792	13.7434	11.9399	5.08746	8.00562	7.45121	5.85798	9.94105	7.43463	10.014	11.6546	7.92481	10.1033	7.72792	6.47573	5.90689	11.9432	8.09276	11.7368	6.26679	12.332	10.0112	7.08746	12.2055	7.43463	7.20945	6.64386	13.1981	11.5915	11.221	8.24793	10.5622	14.059
TCGA-J8-A3YF-01	Tumor	11.6799	12.3902	14.3342	7.7211	8.74819	10.9915	12.3092	9.81698	6.65821	11.2562	9.31515	11.258	14.5272	9.42417	12.022	8.12928	13.8307	11.6193	8.28077	8.32643	9.34207	7.83289	13.3194	8.24317	10.5469	11.5541	9.77149	11.0007	8.03342	8.84549	8.62205	13.0478	11.0028	13.1564	7.89482	12.9876	13.0725	9.0634	13.8235	9.56986	8.38802	10.2228	13.7848	10.6083	11.7727	10.5708	11.3576	13.4784
TCGA-DJ-A3VB-01	Tumor	12.0265	12.3531	15.6472	7.20945	8.32193	11.0105	11.6808	9.82018	5.61471	10.5803	8.46761	11.7611	15.4586	9.51373	15.2685	6.84549	13.4362	11.4993	7.87036	8.43879	8.54303	7.14975	12.6015	6.49185	10.8025	11.5372	10.3049	12.7852	9.38586	8.224	9.50383	13.1669	10.9322	13.1327	6.78136	13.3482	12.2677	9.94691	13.243	7.66534	6.96578	9.7211	13.9813	11.0014	11.809	11.969	11.8746	13.0435
TCGA-EM-A3FK-01	Tumor	8.83289	11.9293	16.2022	7.03342	7.40939	6.72792	9.84392	8.58496	5.58496	10.5755	8.87036	10.5411	14.54	7.11894	11.9901	6.32193	13.9864	12.9832	5.16993	6.14975	8.41363	7.12928	11.2174	8.08746	11.0403	9.7211	9.15228	12.2033	9.08215	7.01123	5.90689	12.8825	8.33985	12.2871	6.16993	13.6747	8.68299	5.83289	10.2082	9.64205	8.67596	6.78136	14.0172	10.1383	12.217	7.94837	11.5897	14.4661
TCGA-DJ-A1QM-01	Tumor	12.7665	12.0406	12.2464	7.42626	8.22882	9.77972	10.9809	10.4949	5.93074	11.2842	9.41996	11.2586	13.7828	8.99718	12.6878	7.45943	13.7988	12.9522	7.45943	9.73471	8.61102	6.78136	12.4152	7.59991	11.6711	13.1562	9.17742	11.8708	10.5934	6.02237	8.02791	13.3754	10.3761	11.7389	8.66888	13.1232	11.3298	9.24079	15.6556	9.224	8.43879	9.05799	14.37	11.3157	12.6911	9.50581	11.5003	13.2263
TCGA-EM-A3O6-01	Tumor	10.2456	12.7432	5.42626	7.65105	8.67596	7.45943	9.5411	10.6303	6.79442	11.3292	9.66888	11.5382	12.1376	6.26679	8.96578	8.40514	13.3366	11.7899	5.58496	9.25739	9.20701	7.2854	9.74987	7.88264	12.1898	11.3106	7.56224	9.56415	6.12928	7.19967	5.45943	14.1607	8.5157	9.61287	7.83289	13.2879	10.5177	7.04439	12.7315	5.2854	8.47168	7.05528	14.6161	13.1072	12.5311	8.43045	11.6439	9.93811
TCGA-FE-A231-01	Tumor	8.93958	12.1157	13.0277	8.77808	9.20457	8.90989	11.1118	8.5812	7.6865	11.0802	10.7228	11.2258	14.3433	9.59432	17.0827	8.26679	14.3877	13.2356	6.75489	5.42626	10.2082	8.36194	12.708	8.57365	11.0681	10.8525	8.48784	7.49985	2.58496	8.45121	8.83605	13.5726	11.0788	12.7561	8.34873	13.5888	12.6211	9.21917	9.79116	8.2384	9.53916	9.53916	14.3797	9.40301	12.4808	10.8734	12.0231	14.3509
TCGA-DJ-A2Q7-01	Tumor	11.2866	12.585	14.4247	6.97728	8.10329	10.2095	12.0751	10.2889	5.52356	11.2744	8.78136	11.363	14.644	9.73978	14.79	7.16993	14.6435	12.3449	7.35755	8.89785	8.01681	6.06609	12.5036	6.59991	11.7254	11.927	8.22882	10.5038	9.67419	6.55459	8.14975	12.8453	10.9651	13.2982	7.7211	13.4439	12.7207	8.85798	12.7383	9.18982	7.39232	9.61839	14.3637	12.2006	12.5981	9.93369	12.0831	15.1744
TCGA-EM-A1YC-01	Tumor	9.67948	11.2732	6.82018	5.97728	5.88264	6.58496	9.21189	8.59991	5.55459	11.0934	9.03342	10.7372	11.9451	7.31288	7.62205	5.90689	13.2267	12.7275	4.45943	6.87036	5.2854	5.32193	9.88264	5.83289	10.8082	9.66356	7.88874	7.85175	4	5.52356	5.64386	15.5164	8.73471	8.52356	7.65105	12.7764	10.1293	6.06609	9.71081	6.59991	6.35755	7.2854	13.5412	10.2107	12.1299	6.04439	11.2324	11.1523
TCGA-ET-A3DW-01	Tumor	9.11114	11.7056	13.8934	6.56986	7.39232	9.95274	11.3559	8.34873	5.52356	10.7013	8.85175	11.0928	14.5582	8.81057	14.3295	6.55459	13.6565	12.1469	6.37504	5.16993	7.87652	6.55459	11.9133	6.37504	11.0355	8.99152	9.08746	10.4929	6.42626	7.06609	8.00562	12.7686	10.3253	13.2646	6.72792	12.9658	11.2015	8.75154	10.062	7.82018	7.34873	9.11374	13.9867	8.33092	12.2327	9.62753	11.6869	13.2167
TCGA-ET-A39P-01	Tumor	11.032	11.5906	11.7781	6.47573	7.53138	8.06609	10.7347	9.72962	4.64386	10.8834	8.82655	10.7944	13.9821	8.37069	16.3457	6.52356	13.9087	12.0413	6.71425	7.75489	8.2854	6.79442	11.2027	6.12928	10.5333	11.2796	8.17991	10.716	6.65821	8.12412	7.10852	13.2763	10.0126	11.3343	7.24793	12.8568	10.6303	7.2384	13.3362	7.40939	7.18982	7.97728	13.8622	10.7262	11.8572	9.18982	11.444	13.4384
TCGA-EL-A3H7-01	Tumor	12.584	12.0891	14.1356	7.56224	8.11374	11.6384	12.2512	10.1176	6.20945	11.2662	9.51964	11.0532	14.9685	9.40727	13.1889	6.97728	13.8928	12.2536	7.90087	9.42417	8.82337	7.53138	13.1695	7.58496	10.6804	12.8963	10.2703	12.3548	10.3163	7.56986	8.633	13.4213	10.9586	13.7272	8.81698	13.2637	11.7636	11.3038	16.1415	9.84862	8.45121	9.90539	14.0655	10.4168	12.1075	11.1306	11.4424	13.3846
TCGA-ET-A40S-01	Tumor	10.6636	12.5675	16.0832	5.83289	6.82018	10.8603	11.87	9.48583	4.9542	10.5362	7.75489	10.9694	13.8526	9.31967	12.9176	7.10852	13.5796	11.2952	7.15987	6.45943	7.62205	5.72792	12.2213	6.76818	10.8872	9.58496	8.71768	8.67596	7.05528	6.65821	8.47978	12.8297	11.0119	13.0967	7.04439	12.9159	12.5772	10.6821	10.3761	8.37504	6.40939	9.83763	13.28	9.94691	11.7398	10.2609	10.9744	14.7457
TCGA-FE-A22Z-01	Tumor	11.4813	11.2662	11.2509	8.01681	8.07146	7.91289	11.0768	8.55842	6.45943	11.0828	9.21432	10.3891	13.5413	7.99435	12.0751	7.09803	13.3573	12.0738	7.57743	8.04985	9.00282	7.19967	11.556	7.77479	10.3619	11.3576	8.33092	10.5793	8.06609	6.64386	6.39232	12.6904	9.56986	12.1469	6.04439	12.4078	10.8711	8.32643	14.3263	8.6865	8.56605	8.04985	12.7797	9.38154	11.4579	9.34651	10.4666	14.4442
TCGA-ET-A3BQ-01	Tumor	10.3432	12.5929	17.1818	7.06609	7.89482	8.10329	11.168	10.5517	5.85798	11.2348	8.9542	11.1497	14.5594	8.90388	13.4681	6.91886	14.4592	12.6775	7.10852	8.44294	8.42206	6.45943	11.6402	7.54689	11.4959	12.2729	8.98868	10.8826	8.10852	6.52356	8.16491	12.895	10.4737	12.5297	7.82655	13.6218	11.9604	8.18488	12.4696	8.53528	8.20457	8.48784	14.0549	12.2556	12.3748	9.52943	11.6551	14.5784
TCGA-DJ-A1QL-01	Tumor	8.21917	12.4375	6.52356	6.55459	7.06609	7.53916	9.64205	10.4502	5.49185	10.3354	8.46352	11.5878	11.8975	6.58496	8.97728	7.39232	13.4511	11.5722	5.90689	7.66534	8.24317	6.83289	10.6036	6.89482	11.6294	10.224	6.2854	10.4898	6.10852	8.01123	3.90689	13.2383	8.50383	9.46557	7.55459	12.9733	10.3934	6.26679	11.7151	7.03342	6.72792	7.30378	14.1373	12.4964	12.7877	8.27146	11.3859	10.7515
TCGA-ET-A39R-01	Tumor	11.5488	11.7423	14.475	8.18488	8.88874	11.9697	12.6405	9.94251	6.85798	11.4507	9.41151	11.0028	15.9773	10.4179	13.145	7.83289	13.714	11.7155	7.66534	7.70044	9.55842	7.91886	13.4542	8.18488	11.1941	10.4998	9.27612	10.0914	6.79442	7.74819	7.7211	12.7328	11.4424	14.1743	8.51964	12.9883	13.6917	9.36851	12.7155	8.83289	8.83605	10.5028	13.6876	10.5304	11.7977	10.7013	11.2015	14.0046
TCGA-EM-A3FQ-01	Tumor	12.1994	12.1095	12.0587	7.60733	8.61102	11.8289	12.6777	9.96434	7.11894	11.4681	9.00562	11.2726	14.3922	10.4105	12.5031	7.59246	13.3745	11.9285	8.34873	8.18488	9.22641	7.65821	13.3415	7.94837	11.268	11.2691	10.23	11.8975	9.62571	6.94251	10.375	13.216	12.1392	12.7394	8.92184	13.2538	12.8952	10.9031	12.7694	8.6865	8.48784	10.7591	13.9298	9.9263	11.7155	11.6742	11.3437	13.9548
TCGA-BJ-A3EZ-01	Tumor	10.6786	12.1904	12.0372	8.03342	8.77479	9.94251	11.1222	9.24555	6.75489	11.7678	9.88417	11.3015	14.3203	9.0607	14.4266	7.36632	13.9176	12.7532	6.42626	7.71425	9.62388	8.40939	11.8029	8.09276	11.3581	10.5382	9.37938	10.764	8.8857	8.44294	8	13.5824	10.388	12.7908	7.79442	13.4993	10.9129	9.38586	13.3538	9.23362	8.8392	8.96867	14.2183	9.82337	12.1721	9.75989	11.8677	13.2877
TCGA-DJ-A4UR-01	Tumor	8.52748	12.221	9.81378	5.58496	6.35755	8.63662	10.2467	10.0251	5.12928	9.12153	7	11.1724	12.2848	7.73471	14.4558	6.72792	13.1782	10.3095	5.08746	8.55075	6.72792	5.08746	10.2503	5.32193	10.7099	9.80413	7.89482	8.89178	5.52356	7.42626	6.14975	11.6119	9	11.6119	6.12928	12.9624	11.0161	4.45943	11.5632	6.32193	5.35755	7.62936	13.2294	11.2703	11.3376	8.11894	11.2222	11.9469
TCGA-EM-A3AK-01	Tumor	10.8353	12.3829	15.9027	6.96578	7.70044	9.7211	11.4543	10.4969	5.35755	11.2282	9.10591	11.3614	14.1529	9.29462	14.9674	6.98868	14.5982	12.784	7.22882	8.93958	8.11894	6.06609	12.3834	7.15987	11.4538	12.5999	8.73471	9.92184	8.07682	7.13955	7.48382	13.0964	10.3298	12.5658	8.20457	13.1878	12.1542	9.64386	12.2932	9.33985	7.69349	9.05528	14.1423	12.1529	12.5033	10.6546	11.7436	15.9264
TCGA-DE-A0XZ-01	Tumor	11.1325	13.0389	14.3941	7.05528	7.54689	11.1904	12.2894	9.83289	6.12928	11.1235	8.58496	11.0203	14.3893	9.52552	13.5064	8.25267	14.6466	12.3261	7.52356	8.41785	8.59246	6.55459	12.8228	7.58496	11.6493	10.8154	9.46352	9.99859	9.54882	7.17991	8.55075	12.1251	11.0967	12.8396	8.60733	13.3974	13.1856	9.80735	12.6553	9.55651	7.07682	10.5255	13.6909	10.6421	12.3644	10.2912	11.6362	15.6563
TCGA-EL-A3H1-01	Tumor	8.28077	12.1108	9.13955	7.06609	7.29462	7.62205	8.85487	9.84706	5.58496	10.599	8.82972	11.2167	12.3387	7.65821	10.0471	6.88264	13.3891	12.3985	6.39232	6.97728	8.61471	6.97728	10.3837	6.84549	11.9908	9.29462	7.61471	9.49185	6.18982	7.59246	6.32193	13.2998	9.17243	9.64566	7.15987	13.3412	11.1485	6.18982	11.7155	6.62936	7.40088	7.87652	14.5458	11.2894	12.5948	8.25267	11.4984	10.93
TCGA-EM-A4FH-01	Tumor	10.1396	12.7826	5.75489	5.35755	7.31288	6.26679	8.32193	9.66711	4.24793	10.4512	8.30834	11.4767	12.1966	4.45943	7.26679	7.27612	13.4038	11.9005	3.80735	8.40088	6.74147	3.80735	9.51964	4.90689	12.3902	10.5167	6.83289	9.52943	6.02237	5.32193	3.90689	13.3864	6.58496	8.89785	6.89482	13.3538	7.92481	4.75489	11.6421	3.70044	6.18982	5.70044	14.9301	12.2609	12.514	6.26679	11.8895	9.55842
TCGA-IM-A4EB-01	Tumor	11.944	12.0399	14.2886	6.37504	7.42626	11.1357	11.8857	9.43879	5.85798	10.3641	8.34873	11.0049	13.7816	9.53138	10.875	7.11894	13.1267	10.6537	7.69349	8.09276	8.2384	6.82018	12.8713	6.93074	10.4009	12.098	9.94544	12.217	9.47978	7.39232	9.0954	12.5495	10.2143	13.4253	7.60733	12.5218	12.0865	9.91588	13.1173	7.74819	7.20945	10.0941	13.2235	10.4919	11.4419	11.1762	11.3117	12.4424
TCGA-EL-A3GQ-01	Tumor	12.6101	13.1291	14.8747	6.65821	7.16993	9.07682	10.5411	9.46352	5.16993	10.7499	8.85487	9.98157	13.9363	9.12928	11.7134	7.41785	14.3164	13.614	7.58496	9.20945	7.97154	6.2854	11.5999	7.21917	12.1325	12.7746	9.18239	9.08746	11.3083	6.30378	8.04985	12.2164	10.7789	12.5641	7.85798	13.5362	11.2336	10.5859	13.8969	8.89482	7.55459	9.38802	14.2229	10.8041	12.3677	9.87344	12.0563	14.5386
TCGA-EL-A3GW-01	Tumor	8.92778	11.7731	16.9702	7.20945	8.41785	7.54689	9.48382	9.55459	5.93074	11.2963	8.43463	11.3315	12.9235	7.88264	11.0098	7.08746	13.877	12.817	5.85798	7.57743	9.16742	7.46761	10.2621	7.01123	11.8017	10.4988	7.91886	8.73132	8.27146	8.224	7.13955	13.2053	9.19967	9.90539	7.14975	13.4793	10.9643	6.35755	11.8293	7.10852	7.45121	7.93664	14.4589	10.7952	12.2195	8.51964	11.6573	15.6189
TCGA-EL-A3MX-01	Tumor	10.1421	13.833	15.4807	7.24793	8.12928	8.18488	11.0841	9.29462	4.9542	9.77149	7.60733	11.5751	12.5018	7.40939	11.4548	9.10066	14.3565	11.1124	6.26679	7.24793	8.99718	6.88264	9.36632	7.89482	10.7305	9.76321	11.3292	11.7478	7.33985	6.71425	6.94251	10.9586	8.96	11.9322	4.45943	14.4048	9.85953	6.82018	12.1517	7.49185	7.76155	7.09803	13.4519	8.79116	12.3556	9.22641	11.7985	15.9399
TCGA-DJ-A4V2-01	Tumor	9.63118	12.097	13.5023	7.01123	7.99435	9.80574	10.8719	8.99152	5.70044	10.7797	8.88874	10.9009	13.8976	9.14466	12.563	7.21917	13.6794	12.3487	7.48382	6.74147	8.76818	7.12928	13.0116	7.50779	10.6856	10.7952	10.5622	12.0464	7.41785	8.08215	8.20457	13.05	10.021	12.227	7.53916	13.294	11.1196	10.0674	11.1818	9.29232	8.10852	8.87958	13.5383	9.71768	11.9024	10.2796	11.3292	13.3115
TCGA-DJ-A2Q6-01	Tumor	13.4937	13.1185	16.6536	7.61471	7.96	10.4502	11.2258	10.5314	6.33985	11.6733	9.46964	11.0279	14.9995	9.51373	15.3008	7.63662	14.6574	13.3313	7.45121	9.89026	8.76155	6.94251	11.8353	7.87036	12.1771	12.8914	9.74987	11.4752	11.3647	7.03342	8.66534	12.9063	11.0224	13.2697	8.54303	14.0711	11.5708	10.5068	15.3383	9.24317	8.64746	9.93221	14.5739	11.8715	12.7337	10.0821	12.312	15.2853
TCGA-FE-A235-01	Tumor	11.258	12.0053	16.8306	7.01123	7.03342	9.22882	12.4333	9.31741	6.20945	11.6307	8.10329	11.0694	13.4251	8.89482	13.8739	6.72792	13.9615	10.0512	6.59991	7.2854	7.91886	6.24793	11.6812	6.85798	9.65642	11.4747	10.4136	10.7665	7.49985	6.10852	8.07682	12.8212	9.58684	12.8504	5.55459	12.2811	11.9144	8.66888	11.9643	6.55459	7.06609	8.25267	13.5653	11.0841	11.2402	10.0485	10.5546	13.397
TCGA-E8-A432-01	Tumor	11.8025	13.4462	13.8808	8.77149	9.49985	9.20945	11.2052	10.9651	7.62936	11.937	10.2726	11.5196	13.3496	9.03067	13.374	8.68299	14.5335	12.3748	7.93664	9.21917	10.2503	7.98868	12.0878	9.00562	11.2258	12.9099	8.06609	10.0471	9.69697	7.75489	7.70044	12.9835	10.9278	10.7707	7.10852	13.7323	12.4455	11.1144	13.938	8.51964	9.65464	8.93958	13.8798	11.8872	12.1331	9.48985	11.5868	15.3947
TCGA-ET-A2N4-01	Tumor	9.92481	12.1963	15.7385	6.58496	7.16993	7.40088	11.233	9.8009	4.90689	10.7262	7.82655	11.4455	13.0222	8.47168	15.4278	6.64386	14.2536	11.6817	5.70044	8.29002	7.03342	5.24793	11.4336	5.55459	11.4717	11.2691	7.62936	8.73471	3.16993	6.79442	6.70044	12.6618	10.0782	10.8455	6.42626	12.8723	11.8727	7.01123	12.5969	7.2854	6.04439	8.39232	13.8405	12.3559	12.2417	8.77479	11.6799	14.9758
TCGA-FE-A233-01	Tumor	9.46148	12.7916	15.0558	8.31288	8.26679	9.00843	10.3815	9.6987	6.39232	12.192	9.97871	11.7151	15.1542	8.98584	13.9366	7.65105	14.7017	14.1144	7.10852	7.56224	9.21675	8.02237	12.4622	8.56986	11.7469	11.9618	9.75822	12.2624	7.25739	8.29462	8.09803	14.4638	10.1836	12.645	7.93074	14.1452	11.6595	8.72792	12.0025	10.7616	9.2384	8.29462	14.7583	10.858	13.2093	9.25267	12.3253	14.5465
TCGA-DJ-A4V4-01	Tumor	10.9166	11.8265	14.6225	6.06609	7.07682	9.04985	10.6555	9.03342	5.52356	10.1849	8.00562	10.774	13.1658	7.78136	15.5887	6.6865	13.6813	11.1643	5.85798	8.21917	7.50779	6.10852	10.7879	6.44294	10.6935	11.2258	8.64386	11.041	8.48784	7.34873	7.16993	12.6391	9.27146	11.2761	6.47573	12.6369	9.63662	8.92481	12.2402	7.35755	6.52356	8.34873	13.4142	11.0091	11.4808	9.77314	11.4099	12.7719
TCGA-BJ-A3PR-01	Tumor	12.9544	12.7474	11.69	9.04985	10.2021	13.3652	15.1602	10.69	8.91289	11.978	10.2515	11.5328	15.2284	10.8887	11.4528	9.42206	13.8262	11.858	8.25267	9.10329	10.9622	8.88264	14.0132	9.36851	10.668	12.4674	10.783	11.4893	10.1836	8.75154	10.1737	13.6482	12.0573	13.7478	9.96	13.1223	14.0068	11.4147	13.3809	10.5068	9.04712	12.3129	13.2076	10.5774	11.9177	13.4743	11.1978	11.29
TCGA-ET-A2MZ-01	Tumor	9.90238	11.7138	16.86	7.71425	8.31741	8.74147	11.1497	10.769	5.04439	11.1453	9.21189	10.9844	14.2345	9.16742	13.3861	6.72792	13.9864	12.8194	6.44294	8.76818	8.29921	6.97728	12.0715	7.44294	11.5971	11.5929	8.01681	9.68475	6.72792	7.13955	6.93074	13.0637	10.2923	12.3845	8.09276	13.2671	11.8368	9.41785	12.2761	8.16993	8.37938	8.66178	14.5205	12.4231	12.3929	9.02237	11.7536	15.4412
TCGA-BJ-A0ZJ-01	Tumor	11.3565	12.0536	13.8703	7.16993	8.25739	11.4388	13.0253	10.0458	6.20945	10.5784	8.48382	10.9226	14.211	9.77808	14.447	7.44294	13.796	11.5464	6.91886	8.77479	8.43879	6.65821	13.1829	7.10852	11.1338	11.327	9.03892	9.98584	8.76818	6.2854	8.41785	12.4712	10.7339	12.4278	8.40939	12.7283	12.4906	11.1273	12.2288	8.55075	6.82018	10.7657	13.6073	11.1935	11.9337	11.3929	11.2336	13.1267
TCGA-KS-A4IC-01	Tumor	10.5868	12.196	13.461	5.42626	6.94251	9.16742	10.6591	9.17991	4.45943	10.0928	7.76155	10.813	13.4621	8.44294	14.0895	6.76818	13.7609	11.1222	6.75489	7.08746	6.89482	5.70044	11.5546	5.88264	10.7557	10.2095	8.87958	10.5127	7	6.89482	8.61471	12.514	9.86882	12.0705	5.72792	12.8496	11.1997	7.05528	10.9322	8.0607	5.88264	8.33539	13.326	10.1396	11.7948	9.77972	11.3788	13.0982
TCGA-DJ-A3VL-01	Tumor	11.7686	12.5384	16.3393	5.24793	6.64386	10.749	12.2518	9.84862	5.16993	9.40727	7.36632	10.9773	12.8376	9.82018	13.2892	6.56986	13.2417	10.2082	6.64386	8.3837	7.15987	5	12.5189	5.78136	10.7773	10.7855	8.40514	9.87805	8.91886	5.93074	9.30606	12.7095	11.9516	11.9447	6.58496	12.5063	14.192	9.94544	11.3504	6.80735	5.16993	10.7649	13.7433	11.7406	11.3365	10.9322	11.4163	12.856
TCGA-E3-A3E1-01	Tumor	10.3163	11.5152	15.3554	7.02237	7.65105	9.70908	10.7952	8.62205	5.90689	11.2685	9.08746	11.0566	14.0582	9.35315	15.1556	6.02237	13.7016	12.444	6.93074	7.90689	8.15482	6.96578	12.5878	6.45943	11.224	10.8986	8.38802	10.7271	8.40939	7.30378	7.76155	13.5277	10.5304	11.9538	7.02237	13.0694	12.1693	9.57743	11.7288	8.84862	7.20945	9.43463	14.2029	10.6978	12.1542	10.5226	11.664	13.346
TCGA-E8-A242-01	Tumor	13.3565	11.8568	14.9086	7.29462	7.67948	11.8669	12.3617	10.4858	5.85798	11.3955	9.20701	11.2639	15.8146	10.6221	14.4993	6.44294	13.5664	12.3587	9.40514	9.98442	8.2384	6.67243	13.974	7.29462	10.567	13.5399	10.3685	13.0577	11.5275	6.64386	10.3276	13.5148	12.163	13.5505	8.94544	13.3261	13.4019	11.4939	14.7634	9.70563	7.44294	10.8258	13.8996	10.8017	12.2249	11.2912	11.543	13.5912
TCGA-J8-A3O0-01	Tumor	9.74315	12.5033	17.3138	6.22882	7.21917	8.55459	9.47573	9.55842	4	10.3718	7.54689	11.242	12.6517	8.74483	7.82655	7.01123	14.0959	12.4057	7.21917	8.12412	7.55459	5.70044	11.6248	5.80735	11.2058	10.4553	8.15482	9.31515	9.03342	6.91886	7.49985	12.9445	9.82655	9.9629	7.65105	13.3656	11.5464	10.2095	12.3894	6.78136	5.90689	8.55842	14.0376	11.1357	12.3587	10.4798	11.5221	14.6874
TCGA-H2-A26U-01	Tumor	12.8447	12.3611	13.5361	8.01681	8.35315	12.314	12.9996	10.8424	6.64386	11.3554	9.21675	11.3112	16.2161	11.06	13.7737	7.53916	14.2812	12.8863	9.07948	9.33762	8.95128	7.12928	14.3445	7.71425	10.9204	13.0563	10.5469	11.6922	11.0828	6.83289	10.5584	12.8364	12.3253	14.4231	9.75822	13.2377	14.5336	11.0258	14.5436	11.0647	8.35755	11.0821	13.2972	10.2192	12.2753	11.0828	11.2354	14.3692
TCGA-EL-A4KH-01	Tumor	11.2894	12.4888	15.3448	5.9542	7.45943	9.24793	11.7495	10.1357	5.9542	10.3663	7.91289	11.6991	12.7026	9.35975	15.1423	7.2384	14.004	8.45121	7.65821	7.69349	6.53916	5.16993	11.5641	5.45943	10.224	11.0471	8.11894	11.0566	6.90689	4.32193	8.17991	12.7638	9.89178	12.2556	5.20945	12.2909	12.3205	7.71425	11.6389	6.06609	5.80735	8.16491	13.2058	11.8082	10.8234	10.5401	10.5651	13.2128
TCGA-J8-A3YH-01	Tumor	10.3587	13.0899	18.4675	6.65821	8.0607	7.66534	11.1434	9.85019	5.35755	10.3859	8.81057	11.1755	13.7424	8.43045	14.3144	8.05528	14.3101	11.8412	6.65821	8.66534	8.50779	6.26679	10.9751	7.09803	11.4528	11.6027	8.43463	9.48985	7.88874	7.9542	7.12928	12.6409	10.1548	12.3542	6.12928	13.3534	11.4808	7.41785	12.5845	7.62936	7.44294	7.86419	13.7084	11.9922	12.1749	9.60733	11.7582	15.1259
TCGA-EL-A3MY-01	Tumor	13.0374	11.9359	11.5661	8.23362	8.31741	10.6357	11.5201	9.8392	6.93074	11.5127	9.51767	10.8834	13.883	9.70044	11.5622	7.33985	13.6384	12.3171	8.3443	9.98299	9.06609	7.55459	13.2273	7.99435	10.4388	13.0322	10.568	13.111	10.8234	7.60733	9.34873	13.381	11.1427	12.2906	8.08215	13.147	11.4152	10.8486	16.6441	9.77149	9.05799	9.55267	13.3365	10.2456	11.7258	10.3208	11.0775	13.5736
TCGA-EL-A3CZ-01	Tumor	9.24317	11.8372	15.0345	4.9542	6.80735	7.06609	8.76155	8.90689	4	9.30606	7.76818	10.4367	12.581	7.59246	12.1718	5.58496	13.8639	12.8859	6.16993	7.5157	5.67243	3.16993	10.6211	5.16993	11.5915	8.45121	7.65821	7.43463	7.82655	6.26679	6.79442	12.6823	9.05528	10.0914	8.63662	12.9353	10.2372	7.53138	12.3421	6.59991	5.16993	7.62205	14.6036	9.99294	12.2868	7.96578	11.5788	12.8404
TCGA-H2-A3RH-01	Tumor	10.2021	12.7275	17.3061	5.45943	7.05528	7.14975	10.4645	9.67243	4.32193	10.1586	7.82655	11.7427	12.7638	8.63662	11.463	7.27612	14.2554	12.3993	5.88264	8.37504	7.33092	5.58496	11.1039	5.52356	11.9869	11.2288	8.19967	9.94398	7.43463	7.84549	6.52356	13.0123	10.1636	11.4579	7.29462	13.9315	11.8731	6.02237	10.6952	7.5157	5.52356	8.14466	14.1176	11.3955	12.5194	7.41785	11.8626	15.2363
TCGA-ET-A2MX-01	Tumor	8.56986	11.6479	11.0251	7.2854	7.96	7.60733	8.91588	7.77479	6.44294	11.0444	9.16742	11.1555	12.994	7.6865	9.17991	7.48382	13.3336	11.0091	6.55459	5.39232	8.71081	7.08746	12.4548	7.58496	9.99294	9.87652	8.17493	11.0815	5.90689	7.19967	6.50779	14.4084	8.91588	13.4912	4.58496	12.745	10.7541	5.78136	10.1662	5.78136	8.51175	7.15987	13.3902	8.90689	11.2246	8.51964	11.1548	12.1056
TCGA-EM-A2P1-01	Tumor	12.5715	12.0888	13.7654	7.73471	9.0634	12.4919	12.7593	9.47776	7.31288	11.4424	9.50184	9.91439	15.7226	10.7288	13.2102	7.65105	13.0825	12.5177	8.45121	9.03067	9.70563	7.98299	13.0189	7.77479	10.8773	11.5953	10.6008	9.90238	10.8933	8.07146	9.92926	12.796	12.1815	13.8996	9.93958	13.3382	13.3313	12.8905	14.1695	9.27845	8.32193	12.2871	13.9834	9.68124	11.7436	12.4192	11.4152	12.0711
TCGA-EM-A3SZ-01	Tumor	9.41574	11.6896	14.4631	6	7.06609	10.0471	10.7245	7.98868	5.32193	10.6027	8.16993	10.2372	14.2227	8.50779	13.2864	5.70044	12.958	11.527	7.27612	5.35755	7.73471	6.33985	11.7574	6.04439	10.3332	9.71081	9.69523	10.697	7.30378	6.82018	8.29921	12.6957	9.59805	12.6891	6.98868	12.6651	11.7279	9.28309	11.3168	8.59246	6.44294	9.37069	13.4009	8.46761	11.2639	9.86728	11.0444	13.0592
TCGA-ET-A3DU-01	Tumor	11.9487	11.7004	12.5053	6.98868	8.14466	12.2842	12.7425	9.88874	5.97728	10.8895	8.69349	10.7879	15.5579	10.4221	12.1904	7.04439	13.1178	11.3886	7.97728	7.99435	8.33539	6.74147	13.6384	7.16993	10.1636	11.776	9.77643	11.4362	10.007	6.58496	9.58871	12.5734	11.4025	13.8271	9.11114	12.3253	13.904	10.4179	13.617	9.76487	7.50779	10.813	12.8037	10.1111	11.1235	11.1774	10.6257	12.1687
TCGA-EM-A2CU-01	Tumor	11.4883	11.9887	15.3401	5.32193	6.32193	10.5147	12.4775	10.5831	4.58496	10.7004	7.84549	11.7557	13.653	9.93369	13.0243	6.58496	13.9441	11.8435	8.17991	9.14975	7.01123	5.16993	12.7366	5.58496	11.1749	11.8603	8.01681	10.9359	8.99435	5.97728	7.32193	12.8578	11.2174	12.0715	7.58496	12.8327	13.6052	8.13955	11.7279	8.09276	6.08746	9.84235	13.8553	12.7099	12.1684	9.39874	11.4378	15.5739
TCGA-EM-A4FK-01	Tumor	7.45943	11.9114	8.49185	7.2854	7.8009	5.2854	8.29002	9.18488	6.79442	10.8408	8.9629	11.6852	12.2021	5.20945	11.2568	7	13.2476	12.1668	4.39232	6.78136	9.05528	7.52356	8.75154	7.43463	11.2574	10.1124	6.67243	8.78463	4	7.59991	5.32193	14.2744	8	8.29462	6.90689	12.8297	8.65464	5.2854	10.9679	5.72792	7.91886	6.44294	14.6658	11.357	12.1118	5.12928	11.4003	12.4094
TCGA-EL-A3GZ-01	Tumor	10.944	12.5231	18.78	7.49985	7.74147	9.11114	11.4247	10.2621	6.04439	10.8918	8.73471	10.8258	14.0762	7.98868	12.7366	7.33092	14.0482	12.2842	6.14975	8.7211	8.82337	7.03342	10.8757	7.59991	11.5985	11.2709	8.53916	10.722	9.39232	7.53916	7.75489	12.2909	10.2668	12.8088	7.45121	13.5187	10.5831	8.36632	13.5072	8.64386	8.29462	8.48784	13.6089	10.6839	12.1542	9.04439	11.6909	16.0018
TCGA-EM-A2OZ-01	Tumor	9.96578	12.3655	13.1176	7.08746	7.54689	9.61655	10.9622	10.043	5.75489	12.0573	9.55075	11.576	15.1069	9.3443	15.2278	6.35755	14.5561	13.5615	6.97728	8.26679	8.47168	6.88264	12.5658	7.13955	11.464	10.6348	9.7879	11.5915	6.90689	7.89482	8.19476	14.3727	10.1331	12.204	7.76155	13.7787	11.8424	8.87652	11.7254	9.35315	7.34873	8.8009	14.6218	11.4131	12.5908	10.2538	12.2636	13.4376
TCGA-EL-A3T8-01	Tumor	9.56224	12.6113	14.4325	7.22882	7.8392	8.46352	10.7356	10.5068	5.80735	10.6926	8.79766	10.568	13.7339	8.64386	10.8361	7.49185	14.2127	12.1749	7.05528	8.27146	8.59991	6.83289	11.6658	7.66534	11.2603	11.2021	9.21189	10.6439	6.72792	7.49185	6.72792	12.6691	9.50978	12.2423	7.81378	13.212	11.0417	7.70736	11.9687	8.43463	8.55459	8.07682	13.5491	11.375	12.2378	9.50779	11.6202	14.1885
TCGA-E8-A414-01	Tumor	13.0941	12.9144	12.2688	7.25739	8.04439	10.7099	11.7112	10.6484	6.18982	10.9715	9.20701	10.8416	15.1131	9.58684	13.7786	8.00562	14.5244	12.9553	7.66534	9.95128	8.79766	7.30378	12.7048	7.85175	11.5627	13.4781	10.8447	11.7262	10.5632	8.04439	8.71081	13.0002	11.0782	12.4679	8.47573	13.6769	12.3069	10.062	15.3496	10.0279	8.16993	9.67948	13.9531	10.7108	12.3326	10.4707	11.6869	13.8583
TCGA-BJ-A0Z3-01	Tumor	12.1674	12.685	13.3394	8.13955	9.16742	12.6248	14.0904	10.7202	7.66534	11.6671	9.74651	11.5632	15.1019	9.45738	14.9583	8.55459	14.4025	13.0118	7.91886	9.55267	9.75656	7.80735	13.2424	8.34873	11.7108	11.6129	9.38586	11.4808	10.0993	7.7879	9.45943	13.0659	11.381	13.6452	9.82177	13.5991	12.2863	11.1137	12.9001	10.1749	8.07146	11.5285	14.3219	11.2674	12.7723	12.7547	12.1529	14.0601
TCGA-EM-A2CQ-01	Tumor	9.27845	12.116	10.2372	6.96578	6.24793	7.97728	9.224	9.89482	6.26679	11.1768	8.96578	11.2058	13.2663	7.04439	10.5353	6.67243	13.8796	13.2966	5.2854	8	8.03892	6.08746	9.75322	6.94251	11.2935	10.9643	7.56224	9.37938	5.12928	5.85798	5.32193	14.2202	9.12412	10.5127	8.16993	13.2603	10.2276	7.33092	12.1712	7.10852	7.75489	7.16993	14.4848	11.5333	12.2834	7.17991	11.7469	11.1299
TCGA-BJ-A0ZE-01	Tumor	7.94837	10.4878	12.6479	5.75489	6.83289	5.70044	8.44708	8.07146	4.08746	9.72281	7.05528	10.3641	11.3934	7.09803	13.1975	4.9542	12.3462	10.3597	3.58496	6.14975	7.44294	6	9.08746	4.08746	9.77479	7.52356	5.45943	6.04439	2.80735	7.29462	4.70044	12.82	7.61471	7.88874	5.2854	11.3652	8.39232	2.58496	10.115	4.16993	4.45943	5.90689	13.7572	9.7211	10.4778	6.74147	10.268	13.4798
TCGA-DJ-A1QD-01	Tumor	10.7731	12.2073	15.5763	6.50779	6.39232	9.16239	10.6165	8.90087	4.80735	11.5868	9.17742	10.9136	14.4315	8.97441	13.6206	5.35755	14.5188	13.519	6.94251	7.59246	7.70044	6.22882	11.9073	7.03342	11.1079	11.7805	9.37504	11.4226	9.43463	7.82018	8.48784	13.6585	10.1586	12.2261	7.81378	13.6359	11.6452	10.5421	12.9421	9.76818	7.05528	8.67243	14.3697	10.6511	12.4273	9.84549	11.7241	13.9483
TCGA-EM-A1CS-01	Tumor	10.3399	12.4054	13.3645	7.53916	7.7211	8.10329	10.8154	9.72792	5.42626	11.158	9.11894	10.8009	14.2608	8.64024	14.1706	7.73471	15.0216	13.6333	6.97728	7.9542	8.40088	6.35755	11.221	7.42626	11.7595	11.3993	8.16993	9.38802	11.2779	6.52356	7.82655	12.3132	9.96434	12.0413	7.97728	13.7008	11.3095	7.98299	12.7015	9.42836	8.29002	8.51964	14.1464	11.1033	12.8154	9.41574	11.7134	15.2955
TCGA-FK-A3SG-01	Tumor	9.37287	11.9676	15.511	7.35755	8.04439	8.77808	11.2082	8.53528	5.9542	11.3767	8.06609	11.4681	14.1119	8.35315	14.3095	6.70044	13.638	11.7309	6.12928	7.26679	8.82018	7.3837	11.0403	7.57743	10.6493	11.8811	8.6865	10.5245	5.90689	7.31288	7.56224	12.7315	9.16239	13.5498	6.22882	12.6459	11.3767	8.60363	11.9429	6.50779	7.77479	7.97728	14.4047	11.2479	11.5324	9.74651	11.2485	14.7625
TCGA-DE-A4MB-01	Tumor	11.4517	11.4717	13.3643	7.32193	8.11894	9.47168	10.9307	8.68299	5.93074	10.8502	9.01123	10.5897	13.1059	9.45121	14.8641	7.13955	13.2027	11.656	8.86419	7.62205	8.61471	6.67243	12.8547	7.45943	9.73809	11.545	9.34873	10.7151	7.96578	6.53916	8.10329	12.4956	10.3531	11.432	7.47573	12.5041	11.8769	9.73132	14.1484	8.46761	8.37504	9.22882	13.2098	9.91289	11.0444	9.86109	10.4094	12.544
TCGA-KS-A41J-01	Tumor	9.88417	11.817	14.8578	6.79442	8.24793	10.84	12.1312	9.65821	6.26679	10.8017	8.44708	11.5127	13.8534	9.49586	15.6736	6.93074	13.7288	9.74819	7.61471	6.35755	8.31741	6.42626	13.1731	6.80735	10.568	9.81057	9.0634	11.6393	6.44294	6.58496	8.83289	13.116	10.3026	13.3181	6.39232	12.588	12.2497	8.61102	10.6366	6.30378	7.32193	9.48784	13.3864	10.2854	11.2831	11.6087	11.1072	13.0011
TCGA-EM-A3FR-01	Tumor	10.2456	12.514	10.5746	5.64386	6.04439	7.97728	8.91289	8.80735	5.24793	9.64024	8.21917	10.9542	12.8386	6.9542	7.7211	6.93074	13.4039	12.2706	4.39232	7.99435	7.74147	4.90689	9.76487	5.45943	11.4142	10.5584	6.9542	8.61839	7.52356	5.83289	5.75489	13.255	8.34873	10.2621	7.02237	12.9869	10.1849	6.98868	11.4594	5.32193	6.70044	7.03342	14.236	10.7846	12.3987	7.87652	11.6839	8.57743
TCGA-DJ-A4V0-01	Tumor	11.8978	12.508	13.6648	6.72792	7.88264	12.0358	12.9278	10.1408	6.35755	10.5343	8.55075	11.0861	14.8953	9.70044	11.7948	7.59246	14.0609	12.5875	6.82018	9.29692	8.57743	6.56986	13.1632	7.27612	11.4767	12.2854	9.82655	9.95565	10.2131	6.89482	9.33539	12.9652	10.9054	12.8273	9.60733	13.2149	12.8275	10.3934	12.7381	9.41574	7.3837	11.2668	13.9821	11	12.0821	11.5372	11.5083	13.3361
TCGA-IM-A3EB-01	Tumor	10.5216	11.5887	16.9535	7.46761	8.25267	10.9951	11.792	9.07414	6.40939	11.4273	9.18488	10.8933	15.9499	9.92333	14.0933	7.02237	13.127	12.265	8.02237	7.15987	9.224	7.33985	12.9723	7.67243	10.9233	10.7004	9.74147	11.2877	7.8009	7.16993	8.94544	13.5565	11.032	13.44	8.54689	13.4173	13.1805	9.24317	12.0815	8.62205	8.96578	10.2656	13.7791	9.11634	11.9712	10.9801	11.556	13.0112
TCGA-IM-A41Y-01	Tumor	10.1319	12.0951	16.4113	5.58496	7.16993	6.6865	8.86109	8.01123	4.85798	9.633	7.96578	10.6147	13.1459	7.03342	14.8305	5.93074	13.374	11.2228	5.58496	5.70044	6.74147	5.70044	10.0084	5	10.5382	9.20945	8.24317	10.6439	7.7879	6.52356	6.16993	12.7497	7.85798	12.3029	4.24793	12.5529	10.6138	7.8392	10.7624	7.44294	6.42626	7.10852	13.4738	9.59991	11.4226	7.97728	11.2438	12.6427
TCGA-EL-A3CU-01	Tumor	12.6204	11.5948	13.6682	7.48382	7.81378	11.1693	12.2125	9.71081	6.42626	11.1799	9.19229	10.4594	15.1103	9.11634	14.029	6.61471	13.5073	12.8696	6.96578	9.22159	8.56605	6.94251	12.3326	7.55459	11.0928	11.9805	9.64926	10.858	10.6312	7.11894	8.96	12.4944	11.0126	13.1998	9.19722	13.1632	11.762	11.0681	14.9722	9.43879	8.30834	10.7177	13.6087	9.64386	12.0165	10.6618	11.3315	13.6562
TCGA-BJ-A2N9-01	Tumor	10.4231	11.5878	4.39232	6.55459	7.2854	10.3783	11.5836	8.80735	6.30378	10.568	8.92481	11.6542	13.627	9.77972	7.10852	7.32193	12.8273	9.74483	6.98868	5.85798	7.70044	6.35755	12.911	6.06609	10.4564	8.94544	7.49985	8.55842	6.26679	6.10852	8.36194	13.6291	10.3231	12.6598	6.24793	12.2819	13.4508	6.74147	10.4094	6.47573	6.98868	9.10852	13.659	10.1331	11.1573	10.2633	10.6248	8.05528
TCGA-J8-A3NZ-01	Tumor	9.92184	12.1957	14.4985	7.01123	7.52356	10.0901	11.1706	8.85798	5.58496	11.2779	9.15228	11.0471	14.9639	9.35094	14.587	6.78136	14.3171	12.891	6.98868	7.03342	8.42206	6.59991	12.4737	7.08746	11.2444	10.8704	9.27612	11.021	7.92481	7.98868	8.43463	13.059	10.4828	12.8045	8.25267	13.4134	11.7952	9.19229	12.1855	9.73978	7.7879	9.34873	13.9649	9.96	12.2444	10.0375	11.6795	13.8065
TCGA-DJ-A3UT-01	Tumor	10.3955	12.5741	14.4741	4.70044	6.71425	7	8.7879	9.92184	4.16993	10.6591	7.45943	11.5118	11.8361	6.12928	14.0033	6.71425	13.8344	11.5812	4.32193	8.33539	7.2854	5.12928	9.03067	4.75489	11.1849	11.1453	7.87036	10.0941	8.3837	7.69349	6.49185	13.3606	7.92481	9.89633	5.9542	13.0355	9.24079	7.57743	11.4833	5.80735	4.24793	6.24793	14.9699	12.1344	11.9951	7.65105	11.5684	12.5672
TCGA-EL-A3N3-01	Tumor	11.8065	12.1341	12.3399	6.72792	7.67948	11.0808	11.4242	9.70736	5.61471	10.9039	8.74819	10.6008	14.7806	9.56224	13.0918	6.75489	13.5121	12.239	7.49985	8.19967	8.39232	6.82018	13.1636	6.85798	10.5661	11.5741	9.99718	11.1867	10.3208	7.09803	9.42836	13.0721	10.9174	13.1594	8.96867	12.9344	12.1734	9.63662	13.6525	9.81698	7.65821	10.4398	13.356	9.57554	11.7474	10.4062	11.1911	12.3953
TCGA-DJ-A3VM-01	Tumor	9.74651	12.1674	12.4179	6.65821	7.7211	7.32193	9.78463	9.74147	6.32193	11.0741	8.69349	11.4625	12.4926	7.2384	15.2586	7.06609	14.0776	12.2816	5.16993	7.27612	8.71425	7.04439	10.0928	6.83289	10.8681	11.0934	7.27612	8.21432	6.75489	7.98299	6.62936	13.6642	9.04712	9.88722	6.83289	12.8525	10.3923	6.64386	11.1357	7.01123	7.17991	7.35755	14.2511	10.9144	11.9222	7.56224	11.4507	14.7653
TCGA-ET-A3BW-01	Tumor	7.90087	12.1929	17.573	7.46761	8.28077	7.16993	10.2033	9.46557	6.12928	10.6036	9.09803	10.9887	13.3703	7.54689	14.8276	7.54689	14.1585	12.997	4.80735	7.32193	8.86728	6.45943	10.2935	8.06609	11.5078	9.45738	6.85798	7.90689	0	7.24793	5.39232	11.9683	9.40088	12.0341	7.27612	13.1364	10.4398	5.08746	10.8626	7.49985	8.56605	7.57743	13.9824	10.9039	12.4689	7.05528	11.6978	15.2652
TCGA-EM-A22L-01	Tumor	9.04985	12.7063	14.3343	5.2854	7.7879	5.61471	8.97441	10.0661	2.80735	11.1799	7.42626	11.4455	12.8003	6.42626	13.6382	6.61471	14.496	13.3681	4.24793	7.92481	6.96578	4.45943	9.41574	5.39232	11.8333	10.8719	7.30378	8.89178	6.85798	7.46761	5.67243	13.4155	8.58871	9.24317	7.04439	13.939	9.92035	6.62936	11.3587	7.14975	5.2854	6.47573	15.2312	12.2324	12.7151	5.9542	11.9837	13.2853
TCGA-EL-A3ZM-01	Tumor	12.1954	11.4393	13.3935	7.21917	7.98299	9.75822	11.4964	9.46761	6.39232	11.4035	8.88874	11.2521	14.1904	8.98584	12.8731	7.20945	13.5784	9.95128	8.76487	8.65105	8.05528	6.64386	13.3073	7.06609	9.79442	11.785	9.89178	12.7315	9	7.64386	8.12928	13.5435	11.1743	13.3558	5.55459	12.6713	12.3559	8.24317	14.4839	7.7211	7.92481	8.85175	13.3842	9.78953	11.1124	10.6366	10.9851	12.0161
TCGA-EM-A1YD-01	Tumor	11.4727	11.5722	6.98868	5.83289	6.08746	8.75822	9.55075	9.93517	5.16993	10.5137	8.56605	10.7665	12.8425	7.09803	7.11894	6.44294	13.5383	12.2723	4.9542	9.50779	7.14975	5.2854	10.1911	6.18982	11.5103	12.9028	7.90689	9.59991	9.8009	5.20945	6.59991	12.6804	8.91886	10.6511	7.8009	12.7938	10.3129	8.44294	13.444	6.79442	7.40939	7.75489	13.9647	11.1978	12.1232	8.07146	10.9121	9.59432
TCGA-DE-A4M8-01	Tumor	11.9429	11.9915	13.9657	6.61471	7.76818	12.0858	12.7213	9.73132	5.93074	10.5108	8.68299	10.6795	15.119	10.3026	12.1026	7.20945	13.667	11.7636	7.8009	8.49185	8.3837	6.84549	13.6356	7	10.8265	12.0046	9.67596	9.5411	9.30834	6.45943	9.85643	12.4223	11.5613	13.5021	9.43879	12.6325	13.9081	11.3603	12.8652	9.31741	7.03342	11.3515	13.5245	10.7599	11.7334	10.8065	11.03	13.8159
TCGA-CE-A484-01	Tumor	8.15987	13.4573	11.1561	7.11894	8.20945	7.56986	9.98442	10.3038	6.08746	9.70908	8.52748	11.5172	11.7022	7.11894	13.5032	8.36194	14.2938	10.4189	5.80735	8.74483	8.82972	6.42626	9.77149	7.05528	11.2952	10.0182	7.76155	9.87036	5.16993	7.10852	7.67243	12.2146	9.49185	11.9024	5.20945	13.7351	10.7142	5.08746	13.003	6.12928	7.53138	7.16993	14.25	11.856	12.0427	8.01123	11.9538	12.991
TCGA-IM-A3ED-01	Tumor	10.9285	12.2837	15.1971	7.24793	7.96578	10.445	11.6202	9.31515	5.97728	11.2119	8.8392	10.2348	15.0943	10.3208	11.8439	7.20945	14.0904	13.4472	8.31288	8.20945	8.71768	7.19967	13.2192	8.33985	11.2384	11.6983	9.84706	11.2228	9.5216	6.26679	9.42626	12.863	11.3559	13.1396	9.27845	13.5494	13.4677	11.3415	12.6268	9.87036	8.48382	10.6239	13.837	10.2586	12.3867	10.6689	11.6046	14.4842
TCGA-FE-A232-01	Tumor	11.1523	11.6537	13.3411	6.40939	7.19967	10.2276	11.3619	9.61102	5.35755	10.6555	8.38802	10.988	14.8335	9.52356	15.6768	6.26679	13.5565	11.9118	7.87036	7.94837	7.67243	6.02237	12.6889	5.97728	10.7271	11.8626	8.69349	10.6847	8.89178	6.76818	8.61102	13.0713	10.7465	12.5887	7.77479	12.6989	12.7908	7.78136	12.7106	8.74147	6.80735	9.21189	13.3344	10.4778	11.7052	10.3509	11.1687	12.7964
TCGA-EL-A3D5-01	Tumor	9.79442	11.5882	5.9542	5.85798	7.92481	6.24793	8.19476	8.56605	5.39232	11.5536	8.00562	10.6357	12.0348	4.85798	8.50383	5.70044	12.7046	11.6904	3.45943	7.62205	7.27612	5.32193	8.71081	6.26679	12.4528	10.5236	6.44294	7.26679	7.45943	5.20945	3.58496	13.3654	7.21917	9.16742	6.30378	12.6214	8.89785	6.04439	11.9151	5.35755	6.65821	5.70044	13.9051	11.0154	11.9204	6.80735	10.8486	12.0835
TCGA-EM-A2CL-01	Tumor	8.99718	12.8769	10.7524	6.74147	7.32193	6.53916	8.3443	9.1267	5.35755	10.151	8.9571	11.0348	12.5396	5.08746	6.98868	7.40088	14.0446	13.287	4	8.40939	8.49185	5.85798	9.38802	6.55459	12.3129	8.94251	7.2384	8.71768	5.64386	8.20457	2.58496	12.9647	7.08746	9.44087	7.77479	13.5203	8.74147	6.65821	11.7104	6.04439	7.62205	5.49185	14.7552	11.7043	12.8929	6.35755	11.8861	11.0035
TCGA-DE-A0Y3-01	Tumor	8.47573	11.4579	14.52	6.06609	6.12928	8.50779	9.93958	8.2854	4.32193	10.3049	8.84549	10.3072	14.0824	7.64386	12.3861	5.70044	14.0392	12.6636	5.08746	5.39232	7.21917	5.64386	11.3326	6.20945	10.7591	9.62571	8.65821	9.90989	6.37504	6.56986	7.05528	13.1504	8.55459	12.4213	6.79442	12.8305	9.33985	7.59246	10.4605	9.35755	7.01123	7.46761	13.7221	9.06878	12.2146	8.56605	11.4888	13.4723
TCGA-EL-A4JW-01	Tumor	10.6193	11.7952	12.7903	7.22882	7.15987	9.00562	10.7082	8.29462	5.97728	11.6275	8.76818	10.8948	14.7145	8.56605	10.0688	6.61471	13.4111	12.3671	6.06609	8.28077	8.73471	7.47573	12.6371	7.98299	10.2456	12.824	9.29692	12.6375	8.91588	8.26679	6.47573	13.8399	10.0715	11.0987	7.22882	12.9876	11.6096	9.61287	12.7928	9.50779	7.73471	8.43045	13.3177	10.716	11.5599	8.32193	10.9054	12.4466
TCGA-KS-A41F-01	Tumor	7.58496	11.144	12.1864	3.80735	5.90689	6.70044	9.57554	7.20945	3.58496	8.74819	6.65821	10.6961	11.1215	6	14.5998	4.75489	12.1098	8.19476	5.78136	5.20945	4.80735	4.16993	9.45327	4.16993	8.46761	8.43463	5.97728	12.6952	5.72792	4.90689	4.9542	10.973	8.05528	11.5058	4.39232	11.1189	9.85798	4.16993	8.8857	4.70044	3.45943	5.42626	14.1253	9.64386	10.0914	8.25267	9.45943	10.9679
TCGA-EM-A4FF-01	Tumor	11.2963	12.6817	15.7783	7.43463	8.31741	10.7532	11.4656	10.2336	6.20945	10.8463	9.14975	11.556	15.2998	9.92481	15.0469	7.42626	14.1041	12.1592	7.8009	8.24793	9.20701	7.46761	12.9584	7.19967	11.4732	11.2842	9.65821	11.1118	7.97728	8.61102	8.75822	13.0886	11.1046	14.055	8.26679	13.3912	13.2263	8.83605	13.3967	8.96578	8.31741	10.0701	14.2086	10.9809	12.2476	10.0307	11.9661	13.7195
TCGA-ET-A40P-01	Tumor	10.2444	12.2709	14.6484	5.45943	7.65105	8.76155	11.0217	9.70563	6.26679	10.817	7.45943	11.2819	12.115	8.71081	14.7949	7.03342	13.4226	9.99294	5.78136	8.26209	7.52356	5.83289	10.8122	5.52356	10.7822	11.2336	8.21917	10.2889	7.65821	7.39232	7.57743	12.7091	10.5925	12.2568	5.42626	13.0182	12.3117	7.69349	10.9915	4.16993	6.26679	8.39232	14.0033	12.1354	11.2691	8.99718	11.4273	13.8731
TCGA-DJ-A3V9-01	Tumor	11.3004	13.4494	18.4718	6.93074	7.13955	9.26444	11.2192	9.80896	5.2854	11.1599	8.94837	11.0119	14.084	9.18982	13.0251	7.91886	14.513	12.6096	7.40939	8.48382	8.224	6.80735	12.057	7.97728	11.4035	12.3504	10.2923	11.8194	9.50581	7.85175	8.89785	12.9938	11.3842	12.2735	7.67243	13.7886	12.7492	10.0389	12.6726	9.69174	7.39232	9.49386	13.9641	11.9293	12.5218	9.47573	11.8146	14.2186
TCGA-MK-A4N7-01	Tumor	10.3354	12.4522	16.8833	7.41785	7.09803	7.88264	10.3542	9.20457	4.9542	10.7789	8.56605	10.9498	14.4638	8.02237	13.8547	7.09803	14.2841	13.0014	5.67243	8.67948	8.38802	6.39232	10.2819	7.01123	11.7339	10.6786	8.61102	11.7964	9.62571	6.16993	7.09803	12.2589	9.89785	12.6959	6.84549	13.5452	10.8963	7.57743	13.4256	9.05257	8.21432	7.93664	13.777	10.3465	12.581	8.82972	11.7499	16.3342
TCGA-BJ-A4O8-01	Tumor	12.3126	12.5658	15.6787	8.03342	8.54303	10.3869	11.8646	10.1241	6.79442	11.218	9.25503	10.9929	13.6591	9.44915	13.6139	8.40088	13.929	12.0238	8.66888	8.84549	9.25267	7.82018	13.0561	8.7211	10.783	11.7322	10.568	10.9929	9.71596	7.7879	9.43045	12.705	11.5689	12.0203	8.33985	13.3225	12.1118	10.5333	14.6145	9.97441	9.20701	9.87191	13.0231	11.0815	12.0775	10.4666	11.3083	14.3835
TCGA-DJ-A3V5-01	Tumor	12.0984	12.4818	13.2553	7.06609	8.14975	9.85953	11.0641	9.89178	6.39232	10.8549	9.18735	11.0921	14.3591	8.77808	14.7852	7.61471	14.028	12.7247	7.07682	9.19722	8.61839	6.93074	12.0077	7.53138	11.0668	12.3387	9.71253	11.9869	10.0196	7.45121	7.62205	13.1062	10.3576	12.5955	7.50779	13.4359	10.5018	9.36194	15.3396	9.07682	8.04439	8.59619	13.9373	10.3487	12.2515	10.0941	11.6402	13.5022
TCGA-J8-A3YG-01	Tumor	11.7087	13.5373	14.4615	7.2854	8.04985	10.3061	11.6316	10.2167	5.75489	11.5503	9.224	11.4215	14.9757	9.95855	12.981	8.44708	14.522	12.7298	7.87652	8.29462	8.97154	7.49985	13.4192	7.77479	11.1737	12.451	11.4863	11.5826	9.2854	8.75822	9.03342	13.6649	11.1033	12.8353	7.69349	13.5863	12.2776	10.1497	13.4299	9.87344	7.76818	9.48784	13.8309	10.722	12.5326	10.9614	11.8285	13.4571
TCGA-FY-A3TY-01	Tumor	13.8477	12.3343	11.8345	7.12928	8.03342	10.1241	11.5459	10.4346	6.94251	10.6284	8.78136	10.1189	13.0382	9.82018	11.0196	7.13955	13.3247	11.9794	8.03892	10.151	8.51964	6.78136	12.272	7.33985	10.8642	13.3704	10.1712	11.4676	11.4189	6.47573	9.82018	12.6784	11.8541	11.4548	8.23362	12.8556	12.6248	10.8486	15.1581	9.16491	8.01123	9.74483	13.152	10.4346	11.4773	10.6546	11.1196	12.2336
TCGA-H2-A421-01	Tumor	11.73	13.3888	14.1053	7.2854	8.16993	11.8146	12.6398	10.4564	6.61471	10.821	8.91886	11.3454	15.1521	9.95128	13.6624	7.91886	14.1197	11.7805	8.11894	8.2854	9.35094	7.59991	13.1323	7.65105	11.0119	11.3454	10.3083	11.5018	8.55075	8.28077	8.91588	13.0042	11.5981	13.6495	8.02237	13.3348	13.7613	8.95128	13.8515	9.14466	8.00562	10.7465	13.7366	10.9204	12.2345	10.8826	11.7181	13.4651
TCGA-E3-A3DZ-01	Tumor	9.61655	12.681	13.0463	6.71425	8.25739	6.12928	8.01123	9.21675	5.64386	10.6662	8.30834	10.8408	12.144	5.75489	10.9586	7.67948	13.8508	12.2609	3.90689	8.36632	8.45943	6.87036	8.08746	6.67243	11.4868	10.0444	6.06609	7.49985	6.71425	8.33092	5.70044	12.8551	8.23362	10.29	7.42626	13.4335	9.01681	6.96578	12.9185	5.12928	7.2384	5.42626	14.2509	11.4898	12.2267	6.2854	11.4471	12.6939
TCGA-EL-A3GO-01	Tumor	9.90689	12.5423	6.47573	8.61839	8.74483	8.30834	9.65821	10.1737	8.29002	11.7423	10.0553	10.4481	13.0274	8.25739	6.40939	8.61102	12.9864	12.571	5.75489	9.26913	10.0334	8.55842	10.683	8.80735	13.2473	9.47168	8.2384	7.69349	5.08746	7.76155	5.39232	13.0033	10.1111	10.5008	9.04712	13.4065	10.9823	7.47573	13.7483	6.96578	10.1421	8.633	14.2953	11.2095	12.3449	8.3443	11.842	10.7936
TCGA-DJ-A1QF-01	Tumor	10.5265	12.7618	15.379	6.67243	7.40939	8.3443	11.1497	10.3955	5.08746	11.5122	9.57175	10.9965	15.0366	9.32643	15.5403	6.24793	14.9775	14.1198	6.78136	8.81378	7.53916	6.12928	11.9296	6.52356	12.2261	12.3029	8.52356	9.76818	9.52943	6.76818	8.82018	13.2011	10.9564	12.2509	8.85175	14.008	12.544	7.67243	13.4844	10.0293	7.20945	8.83605	14.7886	10.6891	13.3603	9.64024	12.346	15.2215
TCGA-KS-A4I1-01	Tumor	9.86882	12.3663	16.5021	5.9542	6.62936	8.79442	11.7423	8.62936	4.45943	8.9629	6.2854	11.1655	12.1302	7.59246	12.2863	7.02237	13.7458	9.43045	5.88264	6.22882	7.19967	5.08746	10.2981	6.35755	10.6484	9.7364	8.40088	11.8372	7.30378	6.30378	5.78136	10.6073	9.25739	12.2854	4.80735	12.4576	10.6528	7.20945	10.9751	5.83289	5.49185	7.65105	12.3052	8.93664	11.776	9.00843	10.8218	14.9546
TCGA-EL-A3CR-01	Tumor	13.2533	12.4836	13.7983	7.20945	8.09803	11.3393	11.9211	11.2052	6.65821	11.0941	8.64386	11.5934	13.5803	11.2597	14.1388	7.78136	13.7153	11.1693	9.96434	8.96578	8.63662	6.98868	13.9857	7.54689	10.722	12.7727	10.0265	12.5644	10.1972	6.72792	10.102	12.4856	10.6917	12.9982	7.76155	12.8706	15.4471	10.9908	15.5048	8.77149	7.93664	10.9773	13.238	11.4383	11.7952	13.8825	11.4843	13.7685
TCGA-BJ-A28S-01	Tumor	7.91886	12.4773	14.5009	6.50779	6.85798	5.16993	8.03342	9.44708	4.58496	9.69	8.58871	11.1548	11.6225	6.37504	14.116	7.42626	14.2838	11.7138	4.16993	7.84549	8.30834	6.30378	8.79116	6.59991	11.2744	9.7879	6.47573	8.85798	4.52356	6.20945	4.85798	12.3504	8.24317	9.46557	5.75489	12.9166	9.65464	4.24793	11.1935	5.58496	7.64386	5.80735	14.0319	11.4528	12.3454	5.72792	11.5641	14.7034
TCGA-KS-A41I-01	Tumor	9.82655	12.0858	10.2046	5.39232	6.26679	9.19229	10.9322	9.37069	4.45943	8.9629	6.45943	11.2288	10.8478	7.85798	13.0745	6.26679	12.6396	9.05799	7.04439	7.97728	6.84549	6.02237	10.9144	4.80735	9.30606	9.01959	8.0607	9.94105	5.61471	6.78136	6.62936	10.9866	9.94837	11.5845	4.9542	11.664	11.8368	5.52356	11.5845	5.35755	5.32193	7.98868	12.279	10.8329	10.1523	8.70044	10.1737	11.5803
TCGA-ET-A3DS-01	Tumor	10.3174	12.0481	4.9542	7.82018	8.03892	9.11114	10.8033	9.15228	6.79442	10.6795	10.1874	11.592	13.0451	7.08746	5.75489	7.70044	14.4093	11.8025	4.58496	7.77479	9.71768	7.74147	10.058	7.54689	10.8431	9.783	7.44294	8.00562	7.88264	7.16993	6.59991	13.0295	8.87036	9.39874	7.59246	13.2728	10.2889	8.10329	11.3636	6.33985	8.98584	8.25739	14.4665	10.8202	12.8646	9.13699	11.464	9.61102
TCGA-EM-A4FM-01	Tumor	12.2544	11.5479	12.157	7.35755	8	10.0375	11.5435	8.81057	5.75489	10.363	8.40514	10.8154	13.6199	8.49586	12.7307	6.93074	13.1619	10.7682	6.40939	8.77149	8.77808	7.5157	11.6631	6.88264	10.1447	12.2125	8.91588	12.1111	9.03342	8.44294	7.45943	12.3912	9.48784	12.5075	6.22882	12.1957	10.5517	8.52748	14.9948	7.46761	7.94251	8.67243	12.6731	10.2432	11.0788	9.89633	10.7607	13.2033
TCGA-EM-A2OY-01	Tumor	7.49985	11.9571	7.07682	5.70044	6.67243	6.58496	8.55459	8.34873	6.6865	10.5362	8.70736	11.2633	11.1724	6.50779	9.37287	6.06609	13.3415	11.412	4.39232	6.76818	6.90689	5.12928	9.24555	5.49185	10.421	8.98584	6.2854	6.65821	1.58496	6.32193	5.20945	14.8145	8.69	8.37938	7.87036	12.6036	9.71768	5.04439	11.7151	5.9542	6.88264	6.90689	13.7504	10.2969	11.6826	5.55459	11.4299	9.78627
TCGA-KS-A4I5-01	Tumor	9.26209	12.0947	15.7442	5.78136	6.56986	7.40088	11.0947	9.86573	5.08746	10.6411	7.48382	11.0168	15.5104	7.40939	12.8488	6.47573	13.4041	10.5196	5.90689	7.90087	7.05528	5.08746	10.4221	6.55459	10.7389	11.5962	8.57743	12.4147	6.04439	6.26679	5.78136	11.5358	9.08215	13.0007	5.52356	12.7865	11.0217	5.72792	11.0614	6.79442	6.55459	6.52356	12.9028	11.2992	11.3225	8.18982	11.1261	13.3396
TCGA-ET-A40R-01	Tumor	11.2866	12.9001	14.5559	7.33985	8.64746	10.633	12.3507	10.1911	6.72792	11.1762	8.57743	11.6202	13.6532	9.23601	12.7725	7.7211	13.7768	10.9374	7.45121	8.53528	8.87344	6.78136	12.211	7.45943	10.9293	11.5236	9.01959	10.8431	7.91289	6.78136	8.12412	13.2715	10.544	11.9535	6.83289	12.9091	12.5179	9.27612	12.4278	7.20945	7.11894	9.56796	13.9882	12.0063	11.6751	11.098	11.3004	14.2232
TCGA-EM-A2OW-01	Tumor	9.18735	11.318	6.18982	6.55459	6.94251	7.56224	9.29692	9.92035	5.72792	10.3151	8.65821	10.8384	12.4001	7.27612	9.71425	6.30378	12.9801	12.272	5.88264	8.21432	7.39232	4.9542	10.2889	6.44294	10.6411	11.0389	7.48382	8.48382	6.10852	5.75489	5.70044	14.2334	9.31515	10.0279	7.80735	12.4043	10.9226	8.17493	12.6198	6.59991	7.20945	7.43463	14.3246	11.4838	11.6662	8.19476	11.3219	10.9944
TCGA-FE-A234-01	Tumor	10.3891	12.1173	14.0453	6.79442	7.81378	10.2515	11.357	9.42206	5.20945	11.0782	9.16239	11.0775	14.7523	9.33092	15.0574	6.44294	14.2707	13.0303	7.58496	7.65821	8.13443	6.75489	12.6262	6.85798	11.3592	10.7855	9.90388	10.3912	9.57932	7.22882	9.39874	13.2748	10.8665	12.7642	8.50779	13.6563	11.3089	10.9166	13.6065	9.52356	7.88874	9.5157	14.2368	9.71939	12.474	10.7185	11.8102	14.5001
TCGA-FY-A3BL-01	Tumor	8.96578	11.8443	13.6936	5.52356	6.32193	8.61471	10.128	7.71425	4.52356	10.0661	8.91886	10.4727	13.5416	7.10852	13.7803	5.97728	13.9904	12.4528	5.04439	5.9542	6.47573	4.90689	9.85487	5.52356	10.9887	7.22882	8.25267	10.4645	5.55459	6.50779	4.58496	13.116	8.05528	12.2802	6.45943	12.764	8.85487	6.33985	10.792	8.21917	6.50779	7.21917	13.7275	9.00562	11.9215	9.02791	11.4605	12.9346
TCGA-EL-A3GU-01	Tumor	12.8682	11.7241	14.6817	7.78136	7.90689	8.90388	10.007	9.53916	6.22882	11.0231	9.13955	11.0498	13.6223	8.64024	14.6422	7.09803	13.5225	12.1128	7.07682	9.33762	8.8857	7.31288	11.2603	7.93664	10.5401	12.7215	9.72451	11.8849	10.1497	6.93074	7.97728	12.8781	9.79442	12.3567	7.20945	12.944	9.5812	8.64746	15.5923	7.80735	9.01123	7.93074	13.3205	10.6935	11.5665	8.77149	11.2003	13.8981
TCGA-BJ-A0ZG-01	Tumor	11.3066	12.3123	4.39232	4.52356	6.12928	8.22882	9.75822	9.66888	4.32193	9.98014	8.20945	10.6439	12.7632	7.04439	5.80735	6.24793	13.6485	12.3859	4.24793	9.03617	5.49185	3.58496	10.2668	4.45943	11.9237	11.73	7.10852	9.88111	9.69697	5.35755	5.61471	13.0333	8.6865	10.0112	6.93074	12.7495	10.4998	7.76818	12.4022	6.50779	5.16993	7.74819	14.0946	11.8459	12.1059	8.15482	11.1611	9.67066
TCGA-EM-A1CT-01	Tumor	9.40514	11.221	12.7239	5.64386	5.42626	9.11634	10.2538	8.30834	4.85798	9.35535	7.75489	9.96	13.9826	8.57743	14.2163	5.70044	13.3589	11.9982	6.32193	6.65821	6.6865	4.52356	11.9636	5.45943	9.93811	10.5661	8.14466	9.07948	7.19967	5.55459	7.98868	11.8742	9.95855	11.7436	7.36632	12.1053	10.8903	9.52356	11.0914	8.07682	6.16993	8.58496	12.8394	9.53138	11.4993	9.20212	10.6083	12.6963
TCGA-EM-A2CJ-01	Tumor	9.13955	12.375	4.45943	5.16993	7.74819	6.47573	8.71768	9.11894	4.80735	9.7039	7.80735	10.9901	12.3842	6.94251	6.16993	6.87036	13.1766	10.9578	6.06609	7.22882	7.93074	5.52356	9.23122	6.04439	11.1261	9.63481	6.53916	9.48583	7.01123	6.16993	5.45943	12.7942	8.82655	9.05257	5.04439	13.0676	10.9462	7.37504	10.3794	5.83289	6.64386	6.6865	13.7381	11.1306	11.9737	7.07682	10.5362	10.6519
TCGA-L6-A4EP-01	Tumor	9.68124	12.3853	15.7096	6.10852	6.87036	8.90388	11.0566	8.99718	4.9542	10.0112	7.48382	11.2186	12.3429	7.44294	13.4732	7.30378	13.4131	9.15482	6.49185	7.07682	7.44294	5.83289	11.3038	7.02237	10.1344	10.1472	8.49586	11.8692	7.12928	6.71425	7.29462	11.5971	9.24555	12.145	5	12.4553	11.4315	6.18982	10.1111	5.61471	6.61471	7.49985	12.7515	10.2633	11.1059	9.36851	10.8918	13.163
TCGA-DE-A0Y2-01	Tumor	8.82337	11.7797	16.0337	6.90689	6.83289	7.91886	9.62936	8.14466	4.75489	10.9708	8.93958	10.3641	14.413	8.30834	12.332	5.88264	13.8868	13.1399	7.11894	6.06609	8.03892	6.85798	12.0841	7.21917	10.584	11.1867	10.1774	12.3507	6.22882	7.33092	7.60733	13.2825	9.10591	11.8572	7.40939	13.3071	10.5859	9.0954	10.6671	9.81057	8.06609	8.02791	13.7567	9.13955	12.0053	9.09276	11.2515	13.6995
TCGA-EL-A4K7-01	Tumor	8.633	11.5172	13.3489	5.75489	6.83289	6.85798	10.4696	7.37504	4.90689	10.2981	7.63662	11.2586	11.9252	6.26679	12.9582	7	13.0807	8.87652	6.12928	5.04439	7.18982	5.72792	10.1254	6.24793	9.65464	8.34873	7.79442	12.1991	7.33092	5.35755	6.06609	11.92	8.47573	11.2414	3.32193	11.8838	9.96	4.39232	10.388	5.88264	6.2854	6.64386	12.5231	8.80735	10.6083	8.33539	10.6537	12.9642
TCGA-DJ-A2PQ-01	Tumor	8.24317	11.3875	12.5333	5.97728	6.44294	6.93074	9.71425	8.09276	4.52356	9.56796	8.15987	10.2228	13.1057	7.55459	14.7928	5.9542	12.9627	11.6488	4.70044	6.98868	7.18982	5.16993	9.64024	6.12928	10.7271	9.2738	7.15987	9.78627	5.70044	6.06609	5.83289	11.4351	8.77149	11.1228	5.64386	12.7243	9.77314	5	10.8345	6.37504	6.70044	7.18982	13.3907	9.80574	11.4853	7.62936	10.8811	13.8594
TCGA-EM-A3FP-01	Tumor	9.60918	11.1567	11.4873	5.61471	6.9542	10.3242	11.1941	10.2288	5.16993	10.4512	7.27612	11.5078	13.1343	9.43045	12.3115	5.93074	12.7797	10.7168	6.52356	7.88874	7.41785	5.35755	12.2606	4.80735	10.9944	10.1935	7.02237	11.0815	7.30378	6.49185	8.86109	12.9342	11.2174	11.1415	6.70044	12.2378	13.3803	8.06609	10.8463	6.06609	5.85798	9.90087	14.5894	12.475	11.5241	9.53138	11.0761	12.258
TCGA-BJ-A28W-01	Tumor	12.2597	12.0417	6.82018	8.12412	9.65464	13.5415	15.3038	10.1573	8.27146	11.1655	9.05257	11.4843	13.6119	10.1586	6.90689	9.33316	12.8744	8.31741	8.13443	8.59991	9.62022	7.74147	13.6982	7.91886	9.29692	11.1131	9.5216	11.4393	9.23122	6.06609	9.76487	13.0921	11.6502	12.9007	8.08215	11.9629	13.5884	11.9181	11.585	7.56224	6.88264	11.6298	12.6607	10.9794	10.5774	13.784	10.2491	6.14975
TCGA-EL-A3CL-01	Tumor	9.37069	12.4453	15.3958	5.2854	6.67243	7.7879	11.0934	8.78463	4	10.858	7.29462	10.7715	13.815	8.10852	10.9773	6.93074	14.1087	12.5953	6.16993	6.67243	6.89482	4.64386	10.7389	6.87036	10.6821	10.7048	8.47978	11.9901	6.79442	6.04439	7.41785	12.6724	9.3966	10.8305	7.22882	13.0803	11.1046	7.15987	11.1978	10.1836	5.88264	7.75489	13.2285	9.74483	11.849	9.78953	11.1248	15.6124
TCGA-KS-A4I9-01	Tumor	10.1202	12.0815	11.7309	6.26679	7.08746	9.53722	10.5167	9.2854	5.16993	10.6008	8.04985	10.9001	13.6458	8.93074	15.2942	6.78136	13.4507	11.4105	7.01123	7.16993	7.62936	5.67243	12.6319	6.52356	10.5275	9.60363	9.69697	11.163	6.6865	6.76818	7.43463	12.4479	9.61471	11.2485	6.49185	12.7226	11.4466	8.02237	11.6852	8.71425	6.71425	8.97728	13.2152	10.1624	11.4656	10.3542	11.2912	12.6454
TCGA-FY-A3I5-01	Tumor	9.47776	12.8834	10.7532	6	6.2854	10.1836	11.9607	9.30378	5.52356	10.6073	9.29232	10.952	12.6729	8.34873	5.80735	7	14.1062	12.1589	6.45943	7.81378	7.45121	5.9542	11.314	6.58496	11.1357	10.5206	9.2738	9.08746	8.08215	6.91886	7.91886	14.4449	10.0444	10.7356	7.48382	13.2751	11.3783	10.7389	12.0206	8.39232	6.33985	9.61287	13.4435	10.1898	12.3063	10.3219	11.5157	8.40088
TCGA-EM-A2CT-01	Tumor	9.69523	12.0868	12.163	8.51175	9.24317	7.18982	8.93369	9.08215	8.07146	11.6064	10.058	11.5122	13.0213	7.03342	11.8638	8.30834	13.8426	12.8694	3.32193	8.32643	10.1472	8.02237	9.34207	9.07948	11.2192	11.2592	7.49985	8.29921	7.97728	7.39232	6.12928	14.6256	9.11894	9.48583	7.65821	13.3319	10.8857	8.18982	12.7202	6.04439	9.15482	6.9542	14.7432	11.1013	12.2333	7.17991	11.9151	12.8317
TCGA-EM-A3AQ-01	Tumor	10.058	12.2119	16.408	5.49185	6.67243	8.65821	10.7457	9.95855	4.39232	10.5906	8.03342	11.3923	12.7764	7.9542	14.0942	6.70044	14.0069	11.2378	6.30378	7.44294	6.85798	4.16993	10.9381	5.45943	11.0735	11.1059	7.40939	9.41151	7.01123	6.18982	7.5157	12.5201	9.84235	13.0145	5.70044	12.5445	11.2958	6.32193	10.7398	7.15987	5.49185	7.9542	14.1766	11.736	11.9629	9.07414	11.3315	14.1785
TCGA-FY-A40N-01	Tumor	9.75489	12.8988	16.1078	4.85798	6.45943	9.93074	11.0519	9.1267	5	10.2467	8.26209	10.8416	14.0215	9.01123	12.2685	8	14.4741	12.5467	5.90689	7.12928	7.42626	5.08746	11.4486	6	11.3559	10.444	8.8392	8.05528	7.85175	5.90689	7.3837	12.6064	10.218	12.7434	7.31288	13.2015	12.0808	8.13955	10.3987	8.17991	6.24793	9.26913	14.0015	10.014	12.2703	9.18982	11.6904	13.2225
TCGA-EL-A4KG-01	Tumor	11.363	12.4404	12.25	7.78136	8.24317	10.314	11.683	9.41996	6.39232	11.1434	9.14466	11.6133	15.565	9.91886	14.8848	7.46761	13.5535	11.3061	9.95855	7.53138	8.90689	7.98299	13.3588	8.20457	10.5469	11.2088	10.9586	13.1265	8.45533	7.87036	8.48382	12.9578	11.3443	12.5634	7.48382	13.4652	12.7822	9.21189	12.596	8.83289	8.17991	9.96723	13.5066	10.1447	11.8455	11.1241	11.5873	12.6393
TCGA-EL-A3ZK-01	Tumor	10.0084	12.8973	11.6366	5.9542	7.61471	9.61287	10.8361	8.57365	5.97728	10.5206	8.61839	10.8009	14.1887	9.60177	10.9787	7.46761	13.9863	12.4717	8.07682	5.61471	8.16993	7.05528	12.2989	6.98868	10.6138	10.0293	10.6847	10.6457	6.04439	8.35755	8.30378	13.4629	11.0728	13.7628	7.56224	13.141	12.2095	10.0471	11.4429	9.32867	7.12928	8.93958	13.7065	9.69697	11.5627	9.63118	11.4336	12.7609
TCGA-DE-A2OL-01	Tumor	8.73471	12.9412	9.49586	7.2854	7.64386	5.32193	8.43879	9.59805	5.08746	10.4574	9.07682	11.7956	12.6593	6.10852	10.8719	7.57743	14.1491	13.2015	4.75489	8.18488	8.77808	7.33092	8.97154	7.29462	12.5732	9.77149	6.12928	10.2143	8.01123	8.2384	4.64386	13.8545	7.56224	9.71253	6.72792	14.062	9.47371	5.52356	12.5904	7.39232	7.52356	5.67243	15.0576	12.27	13.5372	6.30378	11.9965	12.2291
TCGA-EM-A22J-01	Tumor	9.30834	11.964	11.9618	5.90689	6.45943	7.18982	10.2784	9.44708	5.16993	10.6644	7.76155	11.1818	12.7861	7.97728	14.9082	5.85798	13.7821	12.588	5.49185	7.5157	6.52356	5.88264	10.4656	5.04439	11.1561	9.7364	7.25739	8.97441	5.83289	7.19967	8.10852	13.8634	10.0417	9.99152	8.25739	13.0358	11.2312	5.83289	11.8277	7.42626	5.49185	8.37504	15.1768	10.9607	12.0694	7.26679	11.3559	13.8796
TCGA-EM-A22Q-01	Tumor	7.90689	10.268	7.32193	4.32193	6.22882	6.32193	7.42626	8	1	6.26679	5.80735	8.99435	9.09803	5.32193	11.9076	5.55459	11.3298	6.70044	1	5.52356	4.45943	1.58496	7.31288	1.58496	7.92481	7.85798	4.70044	12.0768	5.61471	1	3	8.30834	6.89482	8.31288	1.58496	10.3509	8.99435	3	9.07146	2.32193	2	2.32193	13.1721	10.6689	8.59619	7.31288	8.73809	8.85798
TCGA-CE-A27D-01	Tumor	13.1994	12.6246	14.6536	8.47978	9.71081	13.1524	14.2191	11.1293	8.00562	12.0984	9.93517	11.6546	16.0691	10.6609	14.0879	8.82018	14.0168	12.4788	8.2854	10.2396	10.5167	8.52748	13.8653	8.76155	12.151	12.9611	9.40939	10.5962	10.7364	7.37504	9.72622	13.7247	11.8368	14.3997	9.84706	13.6754	13.5013	11.2639	13.9256	9.17493	8.73471	11.8734	14.6513	11.825	12.5866	12.8572	12.2556	14.5158
TCGA-BJ-A3F0-01	Tumor	9.32643	11.3151	5.24793	5.52356	5.93074	7.43463	9.15482	10.4512	4.85798	10.3151	7.96578	11.2113	12.0185	6.42626	11.032	6.04439	13.0391	11.032	4.32193	8.78463	6.14975	4.9542	9.71596	4.16993	11.4988	12.3015	6.06609	10.0375	4.70044	5.42626	4	13.5327	8.56605	9.76818	7.49985	12.1759	10.8368	4.16993	12.7928	5.67243	5.16993	6.08746	14.3053	12.7232	11.5807	7.49985	10.9432	9.52552
TCGA-DJ-A2Q0-01	Tumor	7.35755	11.3498	3.32193	7.02237	6.94251	6.39232	9.09011	9.37721	6.45943	10.9454	8.66178	11.6211	11.4414	7.40088	10.5488	6.85798	13.0881	11.8106	5.04439	7.85175	8.26209	6.79442	9.76155	6.9542	9.60177	9.76984	7.37504	7.65821	3.16993	6.88264	5.32193	15.4194	9.34207	9.35975	7.19967	12.4346	10.6138	6.82018	12.8021	6.40939	7.92481	6.91886	13.1043	11.5551	11.6027	7.05528	11.1344	9.55842
TCGA-FY-A3NP-01	Tumor	9.04439	11.8325	15.6998	5.16993	7.12928	6.56986	9.70217	9.67419	3.90689	10.4041	7.73471	11.8226	12.7063	7.31288	13.4402	6.12928	14.1944	13.0281	5.35755	7.65821	7.06609	4.24793	10.5275	4.45943	11.6321	10.2131	6.53916	9.30834	8.00562	6.32193	7.19967	13.3236	9.40088	9.77149	7.76155	13.1931	10.8074	5.16993	10.9166	7.52356	4.70044	7.55459	15.1117	11.744	12.5878	7.05528	11.851	13.7183
TCGA-DJ-A2Q3-01	Tumor	12.5651	12.3421	14.6361	7.83289	8.54689	11.6729	12.5824	10.1548	6.65821	11.2935	9.52356	10.9374	15.3711	10.4284	14.5482	7.34873	14.2214	13.4435	8.45533	9.52748	9.13955	7.39232	13.725	7.59991	11.5646	12.4605	10.0553	11.2064	10.8431	7.17991	9.73471	13.6783	11.5608	13.5139	9.85798	13.6979	13.0636	10.8146	14.2665	9.62388	8.30378	11.0821	14.4107	10.4189	12.4471	11.8956	11.9005	14.0795
TCGA-EL-A3CO-01	Tumor	12.8164	12.0815	8.59619	7.3837	7.72792	10.9039	12.1749	10.96	6.80735	11.5018	8.99718	10.4717	13.9042	11.0848	7.06609	6.45943	13.7664	12.3712	8.40514	9.86264	8.57365	7.12928	14.156	8.10329	10.5774	13.6473	11.2656	11.6078	10.8384	6.84549	9.72451	13.2992	11.5343	12.6502	9.03617	12.7906	13.8139	11.6434	13.6116	9.3966	8.70044	10.5294	13.8162	10.9322	11.87	11.7486	10.9801	9.85798
TCGA-DJ-A3VF-01	Tumor	13.9161	12.3875	14.1281	7.2854	8.19476	11.4722	12.1649	10.7707	6.6865	11.3794	9.47371	10.9858	14.2098	9.94251	14.0555	7.03342	13.9016	12.6264	7.5157	10.2703	9.11634	7.39232	13.169	7.52356	11.0661	14.0633	10.6528	12.8007	10.9787	8.0607	10.0701	13.4105	11.6786	12.7729	8.58871	13.54	11.9929	11.6887	16.9328	10.4998	8.41785	10.1059	13.7956	10.7108	11.8723	11.1085	11.4676	13.8318
TCGA-EL-A4JX-01	Tumor	11.1812	11.9263	12.774	6	7.63662	11.8773	12.2306	9.08481	5.97728	10.4969	7.96578	10.1059	15.2171	9.88722	10.9248	6.84549	12.6407	11.1592	7.87652	6.47573	8.07146	6.53916	13.6469	6.67243	9.54303	10.4336	10.4949	11.2204	7.85798	6.97728	8.87344	12.1668	10.7781	12.5644	8.35315	12.2685	13.027	10.2131	12.4841	9.63844	7.09803	10.8138	12.3185	8.21432	10.8533	10.8872	10.2912	11.4115
TCGA-CE-A482-01	Tumor	10.6046	13.6182	16.2782	7.64386	7.70044	8.92778	11.0761	10.0755	5.83289	10.8572	8.7039	11.3799	13.7602	8.56986	13.825	7.91289	14.5285	12.4197	7.40939	8.8857	8.71425	6.88264	11.1517	7.76818	11.6013	11.2814	9.03067	9.80896	7.06609	7.22882	7.36632	13.0975	10.1293	12.5665	7.20945	13.2786	11.9826	8.02791	13.9063	8.71081	8.30834	8.65821	13.6551	11.2276	12.0782	8.93369	11.7834	16.165
TCGA-DE-A69K-01	Tumor	9.62205	11.9084	14.8991	6.30378	7.08746	8.64386	10.7557	9.07948	4.52356	10.1228	8.28077	10.8727	14.6683	8.13443	11.8154	6.30378	13.9306	12.3589	7.79442	7.27612	7.81378	6.32193	11.4019	6.70044	10.8447	10.2586	7.40088	9.66711	7.91289	6.75489	6.91886	12.1389	9.82018	12.8849	7.50779	12.8361	11.1941	7.65821	11.0265	9.45943	6.98868	8.56986	13.4599	10.2527	11.6978	8.99435	11.3387	15.5263
TCGA-FE-A3PD-01	Tumor	10.5118	12.8218	16.3305	6.35755	6.96578	10.6448	11.6253	9.55267	5.45943	11.2234	8.38802	11.3332	14.4363	8.8392	14.2289	7.37504	14.0391	11.6156	7.56986	7.90087	8.2854	6.62936	11.2854	7.01123	11.8796	10.4325	8.44294	10.8258	7.71425	6.87036	7.87036	12.6582	10.8657	12.8903	6.91886	13.5463	12.3418	8.7039	12.5367	7.58496	7.49185	9.24079	14.1143	10.8392	12.2674	9.94544	11.7985	15.5578
TCGA-DJ-A2PO-01	Tumor	11.0573	11.937	14.2956	6.61471	8.07682	10.6466	12.1583	10.1228	5.90689	10.5401	9.05528	10.8258	15.1351	9.85487	14.5826	7.13955	14.3074	12.7192	7.45943	8.24317	8.25739	6.71425	13.229	7.01123	11.3471	10.5488	9.20945	9.07414	7.80735	7.93074	8.76487	12.6609	11.204	13.1463	9.02791	13.1181	13.1833	8.85487	12.9192	9.41574	7.80735	10.3049	13.9396	10.6284	12.3143	10.3772	11.461	14.477
TCGA-ET-A3BT-01	Tumor	11.2633	11.9837	12.7657	7.65821	8.33539	9.5157	11.6869	9.2503	6.37504	11.3526	9.48784	11.144	14.4202	8.49185	14.7925	7.45121	14.1794	12.3205	5.97728	7.82655	8.8392	7.37504	12.0566	7.85175	11.1523	11.1599	9	11.3734	7.74147	7.8009	7.59991	13.4061	9.79279	12.6457	6.6865	13.2699	11.1306	8.55075	13.0251	8.53916	8.43463	8.50383	13.9625	10.3805	12.2568	10.1935	11.7052	14.6058
TCGA-E8-A415-01	Tumor	11.638	13.3351	13.9361	6.56986	7.65105	9.68124	11.2981	9.90689	5.58496	11.0914	8.86419	11.0334	14.2305	9.29232	14.4068	7.67243	14.1268	12.5976	7.2384	8.64746	8.35755	6.87036	11.8963	6.97728	11.4762	12.2258	9.71425	11.6961	9.46557	7.88874	9.18735	13.4862	10.8162	11.823	7.2854	13.7489	12.2009	8.40088	11.8258	9.40514	7.27612	9.05528	14.1448	10.4126	12.4289	10.007	11.8944	13.1375
TCGA-FY-A3NN-01	Tumor	9.27146	11.6909	15.1749	5.67243	6.56986	8.6865	10.4009	8.48382	4.9542	10.7591	8.86419	10.5294	13.8378	9.20457	14.5895	5.20945	13.7594	12.9889	6.16993	6.45943	6.98868	5.85798	11.7924	6.18982	10.9758	9.39446	8.62936	8.87958	7.55459	7.37504	8.49985	13.0425	10.2312	11.0802	7.37504	13.1298	11.5845	8.9571	10.2444	8.5812	6.55459	8.88874	14.4259	10.255	11.8376	8.98584	11.7879	13.7751
TCGA-ET-A39J-01	Tumor	10.7985	11.4883	16.7429	8.01123	8.42626	7.29462	10.6636	10.3242	6.52356	11.0674	9.23601	10.7936	14.4394	7.70736	12.3123	7.27612	13.6811	12.2952	6.32193	8.82655	9.06878	7.26679	10.9181	8.44294	11.2597	12.6136	8.53138	11.7578	8.46352	6.9542	6.04439	12.8242	9.36632	12.1818	7.54689	13.3318	10.8525	6.88264	12.8956	8.09276	9.32193	7.62936	13.8164	11.5779	12.1799	8.18488	11.5784	14.1861
TCGA-DJ-A2PN-01	Tumor	9.80252	12.4312	14.036	6.52356	7.11894	8.65105	10.4767	9.85331	5.24793	10.9084	8.81378	11.0014	14.3791	8.26209	11.9614	6.78136	13.882	12.7877	6.39232	7.40939	7.39232	6.37504	12.2288	6.89482	11.0647	11.2697	9.36194	11.8281	7.39232	7.50779	7.18982	13.5458	9.29462	12.2482	7.37504	13.4488	11.158	7.90087	10.7415	9.53916	7.37504	8.47168	14.0071	11.1376	12.3188	9.31061	11.6991	13.1355
TCGA-EL-A3GV-01	Tumor	11.3185	11.6528	14.678	7.15987	7.54689	10.2372	11.188	9.50383	5.70044	11.1427	8.71768	10.4543	14.5146	9.72792	13.5471	6.79442	14.4263	13.0913	7.32193	8.09803	8.29462	6.52356	12.8644	7.3837	11.3106	11.1472	9.81057	9.81218	9.28077	6.96578	8.64746	12.7495	10.5755	12.332	8.54303	13.0658	12.2297	10.7541	13.1491	9.81378	8.02237	9.67419	13.9899	10.8329	12.2586	10.5187	11.5348	14.7692
TCGA-DJ-A4UP-01	Tumor	11.8553	12.6502	16.5734	7.26679	8.25739	11.3614	13.0097	9.73302	6.64386	10.7624	8.50383	11.3415	13.9269	9.52356	13.2922	7.86419	14.1585	11.8615	7.57743	9.17991	8.97441	6.89482	12.8449	7.46761	11.279	11.4481	9.28771	10.744	9.58871	7.59246	9.37287	12.7486	11.1649	12.4826	8.60363	13.3341	12.1649	11.4362	12.8823	8.77808	6.96578	10.3805	13.6821	11.3707	11.8138	11.056	11.4126	15.2021
TCGA-EL-A3GR-01	Tumor	11.8078	11.988	15.5806	6.59991	6.79442	8.5157	10.4231	9.59059	5.32193	10.3805	8.37069	9.98442	13.6099	8.56986	9.30606	6.47573	13.8488	13.1461	8.20457	8.20457	7.5157	5.83289	12.5899	7.64386	10.9866	12.6486	9.99859	11.6878	10.0293	7.01123	7.96	12.3699	10.2046	12.4179	8.08215	13.3845	11.395	9.41363	13.3548	9.95565	7.83289	8.69697	13.7108	9.95855	11.9458	9.46352	11.2258	13.9243
TCGA-FY-A3ON-01	Tumor	10.933	12.9566	14.1114	7.15987	7.93074	10.3049	11.8849	10.1972	5.80735	10.6804	8.87036	10.8297	14.465	8.9571	10.2958	7.59991	13.9556	12.4956	7.59246	7.87036	8.51964	7.11894	12.217	7.87036	11.3504	11.6738	9.71939	11.8595	9.01681	8.36194	8.633	12.8142	10.8842	13.0403	8.20945	13.7612	12.0583	9.19229	11.6913	9.28309	7.91886	9.7211	13.8522	10.7582	12.3578	9.97298	11.8341	13.691
TCGA-EM-A4FN-01	Tumor	10.5897	12.0399	14.8609	6	7.57743	10.2372	11.5784	9.54303	5.24793	10.5028	7.93664	11.6275	13.2709	9.16993	15.245	6.56986	13.4111	9.96434	7.30378	7.46761	7.93074	6.89482	12.6684	5.67243	10.0993	10.5784	8.98868	12.0035	7.3837	6.67243	9.21189	12.25	10.6519	12.3309	5.24793	12.7339	12.3261	8.23362	11.5527	6.91886	6.49185	9.25267	13.2824	10.6083	11.2831	11.0362	11.3276	13.1866
TCGA-EL-A3CW-01	Tumor	11.5358	11.8564	10.0154	7.40939	8.30378	11.42	13.1097	9.46352	6.80735	10.633	8.98299	10.5058	13.243	8.90989	11.8416	7.56986	13.4485	12.2758	6.79442	8.68299	8.82655	6.52356	12.3231	7.27612	11.102	11.3614	9.65284	10.0224	9.49985	6.62936	8.74147	12.8836	10.4522	11.3608	9.77479	12.8281	11.388	11.6389	12.7322	9.19722	7.70044	11.0815	13.7133	10.0265	11.807	11.6425	11.1306	11.0593
TCGA-EL-A4K4-01	Tumor	13.5738	11.2889	11.8796	6.06609	7	9.37721	10.7022	9.66534	4.64386	10.4707	8.90388	10.7985	14.2798	9.74147	11.8956	5.80735	13.8195	12.4722	7.15987	9.32867	8.26679	6.45943	13.1737	6.04439	10.3761	12.6366	9.40514	12.5906	10.2384	7.57743	9.03342	13.2808	10.4263	13.0042	7.03342	12.9509	12.8994	9.56415	16.0975	10.0993	7.01123	8.96867	13.2213	9.86882	11.7871	9.3443	10.7903	13.4468
TCGA-KS-A4IB-01	Tumor	8.60363	11.9933	14.9427	6.71425	8.07146	7.15987	10.363	8.48382	6	10.224	8.73809	10.7125	12.9721	7.62205	16.6244	6.75489	13.7599	11.6216	5.61471	7.18982	8.60733	6.79442	10.4676	6.96578	10.7065	9.2384	7.06609	8.20945	3.16993	7.09803	6.12928	12.2149	8.85487	11.956	5.97728	13.0189	10.29	6.42626	10.5236	5.85798	8.10852	7.49185	13.7556	9.83289	11.6729	7.55459	11.5656	13.7859
TCGA-DJ-A2PP-01	Tumor	7.08746	12.1134	11.3712	6.78136	7.39232	5.90689	8.46352	9.44708	6.24793	11.4168	8.96867	11.0934	12.7948	6.02237	11.7545	6.26679	13.526	12.8619	3.70044	7.76818	8.27612	6.94251	8.77479	7.34873	11.268	10.5594	6.78136	9.57554	4.70044	7.61471	5.16993	14.0642	7.87036	9.28771	8.20945	13.4051	8.73471	5.88264	11.2264	6.20945	7.2854	6.08746	15.5056	11.268	12.2656	5.88264	11.8297	13.4338
TCGA-E8-A2EA-01	Tumor	12.8013	12.5992	13.9831	6.61471	9.08746	12.1529	12.3625	9.91886	6.88264	11.0775	9.28771	10.5304	15.4381	10.813	12.7859	7.72792	13.2014	9.89633	8.83605	8.45121	9.14211	7.27612	13.7169	7.63662	10.5459	11.8357	10.2738	12.8256	9.48985	7.10852	9.33539	12.4934	11.8427	14.2237	6.76818	12.7391	14.2239	10.1241	13.8582	7.56224	8.22882	10.6129	13.1766	10.6917	11.3348	12.0021	11.0458	11.5043
TCGA-FK-A4UB-01	Tumor	9.10591	12.2204	12.9556	4.64386	5.42626	7.62205	9.46761	8.53138	3.45943	8.09276	6.42626	10.933	11.4661	7.01123	14.3214	6.40939	12.9826	9.44294	5.42626	8.14975	5.85798	4.58496	9.17493	5.55459	10.0782	8.53528	6.55459	10.1948	4.58496	5.72792	4.70044	10.0674	7.91289	11.4833	4	12.2231	9.42626	3.80735	12.0914	5.12928	5.64386	6.2854	12.708	10.3454	10.6357	7.33092	10.8642	12.4863
TCGA-ET-A40Q-01	Tumor	12.3641	12.906	14.0326	6.91886	8.01681	11.5353	12.2906	10.2715	6.14975	11.0307	9.19476	11.8142	15.2289	10.1674	16.4556	7.46761	13.8068	12.2073	8.5157	8.67243	8.86728	7.2854	13.9036	7.25739	11.4105	11.8719	10.236	11.7087	9.58684	8.85798	9.51964	13.2663	11.697	13.4106	7.8392	13.6177	13.4376	9.37938	14.0277	9.38802	7.46761	10.6812	13.9985	10.4062	12.3208	11.4263	11.8754	13.8514
TCGA-BJ-A45I-01	Tumor	12.3143	12.1652	12.5575	7.25739	8.01681	11.3696	12.137	10.1267	6.02237	11.0553	8.71081	10.7632	15.1514	9.57365	14.4796	7.57743	13.5946	11.5113	7.62205	9.11894	8.76818	7.03342	12.561	7.06609	10.3641	12.0199	10.3174	11.8142	10.058	8.18982	8.62205	12.7975	10.9744	13.4628	7.7211	12.9652	12.3021	9.64386	14.2184	8.88264	7.56986	9.79604	13.3648	10.6537	11.5043	11.0861	11.3359	12.3334
TCGA-E8-A436-01	Tumor	11.9458	12.8473	12.9166	6.80735	8.13955	10.8162	11.8285	9.93074	5.39232	10.7099	8.71425	11.0244	14.6241	9.77643	13.7641	7.62205	14.0979	12.2515	8.50779	8.59246	8.10329	6.70044	13.2424	6.53916	11.0147	12.0694	10.6366	11.7781	9.51373	7.55459	9.49185	12.9724	10.7599	12.6595	8.17991	13.3796	12.3608	9.66178	13.6649	9.9629	7.06609	9.88722	13.5244	9.97011	12.103	10.7871	11.5555	13.3315
TCGA-EM-A3AI-01	Tumor	10.8392	12.6715	4.32193	6.56986	7.54689	4.9542	8.37938	10.3934	6.12928	10.5469	8.9542	11.3038	11.6515	5.80735	6.20945	8.36194	13.9464	10.9498	3.70044	8.8009	7.96	5.80735	8.72451	6.62936	11.3426	10.2668	6.87036	8.42626	7.64386	6.33985	3.80735	12.7932	8.17493	9.07948	6.18982	13.1813	10.0539	4.80735	12.392	4.70044	6.9542	5.67243	13.9891	12.1513	12.1777	5.32193	11.3515	9.31288
TCGA-EL-A3TA-01	Tumor	12.1646	12.8773	14.9018	6.22882	7.27612	10.783	11.7317	10.8353	5.64386	10.568	8.21432	11.4231	12.9692	9.783	12.5632	6.82018	13.8229	11.1561	8.19967	9.04985	7.69349	5.52356	13.0969	6.2854	11.0403	12.1696	10.1724	11.807	9.25503	6.04439	9.11894	12.6497	10.9837	12.4974	7.40088	12.8619	12.6673	9.59619	13.0745	8.22882	6.52356	9.61102	13.6001	12.0637	11.9794	11.5411	11.4944	13.3178
TCGA-DJ-A13S-01	Tumor	9.29002	11.8053	14.4577	5.70044	7.33092	5.93074	9.84392	10.0782	5.72792	11.0035	8.47573	11.8603	12.9544	7.70736	15.401	6.40939	13.9873	12.438	4.9542	7.99435	8.67596	7.45121	10.1447	6.30378	11.5241	11.258	7.67948	8.40514	5.2854	8.24317	5.45943	13.9595	9.1472	10.2143	7.22882	13.4338	11	5.55459	11.8118	7.63662	6.22882	7.33985	14.6971	12.0485	12.1796	5.70044	11.6234	16.5554
TCGA-EL-A3H5-01	Tumor	13.7122	11.2767	10.0279	7.05528	8.00562	10.5718	11.0119	9.89026	6.85798	10.7177	8.05528	9.46964	13.5528	9.21432	13.4779	6.50779	12.3597	11.4163	7.74819	11.0133	8.55459	6.83289	11.5826	7.43463	10.0224	12.927	9.11634	11.6519	11.2003	7.14975	8.30834	12.1877	11.0417	12.544	8.21432	12.2216	11.5718	10.3696	16.7561	7.53138	8.15987	10.3197	13.4405	10.6321	10.9993	11.1668	10.7936	11.823
TCGA-E3-A3E0-01	Tumor	9.12928	11.8361	16.7784	7.18982	8.06609	9.09011	10.8106	8.83605	5.67243	10.7372	8.86419	10.5594	14.3974	9.09011	14.0551	6.96578	13.4197	11.8049	6.18982	7.22882	8.92778	6.9542	11.6069	7.34873	11.3399	10.0224	7.82655	9.70217	5.64386	7.7879	7.5157	12.6922	9.81218	12.5889	7.03342	13.06	11.8982	9.22159	10.8595	7.15987	8.05528	8.69349	14.0072	10.7254	11.7752	9.16239	11.6869	13.6985
TCGA-BJ-A3PU-01	Tumor	9.98584	11.6393	12.7356	6.02237	7.50779	10.858	11.1911	7.91886	5.32193	10.4615	8.14975	11.1144	13.5314	8.51964	15.5882	6.16993	13.3212	9.64205	7.75489	5.61471	7.36632	6.33985	11.9855	6.02237	9.98584	9.18982	9.35755	12.1023	7	7.46761	7.49185	13.4273	9.74315	12.5988	5.20945	12.4192	11.6627	7.72792	10.9586	7.07682	6.04439	8.74147	13.4365	8.93958	11.2204	11.0189	10.9418	12.3606
TCGA-EL-A3ZL-01	Tumor	10.9586	12.4388	14.2988	6.53916	6.80735	7.44294	9.78953	9.29921	5.2854	9.45738	7.54689	10.8154	11.9513	7.36632	13.9542	7.21917	13.7681	10.403	5.88264	8.55842	7.67243	6	9.99294	6.72792	10.4189	10.9513	7.77479	10.2981	7.42626	7.25739	6.32193	11.3902	9.09011	11.809	5.04439	12.6566	10.4357	6.85798	13.6019	6.58496	7.32193	7.39232	12.8449	11.9363	11.5053	8.43045	11.1273	12.8759
TCGA-EL-A4K0-01	Tumor	12.1283	12.6952	14.6098	6.74147	6.83289	9.41785	11.7237	9.10591	4.85798	10.7288	8.08746	10.8688	14.1202	9.40514	11.683	7.59991	14.3214	12.8657	7.87652	9.72792	7.99435	6.22882	12.2975	6.89482	11.5309	12.1908	9.71939	12.1447	10.3365	7.04439	8.77479	12.152	11.4681	12.0828	8.2854	13.6663	11.7427	10.5479	13.729	9.77808	7.33092	9.69697	13.6609	11.2479	12.1917	9.32867	11.5023	15.9344
TCGA-DJ-A2QC-01	Tumor	9.76818	11.6799	15.103	6.20945	6.52356	8.84862	11.9174	10.3287	4.24793	10.421	7.70736	11.403	12.7459	8.69697	14.2986	5.64386	13.561	9.77643	6.35755	7.86419	6.97728	4.39232	11.3636	5.24793	10.3998	10.7674	7.18982	10.2621	8.224	6.02237	7.79442	12.4592	9.8009	11.8853	5.72792	11.9244	12.1548	7.18982	10.128	7	4.45943	8.01123	13.2145	12.6987	11.2697	10.0808	11.0828	14.1628
TCGA-ET-A3BN-01	Tumor	9.15987	11.8692	15.9669	5.9542	6.59991	6.96578	9.64746	8.34873	4.70044	10.8416	8.6865	10.4263	13.9212	7.85175	12.2237	6	14.2708	13.2799	6.12928	6.26679	7	5.61471	11.4671	7.85175	11.0293	10.6202	10.0251	12.1649	7.21917	6.30378	6.94251	13.0093	8.79766	11.9869	6.71425	13.3106	10.2726	7.52356	10.1344	8.17493	7.61471	7.65105	13.9511	9.58871	12.0698	8.29462	11.4727	14.2577
TCGA-BJ-A0YZ-01	Tumor	10.9643	11.1293	4.32193	6.49185	7.08746	6.53916	8.9542	10.1749	4.80735	10.2912	7.87036	10.6733	12.2012	7.65105	4.16993	6.90689	13.1855	11.7095	4.58496	8.78463	7.48382	5.61471	9.98442	6.53916	9.75154	10.2336	7.75489	9.86728	7.6865	5.39232	6.56986	13.3533	9.49785	9.93664	7.2384	12.6858	11.2668	5.04439	11.7507	6.53916	7.03342	7.27612	13.8736	12.0046	11.2354	6.49185	10.9263	10.9972
TCGA-DE-A69J-01	Tumor	10.4696	12.411	15.8625	8.03892	8.56605	10.2288	11.446	9.38586	6.32193	11.4793	9.39017	11.2574	14.8441	8.81378	14.6409	7.12928	14.235	13.2447	7.54689	8.36194	9.09011	7.48382	12.1102	7.76155	11.2779	10.4263	9.33985	11.5994	9.50581	7.76818	8.89785	13.4667	10.6812	12.4956	8.07146	13.755	10.5981	9.81538	13.3333	9.89178	8.46352	8.83605	14.2607	10.1997	12.5331	9.82177	11.8313	14.2963
TCGA-E8-A416-01	Tumor	13.0444	12.9841	6.18982	5.88264	6.97728	9.64205	11.0028	10.0688	5.64386	9.54303	8.74819	10.9432	12.7145	7.22882	9.48784	7.26679	13.9991	12.4378	5.39232	10.1059	7.83289	5.55459	10.6027	6.37504	12.1951	13.1891	8.93369	12.0536	11.1724	6.14975	7.60733	13.0708	9.63662	10.9159	7.49185	13.905	10.1267	9.95128	13.3969	7.60733	6.75489	8.76487	14.3808	10.8009	12.431	9.79279	12.144	10.2633
TCGA-BJ-A2N7-01	Tumor	10.7764	12.4538	17.0048	5.61471	7.03342	7.53138	9.75656	8.76818	5.20945	10.4019	8.59246	11.3896	13.0899	8.52748	14.6462	6.44294	14.4525	12.3468	6.08746	7.67243	7.03342	4.9542	10.7731	5.75489	11.3641	10.7715	7.49185	9.94544	8.9571	5.72792	6.9542	13.893	9.85487	11.7707	6.49185	12.9685	11.4194	7.90087	12.3449	6.97728	6.44294	8.03342	14.721	11.4974	12.5953	8.224	11.9407	14.2028
TCGA-EM-A3OB-01	Tumor	8.51175	13.0522	16.8214	5.55459	6.76818	6.44294	8.62205	9.10591	5	10.4409	8.47168	11.5377	11.9385	6.58496	14.0425	6.67243	14.9637	12.1846	3.58496	7.74147	7.47573	4.70044	9.24555	5.78136	11.8669	10.3343	6.82018	9.33762	7.01123	6.75489	6.04439	13.5566	8.64024	9.65821	6.42626	13.6296	9.84862	6.9542	10.8711	4.70044	6.04439	6.04439	14.7176	11.6826	13.2211	6.53916	11.8929	15.8426
TCGA-DJ-A2Q2-01	Tumor	9.91139	12.3529	9.62022	7.15987	7.57743	9.32867	10.66	9.42626	6.44294	10.9263	9.39874	11.207	13.8696	9.16491	9.37938	6.89482	14.0307	13.1365	7.24793	7.65821	8.37504	6.06609	11.672	7.05528	11.4838	10.3072	8.76818	11.865	6.26679	6.98868	8.00562	14.2335	10.9506	10.7977	8.03342	13.5744	12.1302	10.7013	12.1299	7.76818	8.01123	9.50184	14.5997	11.1911	12.1341	8.83605	11.5925	10.2021
TCGA-BJ-A45F-01	Tumor	10.0154	11.9844	9.90238	4.24793	6.52356	7.64386	9.2854	10.2633	3.58496	9.96723	7.25739	10.9658	11.8638	7.53138	14.8529	6.2854	13.627	11.314	6.53916	8.34873	6.12928	4.70044	10.9366	4.70044	10.3966	11.1118	7.90689	8.39232	6.84549	6.30378	6.9542	13.0086	9.13955	10.3718	7.11894	12.5115	10.5793	6.79442	11.2491	6.55459	4.08746	7.46761	14.0466	11.5479	11.4435	8.51175	11.2402	13.1551
TCGA-ET-A39T-01	Tumor	9.29232	11.2192	12.0279	6.26679	6.9542	8.33539	9.77808	8.57365	4.9542	10.5934	8.70044	10.5245	13.762	8.06609	14.1424	5.35755	13.3284	12.2615	5.08746	6.94251	7.70736	6.79442	10.8178	5.61471	10.66	9.39446	7.24793	10.6421	4.52356	7.84549	6.91886	13.8267	9.21917	11.2402	6.45943	12.7768	10.633	6.9542	9.51175	7.30378	6.35755	7.96578	13.7442	9.60363	11.6917	8.52748	11.7846	12.562
TCGA-EM-A1YE-01	Tumor	10.1319	11.8708	4.24793	4.24793	5.93074	6.55459	8.39232	9.00282	2.80735	9.58308	6.94251	10.8765	11.4589	5.85798	8.39232	6.88264	12.2825	10.3998	4	8.09276	5.45943	3.16993	9.23362	3.80735	10.4419	9.25739	5.80735	8.63662	6.91886	3.80735	3.90689	12.3931	8.02237	8.62571	5.2854	11.9993	10.1059	4.58496	11.2796	4.32193	4.16993	6	13.1706	10.933	11.3554	6.39232	10.7549	7.77479
TCGA-J8-A3O2-01	Tumor	12.3834	12.7597	17.7423	7.2854	7.98868	10.6211	11.8757	9.56224	6.47573	10.444	9.04712	10.6636	13.8186	9.35975	12.0464	7.45943	13.6976	12.5529	7.7211	8.01681	8.62571	6.79442	11.9076	7.53916	11.5053	11.7912	9.46557	11.7078	10.4346	6.84549	9.18488	12.6504	11.3977	12.7611	8.06609	13.6795	12.1605	11.1978	13.5267	9.36194	7.91886	10.1874	13.8216	10.7599	12.3802	11.0741	11.5911	13.4661
TCGA-EL-A4JV-01	Tumor	8.14975	12.6497	13.8611	5.90689	7.15987	7.56986	9.49185	9.82496	4.45943	9.60548	7.59246	11.1351	12.1655	6.67243	14.1563	6.84549	13.8309	11.8929	4.70044	7.57743	7.53916	5.24793	9.58871	5.49185	11.1137	9.88417	7.14975	8.53138	4.39232	6.74147	6.42626	12.6531	8.47168	10.0768	7.33985	13.0615	9.79279	7.11894	11.3168	6.35755	6.33985	7.03342	14.1375	11.0512	11.9844	7.45121	11.5289	13.8564
TCGA-EM-A3SX-01	Tumor	8.9629	12.6709	12.2384	6.12928	7.24793	8.05528	10.5498	10.5651	4.58496	10.9396	8.11894	10.796	13.1586	7.74819	13.0415	7.30378	14.58	12.3401	5.52356	7.74147	7.27612	4.80735	9.97441	6.59991	11.4414	11.3542	7.34873	9.42836	7.19967	6.45943	5.67243	12.4229	9.82972	11.7198	7.36632	13.5183	10.8439	7.05528	11.656	8.81378	6.64386	7.70044	14.0525	12.3052	12.4189	8.49985	11.7275	14.9887
TCGA-DJ-A2Q5-01	Tumor	12.3915	12.7026	15.8963	8.45533	9.12153	12.3824	13.7066	10.5479	7.62205	11.6161	9.66178	11.2703	15.5155	10.3663	14.1612	8.48784	14.318	12.8719	8.23362	9.12153	9.94691	7.85798	13.6125	8.35315	11.4707	11.6142	9.61839	10.5068	10.3253	7.56224	9.45121	12.7791	11.9046	13.879	9.50779	13.5043	13.6431	11.0587	13.4332	9.63481	8.59991	11.4357	14.0928	10.7756	12.3219	12.2438	11.6519	14.8043
TCGA-DJ-A3VG-01	Tumor	10.3663	12.9054	15.3007	5.67243	6.42626	8.18488	10.0954	10.0154	4.52356	9.84235	7.77479	11.5206	12.0812	6.94251	12.5915	7.17991	13.9155	11.5831	5.67243	9.04166	6.80735	4.39232	9.93958	5.88264	11.6133	11.446	7.26679	10.3859	8.02237	6.26679	6.83289	13.0387	9.16993	9.95855	8.06609	13.083	10.8146	6.91886	12.2912	5.83289	5.83289	7.45121	14.3453	12.1849	12.3024	8.19476	12.0918	12.5078
TCGA-ET-A39S-01	Tumor	11.4215	11.8704	15.0172	5.9542	6.9542	9.79928	10.9337	10.2819	5.12928	10.5746	8.36632	10.7773	13.3715	8	12.9638	6.10852	14.0097	12.0244	5.42626	8.35755	6.88264	5	10.9106	6.33985	10.9054	11.7752	8.43045	10.941	9.22641	5.55459	6.88264	12.6733	9.40514	12.2735	6.78136	12.9769	10.9542	8.55459	12.2192	8.29002	6.04439	7.45121	13.8464	11.1861	12.0189	8.90087	11.2662	14.8391
TCGA-EL-A3ZR-01	Tumor	8.36194	12.9742	15.1943	6.82018	8.14466	6	8.5812	9	6.65821	10.3004	8.71081	11.5328	11.7636	5.64386	14.9702	7.90689	14.1478	11.4868	3.80735	8.12928	9.39874	6.91886	8.66534	7.33092	11.3875	9.51373	6.50779	9.0634	5.58496	7.05528	6.10852	13.1796	8.21917	8.7211	6.08746	13.384	9.44087	5.08746	11.3106	5.24793	8.17493	5.55459	14.2065	11.3482	12.5003	5.85798	11.6515	14.6575
TCGA-CE-A485-01	Tumor	12.7264	13.3092	14.69	8.12928	8.20457	10.0593	11.5299	11.0614	7.20945	10.933	9.21432	11.0417	13.3329	9.02237	11.8688	8.01123	14.1256	12.2621	8.74147	9.74651	9.24317	7.2384	12.2851	8.55075	11.4194	12.5282	9.55651	11.4727	10.4707	7.45943	8.39232	12.8041	11.2216	11.9385	8.33985	13.3786	11.9697	9.224	15.4617	9.13699	8.97441	9.38154	13.4704	11.7194	12.0067	9.89785	11.6266	14.92
TCGA-EM-A3AR-01	Tumor	12.605	11.952	15.5698	6.30378	7.32193	8.74819	10.242	9.56033	5.32193	10.1812	8.67948	10.7004	13.2521	8.20945	10.7372	6.04439	13.3392	12.3942	6.16993	9.16239	7.65105	4.90689	10.5868	6.33985	11.819	12.8023	7.34873	10.6777	10.5028	5.35755	7.26679	12.6314	9.75656	11.8807	7.41785	12.9318	10.3454	9.61471	13.7314	7.10852	7.14975	8.2384	14.2052	10.7305	12.0947	8.8857	11.6777	12.6454
TCGA-EM-A2CM-01	Tumor	7.47573	11.4481	9.69697	6.56986	7.65105	6	9.16742	7.76818	5.70044	10.1254	7.98299	11.1066	11.809	7.25739	13.3151	6.26679	13.1729	11.3691	4.08746	5.55459	8.43045	7.46761	9.62388	6.52356	10.633	7.56224	7.01123	8.633	3.45943	7.77479	6.16993	13.6778	8.75822	11.3454	5.39232	12.5887	10.2095	6.30378	10.2119	5.58496	7.02237	6.74147	13.772	9.783	11.6715	5.32193	11.0647	12.8646
TCGA-DE-A3KN-01	Tumor	10.4522	12.7402	14.8801	5.83289	6.32193	8.57743	10.3761	10.4346	3.45943	10.5304	7.93074	11.5479	12.9551	7.47573	13.6739	6.6865	14.4185	12.5708	6.04439	8.60733	6	4	10.1137	5.42626	11.4341	10.7781	7.79442	11.0028	8.46352	6	7.53138	12.5122	9.13186	11.8246	7.49185	13.3482	8.97441	8.46352	12.4448	8.16993	5.2854	7.40939	14.0289	11.7112	12.1771	8.13443	11.4486	15.7598
TCGA-FE-A238-01	Tumor	9.9263	12.3775	13.6161	8.7879	8.91588	10.021	11.0954	9.57743	7.24793	12.1137	9.64386	11.1805	15.0051	9.26913	14.9944	7.74819	14.0465	12.5095	7.45943	8.07682	9.49985	8.224	12.118	8.47573	10.6303	11.0641	8.9571	10.9844	9.77643	7.70736	7.74819	13.4964	10.4471	11.4752	7.20945	13.3119	12.0765	9.58496	12.5901	8.81698	8.90989	8.62936	13.8154	11.1383	12.4785	10.0417	11.2198	13.7851
TCGA-DJ-A3UV-01	Tumor	12.2729	12.9161	15.9189	7.86419	8.46761	10.3498	11.4136	10.1111	7.13955	11.1364	9.32867	11.4099	14.4149	9.32193	13.6654	8.08215	14.0392	12.4666	7.17991	9.56415	9.62205	7.59246	12.0451	8.19967	11.8333	12.5018	8.67596	10.584	9.91289	7.10852	7.83289	13.0761	10.7814	12.6099	7.81378	13.4724	12.2889	9.57932	14.677	8.35755	9.19229	9.14975	14.0979	11.395	12.349	9.60918	11.6609	15.0841
TCGA-ET-A25M-01	Tumor	10.268	10.3072	13.0126	5.42626	6.24793	7.18982	9.16491	8.224	3.70044	9.01123	7.17991	9.72451	12.5392	6.97728	13.9987	5	12.744	11.5784	5.35755	7.19967	6.70044	5.39232	10.1421	5.70044	9.47776	10.4284	6.80735	9.78627	8.00562	6.06609	5	11.6325	8.19967	10.6636	6.37504	11.4778	9.07414	6.55459	13.5733	7.56986	5.97728	6.75489	12.169	9.49185	10.9737	7.40939	9.80252	12.4891
TCGA-EL-A3N2-01	Tumor	10.7065	12.5934	14.9595	6.90689	7.19967	9.62205	10.3674	9.29002	5.49185	10.5008	9.31515	10.8138	14.4705	8.58871	15.1498	6.47573	14.1957	12.82	6.67243	7.67948	7.88874	6.44294	11.8619	6.70044	11.3886	10.8626	10.1408	9.99152	8.49985	7.33092	7.5157	12.7877	9.83447	13.2309	8.27146	13.334	10.4041	9.29002	13.4533	8.24317	6.39232	8.69	13.9804	9.82177	12.2981	9.72622	11.776	14.3819
TCGA-DJ-A4UW-01	Tumor	13.0434	12.3537	15.6931	6.44294	6.89482	9.84706	11.2264	10.1497	6.06609	10.568	8.04985	10.9144	13.1435	8.57743	13.327	7.12928	13.9649	11.5522	6.08746	9.83447	8.14466	5.9542	12.059	7.2854	11.1111	12.9518	8.5812	11.7372	11.0444	7.04439	8.47978	12.7041	10.0688	12.2435	6.78136	12.7383	10.3707	9.87191	15.0318	7.59246	7.48382	9.07948	13.8148	12.3877	11.5939	10.1824	11.4998	14.0201
TCGA-EM-A1CV-01	Tumor	9.23122	12.8043	16.315	7.06609	7.93664	8.16491	10.8345	9.55842	5.55459	11.0934	9.38586	11.1712	14.3464	9.19967	14.8501	7.17991	14.9614	13.7633	7.14975	8.36632	8.22882	6.55459	11.8556	7	12.1312	10.4252	8.98868	8.90087	7.99435	6	7.34873	12.7343	9.78627	12.0987	7.85175	13.7194	11.3696	8.19476	12.1026	8.64746	7.92481	8.50779	14.614	11.5328	12.8988	10.1699	12.0941	15.8575
TCGA-FY-A3R8-01	Tumor	11.7989	13.0307	14.7617	7.24793	8.0607	10.2958	11.3799	10.0875	6.30378	11.2282	9.36851	11.1874	14.086	9.79442	14.5296	7.45943	14.1899	12.7123	8.48382	8.32193	9.02791	7.45943	13.3508	7.8009	11.4136	11.7347	10.23	10.9091	10.0471	8.19967	9.13699	13.2326	11.0694	12.4176	7.97728	13.5383	12.7017	9.71939	13.8178	9.93369	8.53138	10.255	14.1595	10.5546	12.1335	11.3134	11.9458	14.7999
TCGA-EM-A4FO-01	Tumor	12.4823	12.5367	12.6214	7.75489	8.97728	12.5847	13.833	11.2101	7.33985	11.5367	9.23362	11.5594	14.5709	10.3945	13.177	8.17493	13.7941	11.5216	8.10329	9.63118	9.67419	7.88264	13.6185	8.35755	11.0341	12.8591	10.224	11.0244	10.5245	7.40939	9.37069	13.1198	11.9912	13.0381	9.26444	13.1298	14.3728	11.3756	13.7269	9.42836	8.18488	11.7326	13.6101	11.8537	11.8517	12.0711	11.374	13.7861
TCGA-KS-A4ID-01	Tumor	10.3729	11.8727	11.0546	6.67243	7.91886	11.4476	12.1383	9.62571	6.10852	10.4727	8.0607	11.0835	14.3447	9.9542	12.7455	7.47573	12.7869	10.4696	7.08746	7.01123	8.77149	7.52356	13.0276	6.96578	10.4305	10.0112	9.76984	9.91588	6.24793	7.83289	8.44294	12.4931	10.9121	13.2889	7.8009	12.6337	13.3566	8.86109	10.84	7.75489	7.62936	10.6457	13.3888	10.5469	11.0485	10.6883	11.2414	11.4691
TCGA-EM-A22M-01	Tumor	10.8033	11.7385	14.3602	6.93074	8.18488	11.9121	12.4638	10.1293	5.72792	10.3663	8.47573	10.8033	14.402	9.90839	13.3368	7.25739	13.2059	10.5527	8.67948	7.90087	8.24793	6.61471	13.4735	6.90689	10.3399	10.7574	9.36413	9.46761	8.93074	6.18982	9.58684	12.2594	11.1966	13.6388	8	12.3772	14.1071	8.59619	12.5505	8.65464	7.06609	11.1157	13.0797	10.3185	11.2491	10.9462	10.7838	13.7933
TCGA-EL-A3H3-01	Tumor	11.6303	11.0348	15.7923	7.07682	7.87652	11.1972	11.5722	9.49586	6.53916	11.6944	8.55842	10.341	14.8286	10.3004	13.6527	7	12.7816	11.9751	7.90689	7.7211	9.01123	7.16993	12.638	7.34873	11.1183	10.7515	8.25267	7.7879	7.85175	5.75489	9.71253	12.8769	12.2324	14.0392	8.97441	12.8665	13.2237	11.163	11.9344	7.5157	8.45943	11.0881	14.4979	9.74819	11.7478	10.7056	11.2485	14.5628
TCGA-BJ-A2NA-01	Tumor	11.1941	12.0765	13.605	6.84549	7.96578	9.6865	10.9359	10.0238	5.52356	11.0444	9.08481	11.0828	14.9309	9.50383	14.2312	7.10852	13.9502	12.5223	7.03342	8.15482	8.36194	7.33092	12.1929	6.97728	11.0593	11.9604	9.91886	11.6257	9.21432	7.59991	7.85798	13.035	9.36194	12.9309	7.90087	13.2076	11.819	8.17493	12.3542	9.21917	7.90087	9.40301	13.919	10.6653	11.9766	10.0498	11.7727	13.5892
TCGA-DJ-A2PX-01	Tumor	11.9658	12.462	15.0463	7.59991	8.40514	12.0694	12.7202	9.88264	6.49185	10.9337	8.96578	11.1007	15.038	10.3696	13.3938	7.85798	14.147	12.4724	7.6865	9.39874	8.89482	7.33092	12.8865	7.65821	11.815	11.4548	9.90689	9.74315	9.41996	7.17991	9.29462	12.7465	11.8162	13.3109	9.26679	13.3313	13.8196	11.4843	13.111	8.74483	8.29002	11.2866	14.409	12.1059	12.4419	11.4019	11.9244	14.5067
TCGA-ET-A25N-01	Tumor	8.81698	11.5971	17.0842	5.75489	6.50779	7.98299	10.275	8.18488	4.64386	11.1059	8.21917	9.70044	13.909	8.84549	11.29	5.08746	13.8293	12.9699	7.21917	7.04439	7.16993	4.9542	11.5541	7.32193	10.3432	10.933	9.79604	11.0161	8.23362	5.80735	6.84549	12.7748	9.64024	12.6138	7.5157	13.0733	11.2744	9.20212	10.6636	8.29002	7.18982	8.7879	14.1485	10.3652	11.4702	9.20212	11.1376	14.1536
TCGA-DJ-A1QQ-01	Tumor	10.9851	12.5162	14.9242	7.17991	7.52356	8.8392	10.3554	9.86109	5.35755	10.8017	9.08215	10.6129	13.9561	8.37938	11.4579	7.06609	14.0049	13.0995	6.30378	8.33539	8.29921	6.53916	12.2877	8.49185	11.1176	11.8761	8.58496	11.605	9.81858	6.50779	7.03342	12.7026	10.021	12.5606	8.35755	13.1116	11.4263	7.61471	13.8862	9.00562	8.61471	8.81057	13.6977	10.3476	12.4278	8.69	11.585	14.1823
TCGA-DJ-A3UP-01	Tumor	8.67948	13.0126	17.8858	6.93074	7.57743	8.76818	10.3083	9.35755	4.90689	9.94837	8.01681	10.9951	13.8091	8.35755	12.0761	7.43463	14.3353	12.6099	6.24793	8.07682	8.23362	6.16993	11.1254	6.49185	11.9844	10.973	8.07682	8.07146	9.48784	6.79442	6.62936	12.8899	10.2609	11.6133	6.6865	13.4047	12.0788	8.37504	12.1911	7.3837	6.93074	8.12412	13.9525	11.2981	12.5309	8.50779	11.9873	14.8649
TCGA-EM-A3OA-01	Tumor	9.23122	12.7599	11.3691	6.9542	7.77479	8.29462	9.75656	9.63118	6.91886	11.6087	9.2738	12.6481	13.3795	6.90689	13.5369	7.40939	13.9706	12.5071	4.85798	7.75489	9	7.08746	9.76487	7.30378	12.0674	9.82337	6.91886	10.2384	5.88264	8.04985	6.44294	14.8685	8.84862	9.94544	6.80735	13.7799	10.2691	7.10852	11.2384	5.52356	7.63662	7.87036	15.2838	12.611	12.7595	8.17493	12.5957	12.2547
TCGA-DJ-A2PY-01	Tumor	10.8918	11.0112	13.7175	6.91886	7.59246	9.16742	10.1472	8.40088	4.90689	10.2312	8.2384	9.49785	13.4612	8.62936	13.6385	5.9542	12.7421	11.9278	7.45943	8.11894	7.99435	6.67243	11.3032	7.05528	10.3761	10.3587	8.8857	10.6662	8.55842	6.75489	8.00562	12.0427	9.93369	11.656	7.43463	12.6319	11.158	9.83605	14.2521	8.07682	7.97154	9.19967	13.1693	9.18488	11.2282	9.72962	10.9263	12.6119
TCGA-DJ-A3UK-01	Tumor	10.3934	13.1346	15.0452	6.65821	7.60733	8.63662	10.8918	9.48382	4.85798	10.6439	8.3443	10.796	13.6522	9.32643	13.4606	8	14.6144	12.7736	6.56986	8.37504	7.74147	5.67243	11.764	6.65821	11.5058	10.4357	8.9571	9.10329	7.93074	6.30378	7.47573	12.3038	10.1548	12.4886	7.37504	13.4261	11.7087	8.91886	11.944	9.25267	7.13955	8.56605	13.9322	11.5304	12.6439	9.81218	11.8142	15.0928
TCGA-EL-A3CP-01	Tumor	10.9403	12.032	13.3479	6.44294	6.2854	8.35755	9.96434	9.40514	4.32193	10.098	8.39232	10.6768	14.027	7.14975	14.1643	6.52356	14.2831	12.9185	4.58496	8.01681	6.84549	4.08746	9.87652	6.49185	11.4984	10.825	8.61839	10.0914	9.87036	5.16993	6.32193	12.1222	7.98299	12.4411	7.5157	13.2544	8.34873	6.42626	13.2399	9.13443	7.20945	7.74819	13.9331	10.1687	12.3815	8.56986	11.7043	13.674
TCGA-DJ-A13W-01	Tumor	9.0607	12.3907	4.08746	4.16993	5.32193	8.65464	9.21189	8.74819	4.58496	8.12928	5.75489	10.9922	9.5216	5.78136	8.00562	5.88264	12.6207	8.74819	5.08746	7.49185	6.40939	5.08746	8.50383	4.08746	9.99294	6.70044	5.75489	10.3966	4.70044	4.70044	5.32193	10.3049	7.9542	9.74147	5.20945	11.0607	9.11894	5.55459	11.1183	4.58496	4.64386	6.55459	14.0145	10.6202	11.1504	8.01681	9.68299	7.77479
TCGA-J8-A3YD-01	Tumor	10.8447	12.4564	13.9378	5.58496	7	7.87652	10.043	9.2854	5.08746	10.5187	8.72451	10.8202	12.6806	7.31288	13.8813	6.80735	13.7751	12.1724	5.24793	8.0607	7.87652	5.75489	10.6083	6.40939	11.3902	11.6944	8.08215	10.3083	8.47573	6.98868	6.52356	13.3305	8.8009	10.098	6.91886	13.2809	9.97728	7.6865	11.8899	7.54689	6.59991	7.2854	14.0118	10.8025	12.1453	9.16239	11.6935	12.512
TCGA-EM-A3AL-01	Tumor	10.7271	12.6722	5.04439	7.35755	7.45121	7.13955	9.2503	11.0875	5.9542	11.3399	9.08215	11.6591	12.4956	6.62936	9.04712	7.74819	13.4971	12.3024	4.85798	9.51373	8.59246	6.80735	9.84862	7.80735	12.1235	10.014	7.75489	11.0895	3.70044	7.98299	4.80735	13.971	8.7211	10.4073	7.91886	13.4737	10.5078	6.87036	14.0586	7.14975	8.0607	7.37504	14.6728	13.0291	13.0016	7.14975	11.8285	10.9922
TCGA-CE-A13K-01	Tumor	9.224	12.1261	16.0103	6.32193	6.88264	9	10.446	9.86573	4.64386	10.4919	7.86419	11.1402	13.2369	7.26679	13.975	6.72792	14.1669	12.1131	6.22882	8.11374	7.52356	5.80735	10.683	6.61471	11.3264	10.9256	8.11374	10.1485	6.50779	6.52356	7.48382	12.03	9.33985	11.9683	7.52356	12.8825	10.1886	7.72792	12.4901	7.37504	7.17991	7.77479	13.5844	11.1573	11.9129	8.60363	11.2192	15.6316
TCGA-BJ-A45C-01	Tumor	9.0954	12.5051	9.87344	4.85798	6	5.35755	7.79442	9.41574	4	8.14975	8.12412	11.1643	11.8933	4.85798	6	7.36632	13.8067	11.8757	2.32193	7.73471	6	2	7.82018	4.58496	11.2282	10.4367	7.03342	11.7142	7	4.58496	3.32193	12.2366	4.9542	10.0042	5.42626	12.8168	7.49985	3.32193	10.4615	5.78136	5.08746	4	13.825	10.9972	12.4128	5.16993	11.7074	10.0417
TCGA-DJ-A13X-01	Tumor	10.6366	12.1341	14.9253	6.18982	7.21917	8.51175	11.102	9.71425	4.58496	10.375	8.57743	10.8065	14.6496	8.58496	14.2139	6.42626	14.5656	13.2896	5.70044	8.64024	7.13955	5.35755	12.0475	6.55459	11.3421	11.9744	8.26679	9.51175	8.87958	7.13955	7.59246	12.6542	9.79279	12.4294	8.60363	13.2818	11.5826	8.55459	12.2682	9.37069	6.44294	8.84862	14.1761	10.8918	12.4821	8.93958	11.744	15.2795
TCGA-FK-A3SD-01	Tumor	10.115	12.5978	3.45943	4.08746	5.70044	5.16993	7.71425	9.12928	3.45943	10.3707	7.06609	10.9091	11.8384	5.9542	5.80735	6.55459	12.5245	10.6046	3.70044	7.7211	6.42626	3.70044	8.07682	4.24793	11.0668	9.63844	6.02237	8.97154	6.96578	4.85798	3.90689	13.6	7.75489	9.26679	4.08746	12.8798	10.8903	4.39232	11.4671	4.39232	4.08746	4.9542	14.1351	11.7078	11.9399	6.37504	11.4242	9.23362
TCGA-MK-A84Z-01	Tumor	8.96	12.2255	14.1178	4.90689	6.2854	6.79442	9.12928	9.58308	4.16993	9.86882	6.76818	10.9958	12.513	6.32193	13.1875	5.88264	13.2181	10.9723	4.80735	8.25267	6.6865	4.64386	9.1267	4.90689	10.4136	10.8368	6.26679	8.59619	6.94251	6.78136	6.49185	12.1914	8	9.32418	5.85798	12.6452	9.50978	6.20945	10.9672	5.45943	4.90689	6.42626	13.6204	12.0515	11.3026	6.9542	11.0539	13.3815
TCGA-H2-A422-01	Tumor	8.19476	12.811	13.8495	5.58496	6.6865	7.84549	9.47978	8.10852	4.70044	10.6175	8.18982	10.792	13.8646	8.26209	13.9342	7.02237	14.4083	12.9901	7.2384	5.42626	7.49985	5.90689	11.7478	6.10852	11.0244	10.8711	9.99859	11.1176	5.12928	7.17991	6.59991	13.2351	9.31967	12.0641	6.87036	13.294	10.3696	8.05528	9.34207	8.52356	6.20945	8.01123	13.7406	9.2503	12.1984	9.2854	11.5043	12.887
TCGA-EL-A3CN-01	Tumor	11.1867	11.3772	12.3435	6.90689	8.08746	11.4003	11.9046	9.44708	6	11.0815	9.12153	10.5565	15.905	9.61655	13.1015	6.35755	13.2384	12.3473	7.30378	7.94837	8.69	7.22882	12.985	7.09803	10.9091	11.7241	9.62571	11.374	9.01959	7.63662	8.26679	12.7973	10.7863	13.9998	8.52748	12.795	12.5543	10.2131	13.8267	9.53333	7.65105	10.0458	13.603	9.2384	11.7035	10.5651	11.2252	13.4757
TCGA-EM-A3FJ-01	Tumor	11.5536	12.5041	14.6253	6.74147	7.55459	9.63662	11.2198	9.40939	5.61471	10.6348	8.55842	11.2952	14.008	8.62205	15.2196	7.25739	14.4102	11.9965	6.6865	8.17493	8.04985	6.33985	11.4543	6.88264	11.431	11.2556	8.48382	10.7616	9.70563	6.87036	7.8392	12.2577	10.1331	13.2096	7.08746	13.3837	11.4331	7.35755	12.8341	7.86419	7.44294	9.25739	14.1748	10.9374	12.1963	10.4522	12	14.3013
TCGA-CE-A3ME-01	Tumor	9.94105	12.1693	13.0885	7.13955	7	9.15735	10.5226	9.18239	5.72792	10.8826	8.46352	10.7482	14.3106	8.40939	12.8961	6.65821	13.6559	12.1724	6.35755	7.24793	8.29002	6.85798	11.5191	6.55459	10.8001	11.0967	8.45121	11.0539	7.67243	7.87652	7.6865	13.0578	9.45738	11.8788	6.44294	12.8773	11.0721	7.15987	11.1421	8.27146	7.26679	8.17991	13.6037	10.0168	11.8784	8.99152	11.4414	12.7787
TCGA-BJ-A45E-01	Tumor	12.1592	11.4404	3.70044	7.02237	6.97728	12.8254	13.2863	10.23	6.37504	10.5613	8.51964	10.5641	14.5863	10.9091	7.84549	7.02237	12.7499	10.4988	7.8392	8.85487	8.33092	6.83289	14.0681	7.07682	9.60177	12.097	10.0265	9.90689	9.75489	6.79442	9.93517	12.8863	11.6389	13.2084	9.14975	11.8396	14.5803	11.2186	14.1628	9.57554	7.75489	11.3531	12.2787	10.2538	10.8154	11.5028	10.1137	7.37504
TCGA-DJ-A2QA-01	Tumor	11.6225	11.2076	13.2297	5.61471	7.53916	7.88264	10.2715	9.33092	4.16993	9.26913	7.59246	10.633	12.041	6.90689	14.6428	6.10852	12.7555	7.61471	5.78136	7.70044	6.49185	3.58496	10.1935	4.16993	9.18735	10.6366	6.26679	11.8325	7.70736	4.52356	6.18982	11.4502	9.13186	11.6667	3.16993	11.2609	10.9513	6.32193	11.6188	5.55459	4.75489	6.30378	12.8252	11.5882	9.73302	9.44294	10.0941	12.1852
TCGA-FY-A3WA-01	Tumor	9.18982	13.7788	7.77479	5.70044	7.02237	7.37504	9.38802	8.74819	4.24793	10.623	9.37504	10.8106	12.9261	7.05528	6.84549	6.24793	14.8747	13.6014	5.70044	6.44294	7.33092	4.08746	9.85175	6.91886	12.2291	9.89785	7.8392	7.35755	5.55459	5.52356	5.20945	12.1577	7.70044	11.2744	7.11894	14.6452	9.25974	8.44708	10.3498	7.27612	7.08746	8.01123	14.5148	9.77972	13.1012	7.97728	11.239	9.76321
TCGA-EM-A2CK-01	Tumor	6.74147	10.988	14.223	3.32193	6.18982	6.61471	8.35315	8.44294	3.45943	8.73809	6.61471	10.007	11.2912	5.9542	12.775	5	12.6122	10.9462	2.80735	6.52356	6.14975	4.24793	8.50383	4.39232	10.341	8.47168	5.35755	7.56986	3.58496	5.90689	4.24793	11.5594	6.9542	9.15735	6.62936	11.6129	8.36194	2.80735	9.71939	4.45943	3.90689	6.02237	13.3467	9.78627	10.9454	6.24793	10.4737	11.2088
TCGA-EL-A4K1-01	Tumor	11.6777	11.733	11.4424	6.24793	6.18982	9.34651	10.6926	9.92184	4.80735	10.3912	7.66534	11.0941	13.0018	8.27612	16.1469	6.06609	13.2099	10.4615	6.74147	8.224	7.03342	5.58496	11.4974	5.80735	10.1923	11.6096	9.25267	11.9046	8.90388	6.37504	7.76155	12.118	9.77149	11.6165	6.47573	12.444	10.5536	6.52356	12.4878	6.87036	6.2854	8.47978	13.0967	11.188	11.1693	9.91139	11.2473	11.8061
TCGA-EM-A3FN-01	Tumor	9.6865	11.528	4.64386	4.45943	5.9542	7.10852	7.71425	8.88264	4.52356	10.4564	7.69349	10.6909	10.9016	6.83289	5.67243	6.56986	12.1586	9.77643	3.70044	7.88874	6.76818	2.58496	8.9571	4.52356	10.7194	9.47573	6.61471	9.47371	4.90689	5	4.16993	12.9037	8.17493	8.59991	4.32193	12.2333	10.2842	4.52356	11.6609	3.16993	5.45943	6.39232	14.4146	12.3429	11.6551	6.98868	11.0761	9.21675
TCGA-EL-A3CM-01	Tumor	12.7017	11.4019	13.3884	6.65821	7.09803	9.08481	10.7977	10.0362	5.55459	10.5925	8.84862	10.6294	13.8533	8.42626	13.9541	5.9542	13.9001	12.3401	7.11894	8.88264	7.88874	6.12928	11.7343	6.70044	10.5812	12.5447	8.58496	11.0238	9.83605	6.91886	7.19967	13.1368	9.48784	12.4263	7.6865	12.5852	11.4252	8.82972	14.8713	8.98014	7.64386	8.7879	13.4791	10.2761	11.7372	9.93074	11.0761	13.81
TCGA-EM-A4FU-01	Tumor	10.1699	12.8248	13.6434	6.14975	7.60733	8.50383	10.5727	10.3641	5.32193	10.2866	7.99435	11.8777	12.399	8.11894	14.5153	6.61471	14.0474	11.6257	6.20945	8.94544	8.29921	7.22882	11.1026	6.02237	11.272	10.8564	7.69349	10.0715	7.57743	9.02514	8.06609	13.3939	9.90689	10.703	7.53138	13.3788	11.218	7.7211	12.446	6.91886	6.22882	8.42626	14.6249	11.9121	12.0661	8.53138	11.9527	14.0116
TCGA-E8-A419-01	Tumor	11.0375	12.9462	14.1219	7.53916	8.33092	11.6466	12.4271	9.53528	6.45943	10.9484	9.07414	10.8305	15.4381	10.2515	12.8988	7.92481	13.6436	11.9009	8.0607	7.2854	9.12153	7.99435	13.444	7.74819	10.6129	10.6366	11.3961	11.7636	8.89482	8.23362	9.82018	12.9692	11.4046	14.0437	8.29462	13.2656	13.4432	10.6891	13.1129	9.78953	7.99435	10.8857	13.3419	9.22641	11.6184	11.5226	11.4099	12.4699
TCGA-DJ-A13L-01	Tumor	13.3025	12.3556	11.6636	7.2384	8.50779	11.8895	12.5606	10.3848	6.76818	11.0389	9.11374	11.204	14.9812	10.4009	13.5476	7.42626	13.5509	11.9633	9.30378	9.3443	9.04985	7.59246	13.5794	7.75489	10.7632	12.372	10.2336	12.2152	10.2969	7.97728	9.81218	13.087	12.0566	13.1782	8.52748	13.1071	14.1031	10.403	15.0041	10.0375	8.32643	11.1105	13.8425	10.7194	11.9676	11.9996	11.5421	12.7245
TCGA-DE-A7U5-01	Tumor	11.9189	11.556	11.3939	6.94251	7.35755	10.3542	10.8234	8.98868	4.85798	10.444	8.10329	10.1046	14.3105	9.24555	9.03067	6.18982	12.7871	11.6032	7.21917	8.12412	8.06609	6.84549	12.6239	6.94251	9.89936	11.9341	10.3587	11.6124	9.24079	7.14975	8.54303	12.4213	9.91886	12.7076	7.62205	12.4025	11.9705	9.83447	14.8563	9.47978	7.41785	9.0607	12.5382	9.14466	11.1472	9.45943	10.2958	11.9776
TCGA-EL-A3H2-01	Tumor	8.9542	12.5469	5.55459	4.75489	6.16993	8.15987	10.1674	9.35315	4.80735	11.0098	7.85798	11.221	12.5302	7.82018	10.1396	6.50779	13.7007	12.4097	5.83289	7.3837	6.20945	4	10.4512	4.52356	11.6243	7.86419	7.35755	9.60363	6.6865	5.04439	7.90087	12.9616	9.61839	9.31288	6.71425	13.0805	10.5906	7.63662	11.3542	7.18982	6.14975	7.98868	14.6391	11.2969	12.4273	8.32193	11.3509	9.76984
TCGA-EM-A3SY-01	Tumor	8.60733	11.6022	4.32193	5.9542	5.78136	7.84549	10.2703	8.82972	4.90689	10.769	9.02791	11.6843	11.6542	9.22641	7.21917	5.78136	12.4571	11.4919	6.45943	5.61471	7.74819	6.30378	10.5887	5.70044	9.41151	9.11114	7.35755	6.9542	2.58496	8.224	6.45943	15.9105	10.0941	9.60363	7.70044	12.6382	11.3761	7.21917	9.67596	7.63662	6.61471	7.99435	13.4883	10.1749	11.0748	7.8009	11.043	8.35315
TCGA-DJ-A3UY-01	Tumor	12.8628	12.3669	13.3895	6.94251	7.58496	10.3987	11.5216	9.87958	5.97728	11.1059	9.18735	10.6138	13.9495	10.0084	12.9341	6.96578	13.9986	12.9882	8.15987	9.08481	8.02791	6.50779	12.5852	6.96578	11.1886	12.9026	9.71253	11.7356	10.3276	6.18982	8.64024	13.6404	11.196	12.4643	8.19967	13.3701	11.9259	11.2027	14.8506	9.42626	7.74819	9.37287	13.8159	10.5708	12.2929	10.2912	11.5068	12.6484
TCGA-BJ-A291-01	Tumor	8.6865	11.2473	6.2854	4.16993	5.12928	7.21917	9.11374	9.94544	3.90689	10.0928	7.52356	11.0471	13.1431	6.62936	6.08746	6.26679	13.1392	11.1389	4.45943	7.83289	5.64386	3.90689	9.69523	4.80735	11.1699	11.8757	5.78136	8.84235	5.42626	4.39232	5.85798	13.3641	8.224	10.0941	6.62936	12.0351	10.4336	4.90689	9.9542	5.64386	5.12928	6.78136	14.2079	12.2414	11.2402	7.56986	11.0526	9.10591
TCGA-E8-A44K-01	Tumor	11.0403	12.6055	13.654	6.72792	7.40088	9.73809	10.9679	9.37721	5.20945	10.446	8.76487	10.8642	13.4789	8.73809	13.4099	7.03342	13.409	11.2312	7.40939	7.64386	8.07146	7.08746	12.0984	6.52356	10.403	11.0941	9.40727	11.2015	8.16491	7.50779	7.87036	13.1209	10.0014	12.6983	6.32193	12.7715	11.7595	8.08215	13.4286	7.90689	7	8.82972	13.1695	9.8857	11.3225	9.84392	11.1215	12.332
TCGA-EL-A3CY-01	Tumor	13.7047	12.6312	13.9438	7.82018	8.86728	13.1437	14.088	10.3421	7.79442	11.8777	9.61471	10.8138	14.8707	11.7834	11.218	7.88874	13.9824	12.5587	9.69697	9.7211	9.50581	7.59991	14.2726	8.36194	11.2784	13.0681	11.774	11.6425	11.4656	8.10329	10.4242	13.5485	12.7928	12.8212	10.1331	13.5733	14.509	14.6652	15.1497	10.6537	8.56605	11.9121	13.3926	11.4742	11.9458	12.7582	11.2155	13.5639
TCGA-IM-A3U3-01	Tumor	11.4717	12.3509	16.3843	6.96578	8.07146	10.5555	11.4878	9.50779	5.39232	11.0954	9.39874	11.3707	14.5834	9.25739	15.9049	7.2854	14.2476	12.6071	7.2854	8.31741	8.97441	7.2854	12.3815	6.83289	11.1478	11.5999	9.10852	10.6891	9.12412	8.0607	9.02237	13.4606	10.5196	13.0758	7.7879	13.2926	12.1118	9.98157	13.3573	9.04712	7.91886	9.47573	14.139	11.0471	12.3332	10.4168	11.7948	14.0904
TCGA-E8-A417-01	Tumor	9.97298	13.1808	11.838	6.42626	7.70736	10.8803	11.7474	9.56033	5.61471	10.4429	9.31515	11.0175	15.1616	9.75489	15.8082	7.29462	14.618	12.5843	7.5157	7.43463	8.37938	6.14975	13.1028	6.89482	11.4184	10.0954	10.1241	8.89482	7.08746	6.9542	9.05257	13.4238	10.5765	13.6904	8.00562	13.5453	12.5011	9.18239	11.2366	9.37938	7.17991	10.23	14.2164	9.86109	12.3281	10.6493	12.0334	13.1355
TCGA-EL-A3MW-01	Tumor	10.1254	12.3507	13.9804	6.89482	7.87036	9.84862	11.3026	10.0196	5.58496	10.7074	8.88874	11.1618	13.6612	10.1137	14.324	7.24793	14.0095	12.0251	7.05528	8.12928	8.10329	6.2854	12.9981	6.79442	11.7859	10.0741	9.21432	8.98299	9.38586	6.59991	7.70044	12.395	10.0458	12.9224	7.79442	13.147	12.0701	7.2384	11.8435	7.81378	7.47573	9.71939	14.0641	11.0451	12.452	10.3276	11.8975	14.0817
TCGA-EL-A3ZO-01	Tumor	12.6775	12.2282	14.3545	7.59991	9.12928	11.8017	13.0673	9.65105	7	11.4242	9.01681	11.6004	14.1643	9.93221	13.9367	8.04439	13.3232	10.7993	8.45533	9.37504	9.1472	7.02237	13.1573	7.91289	10.1649	12.4375	10.4543	12.7339	9.45121	7.34873	9.49185	13.1526	11.3146	13.2053	7.40939	12.8619	12.3877	10.7805	15.1733	8.25739	7.90087	10.1137	13.6764	10.3718	11.5575	11.9491	11.2917	12.0161
TCGA-DJ-A3V3-01	Tumor	10.1849	12.8289	14.1758	5.9542	7.19967	10.8994	11.9961	10.3641	5.20945	10.4522	8.03892	11.3696	13.8801	9.31741	14.2308	7.50779	13.928	11.3482	6.74147	8.37504	7.59991	5.72792	12.5875	6	10.9658	10.8781	9.50581	10.314	7.90689	5.93074	7.82018	12.384	9.97585	12.9584	7.91886	13.0025	12.5204	8.26679	11.2402	7.90689	6.33985	9.73302	13.7622	11.5517	12.0303	10.4502	11.5603	14.2602
TCGA-H2-A2K9-01	Tumor	9.95128	13.3582	16.2037	8.11374	8.75154	6.75489	8.59991	9.73132	6.16993	11.5527	9.40514	11.8807	12.9372	7.29462	9.14466	7.92481	14.1071	13.6592	3.80735	7.48382	9.66	7.93664	9.90238	8.25267	12.9241	10.6996	6.67243	7.02237	9.14466	8.59991	2.80735	14.3357	8.73471	9.77314	6.44294	14.5294	11.4742	5.45943	11.749	8.7879	9.06878	6.78136	14.9067	11.2354	13.567	6.67243	12.6981	16.1178
TCGA-ET-A25I-01	Tumor	10.0471	11.6658	14.3353	6.80735	7.42626	10.6312	11.4062	10.0967	5.88264	11.0875	8.30834	12.0189	13.7421	9.27845	15.4005	6.33985	13.9694	12.0379	6.26679	8.51964	8.09276	6.08746	11.9211	5.93074	11.3515	11.0327	7.96	9.30834	4.85798	7.5157	8.49985	14.4236	10.4429	12.0634	8.36632	13.0578	12.4463	8.68299	12.9584	7.78136	6.67243	9.78136	15.3976	12.4059	12.1812	9.66	11.8642	13.2424
TCGA-EM-A2P1-06	Tumor	12.1475	12.0355	15.306	7.16993	8.51964	11.4378	12.0049	9.2738	6.47573	11.0701	9.19722	9.91439	15.5452	10.697	13.5787	6.96578	13.1698	12.4732	8.07146	8.11374	9.20701	7.32193	12.988	7.19967	11.0056	10.6221	10.2981	9.86573	10.6193	7.83289	9.96	12.7846	12.0868	13.7315	9.53916	13.3164	13.2533	11.7707	13.5902	9.29692	8.41785	11.4168	13.83	9.35975	11.5651	11.5656	11.4888	12.3337
TCGA-DE-A4MD-06	Tumor	13.1972	12.2067	10.007	8.31288	9.04712	10.2491	12.3256	9.60177	7.27612	11.1228	8.8392	11.4025	12.3565	8.10329	14.442	8.77479	13.3512	10.1774	5.32193	9.72281	9.87344	8.01123	11.041	8.10329	9.59991	14.0899	8.37069	11.4194	10.5382	8.33985	7.47573	12.5292	9.70908	11.3826	5.78136	12.7469	11.3554	9.50383	14.6224	6.72792	8.83605	9.15228	12.9183	10.5078	11.1072	15.0422	11.032	12.1687
TCGA-J8-A3O2-06	Tumor	9.84078	13.3401	18.5972	6.2854	7.13955	8.36632	10.5699	8.633	4.85798	10.0084	8.50383	10.9476	13.5531	8.14466	13.625	7.97728	14.1539	11.6434	6.58496	6.93074	7.39232	5.42626	10.9809	6.72792	11.346	9.70217	8.67596	11.592	8.59991	6.37504	8.11894	12.1898	10.5755	13.0079	5.61471	13.6222	11.6891	8.7039	11.7969	8.98868	6.56986	8.43879	13.4721	9.98584	12.3907	8.66888	11.736	14.3336
TCGA-J8-A4HW-06	Tumor	10.9851	12.9211	14.1908	7.24793	7.94837	11.7013	13.5616	9.90238	6.53916	10.9715	8.89482	11.0808	13.7583	9.91139	10.1472	7.87036	14.0406	12.0871	8.27612	8.13955	8.96	7.2384	13.4979	8.29921	10.3848	11.3729	10.7632	11.9211	9.14466	7.7211	9.46557	12.8404	11.0203	11.6751	9.14466	13.0544	12.4011	12.8323	12.536	10.4828	7.94837	10.9099	12.9906	10.813	11.9163	12.0701	11.0835	13.4021
TCGA-EM-A3SU-06	Tumor	12.4964	12.8416	15.9984	8.02791	9.27845	12.6073	13.9157	9.82496	7.47573	11.592	9.54689	11.4003	14.9509	10.9629	13.0215	8.18982	14.0751	12.4393	9.23362	8.47168	9.74819	7.76155	14.211	8.30378	11.0098	11.683	10.93	11.4189	10.363	7.93664	10.4868	13.6324	12.5913	12.8547	9.49785	13.511	14.2622	13.24	13.7258	10.3652	8.12412	11.722	13.6171	11.178	12.0698	13.2844	11.4873	13.9539
TCGA-J8-A3YH-06	Tumor	11.5255	12.9272	18.0113	6.06609	7.24793	10.5147	12.2021	9.34873	4.64386	9.84078	8.09803	11.0458	13.5543	9.21432	13.5539	7.73471	14.1249	11.8102	8.0607	8.64746	7.26679	5	12.1254	6.14975	11.2174	11.6591	9.37721	9.45533	8.83605	6.79442	9.26679	12.3633	11.346	12.4257	6.91886	13.0168	12.8136	11.239	12.5824	8.45943	6.2854	9.87344	13.2753	11.9285	12.0715	11.5618	11.4813	14.5683
TCGA-EM-A2CS-06	Tumor	12.4205	12.169	17.3714	6.74147	8.3966	7.53916	10.5584	10.2842	6.33985	10.5546	8.73809	11.06	12.9346	8.05528	13.9741	7.59991	13.5371	10.4388	6.62936	8.41785	8.5812	6.35755	10.6839	7.17991	11.0478	12.2216	7.8392	11.5741	10.1111	6.79442	6.65821	12.1232	9.93369	12.0081	4.80735	12.6834	11.7578	8.11894	13.4852	6.56986	7.45121	8.08746	13.4615	12.2868	11.9755	10.6156	11.1248	13.8443
TCGA-EM-A3FQ-06	Tumor	8.40088	12.0283	13.7343	4.24793	4.85798	9.83289	10.128	7.84549	4.39232	8.33539	6.08746	10.4543	11.2998	7.04439	12.8897	6	13.1246	9.35755	5.78136	6.16993	5.58496	3.90689	9.82655	4.9542	9.93664	8.35755	6.62936	8.66178	3.45943	3	6.89482	10.0112	8.82337	11.3004	3.90689	12.0721	10.5206	5.72792	9.26913	5.42626	4.75489	7.13955	13.1773	9.46964	10.4696	8.94251	10.6573	13.5905
TCGA-EL-A3T7-11	Normal	11.7507	12.8653	5.61471	4.70044	6.08746	7.9542	9.55651	9.53333	4.80735	9.70044	8.31741	10.7657	12.236	6.70044	6.96578	6.88264	14.4632	12.9636	4.52356	9.224	6.22882	2.80735	9.70736	5.2854	11.92	12.4398	7.59246	10.952	9.91289	5.20945	7.81378	12.8386	9.48382	10.2348	6.65821	13.5845	9.89482	9.88417	11.8642	7.42626	5	7.87036	14.4884	10.7532	12.7918	8.16491	11.8823	8.8857
TCGA-EM-A1YC-11	Normal	12.8834	12.1818	5	4.45943	6.53916	11.4558	12.0447	10.3674	6.06609	9.51175	7.39232	11.2149	13.0909	8.73809	9.17243	6.93074	13.0065	10.3772	4.70044	10.42	6.2854	3.70044	11.9491	5.70044	11.3134	12.7944	8.28077	12.1003	10.2935	5.80735	7.58496	11.8688	10.4868	12.4944	6.37504	12.664	11.9844	9.94837	13.0331	6.71425	5.2854	9.85643	13.8739	11.2003	11.6578	11.0881	11.7948	7.82655
TCGA-EM-A3ST-11	Normal	11.8372	12.5333	6.64386	4.64386	6.16993	8.71768	9.82177	9.66534	4.52356	9.45327	7.74819	11.4105	11.3509	6.61471	9.32867	6.45943	13.1771	10.1072	4.16993	9.11634	6.26679	3.80735	9.7039	4.9542	10.8887	12.5297	6.12928	11.8568	9.79442	4.75489	8.24317	13.7024	8.90689	9.62936	4.90689	12.6064	10.2703	7.54689	11.7793	4.80735	4.24793	7.45121	13.9277	10.9151	11.4512	8.90989	11.0126	7.39232
TCGA-EM-A1CT-11	Normal	12.1209	12.2303	7.05528	4.85798	6.35755	7.3837	8.27146	9.66	4.52356	10.7406	8.44708	10.933	12.7455	6.04439	8.30378	6.30378	13.7942	12.3295	2.58496	9.87191	6.56986	4.32193	8.65821	5.67243	11.2709	13.4175	6.82018	11.4466	10.7532	5	6.61471	13.3748	8.34873	9.62753	5.80735	12.9821	9.43671	8.96578	12.5033	6.87036	6.49185	6.42626	14.6848	11.2732	12.6055	7.33985	11.6746	9.58871
TCGA-EL-A3T3-11	Normal	12.1824	12.7818	4.39232	3.70044	5.97728	7.67948	9.37287	10.0168	4.39232	10.2009	7.99435	10.9001	12.7408	5.97728	8.69	7.22882	14.1223	12.8176	4.24793	9.87958	5.45943	2.58496	9.3966	5.42626	11.8823	13.5738	7.02237	11.5901	10.6839	4.9542	5.9542	13.3249	8.23362	9.55075	6.62936	13.4781	9.58684	8.26679	13.0485	7.93664	5.32193	6.96578	14.5215	10.6457	12.5125	8.20457	11.8289	9.85331
TCGA-BJ-A28W-11	Normal	9.86728	10.676	7.34873	6.26679	6.96578	11.6891	12.3861	9.3443	5.61471	10.341	7.73471	11.2137	13.9828	10.1357	11.8498	6.26679	11.9726	8.48784	7.90689	6.32193	6.88264	5.61471	13.109	5.64386	8.86728	10.032	7.81378	9.224	5.78136	5.24793	7.91886	13.4482	10.8842	13.1062	6.78136	11.2095	14.3799	8.21917	10.4605	6.45943	5.45943	10.0056	12.6684	10.8009	9.93369	10.9823	9.83763	9.19967
TCGA-ET-A2N5-11	Normal	11.115	12.4205	6.39232	3.90689	5.64386	7.73471	9.17493	8.62936	3.90689	9.48784	8.16491	11.1325	12.0691	5.45943	8.24793	6.58496	13.6638	12.749	3	8.74147	5.78136	2	9.04985	4.75489	11.4843	11.7809	7.05528	10.2082	9.72962	4.75489	6.40939	13.293	7.64386	9.18982	6.26679	13.2276	8.90087	10.5755	11.6551	6.71425	5.32193	6.84549	14.4714	11.1364	12.5819	8.23362	11.896	9.1472
TCGA-ET-A3DW-11	Normal	10.5689	11.7591	11.8792	4.32193	6.06609	7.65821	9.0634	9.1267	4	10.1319	8.13955	11.1472	12.327	5.39232	10.9622	5.16993	13.7016	12.5483	4.70044	8.29462	5.64386	3	9.16742	5.70044	11.2738	11.7052	7.08746	11.461	8.89482	4.70044	5.58496	13.4731	8.01681	9.18982	6.65821	13.1824	8.81698	8.60733	11.3875	6.16993	5.88264	6.75489	14.58	10.2312	12.2046	8.03342	11.7368	9.2503
TCGA-EM-A1CW-11	Normal	9.69697	11.8349	5.08746	3.70044	5.58496	8.44294	8.77808	7.54689	3.16993	8.16491	7.88874	8.40514	13.3566	7.5157	7.70044	5.12928	12.7809	12.7132	4.90689	8.44294	4.9542	2.32193	9.29232	4.16993	11.9791	9.42206	6.97728	7.60733	8.66888	4.08746	7.19967	12.1513	8.98868	10.5392	6.78136	13.4196	9.20701	7.2384	10.5187	5.61471	5.32193	8.49586	14.2704	8.14466	12.2009	7.63662	11.7875	7.43463
TCGA-BJ-A2N7-11	Normal	11.4818	12.7816	9.74987	4.70044	6.58496	8.97728	9.92184	9.22641	5.12928	10.2058	8.37938	10.7952	12.7969	7.22882	10.3354	6.64386	14.2564	13.0198	5.2854	8.97728	6.32193	4.32193	10.2155	5.52356	11.7524	11.7952	7.66534	10.9344	10.3015	5.16993	7.12928	13.2145	8.77149	9.88874	7.16993	13.6838	9.46352	10.8811	11.7322	7.33092	6.33985	8.17991	14.9926	11.1966	12.7343	9.10852	12.1892	11.6411
TCGA-BJ-A28X-11	Normal	13.108	13.1735	7.56224	8.06609	8.6865	13.5269	14.7978	10.927	7.01123	10.9658	9.66711	11.2009	14.7179	10.5603	7.2854	8.36194	14.5901	13.0993	8.71081	10.2691	9.74483	7.52356	13.924	8.08746	11.6874	12.8439	11.1997	11.0782	11.3493	7.85798	10.9396	13.2644	12.4729	13.2524	10.744	13.7648	13.3662	13.8839	13.5364	11.1855	7.98868	12.481	14.1	10.8696	12.7893	13.085	12.0468	8.88264
TCGA-BJ-A3PR-11	Normal	12.2192	12.2851	6.52356	7.50779	9.73302	12.101	14.2981	9.51373	8.5812	11.0895	9.27146	11.543	13.3733	9.51175	10.5925	8.96578	12.8807	8.46352	7.40939	8.48382	8.90087	7.33092	12.6321	7.56224	10.2703	11.8982	8.85798	12.1186	9.13186	6.70044	9.10852	13.4371	11.0458	12.3385	7.92481	12.2231	13.4654	9.23122	11.4888	6.72792	7.21917	10.5981	13.7884	10.8057	11.1529	13.1327	10.6055	7.10852
TCGA-EM-A1CS-11	Normal	11.0681	11.8994	4.24793	4.90689	6.26679	8.05528	9.58684	9.21675	4.64386	10.3977	7.99435	10.5774	12.7832	7.67243	7.90087	6.50779	13.6931	12.2923	5.70044	8.68299	6.65821	3.32193	10.1085	4.70044	11.3729	11.6179	7.73471	10.4502	9.18488	5.55459	6.75489	13.3929	9.08481	10.4409	6.42626	13.0755	9.68299	7.2854	11.5803	6.62936	5.97728	7.98299	14.5139	10.8329	12.204	7.86419	11.3745	8.49985
TCGA-EL-A3H1-11	Normal	12.2058	12.3723	5.97728	5.49185	6.44294	10.7022	11.5206	9.76984	4.45943	10.3998	8.5812	11.0098	13.5101	8.45943	7.97728	6.42626	14.0871	13.1154	5.67243	9.29232	6.89482	4.9542	11.6533	5.35755	11.7586	12.7698	9.0634	10.5498	10.6211	6.08746	8.13955	13.6786	10.2491	11.3998	8.97728	13.5022	11.0941	10.9432	12.1605	8.92778	6.39232	10.2784	14.739	10.0042	12.1383	9.99859	11.902	9.02514
TCGA-EL-A3ZG-11	Normal	10.5953	12.0338	8.27146	3.16993	4.9542	7.04439	8.224	7.9542	4.24793	9.01959	7.33092	10.446	10.6591	4.52356	8.64746	5.88264	12.5377	9.51767	2.32193	7.76818	5.32193	3.32193	8.36194	4.9542	10.1189	10.5498	6.50779	10.8971	8.42206	4.64386	6.08746	12.7509	7.22882	8.82018	4.24793	12.169	8.10852	6.56986	10.764	4	4.24793	5.55459	13.6818	9.11634	10.9708	7.24793	10.9629	7.01123
TCGA-ET-A3DP-11	Normal	11.6569	12.1351	8.58496	5.08746	6.08746	7.13955	8.53916	8.83289	4.64386	11.2527	8.64746	10.7607	12.4663	6.84549	8.08746	6.12928	13.8304	13.0182	4	8.67948	7.24793	4.64386	9.62022	6.30378	11.3493	12.7578	10.0307	11.2586	10.1624	4.85798	7.20945	13.2018	9.18488	10.6073	6.16993	13.1804	10.0861	9.48784	12.1954	7.03342	6.56986	7.26679	14.79	10.6795	12.4617	7.42626	11.8258	10.4094
TCGA-EL-A3TA-11	Normal	11.3343	13.185	7.15987	4.90689	6.16993	8.9542	9.96723	9.13955	4.45943	10.3902	8.75154	11.1228	12.777	8.3837	7.66534	6.9542	14.6242	12.9106	6.35755	8.86109	6.74147	3.16993	11.6216	5.08746	11.8309	11.5068	9.40301	11.4089	9.79442	5.20945	6.90689	13.1494	9.11894	10.7305	6.85798	13.5365	10.7624	8.43045	11.7661	7.31288	5.67243	8.27146	14.5085	9.90839	12.7112	9.57365	11.9578	9.7211
TCGA-BJ-A28R-11	Normal	12.6246	12.1105	6.58496	7.25739	8.01123	12.0213	13.0883	10.1836	6.44294	10.5934	9.24079	10.5488	14.6331	9.76487	6.71425	7.37504	13.5094	12.7243	6.88264	9.80413	8.65105	6.64386	12.563	7.01123	11.6926	12.8556	9.31288	11.0168	11.3106	6.62936	9.07948	13.1597	11.4046	12.8164	9.7879	13.2085	12.4956	11.9683	13.0587	9.3966	7.21917	11.3587	14.3576	10.5594	12.1966	11.6371	11.762	9.04166
TCGA-KS-A41J-11	Normal	12.0154	12.8736	8.57365	6.10852	6.65821	10.5575	11.4645	10.032	4.75489	9.76487	8.49985	11.032	14.1756	8.84235	8.24793	7.27612	14.1698	12.898	5.97728	9.47371	7.42626	5.16993	11.7805	6.16993	12.3853	12.2848	9.31967	10.5421	10.0661	5.83289	7.44294	12.9306	10.0848	12.1573	8.50383	13.6494	11.6207	10.1447	12.6193	8.67948	6.20945	9.64566	14.6179	10.3465	12.8586	9.94983	12.1427	9.32867
TCGA-EM-A1CU-11	Normal	10.8956	11.9618	8.01681	6.42626	7.29462	9.68299	11.2137	8.17991	5.72792	9.38802	8.79442	10.2527	12.935	7.8392	7.93664	6.88264	13.3719	12.7711	5.08746	8.18982	7.72792	5.70044	10.6573	6.16993	11.4553	10.9758	7.7879	9.77479	9.24079	5.83289	7.53138	12.5955	9.32193	10.1331	8.37069	12.9355	9.633	10.5565	11.0901	7.3837	6.61471	9.52943	14.5239	9.80735	12.4041	9.76653	12.0217	8.79442
TCGA-EL-A3ZQ-11	Normal	12.5115	13.3712	8.07682	5.35755	7.39232	10.0471	11.5732	10.1611	5.88264	10.4168	8.59991	10.8849	12.792	7.17991	8.94837	7.54689	14.4526	12.7733	5.78136	9.88417	7.58496	5.32193	10.9908	6.98868	11.584	13.4788	10.388	11.5088	10.8634	6	7.54689	13.3178	9.58496	12.9168	7.90689	13.7178	10.0293	10.8337	13.0466	9.06609	6.53916	9.63481	14.4392	10.341	12.3487	9.87191	11.7541	9.66711
TCGA-EL-A3MW-11	Normal	12.8727	12.2228	4.80735	5.61471	6.62936	8.99718	10.1111	9.71253	4.85798	10.0755	8.90087	10.3298	13.2621	7.96578	8	6.45943	13.9824	13.2697	5.52356	10.332	7.14975	4.80735	11.0244	6.50779	12.0691	13.6523	8.46352	11.2222	11.3168	5.72792	7.20945	12.841	9.60918	11.8646	7.50779	13.5689	10.021	9.56033	14.5507	8.17991	7.07682	8.45533	14.4683	9.62022	12.3103	9.13443	11.8166	9.59059
TCGA-BJ-A2NA-11	Normal	11.5255	11.5319	6.59991	5.78136	7.37504	11.5023	12.896	9.86728	5.88264	10.2408	8.53138	10.5118	13.4793	8.44294	7.03342	6.35755	13.1497	11.9476	6.06609	9.00282	7.92481	5.45943	11.7495	6.6865	11.2276	12.1799	8.09276	11.0403	9.37721	5.49185	8.25267	13.0016	9.44501	11.314	8.71081	12.5053	11.2621	10.3652	11.7009	8.0607	6.2854	10.5236	13.917	10.4252	11.7985	11.6528	11.2276	8.46761
TCGA-EL-A3ZK-11	Normal	11.3387	12.6909	6.75489	6.82018	7.49985	11.1935	12.4681	9.73471	6.37504	10.4707	8.94544	10.8704	14.6753	10.29	6.98868	7.40939	14.2017	12.6989	8.34873	8.94251	8.67948	6.44294	13.0314	7.59991	11.5103	11.4808	10.4189	10.2491	9.10329	6.52356	8.40939	13.1946	10.8162	12.6062	8.82972	13.352	13.0488	10.6865	12.7465	9.7364	8.0607	10.3509	14.1617	10.6448	11.9844	11.3603	11.3354	8.85798
TCGA-ET-A2MX-11	Normal	11.255	12.3581	6.49185	5.35755	6.61471	8.83605	10.2773	9.41363	5.08746	9.69523	7.97728	10.7356	12.2857	6.71425	8.51175	7.33985	13.4779	11.6497	4.9542	9.09803	6.89482	4.24793	10.1396	5.67243	11.7801	11.5985	8.29921	11.0967	9.47573	5.58496	6.75489	12.8692	8.5812	10.933	6.58496	13.1657	9.783	8.66888	11.4073	6.24793	6	8	14.2855	9.96434	12.1796	8.70736	11.9905	8.99152
TCGA-EL-A3ZO-11	Normal	12.6364	12.4712	7.98868	4.64386	6.20945	8.84862	9.79279	9.66534	5.08746	10.6421	8.09803	10.5661	12.6278	7.01123	8.18982	6.70044	13.7185	12.4841	5	9.91289	6.22882	3.80735	10.3565	6.37504	10.722	13.7513	10.0265	11.4346	10.4594	5.64386	7.3837	13.0367	9.37069	11.9549	6.82018	12.8425	10.2738	10.5651	12.6698	8.15987	5.78136	8.00562	14.1845	11.2101	11.8118	8.65464	11.5309	9.66356
TCGA-EL-A3MX-11	Normal	12.2512	12.6937	6.20945	4.90689	6.89482	7.66534	8.81057	10.1561	4	10.4502	8.66178	11.3853	12.4548	6.94251	9.76818	6.87036	14.4382	12.8782	4.85798	10.0755	6.62936	3.58496	9.97585	5.75489	12.1261	13.2861	7.27612	11.2064	10.4909	4.64386	7.49185	13.3556	8.85175	10.2324	7.98868	13.4549	10.3242	6.89482	13.236	7.66534	5.83289	6.82018	14.6983	11.0835	12.6555	7.91886	11.9192	9.63481
TCGA-E8-A2JQ-11	Normal	12.3915	12.3842	6.53916	8.9571	10.1007	12.9649	14.3304	10.2167	8.40514	11.8895	10.2456	10.7356	15.2459	10.5774	7.77479	9.3015	13.5525	12.8922	7.53138	8.99152	10.8619	8.91886	13.7977	9.01681	11.4357	11.6808	10.3026	9.92333	10.1824	8.01123	9.22159	13.1949	11.7415	13.4363	10.6321	13.1336	13.2536	12.7364	12.6978	9.98584	8.90087	11.8588	14.0199	9.95274	12.0454	12.6259	11.3157	8.55459
TCGA-EL-A3N2-11	Normal	12.3063	12.7054	8.18982	4.16993	5.97728	7.98299	9.43045	9.37938	4.32193	9.32643	9.01123	10.6018	13.2864	7.05528	10.5718	6.58496	13.9989	13.2841	4	10.0028	5.61471	3.16993	9.93958	4.85798	12.0997	13.022	7.72792	11.1718	10.7756	4.90689	7.20945	12.9272	9.3966	11.3304	6.88264	13.3828	9.9542	9.24555	12.9873	7.76155	5.32193	7.79442	14.5581	11.1415	12.9748	7.75489	12.217	9.86109
TCGA-H2-A2K9-11	Normal	12.2802	12.7678	7.29462	7.18982	7.90689	11.4284	12.8287	9.96867	6.12928	10.3955	9.44087	11.0519	14.4968	9.73302	7.15987	7.40088	14.2362	13.5899	7.21917	9.60177	8.85487	6.67243	12.9394	7.41785	11.9513	12.5753	9.27146	10.5689	10.6795	6.9542	8.88874	13.2487	11.2082	12.357	9.83289	13.6275	12.602	11.5018	12.7172	9.58308	7.74819	10.8826	14.7892	10.6411	12.9784	11.2288	12.1036	9.0954
TCGA-EL-A3T8-11	Normal	12.4574	12.4856	8.42206	5.35755	6.40939	8.54303	9.81698	10.0647	4.24793	9.41785	8.30378	10.9901	12.5113	7.40939	9.27146	6.89482	13.8637	12.2871	5.67243	9.85643	6.74147	5.04439	10.544	6.39232	11.647	12.7805	8.06609	11.3945	10.744	5.16993	7.29462	12.92	9.14211	10.774	7.16993	13.3045	10.375	8.2854	12.0974	7.92481	6.40939	8.01681	14.3018	10.0444	12.4147	8.84235	12.0158	9.56605
TCGA-EL-A3T6-11	Normal	12.0351	12.6676	8.06609	6.42626	7.75489	11.6179	12.5218	9.01681	6.24793	11.115	8.64746	10.7928	13.6667	9.41151	6.75489	7.15987	13.9117	12.3767	6.26679	8.88264	8.69697	6.40939	12.1273	7.40088	10.7599	11.9185	10.5411	11.2732	9.77149	6.67243	8.48382	13.2504	10.4778	13.7856	8.79766	13.0224	11.0914	12.7226	12.4318	9.0634	6.79442	10.5906	14.1396	10.0861	12.0944	11.2497	11.2848	9.16491
TCGA-EL-A3ZP-11	Normal	12.3451	12.8236	6.9542	7.7879	8.62205	11.5774	13.2157	9.93221	6.98868	10.6211	9.25974	10.6609	14.0762	8.98014	8.12412	8.15482	13.9646	12.7692	7.20945	9.54496	9.51373	7.33985	12.7584	8.25267	11.2497	13.3389	9.81698	10.0182	10.6055	7.36632	8.63662	12.7607	10.9908	11.8746	9.37504	13.1477	11.4357	12.4587	13.802	9.89785	8.59246	11.0056	13.9602	10.1007	12.1039	11.352	11.2796	9.31288
TCGA-DO-A1JZ-11	Normal	9.85953	12.041	6.88264	4.9542	6.42626	6.9542	8.52356	8.21432	4.08746	10.4818	7.94837	10.3015	12.6341	7.50779	6.26679	6.18982	13.7317	13.0227	4.80735	7.67243	6.62936	4.08746	10.2644	4.9542	10.8626	11.227	6.59991	9.08481	7.91289	4.58496	6.08746	12.4981	7.73471	8.79442	5.85798	12.794	9.97871	7.59991	11.2574	6.53916	6.20945	7.01123	14.0768	11.3685	12.4996	7.06609	10.8834	9.224
TCGA-GE-A2C6-11	Normal	12.3132	11.8811	9.39232	7.71425	8.17991	11.8781	13.1836	9.59805	6.67243	10.5488	9.24317	10.4115	14.2267	10.2408	6.88264	7.45943	13.2001	12.4815	7.54689	8.52748	9	7.19967	13.1583	7.44294	11.0444	11.2003	9.0954	10.3509	10.4041	6.53916	8.78136	12.9281	11.4808	12.2073	9.66178	12.858	12.7084	12.8416	12.6122	9.15228	7.33985	11.3853	13.8052	10.6475	11.9414	11.8384	11.2282	8.15482
TCGA-EL-A3ZR-11	Normal	12.5772	12.7389	7.6865	5.85798	6.75489	9.58871	10.5793	9.85487	5.2854	10.1787	8.72451	10.716	12.9855	8.80413	8.99435	7.21917	14.2706	12.7922	6.98868	10.0728	7.25739	5.24793	12.4202	6.61471	11.6698	13.3565	9.37938	11.3853	10.7048	6.16993	8.40514	12.9222	9.85487	11.0835	8.02237	13.6981	11.3214	11.5821	12.821	8.69697	6.9542	9.18982	14.3109	10.7022	12.5018	10.374	11.9039	10.1662
TCGA-EL-A3TB-11	Normal	12.6475	12.658	6	4.32193	6.10852	9.52552	10.3729	10.7237	3.58496	10.5038	8.42626	10.5727	12.7863	7.5157	8.67243	6.75489	14.1688	12.7922	4.52356	10.3652	5.32193	2.58496	10.1111	5.45943	11.9341	13.9342	7.88264	11.236	11.2461	4.70044	6.88264	13.3159	9.43045	11.1319	7.62205	13.4766	10.3106	9.81057	12.9658	8.25267	5.45943	8.97154	14.5749	10.8368	12.7638	8.65105	11.9407	9.2738
TCGA-EL-A3MY-11	Normal	12.1517	12.1062	12.1137	4.64386	6.02237	7.19967	8.69349	9.33092	4.58496	9.56033	8.40088	10.9166	12.8178	6.33985	9.87805	6.22882	14.0058	13.187	3.70044	9.46557	6.55459	4.16993	9.41785	5.49185	11.6475	13.1894	6.75489	10.4747	10.4378	5.70044	6.80735	13.1669	8.79442	10.4998	7.18982	13.4197	10.3219	9.41996	12.9348	7.46761	5.64386	7.19967	14.5299	10.7245	12.5113	6.90689	11.6689	10.0126
TCGA-EL-A3GZ-11	Normal	11.3009	11.9575	4.90689	3.90689	5.32193	7.67243	9.0954	9.23122	4.08746	9.79442	8.24793	10.1972	13.0873	6.26679	7.10852	6.18982	13.6547	13.0408	3.90689	9.12153	5.2854	2.58496	9.34207	4.64386	11.9498	12.2137	7.17991	10.9024	9.91588	4.80735	6.30378	12.6726	8.19476	10.0014	7.62936	13.2564	9.31515	8.45943	11.4944	6.79442	5.08746	7.14975	14.3511	10.1923	12.3449	7.61471	11.6537	9.91439
TCGA-EL-A3H2-11	Normal	11.115	12.6517	5.24793	5	6.67243	7.16993	8.96	9.23362	5.35755	10.9129	8.33985	10.8384	12.6402	6.76818	8.07146	6.85798	13.8326	12.7954	4.39232	8.72451	6.90689	4.08746	9.47573	5.58496	11.8376	11.8262	7.44294	10.6448	10.1267	5.55459	7.52356	13.1181	9.27146	9.34873	6.65821	13.0358	10.255	7.72792	11.6234	6.6865	6.47573	7.32193	14.6671	10.568	12.7543	8.10852	11.762	9.55459
[truncated: 18 more rows]
[truncated: 175 more columns]
