# Supplementary material for: Comprehensive bioinformatics analysis unveils THEMIS2 as a carcinogenic indicator related to immune infiltration and prognosis of thyroid cancer
Source: Sci Rep. 2024 Apr 8;14:8156. doi: 10.1038/s41598-024-58943-6 (PMC11001958; doi:10.1038/s41598-024-58943-6)
Supplement: Supplementary file 1 — Supplementary Information. [file 41598_2024_58943_MOESM1_ESM.zip › Raw data/Raw data/4. LASSO/Merge/disease.txt]

SERPINF1
RBM6
ZCCHC12
KIF4A
CCNB2
IL2RG
CORO1A
CALHM2
CDKN3
KPNA2
RACGAP1
RABEP2
STAT1
HAVCR2
CITED1
CDCA3
MLLT6
USP34
CD300LF
OLFML1
NUSAP1
MELK
ITGB2
KIF23
PAPOLG
FBLN2
NABP1
NBL1
PDGFRA
CENPK
FCGR2B
SLC25A5
MS4A6A
GBP2
PIK3CG
XPO1
C1QB
IL7R
COL6A3
ADCY7
ANLN
EVI2B
SEC62
TMEM204
KANSL1
CD52
CRBN
LRP4
CDK1
CASP1
CENPW
SLC15A3
TNPO2
ARL4C
SLAMF8
CPQ
OTOS
TRAC
NDUFA9
TRBC1
NUDCD1
TFF3
G2E3
C16orf54
TLR1
CDCA5
C1S
CYBB
GEMIN2
WIPF1
PLAUR
MNDA
UQCRFS1
KYNU
CD3D
PBK
ARPC2
ECSCR
TTC30A
HEPH
NDC80
ASPDH
RAC2
NCF2
ASB16
PDIK1L
TRIP13
HCCS
CLEC4A
CRISPLD2
TPX2
LRRK2
TRA2A
CYTIP
RAD51AP1
ZNF207
RNASE6
TENM1
MED30
BRIP1
HCLS1
CTSC
NIFK-AS1
EPN1
EPC2
CDCA2
MPEG1
IGSF6
C1QC
SAMD13
COA5
TLR8
ITGAM
RRM2
MYO1F
NDUFA3
BIRC5
LAIR1
IFI16
CSTA
NUF2
CD86
PTPRC
LUM
BAZ2B
FCER1G
DOCK2
LCK
CYC1
CLCN7
TNFSF13B
DTL
KIF20A
NCAPG
NCF4
GRPEL1
KIF14
SFRP2
OIP5
THEMIS2
PARVG
APOO
ST3GAL5
DCN
LY86
SRGN
AIF1
MND1
PPP1R18
POGZ
MRPS12
KIT
CENPE
CEP55
CTSA
MPZL2
C1R
GALNT7
AIMP2
PDGFRL
FAM193B
CSF2RB
ERG
FOXM1
SAMSN1
CD53
MAD2L1
IL10RA
CD84
C1QA
NEK2
MMRN2
PELP1
LIPH
CENPN
LDB2
C1D
EVI2A
CD2
LST1
POLDIP2
CLEC7A
BRD2
FPR3
PLEK
RXRG
TYROBP
ASPM
STXBP5L
ARID4A
CREBRF
CD69
CCNB1
SLA
DEPDC1
RBM5
TMEM243
PSD3
UBE2C
TOP2A
FANCI
FAM83D
CSF1R
STK17B
CENPF
GINS1
NKTR
AURKA
PRRX1
HCK
SH2D3C
BCL2A1
NCKAP1L
DLGAP5
ZNF512B
PLAU
FBLN1
CYYR1
SHCBP1
PRR15
HMMR
LAPTM5
RAB27A
