# Supplementary material for: Comprehensive bioinformatics analysis unveils THEMIS2 as a carcinogenic indicator related to immune infiltration and prognosis of thyroid cancer
Source: Sci Rep. 2024 Apr 8;14:8156. doi: 10.1038/s41598-024-58943-6 (PMC11001958; doi:10.1038/s41598-024-58943-6)
Supplement: Supplementary file 1 — Supplementary Information. [file 41598_2024_58943_MOESM1_ESM.zip › Raw data/Raw data/4. LASSO/Merge/geneCoef.xls]

Gene	Coef
(Intercept)	2.212720127
RBM6	-0.900401432
ZCCHC12	-0.08082971
HAVCR2	0.238000882
USP34	0.052199961
PAPOLG	-0.539476089
FBLN2	0.051212143
GBP2	0.712610775
TNPO2	-0.416614137
ARPC2	-0.199637733
HEPH	-0.77995977
NDC80	0.238635004
ASPDH	-1.578618407
NCF2	-0.321973797
ASB16	1.728462727
HCCS	0.790757818
CRISPLD2	0.096023258
LRRK2	0.501574296
NIFK-AS1	-0.814742411
SAMD13	-0.3568499
COA5	-0.380548474
THEMIS2	-0.465129283
APOO	0.177008821
GALNT7	0.149847775
PDGFRL	-0.130323807
SAMSN1	1.296151456
C1QA	-0.506336897
PELP1	1.406872367
CD2	-0.930955916
RXRG	-0.103557342
TMEM243	-0.522761707
PSD3	0.096123442
UBE2C	0.490885428
NKTR	1.279497779
HCK	0.011005025
