# Supplementary material for: Comprehensive bioinformatics analysis unveils THEMIS2 as a carcinogenic indicator related to immune infiltration and prognosis of thyroid cancer
Source: Sci Rep. 2024 Apr 8;14:8156. doi: 10.1038/s41598-024-58943-6 (PMC11001958; doi:10.1038/s41598-024-58943-6)
Supplement: Supplementary file 1 — Supplementary Information. [file 41598_2024_58943_MOESM1_ESM.zip › Raw data/Raw data/4. LASSO/Merge/lassoset.txt]

(Intercept)
RBM6
ZCCHC12
HAVCR2
USP34
PAPOLG
FBLN2
GBP2
TNPO2
ARPC2
HEPH
NDC80
ASPDH
NCF2
ASB16
HCCS
CRISPLD2
LRRK2
NIFK-AS1
SAMD13
COA5
THEMIS2
APOO
GALNT7
PDGFRL
SAMSN1
C1QA
PELP1
CD2
RXRG
TMEM243
PSD3
UBE2C
NKTR
HCK
