# Supplementary material for: Comprehensive bioinformatics analysis unveils THEMIS2 as a carcinogenic indicator related to immune infiltration and prognosis of thyroid cancer
Source: Sci Rep. 2024 Apr 8;14:8156. doi: 10.1038/s41598-024-58943-6 (PMC11001958; doi:10.1038/s41598-024-58943-6)
Supplement: Supplementary file 1 — Supplementary Information. [file 41598_2024_58943_MOESM1_ESM.zip › Raw data/Raw data/4. LASSO/Merge/sample.txt]

GSM1283139	C
GSM1283140	C
GSM1283141	C
GSM2186536	C
GSM2186543	C
GSM2186545	C
GSM2186547	C
GSM2186550	C
GSM2186552	C
GSM2186553	C
GSM2186554	C
GSM2186555	C
GSM2186556	C
GSM2186557	C
GSM2186558	C
GSM2186559	C
GSM2186560	C
GSM2186561	C
GSM2186562	C
GSM2186563	C
GSM2186572	C
GSM2186578	C
GSM2186579	C
GSM2186580	C
GSM2186581	C
GSM2186582	C
GSM2186583	C
GSM2186584	C
GSM1283115	P
GSM1283116	P
GSM1283117	P
GSM1283118	P
GSM1283119	P
GSM1283120	P
GSM1283121	P
GSM1283122	P
GSM1283123	P
GSM1283124	P
GSM1283125	P
GSM1283126	P
GSM1283127	P
GSM1283128	P
GSM1283129	P
GSM1283130	P
GSM1283131	P
GSM1283132	P
GSM1283133	P
GSM1283134	P
GSM1283135	P
GSM1283136	P
GSM1283137	P
GSM1283138	P
GSM2024824	P
GSM2024825	P
GSM2024826	P
GSM2024827	P
GSM2024828	P
GSM2024829	P
GSM2024830	P
GSM2024831	P
GSM2024832	P
GSM2024833	P
GSM2024834	P
GSM2024835	P
GSM2024836	P
GSM2024837	P
GSM2024838	P
GSM2024839	P
GSM2024840	P
GSM2024841	P
GSM2024842	P
GSM2024843	P
GSM2024844	P
GSM2024845	P
GSM2024846	P
GSM2024847	P
GSM2024848	P
GSM2024849	P
GSM2024850	P
GSM2024851	P
GSM2024852	P
GSM2024853	P
GSM2024854	P
GSM2024855	P
GSM2024856	P
GSM2024857	P
GSM2024858	P
GSM2024859	P
GSM2024860	P
GSM2186533	P
GSM2186534	P
GSM2186535	P
GSM2186537	P
GSM2186538	P
GSM2186539	P
GSM2186540	P
GSM2186541	P
GSM2186542	P
GSM2186544	P
GSM2186546	P
GSM2186548	P
GSM2186549	P
GSM2186551	P
GSM2186564	P
GSM2186565	P
GSM2186566	P
GSM2186567	P
GSM2186568	P
GSM2186569	P
GSM2186570	P
GSM2186571	P
GSM2186573	P
GSM2186574	P
GSM2186575	P
GSM2186576	P
GSM2186577	P
