# Supplementary material for: Comprehensive bioinformatics analysis unveils THEMIS2 as a carcinogenic indicator related to immune infiltration and prognosis of thyroid cancer
Source: Sci Rep. 2024 Apr 8;14:8156. doi: 10.1038/s41598-024-58943-6 (PMC11001958; doi:10.1038/s41598-024-58943-6)
Supplement: Supplementary file 1 — Supplementary Information. [file 41598_2024_58943_MOESM1_ESM.zip › Raw data/Raw data/4. LASSO/TCGA/geneCoef.xls]

Gene	Coef
(Intercept)	-0.284795557490337
ZCCHC12	0.0247047144185503
LRP4	0.522910545990498
CPQ	-0.450352131033591
TFF3	-0.143698349728201
EPN1	0.403779205156193
KIF20A	0.000677364262231725
THEMIS2	-0.179403389175531
DCN	-0.69779491410592
CTSA	0.93627567966686
MPZL2	0.921571515927807
MMRN2	0.905211883632343
BRD2	-0.784911735368624
STXBP5L	-0.00969144368988178
