# Supplementary material for: Comprehensive bioinformatics analysis unveils THEMIS2 as a carcinogenic indicator related to immune infiltration and prognosis of thyroid cancer
Source: Sci Rep. 2024 Apr 8;14:8156. doi: 10.1038/s41598-024-58943-6 (PMC11001958; doi:10.1038/s41598-024-58943-6)
Supplement: Supplementary file 1 — Supplementary Information. [file 41598_2024_58943_MOESM1_ESM.zip › Raw data/Raw data/4. LASSO/TCGA/lassoset.txt]

(Intercept)
ZCCHC12
LRP4
CPQ
TFF3
EPN1
KIF20A
THEMIS2
DCN
CTSA
MPZL2
MMRN2
BRD2
STXBP5L
