# Supplementary material for: Comprehensive bioinformatics analysis unveils THEMIS2 as a carcinogenic indicator related to immune infiltration and prognosis of thyroid cancer
Source: Sci Rep. 2024 Apr 8;14:8156. doi: 10.1038/s41598-024-58943-6 (PMC11001958; doi:10.1038/s41598-024-58943-6)
Supplement: Supplementary file 1 — Supplementary Information. [file 41598_2024_58943_MOESM1_ESM.zip › Raw data/Raw data/5. THEMIS2_analysis/GSEA.xlsx]

## Sheet: Sheet1
Term	ES	NES	pvalue	FDR	FWER
CYTOKINE_CYTOKINE_RECEPTOR_INTERACTION	0.6964	2.2457	0	0.0005	0.003	cytokine_cytokine_receptor_interaction	cytokine cytokine receptor interaction
APOPTOSIS	0.6229	2.2534	0	0.0006	0.003	apoptosis	apoptosis
CELL_ADHESION_MOLECULES_CAMS	0.7435	2.2635	0	0.0006	0.002	cell_adhesion_molecules_cams	cell adhesion molecules cams
PATHOGENIC_ESCHERICHIA_COLI_INFECTION	0.6043	2.2657	0	0.0007	0.002	pathogenic_escherichia_coli_infection	pathogenic escherichia coli infection
NATURAL_KILLER_CELL_MEDIATED_CYTOTOXICITY	0.7016	2.2938	0	0.0008	0.001	natural_killer_cell_mediated_cytotoxicity	natural killer cell mediated cytotoxicity
LEUKOCYTE_TRANSENDOTHELIAL_MIGRATION	0.6276	2.2754	0	0.0009	0.002	leukocyte_transendothelial_migration	leukocyte transendothelial migration
VIRAL_MYOCARDITIS	0.7576	2.2357	0	0.001	0.006	viral_myocarditis	viral myocarditis
JAK_STAT_SIGNALING_PATHWAY	0.6167	2.2163	0	0.0016	0.011	jak_stat_signaling_pathway	jak stat signaling pathway
CHEMOKINE_SIGNALING_PATHWAY	0.6719	2.309	0	0.0016	0.001	chemokine_signaling_pathway	chemokine signaling pathway
NOD_LIKE_RECEPTOR_SIGNALING_PATHWAY	0.7066	2.1988	0	0.0019	0.013	nod_like_receptor_signaling_pathway	nod like receptor signaling pathway
TOLL_LIKE_RECEPTOR_SIGNALING_PATHWAY	0.6489	2.1735	0	0.0027	0.018	toll_like_receptor_signaling_pathway	toll like receptor signaling pathway
COMPLEMENT_AND_COAGULATION_CASCADES	0.7283	2.1523	0	0.003	0.024	complement_and_coagulation_cascades	complement and coagulation cascades
AUTOIMMUNE_THYROID_DISEASE	0.7894	2.1277	0	0.0032	0.028	autoimmune_thyroid_disease	autoimmune thyroid disease
LEISHMANIA_INFECTION	0.7824	2.1085	0	0.0038	0.035	leishmania_infection	leishmania infection
ENDOCYTOSIS	0.4902	2.0897	0	0.0039	0.037	endocytosis	endocytosis
CHRONIC_MYELOID_LEUKEMIA	0.5644	2.0576	0	0.0041	0.047	chronic_myeloid_leukemia	chronic myeloid leukemia
P53_SIGNALING_PATHWAY	0.6245	2.0622	0	0.0041	0.047	p53_signaling_pathway	p53 signaling pathway
TYPE_I_DIABETES_MELLITUS	0.8426	2.0377	0	0.0049	0.058	type_i_diabetes_mellitus	type i diabetes mellitus
INTESTINAL_IMMUNE_NETWORK_FOR_IGA_PRODUCTION	0.8488	2.0217	0	0.0064	0.077	intestinal_immune_network_for_iga_production	intestinal immune network for iga production
ACUTE_MYELOID_LEUKEMIA	0.5304	1.9898	0	0.0084	0.107	acute_myeloid_leukemia	acute myeloid leukemia
FC_EPSILON_RI_SIGNALING_PATHWAY	0.5307	1.9593	0	0.01	0.141	fc_epsilon_ri_signaling_pathway	fc epsilon ri signaling pathway
EPITHELIAL_CELL_SIGNALING_IN_HELICOBACTER_PYLORI_INFECTION	0.492	1.9411	0	0.0109	0.155	epithelial_cell_signaling_in_helicobacter_pylori_infection	epithelial cell signaling in helicobacter pylori infection
ARACHIDONIC_ACID_METABOLISM	0.5761	1.9317	0	0.0115	0.163	arachidonic_acid_metabolism	arachidonic acid metabolism
ASTHMA	0.8407	1.9209	0	0.0121	0.171	asthma	asthma
ALLOGRAFT_REJECTION	0.8775	1.9132	0	0.0125	0.177	allograft_rejection	allograft rejection
MAPK_SIGNALING_PATHWAY	0.4381	1.882	0	0.0152	0.215	mapk_signaling_pathway	mapk signaling pathway
BUTANOATE_METABOLISM	-0.6837	-2.0858	0	0.0389	0.036	butanoate_metabolism	butanoate metabolism
PROPANOATE_METABOLISM	-0.7073	-1.925	0	0.0468	0.146	propanoate_metabolism	propanoate metabolism
LIMONENE_AND_PINENE_DEGRADATION	-0.7824	-1.8801	0	0.0482	0.201	limonene_and_pinene_degradation	limonene and pinene degradation
ARGININE_AND_PROLINE_METABOLISM	-0.5218	-1.9707	0	0.0562	0.1	arginine_and_proline_metabolism	arginine and proline metabolism
LYSOSOME	0.5187	2.1287	0.002	0.0034	0.028	lysosome	lysosome
PROTEASOME	0.6004	2.0746	0.002	0.0041	0.042	proteasome	proteasome
CYTOSOLIC_DNA_SENSING_PATHWAY	0.5835	2.0778	0.002	0.0041	0.041	cytosolic_dna_sensing_pathway	cytosolic dna sensing pathway
FC_GAMMA_R_MEDIATED_PHAGOCYTOSIS	0.576	2.0676	0.002	0.0042	0.047	fc_gamma_r_mediated_phagocytosis	fc gamma r mediated phagocytosis
HEMATOPOIETIC_CELL_LINEAGE	0.7157	1.9653	0.002	0.0099	0.137	hematopoietic_cell_lineage	hematopoietic cell lineage
GLYCOSAMINOGLYCAN_DEGRADATION	0.6255	1.9508	0.002	0.0103	0.147	glycosaminoglycan_degradation	glycosaminoglycan degradation
BLADDER_CANCER	0.5318	1.9525	0.002	0.0104	0.145	bladder_cancer	bladder cancer
PATHWAYS_IN_CANCER	0.4571	1.8887	0.002	0.0148	0.204	pathways_in_cancer	pathways in cancer
GLYCINE_SERINE_AND_THREONINE_METABOLISM	-0.5857	-1.757	0.0021	0.0637	0.424	glycine_serine_and_threonine_metabolism	glycine serine and threonine metabolism
BETA_ALANINE_METABOLISM	-0.6511	-1.9266	0.0023	0.0615	0.144	beta_alanine_metabolism	beta alanine metabolism
B_CELL_RECEPTOR_SIGNALING_PATHWAY	0.633	2.096	0.0038	0.0039	0.035	b_cell_receptor_signaling_pathway	b cell receptor signaling pathway
REGULATION_OF_ACTIN_CYTOSKELETON	0.4886	2.0018	0.0039	0.0079	0.094	regulation_of_actin_cytoskeleton	regulation of actin cytoskeleton
VEGF_SIGNALING_PATHWAY	0.4752	1.884	0.0039	0.0152	0.214	vegf_signaling_pathway	vegf signaling pathway
GRAFT_VERSUS_HOST_DISEASE	0.8576	1.8781	0.004	0.0153	0.22	graft_versus_host_disease	graft versus host disease
ANTIGEN_PROCESSING_AND_PRESENTATION	0.6857	2.086	0.0041	0.0038	0.038	antigen_processing_and_presentation	antigen processing and presentation
RIG_I_LIKE_RECEPTOR_SIGNALING_PATHWAY	0.4982	1.907	0.0041	0.0128	0.184	rig_i_like_receptor_signaling_pathway	rig i like receptor signaling pathway
T_CELL_RECEPTOR_SIGNALING_PATHWAY	0.6036	2.0008	0.0058	0.0078	0.096	t_cell_receptor_signaling_pathway	t cell receptor signaling pathway
CELL_CYCLE	0.551	1.9728	0.0062	0.0094	0.126	cell_cycle	cell cycle
LYSINE_DEGRADATION	-0.5991	-1.91	0.0083	0.0436	0.161	lysine_degradation	lysine degradation
FATTY_ACID_METABOLISM	-0.5557	-1.8557	0.0085	0.0505	0.235	fatty_acid_metabolism	fatty acid metabolism
PYRUVATE_METABOLISM	-0.5245	-1.8356	0.0105	0.0534	0.263	pyruvate_metabolism	pyruvate metabolism
ASCORBATE_AND_ALDARATE_METABOLISM	-0.6028	-1.6922	0.0122	0.0938	0.526	ascorbate_and_aldarate_metabolism	ascorbate and aldarate metabolism
NEUROACTIVE_LIGAND_RECEPTOR_INTERACTION	0.41	1.5625	0.0123	0.1018	0.732	neuroactive_ligand_receptor_interaction	neuroactive ligand receptor interaction
DNA_REPLICATION	0.66	1.8498	0.0125	0.0192	0.257	dna_replication	dna replication
SYSTEMIC_LUPUS_ERYTHEMATOSUS	0.5876	1.841	0.0168	0.0206	0.28	systemic_lupus_erythematosus	systemic lupus erythematosus
VALINE_LEUCINE_AND_ISOLEUCINE_DEGRADATION	-0.6377	-1.8009	0.0169	0.0578	0.331	valine_leucine_and_isoleucine_degradation	valine leucine and isoleucine degradation
ETHER_LIPID_METABOLISM	0.5279	1.7747	0.017	0.0348	0.398	ether_lipid_metabolism	ether lipid metabolism
AXON_GUIDANCE	0.4663	1.7277	0.0177	0.0452	0.475	axon_guidance	axon guidance
ECM_RECEPTOR_INTERACTION	0.6076	1.8151	0.0179	0.0259	0.338	ecm_receptor_interaction	ecm receptor interaction
PRION_DISEASES	0.5197	1.7467	0.0197	0.0407	0.445	prion_diseases	prion diseases
FOCAL_ADHESION	0.4772	1.8004	0.0211	0.029	0.36	focal_adhesion	focal adhesion
PANCREATIC_CANCER	0.4788	1.7557	0.0239	0.0391	0.432	pancreatic_cancer	pancreatic cancer
MELANOMA	0.4613	1.7108	0.0259	0.0462	0.503	melanoma	melanoma
PRIMARY_IMMUNODEFICIENCY	0.764	1.7224	0.0286	0.045	0.484	primary_immunodeficiency	primary immunodeficiency
SMALL_CELL_LUNG_CANCER	0.4906	1.7237	0.0294	0.0456	0.484	small_cell_lung_cancer	small cell lung cancer
GLYCOSAMINOGLYCAN_BIOSYNTHESIS_KERATAN_SULFATE	0.6103	1.7185	0.0318	0.0455	0.494	glycosaminoglycan_biosynthesis_keratan_sulfate	glycosaminoglycan biosynthesis keratan sulfate
NICOTINATE_AND_NICOTINAMIDE_METABOLISM	-0.4978	-1.6111	0.0336	0.1294	0.656	nicotinate_and_nicotinamide_metabolism	nicotinate and nicotinamide metabolism
NON_SMALL_CELL_LUNG_CANCER	0.4498	1.6404	0.034	0.0668	0.622	non_small_cell_lung_cancer	non small cell lung cancer
GLIOMA	0.4543	1.6737	0.0347	0.0572	0.568	glioma	glioma
NOTCH_SIGNALING_PATHWAY	0.48	1.6605	0.0362	0.0612	0.588	notch_signaling_pathway	notch signaling pathway
TERPENOID_BACKBONE_BIOSYNTHESIS	-0.5993	-1.6619	0.0437	0.1062	0.577	terpenoid_backbone_biosynthesis	terpenoid backbone biosynthesis
OXIDATIVE_PHOSPHORYLATION	-0.523	-1.8169	0.0448	0.0556	0.294	oxidative_phosphorylation	oxidative phosphorylation
ADIPOCYTOKINE_SIGNALING_PATHWAY	-0.4132	-1.5789	0.0449	0.1345	0.695	adipocytokine_signaling_pathway	adipocytokine signaling pathway
PYRIMIDINE_METABOLISM	0.3964	1.7114	0.0451	0.0468	0.502	pyrimidine_metabolism	pyrimidine metabolism
PROTEIN_EXPORT	-0.5189	-1.5928	0.0477	0.1305	0.677	protein_export	protein export
HUNTINGTONS_DISEASE	-0.3609	-1.7839	0.0479	0.0602	0.365	huntingtons_disease	huntingtons disease
PURINE_METABOLISM	0.3158	1.4966	0.0481	0.126	0.82	purine_metabolism	purine metabolism
GLYCOSYLPHOSPHATIDYLINOSITOL_GPI_ANCHOR_BIOSYNTHESIS	-0.5418	-1.6502	0.0487	0.1069	0.597	glycosylphosphatidylinositol_gpi_anchor_biosynthesis	glycosylphosphatidylinositol gpi anchor biosynthesis
NEUROTROPHIN_SIGNALING_PATHWAY	0.3871	1.6548	0.0526	0.0624	0.599
DRUG_METABOLISM_OTHER_ENZYMES	0.4233	1.4861	0.055	0.1274	0.835
PARKINSONS_DISEASE	-0.4721	-1.7754	0.0559	0.0602	0.385
ADHERENS_JUNCTION	0.4957	1.6971	0.0574	0.0502	0.533
TYPE_II_DIABETES_MELLITUS	-0.4067	-1.4506	0.0594	0.2212	0.864
THYROID_CANCER	0.4293	1.5393	0.0629	0.114	0.773
ERBB_SIGNALING_PATHWAY	0.4022	1.577	0.0659	0.0955	0.711
SPHINGOLIPID_METABOLISM	0.4136	1.4938	0.0688	0.1262	0.827
ARRHYTHMOGENIC_RIGHT_VENTRICULAR_CARDIOMYOPATHY_ARVC	0.4511	1.4842	0.0717	0.1269	0.839
PROGESTERONE_MEDIATED_OOCYTE_MATURATION	0.3906	1.5179	0.0732	0.1209	0.798
AMYOTROPHIC_LATERAL_SCLEROSIS_ALS	0.3626	1.5047	0.0739	0.1247	0.813
O_GLYCAN_BIOSYNTHESIS	0.4733	1.4537	0.0752	0.1389	0.868
BIOSYNTHESIS_OF_UNSATURATED_FATTY_ACIDS	0.4854	1.5281	0.0765	0.1171	0.789
SNARE_INTERACTIONS_IN_VESICULAR_TRANSPORT	0.3604	1.5341	0.0792	0.1154	0.781
GLYCEROLIPID_METABOLISM	-0.392	-1.4088	0.0856	0.2555	0.898
LONG_TERM_DEPRESSION	0.369	1.4332	0.0859	0.147	0.891
GLYCOSAMINOGLYCAN_BIOSYNTHESIS_CHONDROITIN_SULFATE	0.508	1.5174	0.0868	0.1194	0.799
COLORECTAL_CANCER	0.4132	1.5002	0.0891	0.1257	0.817
ALZHEIMERS_DISEASE	-0.3346	-1.5984	0.0894	0.1335	0.67
HISTIDINE_METABOLISM	-0.4001	-1.3993	0.0922	0.2556	0.907
INSULIN_SIGNALING_PATHWAY	-0.3314	-1.5056	0.0939	0.1833	0.802
DILATED_CARDIOMYOPATHY	0.427	1.4181	0.0965	0.1549	0.902
CITRATE_CYCLE_TCA_CYCLE	-0.5475	-1.5348	0.0966	0.1644	0.76
TIGHT_JUNCTION	0.3458	1.4556	0.0986	0.1394	0.866
HYPERTROPHIC_CARDIOMYOPATHY_HCM	0.4389	1.417	0.0998	0.1537	0.903
CALCIUM_SIGNALING_PATHWAY	0.3599	1.3929	0.1008	0.1636	0.919
GNRH_SIGNALING_PATHWAY	0.3498	1.406	0.1074	0.1562	0.913
GLYCOSPHINGOLIPID_BIOSYNTHESIS_GANGLIO_SERIES	0.4729	1.4094	0.1134	0.1556	0.912
SELENOAMINO_ACID_METABOLISM	-0.4342	-1.4603	0.1145	0.2214	0.851
LINOLEIC_ACID_METABOLISM	0.4569	1.3577	0.1159	0.1797	0.938
RIBOSOME	0.5571	1.4737	0.1163	0.1316	0.846
RENAL_CELL_CARCINOMA	0.3884	1.4925	0.1171	0.1251	0.827
PROSTATE_CANCER	0.38	1.4526	0.1173	0.1379	0.872
GLYCEROPHOSPHOLIPID_METABOLISM	0.3331	1.3575	0.1179	0.1778	0.938
NUCLEOTIDE_EXCISION_REPAIR	0.3923	1.4701	0.1207	0.1321	0.852
ALPHA_LINOLENIC_ACID_METABOLISM	0.4763	1.3723	0.1283	0.1729	0.936
PORPHYRIN_AND_CHLOROPHYLL_METABOLISM	-0.3895	-1.3888	0.1287	0.2473	0.916
TRYPTOPHAN_METABOLISM	-0.4029	-1.3554	0.1302	0.2651	0.935
RENIN_ANGIOTENSIN_SYSTEM	0.5035	1.3388	0.142	0.1896	0.945
HOMOLOGOUS_RECOMBINATION	0.4837	1.4404	0.1501	0.1443	0.884
GLYCOSAMINOGLYCAN_BIOSYNTHESIS_HEPARAN_SULFATE	0.4477	1.3826	0.1502	0.1694	0.926
CARDIAC_MUSCLE_CONTRACTION	-0.3781	-1.3699	0.1528	0.259	0.922
PROXIMAL_TUBULE_BICARBONATE_RECLAMATION	-0.3988	-1.286	0.1558	0.2975	0.963
NITROGEN_METABOLISM	-0.4205	-1.2956	0.1566	0.2962	0.958
PEROXISOME	-0.3353	-1.3895	0.1587	0.2558	0.916
PRIMARY_BILE_ACID_BIOSYNTHESIS	-0.4718	-1.2967	0.1595	0.3038	0.958
CIRCADIAN_RHYTHM_MAMMAL	0.5701	1.3807	0.1604	0.1689	0.927
PHOSPHATIDYLINOSITOL_SIGNALING_SYSTEM	0.3877	1.3622	0.1609	0.1785	0.938
TYROSINE_METABOLISM	-0.3646	-1.2816	0.1609	0.2937	0.963
ALDOSTERONE_REGULATED_SODIUM_REABSORPTION	0.3738	1.2672	0.167	0.2273	0.969
VIBRIO_CHOLERAE_INFECTION	-0.3093	-1.3206	0.167	0.2963	0.949
DORSO_VENTRAL_AXIS_FORMATION	0.4268	1.3283	0.1734	0.1948	0.951
SPLICEOSOME	0.3262	1.4122	0.1761	0.1552	0.906
MATURITY_ONSET_DIABETES_OF_THE_YOUNG	-0.4371	-1.233	0.1782	0.3215	0.978
TAURINE_AND_HYPOTAURINE_METABOLISM	0.4999	1.26	0.1935	0.2267	0.974
BASE_EXCISION_REPAIR	0.3744	1.3168	0.1996	0.2007	0.957
GLYCOSPHINGOLIPID_BIOSYNTHESIS_GLOBO_SERIES	0.4552	1.2722	0.202	0.2256	0.969
AMINO_SUGAR_AND_NUCLEOTIDE_SUGAR_METABOLISM	0.357	1.3044	0.2027	0.2075	0.962
TGF_BETA_SIGNALING_PATHWAY	0.3709	1.3029	0.2067	0.2063	0.962
GAP_JUNCTION	0.3337	1.2601	0.2082	0.2288	0.974
ALANINE_ASPARTATE_AND_GLUTAMATE_METABOLISM	-0.3394	-1.2133	0.2095	0.312	0.982
STEROID_BIOSYNTHESIS	0.4259	1.2765	0.2098	0.2247	0.969
STARCH_AND_SUCROSE_METABOLISM	-0.339	-1.2121	0.2115	0.3062	0.982
CYSTEINE_AND_METHIONINE_METABOLISM	-0.33	-1.2193	0.2129	0.321	0.982
LONG_TERM_POTENTIATION	-0.295	-1.2269	0.2169	0.3202	0.98
GLYCOLYSIS_GLUCONEOGENESIS	-0.3105	-1.2372	0.2172	0.3248	0.977
GLYCOSPHINGOLIPID_BIOSYNTHESIS_LACTO_AND_NEOLACTO_SERIES	0.3721	1.2204	0.218	0.2515	0.981
OOCYTE_MEIOSIS	0.3045	1.267	0.2216	0.2252	0.97
MELANOGENESIS	-0.3032	-1.2041	0.222	0.3079	0.983
DRUG_METABOLISM_CYTOCHROME_P450	-0.3467	-1.1946	0.2244	0.3096	0.988
VASOPRESSIN_REGULATED_WATER_REABSORPTION	-0.3031	-1.2382	0.2311	0.3324	0.977
AMINOACYL_TRNA_BIOSYNTHESIS	-0.3866	-1.3051	0.2375	0.3045	0.956
GALACTOSE_METABOLISM	0.3382	1.1898	0.2422	0.2748	0.988
WNT_SIGNALING_PATHWAY	0.2979	1.2347	0.2548	0.2417	0.978
PPAR_SIGNALING_PATHWAY	-0.3173	-1.1709	0.2573	0.3277	0.99
ENDOMETRIAL_CANCER	0.3547	1.2598	0.2621	0.2247	0.974
RIBOFLAVIN_METABOLISM	-0.3837	-1.1658	0.2763	0.326	0.99
MTOR_SIGNALING_PATHWAY	-0.3175	-1.2163	0.2807	0.3164	0.982
ONE_CARBON_POOL_BY_FOLATE	0.4082	1.1786	0.2809	0.2822	0.99
INOSITOL_PHOSPHATE_METABOLISM	0.3414	1.1641	0.316	0.2921	0.992
PENTOSE_PHOSPHATE_PATHWAY	0.3099	1.129	0.3234	0.3188	0.994
PHENYLALANINE_METABOLISM	0.3729	1.1048	0.3292	0.3396	0.996
UBIQUITIN_MEDIATED_PROTEOLYSIS	0.273	1.1537	0.3406	0.2993	0.992
RETINOL_METABOLISM	-0.3134	-1.0595	0.3563	0.4172	0.997
GLUTATHIONE_METABOLISM	0.2751	1.065	0.364	0.3769	0.998
PANTOTHENATE_AND_COA_BIOSYNTHESIS	-0.36	-1.0655	0.3655	0.427	0.997
SULFUR_METABOLISM	-0.3875	-1.0647	0.3936	0.4194	0.997
HEDGEHOG_SIGNALING_PATHWAY	-0.3184	-1.046	0.3971	0.4156	0.997
STEROID_HORMONE_BIOSYNTHESIS	-0.313	-1.0509	0.405	0.4181	0.997
NON_HOMOLOGOUS_END_JOINING	0.3863	1.026	0.4216	0.4147	0.999
RNA_POLYMERASE	-0.2723	-1.0285	0.4263	0.4272	0.998
VASCULAR_SMOOTH_MUSCLE_CONTRACTION	-0.2688	-1.0141	0.4277	0.4355	0.998
BASAL_CELL_CARCINOMA	0.3119	1.0131	0.4355	0.4211	1
MISMATCH_REPAIR	0.3424	1.0169	0.4424	0.4204	1
TASTE_TRANSDUCTION	-0.2927	-0.9958	0.4618	0.4484	0.998
ABC_TRANSPORTERS	0.3082	0.9832	0.4626	0.4473	1
FRUCTOSE_AND_MANNOSE_METABOLISM	0.2911	0.9925	0.4736	0.4406	1
REGULATION_OF_AUTOPHAGY	-0.2576	-0.9686	0.4826	0.4716	0.999
METABOLISM_OF_XENOBIOTICS_BY_CYTOCHROME_P450	0.2758	0.9385	0.5248	0.495	1
GLYOXYLATE_AND_DICARBOXYLATE_METABOLISM	0.3014	0.8834	0.5741	0.5574	1
VALINE_LEUCINE_AND_ISOLEUCINE_BIOSYNTHESIS	-0.3248	-0.8756	0.5918	0.5763	1
N_GLYCAN_BIOSYNTHESIS	0.2465	0.8641	0.5972	0.5779	1
FOLATE_BIOSYNTHESIS	-0.3665	-0.8495	0.6188	0.5979	1
OTHER_GLYCAN_DEGRADATION	0.2647	0.8349	0.6409	0.6097	1
PENTOSE_AND_GLUCURONATE_INTERCONVERSIONS	0.2581	0.7836	0.7117	0.6702	1
RNA_DEGRADATION	-0.1692	-0.6785	0.78	0.8099	1
BASAL_TRANSCRIPTION_FACTORS	0.185	0.6231	0.8499	0.8583	1
OLFACTORY_TRANSDUCTION	-0.1612	-0.5873	0.9902	0.8922	1

## Sheet: Sheet2
cytokine cytokine receptor interaction
apoptosis
cell adhesion molecules cams
pathogenic escherichia coli infection
natural killer cell mediated cytotoxicity
leukocyte transendothelial migration
viral myocarditis
jak stat signaling pathway
chemokine signaling pathway
nod like receptor signaling pathway
toll like receptor signaling pathway
complement and coagulation cascades
autoimmune thyroid disease
leishmania infection
endocytosis
chronic myeloid leukemia
p53 signaling pathway
type i diabetes mellitus
intestinal immune network for iga production
acute myeloid leukemia
fc epsilon ri signaling pathway
epithelial cell signaling in helicobacter pylori infection
arachidonic acid metabolism
asthma
allograft rejection
mapk signaling pathway
butanoate metabolism
propanoate metabolism
limonene and pinene degradation
arginine and proline metabolism
lysosome
proteasome
cytosolic dna sensing pathway
fc gamma r mediated phagocytosis
hematopoietic cell lineage
glycosaminoglycan degradation
bladder cancer
pathways in cancer
glycine serine and threonine metabolism
beta alanine metabolism
b cell receptor signaling pathway
regulation of actin cytoskeleton
vegf signaling pathway
graft versus host disease
antigen processing and presentation
rig i like receptor signaling pathway
t cell receptor signaling pathway
cell cycle
lysine degradation
fatty acid metabolism
pyruvate metabolism
ascorbate and aldarate metabolism
neuroactive ligand receptor interaction
dna replication
systemic lupus erythematosus
valine leucine and isoleucine degradation
ether lipid metabolism
axon guidance
ecm receptor interaction
prion diseases
focal adhesion
pancreatic cancer
melanoma
primary immunodeficiency
small cell lung cancer
glycosaminoglycan biosynthesis keratan sulfate
nicotinate and nicotinamide metabolism
non small cell lung cancer
glioma
notch signaling pathway
terpenoid backbone biosynthesis
oxidative phosphorylation
adipocytokine signaling pathway
pyrimidine metabolism
protein export
huntingtons disease
purine metabolism
glycosylphosphatidylinositol gpi anchor biosynthesis
