# Supplementary material for: Comprehensive bioinformatics analysis unveils THEMIS2 as a carcinogenic indicator related to immune infiltration and prognosis of thyroid cancer
Source: Sci Rep. 2024 Apr 8;14:8156. doi: 10.1038/s41598-024-58943-6 (PMC11001958; doi:10.1038/s41598-024-58943-6)
Supplement: Supplementary file 1 — Supplementary Information. [file 41598_2024_58943_MOESM1_ESM.zip › Raw data/Raw data/6. 免疫浸润/CIBERSORT.txt]

ID	B_cells_naive_CIBERSORT	B_cells_memory_CIBERSORT	Plasma_cells_CIBERSORT	T_cells_CD8_CIBERSORT	T_cells_CD4_naive_CIBERSORT	T_cells_CD4_memory_resting_CIBERSORT	T_cells_CD4_memory_activated_CIBERSORT	T_cells_follicular_helper_CIBERSORT	T_cells_regulatory_(Tregs)_CIBERSORT	T_cells_gamma_delta_CIBERSORT	NK_cells_resting_CIBERSORT	NK_cells_activated_CIBERSORT	Monocytes_CIBERSORT	Macrophages_M0_CIBERSORT	Macrophages_M1_CIBERSORT	Macrophages_M2_CIBERSORT	Dendritic_cells_resting_CIBERSORT	Dendritic_cells_activated_CIBERSORT	Mast_cells_resting_CIBERSORT	Mast_cells_activated_CIBERSORT	Eosinophils_CIBERSORT	Neutrophils_CIBERSORT	P-value_CIBERSORT	Correlation_CIBERSORT	RMSE_CIBERSORT
TCGA-KS-A4I9-01	0.0165521125742069	0	0.00321855299645887	0.0360154958730279	0	0.167227759132625	0	0.0171711012689228	0.0495295259236538	0	0.0118381301523651	0.00418034099962969	0	0.477272077393989	0.0197177336308084	0.117009164907442	0.0565691614308763	0.00216829108075505	0.0215305526352399	0	0	0	0.00700000000000001	0.266320953351456	1.00365467201404
TCGA-DJ-A13L-01	0.0572729863790909	0	0.00407756281693353	0.104399110114863	0	0.20527614874718	0	0.0646422731761409	0.0159049420990018	0.0105370748623066	0	0.0759574096971338	0.0225371764039052	0.044812353849082	0.114302801284272	0.0989786572443705	0.0943386175237196	0	0.0857366276576768	0	0	0.00122625814432391	0.101	0.109901618964576	1.04219000215432
TCGA-BJ-A2P4-01	0.0377555355734028	0	0.018029760488652	0.167686058935795	0	0.180782592382691	0	0.0252904954296322	0	0	0.00582622138752369	0.0671975115993438	0.0301393728110045	0.0240830927323808	0.00984484290383028	0.278431981238369	0.0427138962853808	0.0569938269915135	0.0413571697402027	0	0	0.013867641500279	0.357	0.0346608316511127	1.06927590257757
TCGA-H2-A3RH-01	0.00139849777659707	0.00665051745947015	0	0.176505659024961	0	0.0583996703521655	0	0.0283864346663918	0	0	0	0.0554931827314612	0.0534014650220733	0.206295803085426	0.0387000522292716	0.341741758207145	0	0.00961578747811446	0.0234111719669224	0	0	0	0.452	0.0221862897846726	1.09477164440015
TCGA-EL-A4K1-01	0.044923388871137	0	0.00650442822464884	0.151540406162948	0	0.151518470863213	0	0	0.0465796358674899	0	0	0.081688373606561	0.0259089551319863	0.16785495171629	0.0199321806573498	0.176781616031347	0.0712882327741541	0	0.0554793600928757	0	0	0	0.124	0.0926013780883724	1.04961036827639
TCGA-BJ-A2N8-01	0	0.00837663535582839	0.00382760219252575	0.0076079693496046	0	0.0346402760300337	0	0.016800423708205	0.0207413488484764	0.00973104318193023	0	0.0286449393796101	0	0.609621879876326	0	0.187750623987562	0	0	0.0722572580898984	0	0	0	0.0659999999999999	0.147668706815713	1.11075630643519
TCGA-ET-A40T-01	0.0981464084546269	0	0.0505239487623042	0.140843220591623	0	0.215517253279358	0	0.0998626172215193	0.0131721257164651	0.00504457784153812	0	0.0182568313479257	0.00223249959744639	0.134394502543495	0.0839252706609879	0.0991675552246652	0.0265380879992351	0	0.01237510075881	0	0	0	0.00800000000000001	0.259372283210492	0.98355864498069
TCGA-EM-A3OB-01	0	0.0151396959011468	0.00427655137654896	0.123251744567487	0	0.193119908007177	0	0.0569228783957337	0	0	0	0.0829884417606785	0.0788345096596457	0.186125521745476	0.0206638140785407	0.14432809694156	0	0	0.0799980143080482	0	0.0143508232579578	0	0.628	-0.00194005238822393	1.08893064437934
TCGA-FE-A3PA-01	0	0.0127948837664319	0.00311225880442722	0.139441316013929	0	0.253713624209783	0	0.0239845052055543	0.0269067018425027	0	0	0.0550690673724826	0.0222208684889644	0	0.0148537385432401	0.231890764825434	0.109907187342194	0.0407047121509822	0.0654003714340733	0	0	0	0.244	0.0580547592389118	1.06243971066077
TCGA-BJ-A45E-01	0.000654633614318538	0.0185662620522607	0.0901745799211074	0.248369353428938	0	0.113514432430727	0.0299071548183572	0.0818581064878785	0.0562864021776557	0	0.0123443504464059	0.0188776194205701	0.0108114133146129	0.147560627828285	0.0926724337840304	0.0550116817393897	0.00321562385830433	0	0.0201753246771584	0	0	0	0.047	0.170350124830617	1.02911869195517
TCGA-ET-A25L-01	0.0419178492242546	0	0	0.0473166467185204	0	0.156251494041598	0	0.0143873672389801	0.0616905768481939	0	0	0.0776583046934287	0.0547160628964631	0.000737741161096485	0.0209953081070573	0.145749713944492	0.272649753444864	0.019863254132257	0.0858155001365866	0	0.000250427412207939	0	0.402	0.0285914694728664	1.06336336012808
TCGA-DJ-A2PO-01	0.0644896454676932	0	0.0777339964011027	0.209777793038421	0	0.0720023538045248	0	0.0818505623108026	0.0165376364282633	0	0	0.0323743684559167	0	0.253795280502604	0.0363982355988657	0.134889962138913	0.00376232360335784	0	0.0137786418751194	0	0	0.00260920037441535	0.00700000000000001	0.264767091230565	0.982142176482526
TCGA-EM-A4FH-01	0.000595336013722622	0.00618960803532902	0.00320049440602656	0.0652572080650424	0	0.322868824585139	0	0.043102451768495	0.00219369327656751	0	0	0.155501012240659	0.0503350185492645	0.112842779636507	0.022050535988356	0.0555348377113383	0	0	0.149762976656359	0	0.0105652230671939	0	0.48	0.0176531197971157	1.09787226489337
TCGA-EL-A3N2-01	0.0446262664075355	0	0.00938618934585907	0.0611362374724251	0	0.213799779544036	0	0.0103528162398736	0.0462458650422989	0	0	0.0413903307142302	0	0.356689080498958	0.0309681331103022	0.111510841524685	0.0151120247350775	0.00621155392115039	0.0525708814435679	0	0	0	0.047	0.170430406344688	1.03049869358421
TCGA-E8-A418-01	0.0447384328131598	0	0.00675154826433961	0.0628114774677117	0	0.321019191721204	0	0.0561120847587074	0	0	0	0.0333885023381246	0	0.270033250594109	0.0537390515862348	0.0875027557839669	0.0190175084799736	0.0195115547965547	0.0253746413959143	0	0	0	0.095	0.114163420872532	1.05251826775084
TCGA-DJ-A2Q7-01	0.120125187659036	0	0.032626386823246	0	0	0.183086579619406	0.00296148569934926	0	0	0.0556947211049986	0	0.0148146889326184	0	0.0821949728047971	0.115178510883167	0.2111009810164	0.0532572153471103	0	0.122154129074783	0	0.00680514103508807	0	0.029	0.192616273028222	1.00191610858671
TCGA-EL-A4K2-01	0.0172155240346052	0.00969744573790499	0	0.0742328541501357	0	0.137457221856019	0	0.0297241029751528	0.0220616154918165	0	0	0.0182935855106884	0	0.340083021283236	0.0405644706818714	0.269630564985154	0.0217023091232961	0	0.0188813696511952	0	0.000455914518924724	0	0.00600000000000001	0.270750596701782	0.990180401851977
TCGA-ET-A3DR-01	0.00200229152969413	0.00704665387131876	0	0.0959295714986163	0	0.255179536307692	0	0.0733896487935023	0.0425514853792951	0	0	0.0371622405632031	0.0733490326843627	0.272868947454661	0.0125548474142385	0.0882275189839077	0.0132370414206942	0	0	0.0211686927889493	0.00533249130986522	0	0.332	0.0396617901035492	1.08924118763338
TCGA-DJ-A3V7-01	0.0699012616394544	0	0.00724014878040113	0.087970850317181	0	0.159288321574925	0	0.0207847149144952	0.0836967097730568	0	0	0.0353421128819981	0.00970935906438904	0.287480580080061	0.0156833391007625	0.162537508090153	0.0373900870960761	0.00355192577020059	0.0145544803390119	0	9.11530582568347e-05	0.00477744751957706	0.075	0.132241905770803	1.0428160840344
TCGA-BJ-A28X-01	0.192479157263752	0	0.11978686330149	0.103407834883839	0	0.107598848412879	0.0438438833252833	0.0880901741080894	0.0153014676960494	0.0188763900104176	0	0	0.0363797058398132	0.0227170858566563	0.0706900047065404	0.0701319666725964	0.0904716055448471	0	0.020225012377748	0	0	0	0.001	0.423901061912048	0.905369260836653
TCGA-BJ-A28S-01	0	0	0	0.0925647622027532	0	0.132728370394219	0	0.0474504468584048	0	0	0.00112828744874145	0.074814971066677	0.0543175200532602	0.183135408305086	0.0555462329920111	0.241713749338045	0	0	0.116600251340802	0	0	0	0.697	-0.00821597645722384	1.09088686016714
TCGA-EL-A3T8-01	0.0154360534241178	0	0	0.0864983201064942	0	0.144490919609882	0	0.046524185427967	0.0141150250700604	0	0.0293332127747524	0.0324002113088253	5.53950366235179e-05	0.281269417588443	0.0497560592970855	0.183218198837491	0.0389187393988494	0.0325363771986277	0.045447884920781	0	0	0	0.141	0.0861879799947477	1.06217630397501
TCGA-GE-A2C6-01	0.0906866698886568	0	0.053258630654946	0.0907201080255969	0	0.19130273609894	0.00665992574613731	0.0800091023649862	0	0.0736598398381745	0	0.0224090557381636	0	0.0923499167580212	0.0965000062394459	0.0735612582374459	0.0992353688168536	0	0.0296473815926326	0	0	0	0.011	0.241736815369724	0.986691795750984
TCGA-ET-A40R-01	0.0857642489998988	0.0440632006171819	0.0442444497145895	0.0735090379509313	0	0.0692424095100755	0	0.126247527731436	0.025641091351041	0.0216726832388698	0	0.0585619252294909	0	0.277479353410155	0.0511652743577285	0.075717341617596	0.0158998272996325	0	0.0299164571872294	0	0	0.000875171784143739	0.00800000000000001	0.256813177360703	0.983574587057568
TCGA-EM-A22M-01	0.0299055003329096	0	0.190713227651583	0.195768151561243	0	0.14141273731765	0.00421465791995432	0.0560799368983818	0.0354232381146207	0	0	0.0222208677145934	0.0066426314859273	0.0925401898073289	0.0651061486378274	0.120057395910556	0.0109497417467108	0	0.0283705829508877	0	0	0.000594991949826843	0.005	0.305864394074048	0.965817606754312
TCGA-FK-A3SG-01	0.00465733347233122	0.00726959605856635	0	0	0	0.333098604530911	0	0.0125082039220579	0.00376220852386751	0	0	0.0696561407499653	0	0.275627626316189	0	0.205103338436949	0.0146105039697272	0.0126423709590595	0.0576305116899587	0	0.00343356137041706	0	0.256	0.054453619155819	1.08096033886745
TCGA-DJ-A1QE-01	0.140420019881334	0	0	0.0404508553542369	0	0.18981710343709	0	0.0884578743432852	0.0389687689265611	0	0	0.0554788082362902	0.0276355288175721	0.0706673537196073	0.00231879299649325	0.08505595473578	0.123037842781116	0.0873575016691456	0.0480276201814829	0	0	0.00230597492000554	0.148	0.0835121998767613	1.0445466180196
TCGA-DJ-A1QM-01	0.06706265854424	0	0	0.0797799725811251	0	0.169161347630155	0	0.0717028897631321	0.0384084396830544	0	0	0.0238900662431993	0.0147110966615675	0.24328465007995	0.0474805157298933	0.0952292539303233	0.0908554576516286	0.0277459741464519	0.0306876773552795	0	0	0	0.113	0.100871088922123	1.04717815006523
TCGA-DJ-A13S-01	0	0	0.00164334327087603	0.0210541912809087	0	0.134096752754933	0	0.0494599569384783	0	0	0.00502261700879441	0.0628001613845287	0.0933884958440991	0.000833019371916039	0.0144508019349453	0.421922066979811	0	0.0218048742092468	0.173523719021462	0	0	0	0.757	-0.0134831925108823	1.09101276509654
TCGA-DE-A4MB-01	0.0149983784722906	0.0115477833967073	0.00249676658114338	0.0220724694374716	0	0.144529559019391	0	0.0465059266917997	0.0712661060082985	0	0.00635082776925392	0.0295558607955408	0.107404738449023	0.347811933069486	0	0.0885975241992258	0.0413354847607051	0.0536677762378053	0	0.0118588651118581	0	0	0.031	0.189575026681582	1.0208327625027
TCGA-MK-A4N9-01	0.118039285683422	0	0.0380394307636241	0.0268548924939882	0	0.251272714835626	0	0.0331928235722983	0	0	0.0333398412671028	0.0605135470940083	0.00284197286667138	0.227362952083816	0.010053457703854	0	0.0112694613462984	0	0.181034586019042	0	0.00618503427024828	0	0.187	0.0719995456774555	1.05825428733797
TCGA-E3-A3E3-01	0.03105555104362	0	0.00957521893749323	0.073581896241295	0	0.142305314343824	0	0.0152808421419442	0.0521387403935822	0	0	0	0	0.350848902794077	0	0.105682423995002	0.0506063390025804	0.024855961835783	0.1440688092708	0	0	0	0.074	0.135224002331199	1.04318859033866
TCGA-CE-A27D-01	0.0915567225737772	0.0234342799107831	0.0284124944995054	0.0944949681511344	0	0.211818532249209	0	0.132351784428931	0.00387197860327785	0.0139796723360681	0	0.0596418098887201	0	0.125242717990317	0.12162539614018	0.0366304920784027	0.027308234532702	0	0.0296309166169918	0	0	0	0.015	0.219804352042837	1.00468380691346
TCGA-E3-A3E0-01	0.0163071442439009	0	0.00952978686036412	0.273984577113474	0	0.126715777289382	0.0270210569246472	0.131114967119976	0.00122119574968531	0.00436905812458476	0	0	0	0.191226747688187	0.0769175272146789	0.121405059822468	0.00792784939140191	0.00117967615155563	0.0110795763056943	0	0	0	0.172	0.0771267014592834	1.07568984011402
TCGA-FY-A40K-01	0.00420731601465607	0.0280598933859088	0.0016385819188614	0.0606016729010923	0	0.145946341712703	0	0.0148557674082466	0.0196690492804883	0	0.00440693009383977	0.00850986832210489	0	0.280345219731031	0.0223732406206063	0.278603350445849	0.0935801608994007	0	0.037202607265211	0	0	0	0.00600000000000001	0.270856097402516	0.984388182813843
TCGA-ET-A4KN-01	0.0817095103904999	0	0.260568218849921	0.175316873960496	0	0.0643712280654944	0.0184081146219275	0.0325328228671497	0.0729144836742119	0	0	0.0577620720319415	0	0.0597732844275121	0.0359193241813574	0.0743162854959628	0	0	0.0509854508908892	0	0	0.0154223305426367	0.001	0.40882913605335	0.920534103832479
TCGA-E3-A3DZ-01	0.0830120977361919	0	0.0394441270454147	0	0	0.159509218545745	0	0.0676763208022167	0.0353696579817485	0	0	0.00397212374671031	0.0114796894578518	0.230043276325077	0.0931401434581405	0.222565005132014	0	0.0425998283659067	0.0111885114029829	0	0	0	0.538	0.00917842843706261	1.09173977241419
TCGA-DJ-A1QI-01	0.0831700631700602	0	0.0478197833595612	0.0717342632079396	0	0.275453664167742	0	0.0102871219552362	0.00285828292295601	0.0136631045434228	0	0.0485468979794465	0.0110086789170098	0.0371494235127653	0.053726889732326	0.186494755397662	0.111137456233994	0.00662781021416231	0.0403218046857163	0	0	0	0.159	0.0797591716031288	1.04696996502477
TCGA-EM-A4FQ-01	0.161331135508506	0	0.106017114762974	0.081742915585339	0	0.150901538549972	0	0.0472772094187111	0.00599973709093377	0	0	0.0413972209383297	0.0979238169638552	0.0786316742521453	0.0356458639048567	0.12817967410409	0.0384736103975142	0	0.0264784885227721	0	0	0	0.004	0.336925776126899	0.944814052957546
TCGA-EL-A3GV-01	0.0231684306110516	0	0	0.0680997938272431	0	0.2139087753599	0	0.0329625468476901	0.0374122316154731	0	0	0.0373732544223171	0.000300577315396314	0.107037663649776	0.038497557787987	0.130305247496232	0.222985080582241	0.0152277390597031	0.0698507829400566	0	0	0.0028703184849324	0.052	0.162624465233718	1.01569892481979
TCGA-ET-A39N-01	0.00560035388468166	0.00907380299216586	0.0169093482519105	0	0	0.149964092882238	0	0.0156096157007055	0.049130647402853	0.0266444607634569	0.00935172213224323	0.0548676923017174	0.00584183800849622	0.44343293059482	0	0.140448703596926	0.0026107788855968	0	0.0705140126021892	0	0	0	0.00700000000000001	0.261721344633643	0.99896338990808
TCGA-DJ-A1QN-01	0.0232659424064026	0	0.000560823373809724	0.0695661104826042	0	0.159330980759552	0	0.0241377800950083	0.0705221079272924	0	0.0138860717862614	0.0257954550100492	0.00783589838930312	0.212997907505815	0.0184417514049579	0.16148753161428	0.131655674775383	0.0191854712711634	0.0613304931981176	0	0	0	0.05	0.164663416705364	1.019503326027
TCGA-ET-A25O-01	0.0853802142901667	0	0	0.0820481294295513	0	0.231969751714094	0	0.00113936166645365	0.0101947050348303	0	0	0	0.022065319497922	0.0625562631239832	0	0.173881445038632	0	0.024092248412523	0.303251028702198	0	0.000295446405768936	0.00312608668387759	0.621	-0.000819777403717023	1.08655325702794
TCGA-DJ-A3VL-01	0.0567436758161713	0	0.112309948857618	0.242319473007527	0	0.146193900151621	0.00297790813013811	0.146485572077962	0.00147707562831105	0	0	0.0472641144811056	0.0255534415312285	0	0.076266134901348	0.136802288629505	0.00560646678746492	0	0	0	0	0	0.01	0.243125117332865	1.00117995755651
TCGA-EL-A3GZ-01	0.0168919784947686	0	0	0.0204062633844235	0	0.253287453188874	0	0.043110087187903	0.0374569018132365	0	0	0.0733857471194964	0.0164570044827513	0.137536188424178	0.0859895037976018	0.141698936941243	0.1462364315857	0	0.0275435035798245	0	0	0	0.227	0.0639773182210565	1.06098291593698
TCGA-DJ-A4UP-01	0.208621492083269	0	0.0391570363013635	0.145092425587951	0	0.164078814694027	0	0.108212102997759	0.0058999801949645	0.0178805441232864	0	0.0255163116308569	0	0.0614031594348647	0.0747587434368027	0.0551987795040968	0.0776865206865273	0	0.0111737338284933	0	0	0.00532035549573819	0.004	0.320591553769096	0.956962340364981
TCGA-DJ-A2Q5-01	0.159330001773234	0.01726037738696	0.0303461966096089	0.0899026511571487	0	0.163022258457121	0	0.111241692212222	0.0178459411467284	0.0329905544009356	0	0.0242653068696253	0	0.184995730886597	0.0533121646399629	0.0806558142238159	0.00897118851155719	0	0.0258601217244831	0	0	0	0.005	0.281612663736343	0.972529103960991
TCGA-DE-A4MA-01	0	0.0298213851523319	0.0918014356270044	0.0573318308746173	0	0.207980152874118	0.00550773674358024	0.00169250740512926	0.086986483665367	0	0	0.0175457765160973	0.0412671863520178	0.0189062127874836	0	0.142020581852031	0.196249473711115	0.0697881164295371	0.0297267726686724	0	0	0.00337434734089774	0.046	0.172492802955135	1.00886062762226
TCGA-BJ-A28V-01	0	0	0	0.400282407995058	0	0.059713600758482	0	0.00315015800324541	0	0	0.0316676582835829	0.0625454515315006	0.199817538637027	0.0299718844553147	0.0169254571553084	0.0760675615027281	0	0	0.115670317647057	0	0.00418796403069651	0	0.668	-0.00538583478052435	1.112910063158
TCGA-BJ-A3PT-01	0.0166564090583284	0.00560610577135881	0.0107754650916497	0.17843827142434	0	0.235977954741409	0	0.0432310732391536	0.041765706115801	0	0	0.0734808920189626	0.0162631664939291	0.133697112702657	0.0336608800242728	0.0804123189005175	0.109664219921763	0.00441179627361914	0.0125572087777352	0	0	0.00340141944450377	0.084	0.124805055034675	1.04681981363627
TCGA-EL-A4JV-01	0	0.0181121388251711	0.014081803965179	0.133969767508315	0	0.263487251681434	0	0.0166081740851667	0.00587026282206999	0	0	0.117563958084132	0.0740970992296713	0.105640760871978	0.0201693150295534	0.168842674102509	0	0.0615567937948203	0	0	0	0	0.514	0.0120063846197224	1.0945364026729
TCGA-ET-A2MY-01	0.0866063064801599	0	0.0310760197536961	0.0440140940868816	0	0.176574249063209	0	0.00657263618070719	0.0154080471731379	0	0	0.0290437647218799	0.00319486315638551	0.330502596745793	0.0117459441427107	0.120884338709735	0.0665050365293711	0.0271712705321455	0.0507008327241873	0	0	0	0.052	0.163169276913642	1.02781449334126
TCGA-EM-A22I-01	0.0632182299574183	0	0.00466862450913787	0.0246870262533331	0	0.226588193247434	0	0.0168270749861494	0	0	0	0.130514761978274	0.0693207224999115	0.158523376108981	0.0604499436870316	0.114810340229375	0.052378445957398	0	0.0760578986148065	0	0.00195536197075065	0	0.143	0.0854373378183203	1.04886528398412
TCGA-BJ-A45K-01	0.00441520477803614	0.00385235593533225	0.0476367247544516	0.202945891738591	0	0.157378801072623	0	0.10316230963752	0	0	0	0.112029041081565	0.124362476005263	0.0884804766546329	0	0.0684707213250885	0	0	0.0686167830105776	0	0.0186492140063198	0	0.499	0.0142365360358537	1.09321621471721
TCGA-EL-A3T7-01	0.0015174046558614	0.00412927603160115	0.0188449436330713	0.0671015201915675	0	0.092713672715843	0	0.0155791916021993	0	0	0	0.061013680951275	0.0264367230820086	0.140368424477024	0	0.385445158418373	0.0455834540312639	0	0.134214457312474	0	0.00705209289743727	0	0.128	0.091346469561055	1.05569928479501
TCGA-FY-A40N-01	0.0729019595625185	0	0.0761152753036155	0.253553414296877	0	0.141495066309468	0	0.0968505279086217	0.0126975547208709	0	0	0.0176577601956193	0.0347314596362822	0.0635053558815717	0.121571646203337	0.0841361724701054	0.0038015469630652	0	0.0209822605480491	0	0	0	0.024	0.201360732231835	1.01622740529065
TCGA-FY-A3R7-01	0.104349720016842	0	0.0290139208284018	0.132103134526338	0	0.29361513169383	0.00490076282255353	0.0924119323910086	0	0	0	0.0264178494485582	0.00297556175286078	0.0467547155174696	0.111162320907987	0.103437009023578	0.0273451503947724	0	0.0255127906757992	0	0	0	0.07	0.14021261457888	1.04239847832655
TCGA-BJ-A0ZH-01	0.0699363333137601	0	0.0035487986654083	0.0376070421393008	0	0.0861982174179834	0	0.0342887960513988	0.0468080782950953	0	0	0.020479340270409	0	0.490845866128987	0	0.131242185727763	0	0.0142570930732885	0.0647882489166058	0	0	0	0.015	0.218142101220271	1.0282933568185
TCGA-E8-A419-01	0.0288118756665297	0	0.0762332749714968	0.135205111983703	0	0.153728858187917	0.0198732697396856	0.0899276462132955	0.0386729562435283	0	0	0.0311514768517872	0	0.151139121056371	0.101140962324463	0.0719665887338918	0.0761829560593123	0	0.0259659019680188	0	0	0	0.049	0.166438506408067	1.02035396017584
TCGA-BJ-A0YZ-01	0.0549629094273871	0	0.00280848107161961	0.100420614741271	0	0.0584950782825739	0	0.00418982181336519	0.0172126457125367	0	0.0480934844683564	0.0258620539771285	0.0362530997472268	0.139781005050985	0.00529513930215421	0.383830890824648	0	0.0563410410623472	0.0593205073550968	0	0	0.00713322716330396	0.458	0.0210643441216702	1.08231964177291
TCGA-EM-A2CJ-01	0	0.010442637277715	0	0	0	0.300427931590354	0	0.0353471960133276	0.0117275903315048	0	0.131704747254205	0	0.0741308545004194	0.0660644886868423	0.000780692981508987	0.189417608827072	0.0159693200297466	0	0.140333520000898	0	0.0236534125064054	0	0.538	0.00920681510517638	1.07647500511436
TCGA-DJ-A2PR-01	0.0432923495674335	0	0.0112731230345971	0.242797760091226	0	0.190160096527822	0.00188982869609164	0.0452664624127496	0.0132321016298413	0	0	0.0539536964153021	0.0192553710427473	0.126531272875324	0.0693251314143443	0.0798448403951541	0	0.0070563806028172	0.0961215852945493	0	0	0	0.107	0.10667568646077	1.05315883125479
TCGA-EM-A2CK-01	0.000367763202302564	0	0.00494657890620943	0.246863380253751	0	0.291793012419636	0	0.0954722417419666	0	0	0.0212870397511421	0.0152434777180349	0.0276674114696283	0.105975855430573	0.0455671049807627	0.12684173315629	0	0	0.0113808455600079	0	0.00659355540969648	0	0.417	0.0266362963742484	1.11045230046274
TCGA-EL-A3ZQ-01	0	0.0157701927815842	0.177926437243927	0.382933577096006	0	0	0	0.0268218680836152	0.0227013760246645	0.0472504857575474	0	0.0439870006934214	0	0.038798195818912	0.0034216190234043	0.206377173288177	0.00494308999547504	9.38881330741456e-06	0.0290595953799581	0	0	0	0.005	0.283607375140675	0.983653599425895
TCGA-DJ-A13M-01	0	0.0258756881901162	0	0.320014454630757	0	0.0163105270869503	0	0.0217701683372368	0.0230618485981872	0	0	0.0338633769297599	0.0167068538263389	0.0897356036610938	0.0137389733315665	0.351739101742699	0	0	0.0871834036652943	0	0	0	0.566	0.00574635698866417	1.09202173978486
TCGA-KS-A4I1-01	0	0.01672959160373	0.00413839033798145	0.153449635681098	0	0.120028504067783	0	0.0194572782849002	0.0150231445339316	0.0550818833705036	0	0.114854602817946	0	0.15149257767373	0.0266644894871845	0.131820987335803	0.030346033185556	0	0.160912881619853	0	0	0	0.212	0.0664468301394707	1.06799725093428
TCGA-CE-A3MD-01	0	0.00474230640887021	0.00146537847651912	0.174500533655104	0	0.265004333759071	0	0.0469121734074089	0.0230189495042931	0	0	0.0173380333974919	0.0583725234609757	0	0.0479677239846903	0.24704855664813	0.0788028224486647	0	0.0348266648487818	0	0	0	0.236	0.0614616844628729	1.06774750339934
TCGA-ET-A39K-01	0.133556451436448	0	0.0291350946191874	0.0902578389376756	0	0.153222708173231	0.00322001542446475	0.0366159289885188	0.0261810086591951	0	0	0.017333838772256	0.0272795701008761	0.267238062119137	0.00817610394070187	0.123834813495239	0.0293063053309045	0	0.054642260002165	0	0	0	0.024	0.200169480382666	1.00651227001133
TCGA-L6-A4ET-01	0	0.0481402453791221	0.0189690395837791	0.252284688786839	0	0.178445185831785	0	0.0314929706568497	0.0589875917608972	0	0.0232317935658236	0.0197511506558661	0.0155323959957485	0	0	0.113035127993341	0.164032688420067	0.0518660075298615	0.0242311138400218	0	0	0	0.528	0.0109643657931289	1.09207930259592
TCGA-E8-A2EA-01	0.057473404425712	0	0.00901673246095799	0.139014253734872	0	0.102429791788439	0.0080387235673111	0.0720889112637786	0.0192512146593318	0	0	0.0974816529606785	0	0.194871317728307	0.0898558247081661	0.130269882458339	0.0126478847870542	0	0.0651049959042049	0	0	0.00245540955284725	0.096	0.113819718718497	1.04518471082064
TCGA-ET-A3BW-01	0.0261218934765965	0	0	0.0795421799672696	0	0.235435347853535	0	0.0133765122500777	0	0.0612966581916214	0	0.0656629184716663	0.0591509537040087	0.014966279861325	0.0317076339187959	0.317832604726683	0	0	0.0949070175784213	0	0	0	0.768	-0.014365515434367	1.09166565608627
TCGA-KS-A41I-01	0.0481707193328348	0.00352788759852858	0.00260596913077179	0.156597722610572	0	0.250787716701926	0	0.0563386889233333	0.0394650861693532	0	0.00956456025916667	0.0748557543717231	0.0147843118146279	0.0356175733962986	0.0521477805473722	0.147330850285724	0.066744159775238	0	0.0414612190825292	0	0	0	0.142	0.0856454904509294	1.06230878274213
TCGA-EL-A3ZM-01	0.0207153605721913	0	0	0.0170125953279515	0	0.201789737621064	0	0.0408376636224034	0.0250039041407945	0	0	0.0180290680642858	0.094410228504249	0.1492403665859	0.0422465937518797	0.1676419827572	0.107197823579286	0.046409959617184	0.0694647158556113	0	0	0	0.089	0.117748650119417	1.03147889972874
TCGA-EL-A4KG-01	0.0483417625472109	0	0.00972924219163137	0.0180691497899795	0	0.152645653526601	0	0.0278610547413899	0.0182357345809597	0	0	0.045426227613643	0.0671448412374541	0.187355578685173	0.0236588998259878	0.257181847358177	0.0235553051066747	0.0611046374580531	0.0596900653370655	0	0	0	0.049	0.166198781322547	1.01711597647996
TCGA-EM-A3AP-01	0.00179014898418566	0.00526775663403006	0.00224110467090374	0.0480679019634263	0	0.0661992883708607	0	0.0537188630118036	0.0254562566812447	0	0.0359781583349425	0.00547348493991438	0	0.436544265005923	0	0.28503012397452	0	0	0.0342326474282451	0	0	0	0.183	0.0738518278529523	1.1101418912818
TCGA-ET-A3DQ-01	0.18326617623751	0	0.0353352226873215	0.0843398091434571	0	0.321349551235593	0	0.088886602048385	0.00120204054037064	0.0315689189364136	0	0.0502266895650094	0	0.0290010958174319	0.0851907120156962	0.045508805338071	0.0390384805543398	0	0	0.00235442514981461	0	0.00273147073058577	0.005	0.286961752129798	0.980112377733848
TCGA-DE-A4MC-01	0.00607976209962513	0.0045083977375787	0	0.0950557242554139	0	0.221424848068532	0	0.00440874478290062	0.115560882842046	0	0	0.0944730973403836	0	0.22359707670638	0.0202001697963352	0.032769673323383	0.069953466933198	0.0531230660561702	0.0588450900580544	0	0	0	0.046	0.171507762336461	1.02593199464269
TCGA-DJ-A3US-01	0.0999329937350416	0	0.093968791421708	0.180108558525722	0	0.139824812847319	0	0.0999217427518835	0.0216287662907685	0	0	0.0264903871807889	0	0.178970624464586	0.0853052796928372	0.0433695548971286	0.0206503025816112	0	0.0098281856106046	0	0	0	0.003	0.356906175923644	0.939391060681374
TCGA-EM-A1YC-01	0.0102519480365128	0	0	0.236787544918879	0	0.0229305459203272	0	0.0688964984028547	0	0	0.0123576899852567	0.06436870448422	0.234271591602613	0	0	0.19629932088502	0	0.0966572412534154	0	0.00937802473152843	0.0478008897793728	0	0.602	0.00143646028462111	1.08792196013645
TCGA-BJ-A0ZG-01	0.0543444212889834	0	0.00873595983494524	0.237658724549814	0	0.141100476147365	0	0.0335945532224695	0.014009139327452	0	0	0.0701282931416699	0.0264275468123735	0.131353756880071	0.108980880853925	0	0	0	0.16336801218426	0	0.0102982357566715	0	0.266	0.0522106343158607	1.07755934014806
TCGA-EL-A3GR-01	0.00133834986157134	0.00739578483922306	0	0.0989737521007884	0	0.297199109932795	0	0.0201816377427589	0.00139752427874781	0	0	0.0503247775618211	0.0974331305522744	0.10533443230243	0.020992903585112	0.150335717171375	0.0134240571371062	0.00385647570895879	0.115897259060747	0	0.0130458874364612	0.00286920072782956	0.304	0.0445152326770753	1.06553375918338
TCGA-CE-A484-01	0	0.00779700882271969	0	0.0977831455235796	0	0.303392539577114	0.020220735159204	0.0461832291965897	0	0	0	0.0351891109446038	0.0357090225371494	0.0602890220785813	0.100989128588247	0.249323377504702	0	0	0.0431236800675094	0	0	0	0.498	0.0145597270286172	1.08817329442134
TCGA-EM-A1CW-01	0.12839359551872	0	0.25088475550431	0.262887574628171	0	0.0375289708996206	0	0.0698030074262019	0.0405657970594758	0	0	0.0544803795204199	0.0307951016116014	0.00953608539537656	0.0466809107917255	0.0496316570373508	0.00807777126140411	0	0.0107343933456221	0	0	0	0	0.43003023838727	0.914276134293514
TCGA-IM-A4EB-01	0.0213140670678033	0.0425968449110228	0.0382137542342772	0.118621009363205	0	0.2339778114076	0	0.101281130494391	0.0268275857496765	0	0	0.027042971563675	0	0.195319428821007	0.0702182523087616	0.058036923050078	0.0412855594140331	0.00268310448469494	0.0225815571297761	0	0	0	0.069	0.142454592284983	1.03588054742429
TCGA-EM-A3AJ-01	0.0445400391381934	0.0111715903651912	0.125630028178253	0.27070564789965	0	0.184221074162955	0	0.104740044006658	0.0184092899957018	0	0	0.0460249262090926	0.0127884168154626	0.0268296857201274	0.0532778180841868	0.0927022520653564	0.00717190044472614	0	0	4.04540826275254e-05	0	0.00174683283181785	0.00900000000000001	0.249445348111077	1.00339387606742
TCGA-FK-A3SD-01	0	0.0925586354577698	0.0326298355460269	0.153441728285621	0	0.252477671374392	0	0.0428660725391321	0.00447521479757296	0	0.0363659914103666	0.0204633394660206	0.0848480747521804	0.0352113547503348	0.0427786223399248	0.0956097663867667	0	0	0.0913482363059165	0	0.0149254565879748	0	0.502	0.0140373002004098	1.07969116163764
TCGA-H2-A3RI-01	0.237443181914728	0	0.0300252759293374	0.144214227029642	0	0.107901817415054	0.0156380659467253	0	0.0465425243164197	0	0	0	0.0187954779054854	0.120375495423929	0.0239630716744347	0.147931265335562	0.0303122387643711	0	0.0768573583443112	0	0	0	0.078	0.130015034694573	1.03413361987707
TCGA-EL-A3ZN-01	0.058180474155457	0	0.00323336842582937	0.148654114663245	0	0.14407849751918	0.0116331307084483	0.0144617709082783	0	0	0.0303579675003337	0.0160804685252236	0.00627856503946079	0.193150248557526	0.0697274170612124	0.255535913344128	0	0	0.048628063591678	0	0	0	0.199	0.0683236176989088	1.06242766136662
TCGA-DJ-A13X-01	0.0303447504512265	0	0.00254901808901054	0.117614000069035	0	0.134937969218945	0	0.0316940928365913	0	0	0.0026754315299941	0.00948237680164043	0	0.396829874863276	0.052492631320612	0.180054505732356	0.0146806551797531	0	0.0219778509788085	0	0	0.00466684292875202	0.101	0.109978670007484	1.07204648557372
TCGA-ET-A3BT-01	0.0566501360233043	0.0029363381290775	0.00796196486915469	0.0313904958068602	0	0.16223372835972	0.000263953716947722	0.0876147024253756	0.0443266238341827	0	0.013728573166643	0.0130750564780738	0.00129538313021001	0.243162520585003	0.0690343142863315	0.0814429838977073	0.138853282505109	0	0.0460299427863001	0	0	0	0.071	0.137610154676494	1.03031566190283
TCGA-DJ-A4UT-01	0.0213617151690106	0	0.00217918387612981	0.238519798286295	0	0.196680216111343	0.009908069683232	0.0673522195217657	0.0628159299971487	0	0	0.0802548823024964	0.0251123671947374	0.0504183966633938	0.109899597591011	0.0800043913898893	0.0256707150013481	0	0.0298225172121997	0	0	0	0.031	0.188583958423837	1.03216272072067
TCGA-DE-A4M8-01	0.0709406902977471	0	0.0885266044005311	0.150597232574852	0	0.216826019869864	0	0.108242743098309	0	0.0377848407636716	0	0.0429902609578227	0	0.0880915979805744	0.0968288457281085	0.0827079723109558	0	0	0.0164631920175639	0	0	0	0.019	0.208969423975149	1.0130174518281
TCGA-BJ-A45H-01	0.0381728563690014	0	0.0101205683495178	0.153680963380548	0	0.195196688868414	0	0.0587498705129534	0.00645869950326843	0	0	0.0249278902948773	0.0129502215299764	0.185518169174243	0.0695352459831004	0.145215078584824	0.0540102199907573	0	0.045463527458518	0	0	0	0.105	0.107960075713464	1.0448356449269
TCGA-DJ-A1QL-01	0	0.0315670140395909	0.000422365347956025	0.130944937128624	0	0.240007990439334	0	0.0263166228238903	0.0114651663654009	0	0	0.125768109709238	0.171347493667308	0.0382703376184466	0.0126477033553002	0.0537265667323191	0.000612264810130112	0	0.143859554517424	0	0.013043873445038	0	0.48	0.017496204435629	1.08843849984555
TCGA-E8-A44M-01	0.0927903006121242	0	0.0808889692309682	0.22055470685665	0	0.100491455800898	0.0311873287044494	0.14240224314259	0.0351634243854263	0.0079300645147845	0	0	0	0.0645379013586696	0.114238217253286	0.064946570127259	0.0332060199499361	0	0.0116627980629591	0	0	0	0.00900000000000001	0.249431529886452	0.993773010518623
TCGA-DJ-A2PZ-01	0.0358408222665156	0.00836427377456901	0	0.0170005280057193	0	0.131248831099431	0	0.0446911616131688	0.0151722977391161	0	0.000684601997846645	0.0127927996785991	0.0623309455274008	0.157250982500751	0.0278990185682268	0.138987732343924	0.286586911255833	0.00820006683996312	0.0529490267889359	0	0	0	0.113	0.100831563566861	1.04484425573953
TCGA-E8-A416-01	0.160946856109344	0	0.022446207324806	0.250988274469149	0	0.209114755950237	0	0.0880075404789018	0.0193246241387944	0	0	0.0758740583601982	0.0130645296996118	0.00524473453946567	0.040395924560935	0.0376839385070588	0.0572750244993533	0.00860233430858596	0	0.0110311970535587	0	0	0.141	0.0863530403373687	1.08636409750639
TCGA-E8-A433-01	0.134433090174797	0	0.0516274670142902	0.0498201882941861	0	0.145503101837362	0.00280163330180891	0.0588918416531613	0.0315894306801178	0	0	0.0160212616554816	0	0.203082785569693	0.0694284737151848	0.124062909490939	0.0921745589396464	0.00606128838196388	0.0145019692913678	0	0	0	0.01	0.247016261159299	0.984132690904678
TCGA-ET-A39R-01	0.111325883435864	0	0.086000423687011	0.173239583537412	0	0.146983596244007	0.0186053053659108	0.0833320069501167	0.0191893688477359	0	0	0.0670819252498639	0.00652350021911733	0.116735492152808	0.0681838100908349	0.0513022475071315	0.011748572407065	0	0.0397482843051226	0	0	0	0.005	0.291489998413556	0.969808774432373
TCGA-DJ-A2PQ-01	0.0256100375389233	0	0	0.0654082617351412	0	0.141610104500031	0.000838669599464569	0.00747134171326305	0	0	0	0	0.00166904084405781	0.140088168731145	0.000264222521196135	0.296638044357135	0.0840739787832358	0	0.234995690524118	0	0	0.00133243915228847	0.435	0.023940046818801	1.08056460073873
TCGA-EM-A1CU-01	0.0801318183152597	0	0.0124588360130765	0.0670294228260798	0	0.113946427534397	0	0.0466188504712877	0.0211955731255123	0	0	0.0328970881296366	0.0738116439143883	0.191359134280377	0.0461653470661963	0.194868669801915	0.0100517351799651	0.0460969184338904	0.0633685349080187	0	0	0	0.244	0.057699731166022	1.05631232836957
TCGA-EM-A2CU-01	0.168438172687919	0	0.0470730950493809	0.268303472913277	0	0.0946744715136085	0.00687482651805646	0.0412690245969096	0.0101072627730641	0	0	0.0303842035219251	0.00983657826371112	0	0.063039878516952	0.149617364753559	0	0	0.104136664122077	0	0	0.00624498476956061	0.005	0.283951037819178	0.971832800065883
TCGA-J8-A3O2-01	0.227593384289966	0	0.0718729310157178	0.0837774345353178	0	0.141382500111467	0.0187754562447672	0.00917131262151762	0.0457979231763264	0.0202167398743932	0	0.0126595421855271	0.000234614908329817	0.0757357213874647	0.0378051814230139	0.117093337127082	0.0927635192310465	0.0157390845477022	0.0271145394736526	0	0	0.00226677784670923	0.002	0.394348015777594	0.919067885553606
TCGA-ET-A2N4-01	0.0577550001591403	0.0227443033487802	0	0.0698442058851408	0	0.0119015344016711	0	0.0598724477220008	0	0	0.0454250780240379	0.00858620283823887	0	0.242178381637848	0.0278207791712498	0.350298257511743	0.0226721248275446	0	0.0809016844726046	0	0	0	0.318	0.0413564073767621	1.08446423349942
TCGA-ET-A3BU-01	0.00338625912541719	0.00899907021970438	0.000185210173471472	0.0345837929539732	0	0.15163127581982	0	0.0556577524762733	0.0520444148325402	0	0	0.0266654627617168	0.0469600865525735	0.197674618508361	0.0118785257975795	0.239033802590305	0.0464085853154	0.046655693855401	0.0782354490174642	0	0	0	0.295	0.0467450313841419	1.06735813771846
TCGA-L6-A4EQ-01	0	0.0538408236898799	0.00340359234058948	0.0475212443372864	0	0.120345624263392	0	0.0548926135982484	0.011545194245222	0	0.0664591165085856	0.0395267546934799	0.00594037983107945	0.175214011737059	0.0727720092573303	0.19857260594154	0.0598632289628902	0.0203901631587702	0.0697126374346476	0	0	0	0.242	0.0600801872707638	1.05792279595369
TCGA-EL-A3TB-01	0.045098114690047	0	0.0386328730153462	0.0159346276911939	0	0.090245882150582	0.00117867491466406	0.0190827752825086	0	0.0855127648446793	0	0.0829313701465693	0	0.231468749759338	0.0522182254394114	0.086084339060622	0.0558738219620028	0	0.195737781043035	0	0	0	0.106	0.107197084071545	1.04234017115004
TCGA-EM-A2OZ-01	0.0366327411345756	0	0.00271663948468654	0.159914322454076	0	0.217824512037684	0	0.0227772063889672	0	0	0.00309133656857213	0.0167774093027397	0	0.253913828828424	0.0121967994420289	0.176804081482368	0	0.0516759737171103	0.0456751491587677	0	0	0	0.069	0.14111105116248	1.03850386563105
TCGA-J8-A3O1-01	0.000151658325773075	0.00803141952775535	0.00240459954012332	0.124357726969048	0	0.273070436693883	0	0.0266385987450086	0.0217422156410319	0	0	0.072410694493878	0.0519430432868983	0.352861847172962	0.00601407062166853	0.0583342132296087	0	0	0	0.00203947575236148	0	0	0.145	0.0845439275085792	1.08313319522256
TCGA-EL-A4KD-01	0.0564119610112078	0	6.45382846234595e-05	0.126470678138954	0	0.153719112309397	0.00202904674355275	0.0116045120717312	0.0087401339984277	0.014789759880579	0.0110345152422484	0.0339075621243086	0.015973183662692	0.165646085389791	0.0311597395619607	0.241368943013296	0.108496557793057	0	0.0133635525976446	0	0.00522011817652892	0	0.111	0.101912567764506	1.0467817533911
TCGA-BJ-A0ZE-01	0	0.0352986403363368	0	0.305558447955961	0	0.0222365634874502	0	0.0151441396840648	0.0318886263411357	0	0.0457874082743123	0.0729676616580712	0.0545116530022384	0.0714624791550162	0.0456058590885902	0.191167925670667	0	0.000386273823761806	0.10109922142456	0	0.00688510009783499	0	0.912	-0.0272479986037987	1.10621353763909
TCGA-DJ-A3VM-01	0.0652103435373056	0.0487997475761002	0	0.0827002600801933	0	0.206520286955954	0	0.0544533229847601	0	0	0.0138379292537138	0.01396380134198	0.00112366305566091	0.200101451354615	0.103604660210182	0.197042161226897	0	0	0.012642372422637	0	0	0	0.402	0.0284960574662485	1.08221123615726
TCGA-FY-A3W9-01	0	0.00904187451467676	0	0.0986572380437986	0	0.3361643798812	0	0.0498615316825795	0.0325722781421144	0	0	0.0770809945350544	0.112051622240585	0.125917285585938	0.00085461042061056	0.112696700391914	0.00845797459414953	0.00575819596492281	0.0200865645723566	0	0.0107987494300991	0	0.499	0.0142346138065306	1.09774858141483
TCGA-DJ-A2PX-01	0.0593434441114121	0.0351768825157347	0.116098714796389	0.195097716870558	0	0.0983135099843795	0.00838625259921858	0.0918199572718743	0.00196663615032415	0.017881721357536	0	0.0406868041610383	0	0.0656594793254891	0.0809264665287801	0.11272208672074	0.024745989512684	0	0.0511743380938426	0	0	0	0.005	0.304098425418413	0.962268515913601
TCGA-DJ-A2PT-01	0.00600692097073457	0	0	0.0725878581603303	0	0.159817438534459	0	0.0275020205121176	0.014806855487127	0	0	0.0539655034478842	0.116730829374437	0.101557037446122	0.0370183953587372	0.114067443190376	0.253732545455472	0.0231526293283858	0.0187688082930786	0	0.000285714440739832	0	0.005	0.299224972114925	0.960314434703258
TCGA-EL-A3ZT-01	0.0132943840349767	0	0.00706825002330128	0.201509656893242	0	0.161595414897079	0	0.0196128575581243	0.0487935329779289	0.00741835187095855	0	0.00904117649673568	0	0.37115756117035	0.00970488098180133	0.0937175937923029	0.0186319753105762	0.0338847597164618	0.00456960427616107	0	0	0	0.119	0.0948465487411657	1.07758599451768
TCGA-ET-A39S-01	0.0360614235808861	0.0169259154324298	0.00148183873990549	0.00261072331811508	0	0.234052310612561	0	0.0466124463547377	0.0206111817257946	0	0	0.0420989287083808	0.0100833508232086	0.155119640495903	0.0196287623202931	0.188884176853489	0.139656444169709	0	0.0861728568645874	0	0	0	0.298	0.0461229676801287	1.06059532613235
TCGA-ET-A3DP-01	0.0104587637106757	0	0.0070805280832477	0.0293299126485874	0	0.245798799636228	0.000314153840335102	0	0	0	0	0.045727314799734	0.00729427045043054	0.0685769016596851	0	0.188611013003239	0.171607511384671	0.0449380792022	0.157447008251715	0	0	0.0228157433292526	0.127	0.0919922076944156	1.03926154759646
TCGA-L6-A4EP-01	0	0.0311463043429286	0.000924805806706791	0.095995226818097	0	0.20443469393438	0	0.0420115825552108	0.0422205570593503	0	0.00627273618706003	0.0590840054849503	0.0225032479574761	0.105221152120346	0.0380693266728172	0.136970748833605	0.141705852684153	0.00107778548837293	0.072361974054546	0	0	0	0.242	0.0600274103308651	1.05626741712454
TCGA-BJ-A0ZC-01	0	0.024796745493148	0.0053247081481756	0.239581497185854	0	0.214699245491273	0	0.0668666813018611	0	0	0	0.049970183425555	0.0581630194231133	0.0400785023099657	0.0581672969359491	0.0963358735670529	0	0	0.137282160676393	0	0.00873408604165949	0	0.244	0.0574967695791861	1.07475177552956
TCGA-DJ-A1QQ-01	0.0676421842643899	0	0.0490187970877841	0.0200555339862014	0	0.113718462481587	0	0.039653643463457	0	0.0244166186676277	0	0.0540077507757016	0.00246665616872006	0.142255199537054	0.0830640613903235	0.192793108013698	0.101982873046548	0	0.106578077600308	0	0.00234703351659991	0	0.081	0.128285762711875	1.02621667643694
TCGA-EM-A2P3-01	0.0364781549045204	0	0	0.0134712133446556	0	0.120315745882792	0	0.0346964766623121	0.0386297535592885	0	0	0.0538299814867128	0.0264067027270563	0.206966065208542	0.0451014247609386	0.0525721065129664	0.293410958263706	0.00618372754307407	0.0719376891434351	0	0	0	0.086	0.122461931977538	1.03658938117976
TCGA-E8-A2JQ-01	0.0322848052144788	0	0.0356257202408644	0.327168513388296	0	0.150185773779306	0.0645863688334166	0.105572872558029	0.0251741284994792	0	0	0.0205883387270053	0.00054954072987212	0.0319657813973219	0.0920113283055879	0.0744638131318013	0.0104572071779881	0.00269331260503698	0.0266724954115161	0	0	0	0.086	0.122546615342601	1.06639846206998
TCGA-EM-A3SU-01	0.0839647088359586	0	0.291930520502137	0.0955869003029351	0	0.0408730575085488	0.0128707469864537	0.0238493330320042	0.0302441723246098	0	0	0.0279708686158974	0.0151205834769485	0.103885206586349	0.0292837135413162	0.147466601595435	0.0616492617134117	0	0.0262220506880298	0	0	0.00908227428996447	0	0.437634484797356	0.904202273924466
TCGA-FY-A3I4-01	0.101142197778127	0	0.0135614407875729	0.117293655650506	0	0.149247916273008	0	0.0169583516393816	0.00843095643950739	0	0	0.0667203580878711	0.0319855739418999	0.115886902979609	0.0716344197753763	0.206788457748329	0.0155621180283716	0	0.0722302557132499	0	0.0125573951571903	0	0.084	0.123649328465942	1.03062297602705
TCGA-EL-A3ZL-01	0.197960287274797	0	0	0.094735537142035	0	0.050634059194342	0.0133122851008088	0.0567051849887645	0.0117949122921341	0	0	0.0128052337914811	0.00389103438341264	0.154571215381998	0.106983447386042	0.153421326854509	0.0758269767615644	0	0.0673584994481111	0	0	0	0.204	0.0674499897774668	1.05664391904212
TCGA-BJ-A3F0-01	0.0631504511418488	0	0.0604089229527069	0.0908643816335883	0	0.214695451421841	0	0	0.0620072881286161	0	0	0.106518263112582	0.0992782312238893	0.0220480609623883	0.0968623828964524	0.114093832886631	0	0	0.0700727336394565	0	0	0	0.244	0.0575611816037763	1.06527009468951
TCGA-EM-A3FP-01	0.058161564751484	0	0.113706195323711	0.220843961695371	0	0.130151916203512	0	0.154239190004236	0.0107856096460023	0	0	0.0553614199334957	0.0504056963521707	0	0.0752964235203991	0.130875719272424	0.000172303297192769	0	0	0	0	0	0.005	0.278655207725065	0.981933263674352
TCGA-DJ-A3V0-01	0	0.0244829070533249	0.00454456163018773	0.0840526867892461	0	0.193343630513221	0	0.0403153223697469	0.00802428927276732	0.00345444036643902	0	0.051918925565796	0.00401099343578256	0.181678063623761	0.101546517744428	0.158495131647106	0.0617603935455435	0	0.0823721364426493	0	0	0	0.077	0.130519033266644	1.03376045844445
TCGA-DJ-A2Q2-01	0.0840838329429287	0	0.0156828610302736	0.125659389490559	0	0.291100169724308	0	0.0288010808946157	0.00388944056951273	0	0	0.0777203930911903	0.0192102630439155	0.0634394582494056	0.0255907579518994	0.187375075239296	0.0133420262247481	0.033821912813726	0	0.0188449605206298	0.0109730176953215	0.000465360517670219	0.089	0.117651393542876	1.04502045519444
TCGA-DE-A69J-01	0.0906986763707595	0	0.0133189635829869	0.0799155841963402	0	0.189221742679777	0	0.00429549591040305	0.00595661671190925	0	0	0.107130788589321	0.0384817281173679	0.0459608079677357	0	0.168700951630339	0.0708691337729546	0.0518180612090967	0.13363144926101	0	0	0	0.374	0.0325441849863149	1.06169789694945
TCGA-J8-A3YD-01	0	0.0219867692992938	0.0178728482602455	0.14346900887736	0	0.110248309906342	0	0.0234763408262339	0.0309013140648481	0	0	0.0276719468609734	0.0325283781834357	0.257898936499338	0.032668562263254	0.0564664909063308	0.0458884651766727	0.0220770969936837	0.176845531881988	0	0	0	0.255	0.0546806830175095	1.06191140084682
TCGA-EL-A3ZP-01	0.113833909422265	0	0.0783974808598758	0.156879956077544	0	0.123171413919736	0.00244282321573991	0.0868867396428895	0.0378844607104553	0	0	0.0354802392336227	0	0.118447639647861	0.0725572289771623	0.0736432039779221	0.0642940435003983	0	0.0359039750613421	0	0	0.000176885753186007	0.005	0.308171418120091	0.958546653857765
TCGA-EL-A3MY-01	0.192421592872333	0	0.0413404008103027	0.017068669242429	0	0.0622291430907127	0	0.0803397191664489	0.00684162040189734	0.00308599424872652	0	0.0341623511056402	0.0304974169783533	0.269197510990058	0	0.0887950970284555	0.0400520083621765	0.0713878367379087	0.0609444183491681	0	0	0.00163622061538952	0.005	0.29162089912943	0.966432448546938
TCGA-FY-A76V-01	0	0.0396840418359549	0	0.117672601400883	0	0.128453387526582	0	0.0364665767911543	0	0	0	0.0246618518412067	0.214959938470033	0	0.00781929511641611	0.107557223457044	0.272990531023226	0.019474218755958	0.0302603337815415	0	0	0	0.261	0.054050164383484	1.05823105386864
TCGA-DO-A1JZ-01	0.00554507548039522	0.00533784516185854	0	0.238867824094902	0	0	0	0.0182768152898192	0.0248540252817637	0	0	0.0408211541183981	0.127450671243584	0	0.00849653311587339	0.170353616656828	0.304195022651692	0	0.0558014169048865	0	0	0	0.759	-0.0138174076813413	1.08852335117056
TCGA-FE-A231-01	0.00251563272099368	0.0130866033989236	0	0.0260080797690091	0	0.110526067614297	0	0.00728927765846031	0.0139876836270132	0	0.041300854634561	0.0174757301325622	0	0.153903443990974	0	0.376553115736803	0.064650798896186	0.0579711059016093	0.114731605918608	0	0	0	0.118	0.0967283093317552	1.05420248767081
TCGA-E8-A417-01	0.186490921740368	0	0.148409296221035	0.165441315145964	0	0.101023294042438	0.00104196795369049	0.0358163323492645	0.0212474371825458	0	0	0.0297027738178018	0	0.197219490384613	0.0350910814086602	0.0706195651940999	0	0	0.00789652455951966	0	0	0	0.001	0.422915753509116	0.908430938003712
TCGA-KS-A4ID-01	0.0230440445373474	0.00655081158892599	0.13698534288253	0.233273112038535	0	0.0600417219378358	0.0107937831216569	0.0697010297399616	0.0433287538504467	0	0	0.0402874184397324	0	0.18766456022575	0.0601709944941572	0.0982307972401343	0.00483050510161544	0	0.025097124801371	0	0	0	0.01	0.246084637389434	0.991344914869095
TCGA-ET-A4KQ-01	0.0491094892342116	0	0.0297419735912604	0.223419261971807	0	0.17467687190003	0	0	0	0	0.0788066411915915	0.0313609649337132	0.0708701006691912	0	0.00220633947892815	0.246409157991134	0	0.0244662773386498	0.0689329216994831	0	0	0	0.601	0.00150452652596704	1.0889413302457
TCGA-ET-A25K-01	0.00422299983135885	0.0758126317296294	0.00295630778185829	0	0	0.161861560846918	0	0.0760087616467565	0	0	0.0544640643812572	0.0119440983345537	0.00918074713068128	0.218801224725613	0.0677187777421102	0.204023490423057	0.0477685971987391	0.039543791373088	0.0204660476571621	0	0.0014907102368673	0.00373618896034946	0.474	0.0188111920995228	1.07938335025916
TCGA-ET-A2MZ-01	0.020399543500521	0	0.00200493219219922	0.0320452521074426	0	0.109342005053322	0	0.0103847021092208	0.0414731958418368	0	0	0.00543709833012339	0	0.618540056166189	0	0.0712639870166345	0.00397912750291638	0	0.0851301001795943	0	0	0	0.0610000000000001	0.15309971353739	1.09300607138651
TCGA-FE-A235-01	0.158527995553923	0	0.0649183358885215	0.0715946756399243	0	0.0276613352997232	0	0.0888002062318219	0.0199579896516803	0	0	0.0323066039231823	0.00325446635169591	0.35257033415654	0.0463705517838324	0.103260061491925	0	0	0.0307774440272303	0	0	0	0.00900000000000001	0.25005899003443	0.993665495395776
TCGA-EM-A22N-01	0.108801880092732	0	0.0390305243035538	0.118305944590258	0	0.225322337183267	0	0.0651796447556368	0	0	0.0198183628390372	0.0171081173406917	0.0628156566816634	0	0.0930246730159834	0.227155570566507	0	0	0.0234372886306697	0	0	0	0.046	0.172963161290603	1.01661811559845
TCGA-BJ-A0ZA-01	0.0788302747814027	0	0.190269963852948	0.12582971629868	0	0.156784332420589	0	0.0411358186790464	0.0261951456793172	0	0	0.0206270373825651	0.000886576772416407	0.127772196131424	0.0340966325688061	0.148858093550411	0.0173561135928245	0	0	0	0.0284711756618679	0.00288692262770082	0.004	0.346903157166396	0.94532990453968
TCGA-BJ-A28Z-01	0.0850868516554871	0	0.10209851571308	0.184500761855826	0	0.161251959990744	0	0.10403359652212	0.00732265144745035	0.00510035681713495	0	0.0527345290038495	0.0162170446346299	0.0265060045669119	0.0742200738163941	0.109142326042892	0.0538863710299233	0	0.0178989569035561	0	0	0	0.00800000000000001	0.257505977787679	0.985921128651391
TCGA-EM-A4FF-01	0.193339937551218	0	0.205173104198937	0.0615430291051337	0	0.136565837225356	0	0.0513896422192847	0.0124175206078699	0	0	0.0192397086910323	0	0.143282114639186	0.0670236230014657	0.0806813765424529	0.0157286220046907	0	0.0136154842133725	0	0	0	0	0.454779015262888	0.892651635272101
TCGA-DJ-A1QF-01	0.0929707865392268	0	0.0158695294361802	0.0389787342420887	0	0.130866272888155	0	0.0228913749045237	0.0161800009943202	0	0.00478697360035157	0.0262163152836869	0	0.184422574920331	0.0316994285763281	0.362096466710052	0.0195345098588261	0	0.0512043355497816	0	0	0.00228269649614822	0.262	0.053942005873395	1.07168613564636
TCGA-DJ-A3VI-01	0.21061926269411	0	0.0627321455675074	0.225727661042191	0	0.153896971583168	0.0100664264189387	0.049009839741688	0.00033343389936848	0	0	0.0321448408933881	0.00946238833232032	0.0249560503081065	0.0603896386235009	0.12439388530489	0.00885710238728233	0.00489110717302076	0.0225192460305185	0	0	0	0.005	0.283572745882902	0.977560974456959
TCGA-J8-A3O0-01	0	0.00088039962044701	0	0.096392949530095	0	0.117852129378736	0	0.0149145376281902	0.0153697891334682	0	0	0.0240118657223065	0	0.419817518329172	0	0.204387553449426	0.0129817297363189	0.028233869282992	0.0651576581888474	0	0	0	0.107	0.106663773272408	1.08013147319902
TCGA-ET-A3BO-01	0.101310855316669	0	0.184312833522699	0.130350973255637	0	0.190111542944427	0	0.0540366533118658	0.052710867400832	0	0	0.0209101878302887	0.0136571629465324	0.0256760547953552	0.0409501933539253	0.0597080956089262	0.100635598167376	0	0.025628981545465	0	0	0	0.003	0.368850094944635	0.935539584545707
TCGA-ET-A25P-01	0.0898687165528499	0	0.0216641815317337	0.0958627710708349	0	0.15646558521414	0	0.0364819449895042	0	0	0	0.0642057108542957	0.0246832814748983	0.0692343049711247	0.0943589968301593	0.159643953430776	0.0130290560087393	0	0.174501497070943	0	0	0	0.498	0.0147139915382859	1.07084299559394
TCGA-FY-A3I5-01	0.175603795111361	0	0.0105523217980758	0.136556490409747	0	0.124521357448141	0	0.113902492044867	0.0203210758952389	0	0	0.0671201029811722	0.00993795706253042	0.00270347158718333	0.0820337357615783	0.0933514190349896	0	0	0	0.153670435817564	0.00374785245875306	0.00597749258879732	0.075	0.132096338875693	1.04850044178767
TCGA-EL-A3ZO-01	0.0935890528445774	0	0.020862825676964	0.0671867685625338	0	0.147879449456825	0.023535289045361	0.0751695892218236	0.0499766231122106	0	0	0.0418206890330276	0.00404011246822971	0.235058321065022	0.0636887868589368	0.0491553684394211	0.0966617082756742	0	0.0313754159393933	0	0	0	0.005	0.294012521616158	0.963560887131347
TCGA-EM-A2P1-01	0.111828434065334	0	0.119653236852276	0.256521169777366	0	0.161184942130616	0.0567220231871562	0.0471143099947006	0.0159041512099481	0	0	0	0.00366765992947613	0.0199463311826324	0.0586305281926575	0.0986909496283971	0.0321439921474367	0.00536459174368299	0.0114286936836292	0	0	0.00119898627469021	0.004	0.314012079021861	0.962618829594672
TCGA-EM-A1CV-01	0.0379602300846542	0	0	0	0	0.118739482913517	0	0.000854085295075033	0.012697072002137	0	0.0520843433483238	0	0	0.512175615553275	0	0.213800364780014	0	0	0.0516888060230046	0	0	0	0.0639999999999999	0.150685213536989	1.08005438664193
TCGA-EL-A3T3-01	0	0.0292209744108241	0.00260799947414142	0.0219135703266962	0	0.12270356093628	0	0.0236174019881732	0.0400750718346556	0	0	0.0355881141468079	0.0174887791944566	0.354467114932644	0.0115573659614009	0.162576813746304	0.0652226001702017	0.0647194480551153	0.0182725443691096	0	0.0299686404531905	0	0.109	0.104748189338498	1.06426255257541
TCGA-EL-A3CS-01	0.0484799641009291	0	0.00262520606120245	0.0469682712106284	0	0.15214398577083	0.000930291413244053	0.0352804838852035	0.0370086131371698	0	0.027534113100135	0.000144282386146804	0.0158571418590048	0.186037760589863	0.0246632881756317	0.195121218996815	0.024307322659019	0.16091712157424	0.0417387367319675	0	0	0.000242198347970394	0.226	0.0641348300737813	1.06138428152613
TCGA-ET-A39J-01	0.00811541159870601	0	0	0.0310108965047414	0	0.20680161782388	0	0.0359620316839824	0.0675219756014601	0	0.0137334527490004	0.0765242892000099	0	0.391337204747608	0.0205004271957054	0.111833199081729	0.0064338483225854	0	0.0302256454905919	0	0	0	0.248	0.0561234274188636	1.09543915618875
TCGA-BJ-A45F-01	0.00155699013491224	0.0598638990254876	0	0.110707091149298	0	0.201295063481585	0	0.0108442215320659	0.0367473711999242	0	0.00250327886452029	0.0400840933566096	0.0175257401166603	0.189281772185772	0	0.180677086700154	0.00314065468155754	0	0.145772737571454	0	0	0	0.33	0.0402860027889175	1.06933418834015
TCGA-BJ-A2N9-01	0.00271624920362993	0.006149362442408	0.0582391136862968	0.2720812600617	0	0.0508503134509433	0	0.082071344313134	0.0194849267277994	0	0	0.0540800108930963	0.0284266658348394	0.141748410094057	0.165657489725917	0.0809182258398078	0.0140283619254934	0	0.0235482658008776	0	0	0	0.088	0.120644933951472	1.05633507303602
TCGA-DJ-A2QA-01	0.00349526685879087	0.00402496891335254	0	0.176112584526534	0	0.07837255694089	0	0.0489558139505559	0.00857567758638158	0	0.0158581635818009	0.00790583358794201	0.0198319736855669	0.367344355116479	0.0394312496340727	0.0925474050360836	0.024606282128209	0	0.112937868453341	0	0	0	0.191	0.0705951925808201	1.07584712706759
TCGA-DJ-A2Q6-01	0.198385860854351	0	0.0563779751631703	0.0567378403729281	0	0.163870908754536	0	0.0669666469105048	0	0.0229135576153074	0	0.0276279857455117	0.00570530936788215	0.0346102555833238	0.0740497206080423	0.0763205992560516	0.176836559064474	0	0.039596780703917	0	0	0	0.005	0.276942358104242	0.970585112689414
TCGA-EM-A2P2-01	0.0111785373705179	0	0	0.158604012679319	0	0.0848276947077522	0	0	0	0	0	0.122446870030234	0.0183537780102496	0.0275564124747001	0.00731312253765384	0.447370393563472	0	0.122349178626101	0	0	0	0	0.479	0.017702985909976	1.0994957196784
TCGA-EL-A3H5-01	0.124755197384427	0	0.0264810284792983	0.0721879989948885	0	0.1263643736318	0.00586308887014031	0.0347455434879267	0.0293835348652034	0.0352196973809663	0	0.0202548660232699	0.02040769047062	0.171818038328104	0.0448912230597374	0.0892423223658056	0.0973778006369229	0.0252717181218956	0.0757358778989943	0	0	0	0.005	0.284060643844571	0.96397257700854
TCGA-EL-A3D0-01	0	0.0264165343067938	0	0.0577615181797662	0	0.217765539307967	0	0.0349812570371921	0	0.0630601147502242	0	0.0293808574934334	0	0	0.135335960293653	0.255121530898304	0.105204211582848	0	0.0749724761498179	0	0	0	0.47	0.0194775463113635	1.07926914528915
TCGA-FY-A3R6-01	0.0510191132278652	0.0180016808111614	0.0753592833323602	0.237755554691739	0	0.141755398226178	0.0266311021483465	0.129765258551171	0.00413559589170592	0	0	0.0291014117795702	0.00266870817807618	0.0256206501445971	0.079513655856166	0.0898369728836286	0.0638203770912463	0	0.0237536735213927	0	0	0.00126156366479527	0.016	0.214787084882947	1.00713552109941
TCGA-FY-A3R9-01	0.0470206801290417	0	0	0.195926489949103	0	0.110402793839026	0	0	0	0	0.0577264756016307	0	0.199888243094403	0	0.0548607612947205	0.254935179272038	0.0328074643615674	0	0	0.0223094139801744	0	0.0241224984782952	0.67	-0.00552902129745015	1.08703114944551
TCGA-EL-A3T2-01	0	0	0.00101034699811878	0.100086224765961	0	0.00855941947565258	0	0.0748610294755494	0	0.047029892862098	0	0.0634577702545079	0	0.151468608684626	0	0.39207925931277	0.128246755335834	0.0332006928348822	0	0	0	0	0.485	0.0164023192710046	1.10153783589475
TCGA-EM-A2CR-01	0	0.0118106722235877	0.00345946962638826	0.118443465461515	0	0.0674473398512157	0	0.0187209190944426	0.0285838880622802	0	0	0.0306225745800441	0.00236337383530472	0.36169891737351	0.00189325115318221	0.294976942730173	0	0	0.0599791860083558	0	0	0	0.114	0.100079476697807	1.07918270691405
TCGA-FY-A4B4-01	0.0619902646840773	0	0.0190503063073357	0.0218441962330027	0	0.197050895008318	0.00194061551953109	0.0419654782431972	0.0273664141685245	0	0	0.023031785326013	0	0.337677588471871	0.0413182860843042	0.124969829153394	0.0164200281257469	0.0318092220455452	0.0535650906291399	0	0	0	0.015	0.220769042710496	1.00334231377023
TCGA-DE-A4M9-01	0.000886098926404892	0.0117024715581344	0	0.0229243517538535	0	0.0961039660222114	0	0.050473529116288	0	0	0	0.0854286899862201	0.00486697927042456	0.22412092470476	0.0260240069952975	0.343889386110076	0	0.0472388767603352	0	0.0791833627944595	0.00715735600153487	0	0.479	0.0176856587245864	1.10478442548515
TCGA-EL-A3N3-01	0	0.00591392874237405	0.106434981563163	0.122214399678605	0	0.181383739358087	0	0.0778365410019334	0.0450447996218789	0	0.00656848325905834	0.015256116097719	0	0.180540387232324	0.078503097204572	0.105171424583581	0.0533844290229075	0	0.0217476726337958	0	0	0	0.041	0.17812560733714	1.01690806591728
TCGA-DJ-A4UW-01	0.132256893282585	0	0.0160108363575388	0.0512572177005847	0	0.190288423152235	0.00882455187234561	0.0342740860060326	0.020492513925401	0	0	0.0178347920737776	0	0.201940626178583	0.0391409437601923	0.0847205525506222	0.151716819500411	0.0118408450052371	0.039400898634455	0	0	0	0.083	0.126592609464987	1.03095202885557
TCGA-CE-A482-01	0.00985833590539112	0.0118994326421	0.00165007859901837	0.0279601881507283	0	0.126838233581661	0	0.0184748715778673	0.0382298772413155	0	0	0.0555649338450537	0.0121211689948105	0.160713165236633	0.0418611113249554	0.195934936167138	0.188996178581486	0	0.109897488151842	0	0	0	0.095	0.114151611043934	1.03654115908674
TCGA-EL-A3CW-01	0.126502061149702	0.177807599966308	0.035924801122118	0.112013107359953	0	0.172565985466469	0.00852181827959534	0.0731912828512489	0.027852865638253	0.0244594303147646	0	0.0271110080758484	0	0.0984265667496194	0.0286696821780345	0.0488707700886301	0.00522035283792868	0.0143012484007412	0.0185614195207844	0	0	0	0.001	0.410629199373634	0.91411357991353
TCGA-DJ-A1QD-01	0.0918105876318166	0	0.0136717702600905	0.136405046398333	0	0.224998349625344	0.00249802836876392	0.0190973690885058	0	0	0	0.0172705418470755	0.00146947144106282	0.122229876956299	0.0693278159728581	0.138971041500908	0.119719797866789	0.00856983796752101	0.0284614078792025	0	0	0.00549905719543007	0.105	0.108216937934654	1.03917765085342
TCGA-DJ-A2PW-01	0.129151205308738	0	0.00192694462814195	0.0318021544297515	0	0.179415698857741	0.00202331673056019	0.00559765687753495	0.0275450902369469	0.00286529592475862	0	0.0658937783467546	0.0380524882343533	0.0822253754650843	0.0176235375673576	0.148920859279984	0.109672165272516	0.0660150391789654	0.091269393660811	0	0	0	0.086	0.122520352001438	1.02422139745256
TCGA-EL-A4K0-01	0.026876591613643	0.0267065119871788	0	0.0868518718529226	0	0.251824056908743	0.0112212070762361	0	0.00921935523617486	0	0	0.00457603632905008	0.109367545971006	0.00677747508533897	0.0305543862832327	0.223738244442876	0.142645813343142	0.0079246366071076	0.0617162672633475	0	0	0	0.182	0.0741296262558211	1.04532057603612
TCGA-ET-A39P-01	0.00399459430895556	0.011632714672293	0.00108399431848951	0.0690172034517468	0	0.143213121904204	0	0.00924416474111	0.03906214550227	0	0	0.0138398505388932	0.0371914480335592	0.0949686794448808	0	0.318130279815088	0.0446504335493988	0.067030865350173	0.146940504368938	0	0	0	0.252	0.0556107505582634	1.05828445394536
TCGA-EL-A3T1-01	0.244938524131445	0	0.107115714069658	0.142673377896172	0	0.109309109745338	0.00788392334893978	0.0714497075322222	0.00912286349926248	0	0	0.0198057101424112	0.00460608154420258	0.0777482916936305	0.042013468824869	0.127249115054197	0	0.0201772877693068	0.0159068247483461	0	0	0	0	0.448425011102752	0.893725475302838
TCGA-EM-A3O3-01	0.0221445924271511	0.0190831934992676	0.0337341873364956	0.073652779953935	0	0.170348612236182	0.00665062245244943	0.100023887347914	0.0372884658318671	0	0	0.0381851977785146	0.0312053284682183	0.108676203628145	0.0458146641865205	0.0992400338585231	0.141556634485234	0.0243085571866255	0.0452847765903478	0	0	0.00280226273260927	0.069	0.142807902961344	1.02065573789076
TCGA-FK-A3SB-01	0.0310432962569491	0.0819847191594597	0	0	0	0.138214070958846	0	0.0269021258612307	0	0.0167953399851262	0.0033237102129212	0.01060710620032	0	0.216516006113494	0.0347091082812582	0.2456235690431	0.0567142333170322	0	0.137566714610263	0	0	0	0.278	0.0502433197141633	1.06550738992954
TCGA-E8-A44K-01	0.0495455967510462	0.0291471610181867	0.0192595730480631	0.118890458835202	0	0.15824844392639	0	0.0753109219052175	0.0286420853519148	0	0	0.0199395468077928	0.0213263148521177	0.147925700399195	0.0806109862678426	0.0843803237360256	0.135834369623931	0	0.0309385174770746	0	0	0	0.046	0.171738489903405	1.01277345316307
TCGA-EM-A22K-01	0.00165695401757171	0	0.00670588753911242	0.0380448805148074	0	0.374983221471969	0	0.038104665999959	0	0	0	0.0703930088307269	0.0519943172566346	0.0759534930561129	0.00262481623536947	0.20134407820198	0	0	0.0978443720280657	0	0	0.0403503048476907	0.351	0.036047667372385	1.07611008025179
TCGA-ET-A25R-01	0.165420005706714	0	0.0275214709183381	0.0117572035280506	0	0.180657729200185	0	0	0.0333550685574181	0.011008164957543	0	0.120639396957862	0.0170782402968761	0.138510601058849	0.0109385101567333	0.0811345930611188	0.0752575036084327	0	0.126721511991879	0	0	0	0.086	0.122365552599447	1.03329755492851
TCGA-DJ-A3V2-01	0.0335144950720166	0.00743444431390048	0.0588053213034201	0.221765173270477	0	0.0726942152156031	0.00322208293189773	0.100656047710021	0.020409146844738	0.0710556171231133	0	0.0217048928376393	0	0.152145793881482	0.0579134867196185	0.118517264777582	0.0407280674967824	0	0.0181823239772605	0	0	0.00125162652444864	0.047	0.16950546473576	1.02346301027671
TCGA-FK-A3SH-01	0	0.039843559298906	0.00464700210881841	0.196872861844249	0	0.0949542881354253	0	0.0335322034655454	0	0	0.00200553799692656	0.0526695976585792	0.162570228662542	0.0440478222081712	0.00494888499042036	0.199222146665313	0	0.0970943709497182	0.0667631012672339	0	0.000828394748151195	0	0.458	0.0211135405833805	1.06874923440466
TCGA-QD-A8IV-01	0.0893611007380049	0	0.113001181979987	0.395959377879168	0	0.00900829529282957	0.00482336416559574	0.0950235840605376	0	0	0	0.045165378647501	0.0102299153495799	0.0389978904877429	0.062624548040403	0.129293609703567	0	0	0.00651175365508337	0	0	0	0.011	0.239969366318025	1.00536111817775
TCGA-DJ-A2QC-01	0.0779213620487132	0	0	0.132227301349843	0	0.101370488056844	0	0.00928694006763893	0.0414587991939038	0.0166449020878098	0	0.123329177729663	0.00315498159326338	0.285691149960581	0.00242531592425791	0.0752193658026376	0	0	0.131270216184844	0	0	0	0.089	0.118082125911318	1.05066824429995
TCGA-DJ-A3UX-01	0.103937074055978	0	0.00418814251485353	0.198422655161598	0	0.170041491181448	0.014482637013064	0.0198219212474112	0	0.0322222407083095	0	0.0524725065877746	0.0121665915938132	0.153783258482449	0.146387159784387	0.0480471017274675	0.0109143192255865	0	0.022571132925799	0	0.0105417677900603	0	0.048	0.167453725742196	1.03269195657961
TCGA-ET-A40S-01	0.0542742971751359	0	0.0630869261488435	0.14169116922117	0	0.202757375521794	0	0.0495353031516254	0.0470110374849181	0	0	0.0648528986045209	0.0206579766091737	0.00108458352016764	0.0380164869240159	0.059404070232878	0.195135340875338	0	0.0624925345304194	0	0	0	0.016	0.215608578912728	0.997274742973869
TCGA-ET-A39O-01	0.0795819588674235	0	0.023822152886476	0.160301205507239	0	0.120026927785478	0.0091939237809441	0.0834800091739786	0.0194632256706165	0	0	0.0120728782459919	0.0198302872073411	0.1788641870981	0.0872011928230742	0.099367740272122	0.0705611500076521	0	0.0354634381571135	0	0	0.000769722516449058	0.018	0.211143989934605	0.998661778482347
TCGA-DE-A0XZ-01	0.108112431626479	0	0.0883268497515482	0.106071824056906	0	0.20502333518558	0	0.130670435449703	0.0269237643147366	0	0	0.0154299981924943	0	0.100720446007101	0.0708508840603304	0.104196555728542	0.0229496010781539	0	0.0207238745484245	0	0	0	0.00700000000000001	0.264517161085427	0.981669156476064
TCGA-EM-A3AK-01	0	0.037453916548452	0	0.0755640235305716	0	0.12455040284122	0	0.0232710074504756	0.027265735370691	0.00653769505331537	0	0.0614369103723904	0	0.20419506719357	0.0407715179530616	0.186437542829556	0.117093192885725	0	0.0954229879709716	0	0	0	0.084	0.123618356613761	1.03479417087582
TCGA-FY-A3BL-01	0.013358555842559	0	0.0060754778060525	0.0893706896681072	0	0.241661345076539	0	0.00136738752199054	0.0743934322514163	0	0	0.0487418958689487	0	0.158375274443991	0.000358258326412128	0.00134563783221052	0.128396772673868	0	0.23453371152783	0	0	0.002021561160076	0.27	0.0519044974046514	1.06855776424882
TCGA-FE-A230-01	0.193149450013507	0	0.157583158947838	0.124283547829963	0	0.123885819842131	0	0.0494801925521512	0.000880187097489209	0	0	0.0745593187943986	0.00819542635481431	0.109816034042361	0.0499733148560666	0.0458744837663182	0	0	0.0623190659029618	0	0	0	0.001	0.419994891656755	0.909854922305411
TCGA-MK-A84Z-01	0.0340416197918411	0	0.034725330152109	0.286793434504468	0	0.11276595953693	0	0.0896642101935446	0	0	0	0.0671929021264099	0.0459478857256922	0	0.0256608788568368	0.259894588102269	0	0.0103255693830798	0.0329876216268194	0	0	0	0.567	0.00560342071654267	1.09753295301054
TCGA-BJ-A290-01	0	0.00838660571831875	0.000502817989756482	0.0812717669510207	0	0.0508537822671225	0	0.0426779837164592	0	0.0150922129951543	0	0.0327654625287573	0	0.53254394351269	0.0398599771939878	0.162783037659539	0	0.0197385223129827	0.0135238871542113	0	0	0	0.185	0.0730229273788361	1.12463944100236
TCGA-DJ-A2Q4-01	0.080632172851701	0	0.0676771347910855	0.149536764388199	0	0.175482782114015	0	0.0560445043084953	0.0138683366871251	0	0.000904499456511189	0.0244029768951688	0.0287915209537425	0.114086662486762	0.0341418534260901	0.0985697325954823	0.072876506374403	0.0353888938125717	0.047595658858647	0	0	0	0.046	0.172006223452713	1.01172715462281
TCGA-KS-A41F-01	0.0743133762202544	0	0.0222638889962993	0.149368009355418	0	0.0685257541338773	0	0.00958328230090247	0.0219818345732721	0	0	0.0946409355808466	0	0.271015131488774	0.00106478757077065	0.230691996319823	0	0	0.0565510034597622	0	0	0	0.314	0.0422416473054797	1.08342270829193
TCGA-H2-A2K9-01	0	0	0.0113575177933398	0.0881710408758726	0	0.245450291120988	0	0.0316403388035379	0.00407812758486745	0.0518048037455088	0	0.0771348356134181	0.00587687934779027	0	0.0862801292125701	0.162364590542511	0	0.0517083774770848	0.18413306788251	0	0	0	0.237	0.0611624452179652	1.06879630682976
TCGA-BJ-A0ZF-01	0.0546535846261726	0	0.00380901507621735	0.176859653497211	0	0.150508360607816	0	0.0443634939164631	0.00297881740235587	0	0	0.0848761206127693	0.0304150440314086	0	0.0190518992662946	0.385403507313262	0	0.0423061263455085	0.000261479237186121	0.00182245099030368	0	0.00269044707703178	0.264	0.0534320325486198	1.07365540403817
TCGA-FE-A233-01	0.0102690095941315	0.000624738930882995	0	0.0357922598645655	0	0.214513738280936	0	0.0918877492453801	0.0264680579916732	0	0.00212573404917405	0.0288398432921174	0.00618710085762681	0.185944605942854	0.0623815656380251	0.217877223823656	0.0243303834961787	0.0600793544479385	0.0326786345448602	0	0	0	0.236	0.0614172605278718	1.06726781660874
TCGA-E3-A3E2-01	0.216289669398838	0	0.155175516209336	0.101941379406453	0	0.157694742409423	0.0113912566923325	0.132251229334331	0	0.0159898870611031	0	0	0	0.0684359645773805	0.0556619646465014	0.0477484849867322	0.0300436448003544	0	0.00737626047721414	0	0	0	0	0.453751314877189	0.892787233541359
TCGA-FE-A234-01	0.0791180114599291	0	0.036564187833969	0.0512680598280518	0	0.217409689813479	0.0042042871459218	0.0385782477248158	0.0430816526907662	0	0.00629216953649955	0.012270049342072	0.0506668383136422	0.13897638195746	0.0110413538068066	0.0688571262817226	0.175736790484795	0.038288754247853	0.0276463995322165	0	0	0	0.0649999999999999	0.150618148640846	1.01799050307912
TCGA-DJ-A2Q1-01	0.0824676168369605	0	0.0652969743220196	0.0915365549299949	0	0.132127121653276	0.00642259418334713	0.10069452626196	0.0323536187865175	0	0	0.0338685537660086	0.0173689284452305	0.0721851298055525	0.00559590568023806	0.128003359637586	0.169756253767962	0.0354520461720626	0.0226999690882377	0	0	0.0041708466630459	0.00900000000000001	0.249823037410769	0.979020807581989
TCGA-ET-A2MX-01	0.013082698128334	0.0229418793838682	0.00478359852509858	0.0473951130553298	0	0.150122591199135	0	0.0386431660363602	0.0308476548354989	0	0.0833462747644925	0	0	0.287671642685268	0.00243292523156901	0.216871719678193	0.0125755895169226	0	0.0892851469599307	0	0	0	0.193	0.0701133194421155	1.06799022313623
TCGA-EM-A3FM-01	0.0803367934864235	0	0.040671246103792	0.0780682710538515	0	0.192215734035306	0	0.000792576681022799	0.044385440508647	0	0.0349117108682216	0.0080507290236606	0.0448737370681355	0.167755401284149	0.032360606934892	0.100807182723761	0.154564154461862	0	0.0202064157662766	0	0	0	0.099	0.111863340242341	1.03434380359426
TCGA-EM-A3AQ-01	0.031250013345256	0.0406984642016258	0.000125870272657193	0.100153876755042	0	0.264793412356052	0.00450714351099842	0.00803334388612146	0	0.0460964649192947	0	0.0460423071520532	0	0.0333869217715319	0.034253858440684	0.223751976326316	0.0946640442387253	0	0.072242302823642	0	0	0	0.315	0.0418604795248723	1.06526502971578
TCGA-KS-A4IC-01	0.0435169805207786	0	0.0110016688249822	0.109564423295745	0	0.259578987505638	0	0.0180735633781735	0.0300602764326375	0.00717229058517828	0.0283927839228631	0.0167233753832906	0	0.184989954119429	0.016303628447935	0.171445260688126	0.0507206936634772	0.0126673290047617	0.039788784226984	0	0	0	0.097	0.113362754472595	1.04402905084117
TCGA-FY-A3R8-01	0	0.00840338930216462	0.00170169193178596	0.0329527234904087	0	0.142770528941847	0	0.00599818364018451	0.0481425427036551	0	0	0.0290342315310832	0.0209825086124466	0.305951168833491	0.00399882115012473	0.164777000069512	0.0976196149882149	0.0125855961624353	0.124709402526462	0	0	0.000372596116183968	0.023	0.202705513292904	1.0115110136352
TCGA-ET-A3DW-01	0.0563636295376858	0	0.0227865798131899	0.125674927899143	0	0.218635929160295	0.0191178226487415	0.0428606828123312	0.0975705515326728	0	0	0.0358186394443571	0.018265529723334	0.0596897048902824	0.0194126475906221	0.0967303033194619	0.0989115610322386	0.0596434745996932	0.0285180159959511	0	0	0	0.318	0.0414217605903151	1.07102015604776
TCGA-EL-A4JW-01	0.0722734025862837	0	0.0262426655690648	0.154601154308721	0	0.240943866749546	0	0.0725461398399783	0.00262496767170985	0	0	0.0331537560556015	0.0146159474499636	0.0657143213085298	0.103150562146255	0.146732385036067	0.0127656088058323	0.0536031735894166	0	0	0	0.00103204888302987	0.137	0.088057649682557	1.06174975260453
TCGA-ET-A3DS-01	0.188218148730807	0	0.159971087685764	0.113452613225151	0	0.110968287162128	0	0.141469104373447	0	0.0135136714965758	0	0.07107448502673	0.00390002786418236	0.019315329559097	0.0718379255375507	0.0866296993991741	0	0	0.0196496199393924	0	0	0	0.004	0.352654908865534	0.949978163835444
TCGA-EM-A3O7-01	0.036387020230918	0	3.97217193615249e-06	0	0	0.107087431052898	0.00594074171824619	0	0	0.0971315823141724	0.00641207107153023	0.0370186177788761	0.00202296917649578	0.0934254976440315	0.00107363483393456	0.244067581798411	0.12209338078834	0	0.247335499420211	0	0	0	0.392	0.0306516156165175	1.07169323587249
TCGA-EM-A3AO-01	0.0154796722450918	0.0142480532856832	0.0771059026033499	0.145775278059831	0	0.144698368660645	0.0257174789275798	0.0653284745200887	0.0367037753503727	0.0201309927348918	0	0.0522392876006659	0.0252474152249841	0.0342438900014672	0.0610137805028128	0.157037641933218	0.0502707905630803	0	0.074759197786238	0	0	0	0.036	0.183302202588891	1.00801561196662
TCGA-EL-A3D6-01	0.100919789967428	0	0.122416051439255	0.0587299737273573	0	0.273263503770498	0.0101676246979882	0.0063570081025109	0.0226805368797679	0.00959581871959551	0	0.0111124021569022	0.075572024670236	0.0020098938235983	0.0181852010192592	0.0560737383600622	0.177361643120663	0.0302095344031343	0.0243481004140032	0	0.000997154727740385	0	0.004	0.317241081831034	0.953107925602506
TCGA-EL-A3CN-01	0.108163680490805	0	0.141772715905284	0.130958194797915	0	0.177570467522824	0.00438501750061096	0.065589075471522	0.0298519262794843	0	0	0.0574217132466602	0.000900367215743281	0.113830642002913	0.0553976333988409	0.0554089362704352	0.0225497588963697	0.00975877651069327	0.0264410944898985	0	0	0	0.003	0.368252900055189	0.934141965762511
TCGA-FE-A239-01	0.00656239111419622	0.0299606339531552	0.0157650505474835	0.119495161519305	0	0	0	0.020636470252164	0.0540805815047619	0	0.00456859158049793	0.0342594803863872	0.0805327554028995	0.424247812552421	0.0536217148334112	0.133242503485633	0	0	0.0174554916498678	0	0.00557136121781552	0	0.185	0.0729609279278821	1.08912828553568
TCGA-FE-A237-01	0.0634913016785911	0	0	0.0939305502862672	0	0.222145978803234	0.00282624351128273	0.0473249628470805	0.0257966593168767	0	0	0.0380659752467323	0.0227461953096171	0.122567481575394	0.042460703886539	0.144063387174273	0.0992523594038152	0.0527884149401498	0.0210044300717615	0	0	0.00153535594838586	0.127	0.0920834694200733	1.04571744876171
TCGA-DJ-A1QO-01	0.0229899893363982	0	0	0.0584342548443958	0	0.126876363471413	0.0107010498119913	0.0127954486211381	0.0151304787871039	0	0.0170594425061047	0	0	0.471270944664665	0.0256473008938646	0.175381294009629	0.0356317017787236	0	0.0280817312745728	0	0	0	0.022	0.203880783768225	1.03917110339984
TCGA-DJ-A3V3-01	0.0637910599255846	0	0.160071153009276	0.184799417312427	0	0.145550736391436	0	0.0679161019454914	0.0161100626086441	0	0	0.0402781987036764	0	0.186613120263617	0.0441089921642526	0.0836752654758444	0	0	0.00708589219974986	0	0	0	0.005	0.305977232494114	0.966654420561147
TCGA-DJ-A3VD-01	0.151883128800469	0.00110397360591335	0.0406890284278849	0.108689446818308	0	0.168903744032728	0.0377931843683231	0.0118332447397736	0.0390399277437727	0	0	0.0280639655775623	0.00598648632997818	0.097606364217507	0.0789936718053568	0.108536153791452	0.0426482482930798	0	0.07822943144789	0	0	0	0.005	0.291906813535097	0.962419286472047
TCGA-BJ-A0Z5-01	0	0.00794547983193413	0.0016813025624827	0.0789533872946822	0	0.182536839626123	0	0.0122102664608664	0	0	0.0266093316412175	0.0130074658423748	0	0.379469753044086	0.0319900263663513	0.142236989338041	0.0822662850382331	0	0.0410928729536086	0	0	0	0.0580000000000001	0.158374577242855	1.04356980320487
TCGA-FE-A236-01	0.010644243139912	0	0	0.277772199980371	0	0.170859012818168	0	0	0.0535462225639773	0	0	0.0138877553589222	0.0233504935174671	0.254085373335721	0.0628012623343926	0.0328219026372229	0.00617948236445145	0	0.0940520519493948	0	0	0	0.14	0.0872635312466781	1.06822488883788
TCGA-EL-A4K7-01	0	0.0418779918545713	0.00451257725923026	0.10713619119518	0	0.0371221736435288	0	0.00160604495209273	0.0324340944326838	0	0	0.0950407577690918	0.134183666647613	0.123242417471275	0	0.179489777018478	0.129836035448709	0.0390481767475499	0.0688367215039267	0	0.00563337405607036	0	0.353	0.0354634418590407	1.06434315937162
TCGA-EM-A22P-01	0.0623171939294991	0.167516934311117	0	0.107344275752137	0	0.263359719406257	0.0389226692490008	0.0368348696163673	0.0108427086712179	0	0	0.0363604155579519	0.00696370102448754	0.0570094460645938	0.0367856333050782	0.0749130342571035	0.0449283372185482	0.00862461026875182	0.0431458556519938	0	0	0.00413059571589558	0.003	0.35630748918795	0.937450500654956
TCGA-EL-A3CU-01	0.173389251339291	0	0	0.0946208347151343	0	0.27540326070415	0.0038224838687834	0.0562774078562513	0.0395890057202113	0	0	0.0295735167520853	0	0.120281805673983	0.0726875316566053	0.0540853162992841	0.0561848165926946	0	0.0240847688215253	0	0	0	0.00800000000000001	0.257882975418879	0.984774350923255
TCGA-IM-A3U2-01	0.0394978764411305	0	0.00912708712383334	0.00500799390558479	0	0.120644733912996	0	0.0662582913286162	0.0634998190022057	0	0	0.0282521063330705	0	0.382749367435254	0.018838383030054	0.128922282620775	0.0587400336869841	0.0342690650609113	0.0441929601185847	0	0	0	0.045	0.175181921816679	1.03179586444866
TCGA-EL-A3CM-01	0.0845965250340543	0	0	0.0630721030731001	0	0.151504134183035	0	0.040484647788084	0.0274924307350693	0	0.0104044479759439	0.0151105446081211	0.021587623670759	0.282779349125788	0.0482294377287301	0.156212461998842	0.0675343703194685	0.0209411096164571	0.0100508141425477	0	0	0	0.045	0.173971576015976	1.02146019800257
TCGA-DO-A1K0-01	0.00584480560080235	0	0	0.0927289504135886	0	0.246764575903122	0	0.0431094554231441	0.0168372248170377	0	0.0192313236404971	0.00189953181036226	0.00601297022827566	0.303871538877694	0.00180178326909713	0.215811406235985	0	0.0438865918045128	0	0	0	0.00219984197588043	0.088	0.118894179328162	1.06087510184564
TCGA-J8-A3YH-01	0	0.0502550103712784	0.00972417210259045	0.0630875406105285	0	0.121670006621004	0	0.00720720451718545	0.015261528916491	0	0	0.0518041414052771	0.0175112187756574	0.159479048640815	0.0255470611707759	0.27418567479333	0.0407108207959885	0.0295494445315425	0.134007126747536	0	0	0	0.305	0.0443245891464213	1.06299407421516
TCGA-EL-A3GQ-01	0.0583709660766557	0	0	0.0596125852058704	0	0.289229660284381	0.0126517492549773	0	0	0.0489253430906361	0.0155018956172244	0	0.0179686297925401	0.108592707588805	0.0503624196938335	0.1673973872563	0.110768980819567	0.0104664335974462	0.0406171333147039	0	0.00953410840705928	0	0.178	0.0755544185893813	1.04970425832313
TCGA-DJ-A13P-01	0.0615307367000465	0	0	0.242706242729648	0	0.101827348522819	0	0.0210475140008483	0.00851091133615038	0	0.00723695593938966	0.0371936007066599	0.0213056223403024	0.258318387394669	0.0410221989510788	0.149384887188293	0.00558590731605509	0.00125111843924973	0.0430785684347903	0	0	0	0.252	0.0553952462094126	1.07508950583474
TCGA-BJ-A45J-01	0.00842733720745238	0.0205841516321224	0	0	0	0.22500519058708	0	0.01715299487414	0.0190304851294706	0	0	0.0502419714537724	0.0900150562102015	0.134720851035899	0	0.254815846667113	0.0688199641481453	0.0321339702634966	0.0790521807911065	0	0	0	0.243	0.0591199144671788	1.05681803135262
TCGA-DJ-A2QB-01	0.00216925602942105	0.00138077240543439	0.00138958373099922	0.00463584901940229	0	0.146944434194345	0	0.00315604590772998	0.0283345350705051	0	0.0742516412284626	0	0	0.446336124040885	0	0.22958765042304	0.00534384926300578	0	0.0391007863881563	0	0.0173694722986137	0	0.161	0.0795847163363564	1.10252558801253
TCGA-E8-A436-01	0.0979034704084959	0	0.0106406789726148	0.0456655611263892	0	0.0911899848540394	0.00712595141769223	0.0275700335584205	0.057936518447869	0	0	0.0446083052879076	0	0.375983143890712	0.0763726129275483	0.100100242707235	0.01740349421746	0	0.047500002183617	0	0	0	0.005	0.302219145566799	0.96818989505646
TCGA-DJ-A3VJ-01	0.0786672391772944	0	0.0187676137628897	0.131242121372869	0	0.224499805654615	0	0.105289365044166	0.0141789456527906	0.00288365568659508	0	0.0384337605594505	0.0205200843764524	0.0256443473839139	0.0977671584256103	0.130694030506094	0.0567846900754659	0.0171656124102727	0.0374615699115209	0	0	0	0.075	0.131538947564034	1.03758503065155
TCGA-EL-A3CY-01	0.155310995128185	0	0.0407065046933905	0.133544815498482	0	0.191999726648974	0.0538830658368607	0.00823433821316165	0.00434949728560887	0	0.00479820885248363	0	0.0038334842436334	0.152708416538559	0.0425980530657958	0.102868782861448	0.0648852488908405	0.0225060563070511	0.0177728059355256	0	0	0	0	0.450673851680947	0.892652293222919
TCGA-EL-A3D5-01	0.0538740856333316	0	0.0107499533146048	0.5245754925169	0	0	0	0	0.00435792781625333	0	0.124027947931379	0.00701235426698018	0.0526657134435244	0.0874345733885864	0.0615364442293159	0.0577314934952538	0	0	0.0160340139638705	0	0	0	0.552	0.0076124340390107	1.13971231878938
TCGA-BJ-A0Z9-01	0.0871607345425039	0	0.016771675413772	0.011206159708839	0	0.177926668731924	0.0140890238920796	0.0329484944486447	0.0501025336032807	0	0	0.0106023594418918	0.0198465441827405	0.197600171960928	0.0131780295128601	0.184254051575364	0.049787676611765	0.0940459394276138	0.0404799369457931	0	0	0	0.113	0.100866818877797	1.04166312116613
TCGA-EM-A22L-01	0	0	0.0312001767216985	0.0669700499837509	0	0.179016114389302	0	0.0325865022872394	0	0	0	0.0769219797236829	0.0620029936873329	0	0.00441544642289578	0.418232100206642	0	0	0.128654636577456	0	0	0	0.79	-0.0162666418491338	1.09099786858278
TCGA-EL-A3H7-01	0.165904034462514	0	0.113841064825771	0.111680534738837	0	0.250874979200496	0.0142857505724032	0.0236987048799912	0.0133644575064807	0	0	0.0835681445109628	0.035685553386937	0.041098350647323	0.039916201462232	0.0587262209804762	0.00722482495307484	0	0.0401311778725019	0	0	0	0.004	0.3394114905188	0.950218113516717
TCGA-EM-A3AN-01	0.00376102712912315	0	0.00264999577224987	0	0	0.15759028392686	0	0.0261325219996398	0.00957009221605613	0.0565833041262522	0	0.03973518935506	0.00601224428661797	0.200340347204966	0.00816446708501645	0.112530747113829	0.18970131544424	0	0.187228464340089	0	0	0	0.153	0.0813254211791138	1.05206496718875
TCGA-EL-A3ZG-01	0.0183437180091469	0	0	0	0	0.346999513359756	0	0.0275815084375914	0	0	0	0.0916059467426586	0.0102491313169786	0.113466680733327	0.0380044205402843	0.135243236205196	0	0	0.207033989358327	0	0.0114718552967336	0	0.403	0.028465865960672	1.07644228011058
TCGA-BJ-A4O8-01	0.0538307621224945	0	0.00180038118293433	0.0568265608622634	0	0.114509204790054	0	0.0258522022775695	0.0487377303033242	0	0	0.0410612091095881	0.0369116870041446	0.217973751224987	0.0136277075063309	0.127684283942036	0.183649801382074	0.0409733191595029	0.0365613991326966	0	0	0	0.015	0.220286704909346	0.995346819253774
TCGA-DJ-A3UW-01	0.0200312444780657	0.0413012109280475	0.0742059124290053	0.151821842938096	0	0.196919816150119	0.00214663702595127	0.109553122989492	0.00917101275755245	0.0366075422812732	0	0.0383485133932801	0.00763698258596807	0.0642226828041229	0.0807153291958642	0.0696013720355382	0.0752098772477082	0	0.0225069007599171	0	0	0	0.03	0.190963562826496	1.01455165580811
TCGA-DJ-A3VA-01	0.119130056349455	0	0.036371017062251	0.0815423473618969	0	0.192930646767815	0	0.0580740137023017	0	0.0407423502778425	0	0.0488026737124521	0	0.0391785112293573	0.0998194586223474	0.198038913921155	0.0259691662903912	0	0.0594008447027352	0	0	0	0.049	0.166667062999061	1.01728557381346
TCGA-FY-A40M-01	0	0.00678996288661116	0	0.193662122528234	0	0.135161304267495	0	0.06177925575363	0.00535105863666928	0	0	0.0502726787921361	0.0572368046051409	0.0993607989391874	0.000674220446671452	0.187265473700147	0.00807103277850536	0	0.194375286665572	0	0	0	0.529	0.0108278626175912	1.08211398774097
TCGA-IM-A420-01	0.072931734939903	0	0.20793827254954	0.136541178488083	0	0.177058379119379	0.0154165397205024	0.0560121330785596	0.0355606316801266	0	0	0.00949882242790043	0	0.0894968988924315	0.0977612208253794	0.0609663991088955	0.0107131483674414	0	0.0295300160389007	0	0	0.000574624762957659	0.002	0.375695003235982	0.934062701651865
TCGA-DJ-A13R-01	0.0195365497599687	0	0.0374525013115769	0.397654693325627	0	0.0197409952283653	0.0540140188018415	0.0333207195046307	0.0242940036446378	0.0306496679747668	0	0.0718907076401098	0	0.173806900795598	0.0315665767106337	0.0623417722578916	0	0	0.0437308930443522	0	0	0	0.038	0.179674003214454	1.03527792630898
TCGA-DJ-A4UL-01	0.00436711746969075	0	0.00346906663116744	0.226400450431527	0	0.0533229538333378	0	0.0436848650294111	0.0656461604541283	0	0	0.113763876027382	0.0280528849916907	0.15341027203021	0.0262802466639366	0.127570357180665	0.0272919221170241	0.00320274765713529	0.123537079482694	0	0	0	0.138	0.0876720561415876	1.05905994848247
TCGA-FY-A3WA-01	0.00812099534432804	0.00819694823635299	0	0	0	0.341574055154837	0	0.0103156585971107	0.00600224066541678	0	0.16220567710567	0.0112532239124449	0.201805080784449	0.100356910782145	0.00192789008806798	0.017457710140606	0.00107870232696078	0	0	0	0.0329999176385737	0.0967049892230363	0.483	0.0167571470211164	1.09793583778067
TCGA-DJ-A2PY-01	0.0915182282703276	0	0.00985640608531621	0.0588238870942185	0	0.198199775616715	0	0.0269751415704949	0.0259762884831158	0	0	0.0161593300898269	0.0406689833730676	0.0907936276376165	0.00463756494606205	0.101170411775238	0.259662802441928	0.0318914680363584	0.0411158937953408	0	0	0.00255019078437402	0.11	0.103076751130221	1.03654815678495
TCGA-DJ-A3UU-01	0.0587433919936628	0	0.0561713065132145	0.0946429164642042	0	0.289157524188806	0	0.0313741537002292	0	0	0	0.0127887241954107	0.00795740297354185	0.0102160670085341	0.119524163165964	0.118283776509566	0.153892765328046	0	0.047247807958821	0	0	0	0.047	0.169735132839837	1.01606982054701
TCGA-KS-A4IB-01	0.0238930887809193	0	0	0	0	0.161257040936106	0.00162417112567493	0	0.0267722844180203	0	0.0514940294383497	0	0	0.217989593236725	0	0.277280249270686	0	0.01331619055956	0.217118222636655	0	0	0.00925512959730405	0.166	0.0786278098670508	1.06193436622799
TCGA-EM-A2OY-01	0.0017682995365294	0.00989175815016202	0	0.0867930058996545	0	0.216480337729487	0	0.0937048024912329	0.00119472180538728	0	0.0357523445293268	0.0502088965940541	0.0564328576756501	0.266771865962031	0	0.0502036937123782	0.00784119859909694	0.00841595796189119	0.113369703543988	0	0.00117055580912994	0	0.547	0.00803382853865909	1.09249083915453
TCGA-DJ-A4UQ-01	0.0660042592766435	0	0.0083016857784014	0.110406951406955	0	0.250941039799086	0	0.0851948532569626	0.00942369716419617	0	0.0108451983227889	0.00524251818068474	0.0141308443705384	0.172127450705539	0.0420137157701764	0.161045986557439	0.0402494158530158	0.0170788051215418	0.00699357843603028	0	0	0	0.083	0.125768913244745	1.04045899560154
TCGA-J8-A4HY-01	0.0342187869694482	0	0.00729404427896874	0.137731415233758	0	0.20728355611709	0	0.0417177185325961	0.00684332221232264	0	0	0.0269544142858737	0	0.280054087587028	0.0568039079747662	0.151478765052855	0.010685340784538	0	0.038934640970756	0	0	0	0.069	0.141721861325382	1.03981183718122
TCGA-ET-A3BQ-01	0.0195555377307751	0	0	0.105746429450387	0	0.136657337174399	0	0.0756128641010926	0.00393758687675203	0	0	0.054738795998206	0.0301304520602371	0.0752470985953909	0	0.348227338372348	0.0095256477677411	0.0907901336813978	0.0498307781912739	0	0	0	0.299	0.045807401153078	1.06753921703007
TCGA-BJ-A28T-01	0.0488758059972152	0.0144112420913359	0.0705285964337159	0.172974774160069	0	0.184992903653154	0.00201591236560756	0.107337317746006	0.0518034218508035	0	0	0.0188771651511784	0.00881143166382898	0.102830227130654	0.0842262090240135	0.0628839134426757	0.0493687280041585	0.00193193858250911	0.0181304127030744	0	0	0	0.029	0.193260750558351	1.01528400681458
TCGA-FY-A3NN-01	0.0369214553194062	0	0	0.0334444103319765	0	0.151071144305622	0	0.022454175145533	0	0.0207454911308343	0	0.0547891151546237	0.0124684492783248	0.244783544289098	0.0211566519993516	0.198986593030585	0.105400291441145	0.0264457357767199	0.0633303301654634	0	0	0.00800261263131674	0.088	0.120766026051803	1.04135645907826
TCGA-H2-A26U-01	0.0466833722621118	0	0.00620250251591211	0.203427290089802	0	0.192063244568699	0.008168986417648	0.0516677735860987	0.0358163828561138	0	0	0.0505534848607016	0.0216904361282672	0.066363710161652	0.0950688465545557	0.109717984326137	0.0503346584711274	0	0.061223002168989	0	0	0.00101832503218459	0.083	0.125656251306279	1.04211230933421
TCGA-KS-A41L-01	0	0.0638728259414767	0.0166063947391151	0.0920530385338481	0	0.208307359447657	0	0.0156978780847419	0	0	0.0989692793854585	0.0681348025610728	0.0734218438868986	0.0182201050835529	0.0297770084848311	0.219784600596282	0	0	0.0951548632550656	0	0	0	0.679	-0.00634045626969776	1.08748543462796
TCGA-E8-A438-01	0.000284927083964894	0.0022032116640668	0.000564969107231068	0	0	0.1725501139815	0	0.0184864093633513	0.00215183989280847	0.1177401421168	0	0	0	0.247729193002844	0.0167296790292864	0.248549820332772	0.00918986686211171	0	0.163819827563264	0	0	0	0.24	0.0604598918867212	1.07150515433151
TCGA-FE-A3PC-01	0.114622940681225	0	0.0314516136087702	0.0857925582391114	0	0.125127534105079	0	0.0267317999650034	0.0072603166477126	0.0103691515142821	0	0.0410734938656165	0	0.427856829911868	0.0412437510291211	0.0704605902004943	0	0	0.0180094202317164	0	0	0	0.00800000000000001	0.255791510907454	0.997045279324347
TCGA-DJ-A3UN-01	0.156136788945073	0	0.0500345443151023	0.0332099040905756	0	0.15390615859948	0	0.0269810814431644	0	0	0	0.0536539990063815	0.000509718274628716	0.132216027086176	0.0739282918586377	0.214562787638389	0.036723875839147	0	0.0681368229032443	0	0	0	0.03	0.191963504372494	1.00483469371421
TCGA-E8-A432-01	0.00288935384413678	0.0113943630947957	0	0.0289901543086106	0	0.118598511180594	0	0.000578631039923532	0.0252902410081097	0.0165153855982619	0	0.0742964866414045	0	0.394974935392365	0.0235534482043179	0.156481259063967	0.0874547114701842	0	0.058802773075687	0	0	0.000179746077642295	0.074	0.133556746310967	1.05931673953255
TCGA-EM-A2CS-01	0	0.0149959537780069	0.00227359378266085	0.158636398098734	0	0.209072539968802	0	0.0213018707285181	0.000584108408996139	0	0.0220554343608296	0.00828290605970155	0.0584696349509249	0.208599169615974	0.00481731255225387	0.10553295502977	0.0112618627405564	0	0.174116259924271	0	0	0	0.376	0.0321879126874691	1.07515355190058
TCGA-EM-A3SX-01	0	0.0748150370783923	0	0.129836666647005	0	0.190255267500953	0	0.0633926606393288	0	0.0291796835854908	0	0.0112379728862581	0.0253870780418562	0.0301203268784388	0.0639771488372585	0.299350342455854	0	0	0.0824478154491641	0	0	0	0.534	0.0101401943744353	1.07798326199345
TCGA-FE-A23A-01	0.0525015052357181	0	0.189154779655912	0.185686474354663	0	0.140469953880893	0.0285817088373149	0.0735398574314939	0.050407816169584	0	0	0.0491108951612437	0.0130525996889443	0.071748409116821	0.0294775109186645	0.0548384649287416	0.0234560978793118	0.0119132164011931	0.0260607103395011	0	0	0	0.004	0.32802423088961	0.95766248176757
TCGA-J8-A3YF-01	0.0663984762165355	0	0.104403533958619	0.175997132152039	0	0.146213034288987	0	0.102691806982378	0.0385498660902388	0	0	0.0659560977303671	0.00765468180045603	0.101651058486093	0.042078271439774	0.121048872734864	0.00916098222736414	0.00317053309869291	0.0150256527935916	0	0	0	0.013	0.230940135792323	0.998775184953112
TCGA-EL-A3ZS-01	0.170940126283921	0	0.0293728693405532	0.166551686304154	0	0.216783710234775	0.0269583472183437	0.0467666564129111	0	0.0145828562442803	0	0	0.00107970242128881	0.112831636074102	0.0993289069191658	0.0666280194315899	0.0298709148128861	0	0.0183045683020285	0	0	0	0.005	0.277547447307143	0.976242864022289
TCGA-EL-A3H8-01	0.00768115720796219	0.00968051389356628	0.0063042891335172	0.0716885735738927	0	0.215439154530072	0	0.0270132577523769	0.0403599582315929	0	0	0.0584974314275828	0.0157156659728173	0.137169177512461	0.0120369515599701	0.115949727426041	0.117747618923357	0.084676399810141	0.0800401230446499	0	0	0	0.375	0.0322162772370335	1.06630258385024
TCGA-EL-A3ZR-01	0	0	0.0177568468043056	0.217479366708254	0	0.115378002530657	0	0	0	0	0.0383461668837066	0.0302485641921894	0.049724938016335	0	0.0296715199468062	0.37025927577017	0	0.0602676824505381	0.0708676366970383	0	0	0	0.83	-0.0198440920003493	1.09381477521361
TCGA-E8-A434-01	0.0330549058587436	0	0.0285293142619721	0	0	0.120703971025919	0	0.0336430220512138	0.00724880724311917	0.0405580549755296	0	0.0187871594851213	0.0127596963905884	0.276983023301689	0.0652391025687595	0.144315255422652	0.0735999439074029	0	0.14457774350729	0	0	0	0.137	0.0878470500169145	1.05244680156613
TCGA-KS-A4I7-01	0.0324054672440222	0	0.00505943852549275	0.116534841799948	0	0.237091305487568	0	0.0223307171788584	0.0512826217038788	0	0	0.116809656065335	0.0141010811106167	0.0360955927818598	0.00369203026874788	0.121508896267682	0.19104165230184	0.0119929115919903	0.0400284374096503	0	2.53502625089543e-05	0	0.122	0.093477689767889	1.05516465997121
TCGA-DJ-A3VE-01	0.0421926439976286	0.0167717517228253	0	0.072195237987745	0	0.182860253703769	0	0.0171138125243043	0.0620890800220232	0	0.0115414378141425	0.0467050280415712	0.019220873099623	0.091278811760921	0.0213215669965426	0.259403945539751	0.0618553257145939	0.0264182361074288	0.0690319949671301	0	0	0	0.277	0.0510250937438249	1.05820859207543
TCGA-ET-A3BP-01	0.0261649425096798	0	0.000358812670880949	0.119463971088118	0	0.140102579209755	0	0.0236482328863813	0.00158853864298656	0.0590369174144829	0	0.128142611103881	0.00484290344174634	0.146723921899547	0.0200704510262275	0.135144847812239	0.00882307661116885	0	0.185888193682906	0	0	0	0.181	0.0747057307115612	1.06622870238321
TCGA-EM-A1YD-01	0.115542933874586	0	0.0373357145709342	0.130825416152902	0	0.231077332095596	0	0.0769372123589019	0.00633344544623511	0	0	0.051935996924887	0.0174822141075865	0.0681211140201153	0.149488586650181	0.0752015530699006	0.0329083811095475	0	0.0068100996186275	0	0	0	0.238	0.061100952580985	1.07935527531082
TCGA-DE-A0Y2-01	0.0562376370999766	0	0.00174516717360918	0.0336264450157661	0	0.214519029183682	0	0.0255249292335372	0	0	0	0.0124184534593563	0.0411271635375077	0.325616071382248	0.00142260227226355	0.131119214166549	0.00608204756469373	0.110098023659258	0.0241338593772848	0	0.016329356874267	0	0.23	0.0623746641938817	1.07529242756733
TCGA-BJ-A0ZJ-01	0.131557932224709	0	0.132168333046948	0.122920537895634	0	0.11966505505212	0.00430431741451097	0.0846267696252672	0.0171868696987942	0.0213073967186665	0	0.0297993312592275	0	0.221879701828591	0.0419152825308558	0.0502228331660891	0	0	0.0224456395385868	0	0	0	0.002	0.392655288488128	0.922103756944762
TCGA-DE-A7U5-01	0.165500289222289	0	0.124089984556885	0.080104441572452	0	0.134621232714849	0.0243252697106682	0.0387911737076575	0.0130516824921005	0	0	0	0	0.225530686183277	0.033359470471817	0.103677149587008	0	0.0403092404093712	0	0.0166393793716247	0	0	0.002	0.377955891706742	0.929103896061706
TCGA-E3-A3E1-01	0.121902776725696	0	0.0137590687756045	0	0	0.149402109028228	0	0.0328085579377027	0.00419880109708611	0	0.00403553979361736	0.0404168125412539	0	0.301679717974135	0.00917038307265538	0.202511178166039	0	0.0237860069745815	0.0963290479134015	0	0	0	0.031	0.18916976347498	1.01542329581861
TCGA-DJ-A13U-01	0.0982872874973042	0	0.0100339608463018	0.0906541237106785	0	0.165456907063248	0.000508190618215371	0.0501071764840369	0.000576483266876628	0	0	0.0354226605000168	0.0287634041370198	0.155851325446704	0.0462997857259447	0.0921076162569595	0.0440850314831976	0.0478509587267849	0.119957671764537	0	0.0140374164721747	0	0.185	0.0729951468866044	1.04506435675162
TCGA-ET-A2N3-01	0	0.0450552973585801	0.0180527424757062	0.0834761526446716	0	0.377304564692813	0	0.0205230757324898	0	0	0	0.0752043619322841	0.175647238078682	0.0848837446411601	0	0	0	0	0.103294616033622	0	0.0165582064099924	0	0.48	0.0174987070567347	1.0883157214414
TCGA-FE-A232-01	0.0168676385303361	0	0.0196710524923049	0.0992242239268162	0	0.168963634182448	0	0.0326436384029402	0.0493490526367432	0	0	0.0279971629248901	0.00901976255278945	0.273385860227568	0.0728187753147855	0.166596836699161	0.0214693204173069	0	0.0419930416919107	0	0	0	0.072	0.136874951967469	1.03896083915859
TCGA-ET-A39L-01	0.0710022348993646	0	0	0.0471510526528522	0	0.201711967939765	0	0.0235601701715945	0.000194153111222263	0.0839914175192918	0	0.0429161003277727	0.0515852145229787	0.154469974237054	0	0.183802296243877	0	0.00675682619374799	0.126726311865846	0	0	0.00613228031463362	0.482	0.0168766996145168	1.07408025196213
TCGA-EM-A3FR-01	0.00433169430548525	0.00321404253301747	0.0110029339345927	0.133616152149117	0	0.221312476816167	0	0.0662381269621194	0.00578881371534041	0	0	0.0976580596695692	0.0560215682267654	0.220334785691984	0.0616614770197463	0	0.000704472885580743	0	0.0886806252011928	0	0.0294347708893232	0	0.388	0.0310443251557356	1.08521020789249
TCGA-DJ-A1QH-01	0.210370555385754	0	0.0224665826166003	0.107988614459048	0	0.109297790867105	0	0.0161459304615277	0.00294363241930925	0	0	0.0490912775477031	0.0097360976167155	0.0436357688710966	0.00274465372477362	0.19186327792866	0.0855090056948449	0.0155201055568382	0.132088526048602	0	0	0.000598180801420919	0.193	0.0701842631404264	1.05084171030626
TCGA-DJ-A3UT-01	0.103118760375996	0	0.0319029433045161	0.275499750905411	0	0.100907090687677	0	0	0.0323763646463425	0	0.0466008625634039	0.0283056264914155	0.0153841616501103	0	0.0157208220845563	0.347383663953657	0	0	0	0.00279995333691425	0	0	0.733	-0.011459855203704	1.1043665142013
TCGA-ET-A3DO-01	0	0.0230770898170428	0.0982950495036672	0.12429210256917	0	0.163057162058106	0.0133530205145047	0.0978840946237645	0.0216217326521804	0.0162439762499856	0	0.0483762055435938	0	0.186422017149404	0.108134566498202	0.0614876986368518	0.00498812932930088	0	0.0327671548542261	0	0	0	0.033	0.186606512772014	1.01723135169329
TCGA-DJ-A2PP-01	0.0790283777397751	0	0.00159433064137539	0.113861880647049	0	0.0817949296683152	0	0	0	0	0.0549869325438017	0.066930443965241	0.146349911787945	0	0.0102477860850744	0.294491480948268	0	0.134217998065248	0	0	0.0164959279079087	0	0.755	-0.0131426312904315	1.08987653775548
TCGA-FY-A2QD-01	0.0839596528640793	0	0.01511412850065	0.112398064782671	0	0.119872863922364	0	0.104835951388891	0	0	0	0.0490414305240649	0.0749525581520423	0.105362563451232	0	0.126528142298789	0	0.105164464441988	0.099523786018321	0	0.00324639365490753	0	0.485	0.0164489639265575	1.06612375674655
TCGA-J8-A4HW-01	0.0136922965962658	0	0	0	0	0.27791614208002	0	0.0171594799808632	0.0397893061116259	0	0	0.0672700437443304	0.0697729237010714	0.176697591903752	0	0.151662943445575	0.0208899262188165	0	0.156079674652699	0	0.00906967156498057	0	0.322	0.04122272022134	1.06676821124898
TCGA-EM-A4FR-01	0.00438955571138581	0.0185459648706757	0	0.127473371478569	0	0.0514184913266512	0	0.00460726834389351	0.00239320684420368	0.00794592755709024	0.0302185388813132	0.00491551589697629	0	0.417673632983974	0.0226252475719498	0.266796610974405	0	0	0.0396586891670966	0	0.00133797839181594	0	0.265	0.0528963735621884	1.11266778754654
TCGA-KS-A4I3-01	0.0621210981969724	0	0.0235600078823042	0.0235589780904593	0	0.222215862213072	0	0.020776062046346	0.00620909999558101	0.0149897717883862	0	0.0280922609136854	0	0.243230519161421	0.0187806011604958	0.179986328271231	0.00787417595371747	0.00322405214841425	0.145381182177914	0	0	0	0.119	0.0955526791501706	1.04717430536315
TCGA-DJ-A3UP-01	0.0554168260980862	0	0.00854760161496482	0.137005256369707	0	0.193322037981959	0.00934489023841563	0.0929516702762113	0	0.0691745851444755	0	0.022439408676798	0	0.0683475154205337	0.0746543123714857	0.200733868841425	0	0.0327257861103208	0.0353362408556169	0	0	0	0.353	0.0354504115648252	1.07874794839219
TCGA-J8-A3YE-01	0	0.00155284832583153	0	0.0594228585457731	0	0.293703991591397	0	0.0407699612500908	0.0115470302111032	0	0	0.118685515287613	0.0190102080941022	0.11250983168136	0.0223384211046452	0.0703800162540979	0	0	0.247845360026699	0	0.00223395762728824	0	0.442	0.02306966289423	1.09125819699609
TCGA-EL-A3CV-01	0.0819255178424383	0	0	0.243880540861342	0	0.144680486646449	0.0574154067568515	0.00471811281020508	0.00825587697140369	0.0164698427395148	0	0.0227646319327493	0	0.130045718256487	0.102944189941811	0.094728978181855	0.037861245297062	0.0249177450866801	0.0279960146571952	0	0	0.00139569201795575	0.004	0.326939257381563	0.951839962949314
TCGA-DE-A3KN-01	0.0632224971973788	0.0634670990227968	0.0146127784893454	0.136221597777241	0	0.262230550328284	0	0.0134801082613947	0	0	0	0.0875612952158106	0.0447469026564344	0.0082361128948718	0	0.135803095275335	0	0.0383100853557477	0.120403552646017	0	0	0.0117043248793429	0.562	0.00619478355789895	1.08556514262269
TCGA-EL-A3D4-01	0.000154225194642944	0	0.00087740551618855	0.21440385377645	0	0.197790916399356	0	0.0329106702538926	0.0061479990804574	0	0	0.0179773591787823	0.0244453284846413	0.122296044193552	0.0464422037812415	0.148367558553636	0.0165883274950073	0	0.168672656686308	0	0.00292545140584344	0	0.437	0.0236816793311177	1.07927570741868
TCGA-EL-A3H2-01	0	0	0.00172621827758557	0.442723905317781	0	0	0	0.0117145612784073	0	0	0.070678364358601	0.0422087270349631	0.0635220100432343	0	0.0291794552325396	0.186679569705269	0	0	0.149540741289	0	0.00202644746261972	0	0.494	0.0150844487198415	1.10736839840167
TCGA-EL-A4K9-01	0.05145682881413	0	0.00758809993660114	0.0487598488530911	0	0.0937776177734629	0	0.0257862529940851	0.0125119968664999	0	0	0.0938266593842245	0	0.109546904604472	0.0583135966368335	0.200779411671494	0.158442472892044	0	0.139210309573061	0	0	0	0.145	0.084454585273674	1.04425724251975
TCGA-CE-A3ME-01	0.0468662881461566	0	0.000794735335758242	0.194944775015283	0	0.222649894321399	0	0.0398998372718442	0.0044449194134014	0	0.0148174036321798	0.0237698068198377	0	0.227196211035713	0.0675376674412382	0.153402293990225	0	0	0	0	0.00367616757696489	0	0.08	0.129272638724808	1.04962107293281
TCGA-DJ-A3VB-01	0.0159240048688315	0	0.003964284765514	0.0737768913784731	0	0.19081140463208	0.0199984562187685	0.0233506040764005	0.0275850608601681	0.0164970097097684	0	0.036733778058604	0	0.34199136938208	0.0611920246379095	0.106666200862726	0.0329629324286833	0	0.0485459781199935	0	0	0	0.033	0.18573583939622	1.02267215714487
TCGA-H2-A421-01	0.0611640735874223	0	0.150480709917873	0.19654001732015	0	0.0665839242170431	0	0.128586842271434	0.0563559534669812	0	0	0.0484608660888585	0	0.106022015444429	0.0547172523832423	0.103512961313514	0.0212577167992478	0.00382330604216608	0	0.0024943611476387	0	0	0.005	0.291631054923613	0.973182375563565
TCGA-BJ-A0Z0-01	0	0	0.000469235565968379	0.27467174572089	0	0.07442403517845	0	0.0452728812499488	0	0	0	0.0609285502898128	0.15335390251702	0.00881426009967867	0.0216677552505026	0.185596244508886	0	0	0.174681134843146	0	0	0.000120254775696739	0.633	-0.00251378206869066	1.089154092187
TCGA-FE-A238-01	0.103958620399557	0	0.0144755935372158	0.0593796576553339	0	0.130921885001146	0	0.0382865966918297	0.0446864376009706	0	0	0.0391662216301137	0	0.349977971931102	0.0621686059179813	0.110439636429176	0	0	0.0465387732055745	0	0	0	0.046	0.171627227798027	1.02722108933897
TCGA-E3-A3E5-01	0.0342975685954103	0	0.0112160757274213	0.166467664293236	0	0.082490556905795	0.0102116858528834	0.0642974241372675	0	0.0552126686365539	0	0.0488309648208553	0	0.167531817137488	0.060031132157354	0.134768953100024	0.0891650575754929	0.0115523527044849	0.0639260783557337	0	0	0	0.331	0.0398518932215378	1.06875700113995
TCGA-DJ-A2Q0-01	0.00576006180948131	0	0	0.128441561477373	0	0.261700245691167	0	0.0126972781549985	0.0189881042321858	0	0	0.0346469747946635	0.144192358833048	0.105024815404991	0.00615290981833392	0.202866577243708	0.000845610619920954	0	0.0786835019201291	0	0	0	0.46	0.0209981118845629	1.07862020659298
TCGA-J8-A42S-01	0	0.0542153717622142	0.00460023505513312	0.0560452383625641	0	0.0971840552592084	0	0.0570743733575938	0.0456309766669101	0	0	0.0249919846829631	0.00421715244057633	0.472955143424421	0.0196774179324256	0.0732530548494014	0.0320644351930188	0.0254513751157422	0.0326391858978274	0	0	0	0.109	0.105216992542867	1.07895076487849
TCGA-FY-A3RA-01	0	0.00129495578590352	0	0.109080261168913	0	0.191296191430572	0	0.00134024993365237	0.00314823970236747	0	0	0.0181192971434358	0	0.248566632455959	0.0343667787540707	0.199780326029224	0.0145979000616617	0	0.173783836995491	0	0.00462533053874916	0	0.117	0.0974162322457501	1.05369280951718
TCGA-J8-A3YG-01	0.0521325616528836	0	0.00763054548682619	0.0267894274922517	0	0.13959930801363	0	0.0244313068742019	0.0450038296985897	0	0	0.0244111924319996	0	0.413075728384419	0.0286960451991868	0.17969467227342	0	0.0265516669917595	0.0319837155008314	0	0	0	0.005	0.282463848285683	0.985994923404421
TCGA-EM-A2OX-01	0	0	0.00290998015451784	0.107725690183626	0	0.204820374508154	0	0	0.0184795188069289	0.00227772557617854	0	0.0523510055920828	0	0.151762533930173	0.0478861099908303	0.275692764710067	0.0602499564680612	0	0.0758443400793805	0	0	0	0.126	0.0922897291306397	1.05183799440277
TCGA-E8-A3X7-01	0.00624091760052562	0.00669431045961029	0	0.128434327625377	0	0.0818414488267609	0	0	0.0660469047849508	0	0	0.118825232429943	0.0787666484300199	0.106059700529478	0.0601748484112788	0.0413711773690048	0.158207196773218	0	0.147337286759833	0	0	0	0.264	0.0531948158723876	1.05977591216098
TCGA-FY-A3NM-01	0.00118845006950596	0.00950807633656739	0	0.214812036714589	0	0.178082373376686	0	0.0534975238371266	0	0	0.000652606632298771	0.110487675427278	0.0456050956812896	0.0469081679652835	0.0679201273502121	0.134751069217488	0	0	0.127777338406075	0	0.00880945898560089	0	0.512	0.0125175358062875	1.09536644798159
TCGA-DJ-A2PN-01	0.00544866888372079	9.8260188079096e-05	0.00160913139538931	0.138400003294246	0	0.213865906941584	0	0.0369313036077176	0.0508435546044612	0	0	0.0163401503982446	0.0262486538548839	0.279652582991555	0.0128655675969742	0.0730009660707181	0.000268080836980022	0.0145556425415868	0.129871526793859	0	0	0	0.223	0.0645735085524097	1.07129474338737
TCGA-EL-A3H1-01	0.0307334788184028	0	0.087686183813264	0.138948157256365	0	0.0815377362979796	0	0.0130519130305233	0	0	0	0.0405605426399897	0	0.177281774693107	0.0372103950042687	0.385460682046329	0.00535549775233943	0	0.00217363864743112	0	0	0	0.228	0.0631332399822456	1.07495354245222
TCGA-DJ-A13O-01	0.0229941305829344	0.0875135535678112	0.0201386573930036	0.156772227884412	0	0.151757373166378	0	0.105691447853346	0.0307868275780641	0.0339934422222399	0	0.0468126611797766	0	0.0793042033091	0.0810427540240458	0.0593112294645145	0.0935271196129056	0	0.0303543721614691	0	0	0	0.023	0.202770738195211	1.00760642005057
TCGA-EL-A3T9-01	0	0.0217492620649962	0	0	0	0.192072986546408	0.000760574789945604	0.0418117546157188	0.0321978077630463	0	0.00397160313478702	0	0.032898533058415	0.227999342012615	0	0.088727649752176	0.216054547964954	0.113253573436616	0.00201138044286316	0.0241494930978472	0	0.00234149131961163	0.047	0.17127298763934	1.02268482870504
TCGA-EL-A3CL-01	0	0.0229223366934939	0.00510363401565552	0.157844382080679	0	0	0	0.0692781972195667	0	0.0338641019452883	0	0.0516184374041813	0.00689833624025599	0.221584728969584	0	0.293407327005495	0.0106708900346891	0.0732250342701446	0.0535825941209669	0	0	0	0.315	0.041956666730981	1.07994010389985
TCGA-EM-A3FL-01	0.170235842840711	0	0.224468279672034	0.133533246409604	0	0.0405986177837842	0	0.0954478839812825	0.0302754054836294	0.00282072448118236	0	0.00343103286192915	0	0.200584152419556	0.0243027332748044	0.0685168863405675	0	0	0.00578519445091541	0	0	0	0.001	0.418608310220451	0.91633006088816
TCGA-EM-A3SZ-01	0.135455859598375	0	0.240844182871973	0.0985656160843029	0	0.147067659862426	0	0.0752357845475821	0.0174193119951624	0.000981976730472934	0	0.0405129135867859	0.00429126674817455	0.0607467825124051	0.0580770069946973	0.0633186198644976	0.0260957623127875	0	0.0311081208213702	0	0	0.0002791354689863	0.001	0.424964528764443	0.911074648722564
TCGA-EM-A22O-01	0.000566865090523292	0.00054149347235672	0	0.0796429428145967	0	0.135018655208391	0.00412960253978519	0	0	0	0	0.151915744018284	0.0322979087485902	0	0.0228828669360016	0.363040193124826	0	0	0.209963728046645	0	0	0	0.408	0.0275172940863442	1.08530950603439
TCGA-CE-A483-01	0.0876623796830485	0	0.0226400894292285	0	0	0.143836016750389	0.039224563697457	0.00445802304747056	0.0468193113167636	0.0161930092269209	0.0358359926148892	0	0	0.413814238477874	0.013810526748659	0.150643436046004	0	0	0.0250624129612966	0	0	0	0.093	0.114877733576542	1.06401763299211
TCGA-EM-A3FJ-01	0.0447580885655624	0	0.00546742639438907	0.098834035779296	0	0.214602250940024	0	0.0143509346041368	0.0273047689594912	0	0	0.0459754027563678	0.0214952667905686	0.0426789681851588	0.0568851093930043	0.126864486098303	0.248921122426255	0	0.0518621391074432	0	0	0	0.337	0.0387867511018881	1.06274220943648
TCGA-EM-A3SY-01	0.0338981969286272	0	0	0.260459216979924	0	0.196079932030899	0	0.0223002012670302	0	0	0	0.00685816091547502	0.112753805102029	0.0361325823855792	0.0101856999883584	0.247053226951286	0.004891070872203	0.0553476955700638	0	0.0131757059650537	0.000864505043471407	0	0.171	0.0776730912777788	1.06167813883705
TCGA-EL-A4K6-01	0.0266475552329013	0	0	0.0304561621668408	0	0.116199431690438	0	0.0605046608595344	0	0	0.0222568145610874	0.0514615695177844	0.0121881812115126	0.410558674435537	0	0.119056172386948	0	0.1019773598955	0.042266438395038	0	0.00642697964687776	0	0.485	0.0164575909035386	1.11164486148757
TCGA-EM-A3ST-01	0	0	0.00387988673106414	0.30931313411674	0	0	0	0.0139512366378831	0.00576086344483258	0	0.0294942023292522	0.107279950106976	0.0316182128945973	0.267651931298634	0.00326833211461713	0.131933376677953	0	0	0.0958488736474498	0	0	0	0.357	0.0346886224468064	1.09894509548207
TCGA-ET-A39I-01	0.023984631254909	0.0541656825899605	0	0.222312859770377	0	0.216507616407704	0	0.0269616651054986	0	0	0	0.00483082993886168	0.0250313747952084	0.020447635483896	0.0264223103506315	0.352851535956051	0	0	0.0264838583469022	0	0	0	0.514	0.0119145644031643	1.09030485235766
TCGA-EL-A3GS-01	0.0664544731556905	0	0.010604978243477	0.0708689651373605	0	0.277350686734012	0	0.0529414980398223	0.0237295863927991	0.00045993838389762	0	0.0245988627325644	0.0181324283276818	0.127121489676988	0.0487360798264785	0.180842087619297	0	0.0632871537153617	0.0348717720145696	0	0	0	0.266	0.0523856235838888	1.0653455423217
TCGA-EM-A1YA-01	0.0171510567262948	0	0.00511080264874854	0.165180183847012	0	0.129255962560927	0	0.0639278031783284	0.0128650250692525	0	0	0.0860758672669854	0.00280758676684825	0.0550661306729957	0.0199481567946208	0.29593087529013	0	0.0494595677024977	0	0.09722098147536	0	0	0.456	0.0214749316883095	1.08776638967758
TCGA-DJ-A4UR-01	0.119284916824409	0	0.112263736318472	0.118343874132905	0	0.229022774328702	0	0.105142153517842	0.000775853213805416	0	0	0.0489603153338105	0	0.0628754663765745	0.0737767400741561	0.0895262234465154	0.00881429070495053	0	0.031213655727858	0	0	0	0.00700000000000001	0.262817274154834	0.985846025205315
TCGA-EL-A4KH-01	0	0.0336056062386536	0.00397597608627251	0.0165784110796908	0	0.107806566261118	0	0.00319614319782639	0.0471745020969646	0	0.00492596454473168	0.0188916557042799	0	0.277878239926731	0.00216662140852636	0.293077807268034	0.156488169914747	0	0.0308788435488625	0	0	0.00335549272356202	0.0659999999999999	0.148491313197923	1.04750059284647
TCGA-EL-A3GP-01	0	0.024984242817416	0	0.0297242291545127	0	0.120825929260579	0.00615730293122419	0	0.0185659046468967	0	0	0.0316808780836993	0	0.338675223080235	0.000874479775458978	0.302285008830495	0.0528824190460286	0	0.0685594470552398	0	0	0.00478493531821515	0.002	0.384412055665621	0.932089614323842
TCGA-BJ-A18Y-01	0.00170445554215436	0.000722647105688307	0	0	0	0.126636743737451	0	0.0161204700161689	0.0219315947290505	0.0483213014089384	0	0.0350732562002608	0	0.429001752311612	0.0138121135397854	0.156983427722946	0.00243930196281661	0	0.147252935723128	0	0	0	0.314	0.0422312512807993	1.10634698347474
TCGA-DJ-A3UO-01	0	0	0	0.0458881108051115	0	0.156357954015496	0	0	0.0674356096337452	0	0	0.034030260466246	0.0254262422013043	0.0920156014090405	0.0019411106227147	0.27097733725033	0.0337694109765981	0.076101391852342	0.196056970767072	0	0	0	0.355	0.0351041412487072	1.06574301486694
TCGA-FY-A40L-01	0.0423459656094978	0	0.00849985023596985	0.114220788167031	0	0.210428619971975	0	0.0517812101720643	0.0207393364576407	0	0	0.0465687420586434	0.00890143251445273	0.217766213586039	0.0744701463269165	0.123546487352714	0.0543677991470167	0	0.0263634084000393	0	0	0	0.069	0.141736298135595	1.03370408256893
TCGA-DE-A0Y3-01	0.15011385892005	0	0.0279352450532689	0.15299085780824	0	0.185366543219219	0.0113340571864111	0.00583948084108026	0.0642859146580471	0	0	0.000699382109957665	0	0.222714126246029	0.031314387924983	0.10241325044091	0.0282880016205811	0	0.0167048939712239	0	0	0	0.075	0.132538163798795	1.0392558495084
TCGA-EL-A3GO-01	0.00917773723990622	0	0.00446228942726355	0.261513407234858	0	0.106536337980763	0	0.0539363887371779	0	0	0	0.0507162819759167	0.030266318766222	0.106282714815054	0.0540803119905151	0.20370703073993	0	0	0.113953452898179	0	0.00536772819421487	0	0.499	0.0143624642243395	1.08388070044582
TCGA-BJ-A45D-01	0.0676453403136693	0	0.0113621157305969	0.0636362527441836	0	0.126001161162723	0	0.0100218126812026	0.0186439676002489	0	0.00508269188044695	0.0110102710949039	0	0.325097322255152	0.0104459355648549	0.323331182718884	0.000966209599135539	0	0	0.0267557366539985	0	0	0.038	0.179593991086693	1.03723764523125
TCGA-EM-A3FK-01	0.0164159111669052	0	0	0.108933468531818	0	0.155193781992421	0	0.0387870904833679	0.0707257048576786	0	0	0.021144869711647	0	0.432851469316576	0.00190794813948509	0.058975128974232	0	0	0.0946500549564942	0	0.000414571869375258	0	0.285	0.048745220878129	1.10020928982887
TCGA-DJ-A3UZ-01	0.115386415176598	0	0.0622323942511705	0.179536949484909	0	0.301337503950404	0.00560852330657172	0.0668455960578773	0	0	0	0.0270003300357172	0.00292277274253591	0.035089500592584	0.0904387705648514	0.0618452589596981	0.0419604706531226	0	0.00979551422395903	0	0	0	0.00800000000000001	0.255546593362929	0.99391249354793
TCGA-DJ-A3UR-01	0.0777518656468072	0	0.00397637800300576	0.073684486061507	0	0.140887688042415	0	0.0178466221743579	0.0193415278593055	0	0	0.0312163330244161	0	0.234781792787303	0.0752166340171168	0.264135102623268	0.00774191740769698	0	0.0534196523528002	0	0	0	0.19	0.0708324105159601	1.0649818428945
TCGA-EM-A2CN-01	0	0.00358598069782913	0.0116730720347868	0.0922774526154906	0	0.397177257434271	0	0.0525116995965317	0.0398041998053671	0	0.00986838018051907	0.0256900695762352	0.0789630943913699	0.177005387540506	0.0096485392788782	0	0.0194657526742577	0	0.020542514533106	0	0.0617865996408523	0	0.433	0.0240794373910272	1.09959547972828
TCGA-EM-A4FN-01	0.0415772531793097	0	0.0037980582772431	0.0378178586970454	0	0.173300633193307	0.00357775098677044	0.000292181808335749	0.0110530828413653	0	0	0.0139489502707174	0	0.46493173789051	0.0155601248171952	0.182019047862919	0.0204797321697256	3.14510399477603e-05	0.0316121369656077	0	0	0	0.005	0.308750808375419	0.9808789346251
TCGA-FE-A3PB-01	0.0506946829910338	0	0	0.0826520273366388	0	0.209587154861304	0.00688122215541526	0.0767943430848846	0.0167655537349887	0	0	0.025492789543962	0.000532498185139108	0.150807025911229	0.0786373747732321	0.137662684291575	0.108192294639034	0	0.0516909030810333	0	0	0.00360944541053123	0.0679999999999999	0.145638475902533	1.02482355809268
TCGA-DJ-A2Q9-01	0.125915187934626	0.0668079136694831	0.0107880659979503	0.0417247388654323	0	0.194684949122217	0.00550683197093982	0.0954372728968034	0.0253492453479774	0	0	0.0106936474765107	0.000170999736150868	0.065856239638188	0.0533899925081066	0.146138164146924	0.127425524734483	0.00889985295564759	0.00753584740097008	0	0	0.013675525597589	0.004	0.32361113095881	0.949698874827802
TCGA-IM-A41Y-01	0.031407519588855	0	0.0194678314782141	0	0	0.276034527552706	0	0.0180730528730141	0	0	0.0551318325008607	0.0111462094781123	0.0147569700303018	0.254462572220818	0	0.2392224921392	0	0.0802969921379176	0	0	0	0	0.117	0.0977887087265717	1.05766452263958
TCGA-EL-A3ZH-01	0	0.0231678485560815	0.02693681130442	0.134068238037887	0	0.106208980133903	0	0.0701000551034643	0	0	0.0257916702631521	0.0790456330596039	0.0355589834922285	0.101075854562279	0	0.241067026890757	0.0116623391424339	0.0988930409618204	0.0454607656763964	0	0.000962752815572349	0	0.534	0.0101240957031676	1.07859068409956
TCGA-EM-A2CP-01	0.0312670328394	0	0.10802545660797	0.281261800113708	0	0.0977745529720165	0.0148271753742754	0.0959370073515126	0.0392056389463721	0.00457624022274099	0	0.0694482697091058	0.0448826582587957	0.0126244863020115	0.0924185146006017	0.0917389973643843	0	0.000663489359923221	0.015345229738727	0	0	3.4502384558855e-06	0.022	0.204513715571815	1.02090026594349
TCGA-EM-A4FO-01	0.0939726690352382	0.0508122417450091	0.0688721525810608	0.136564981743794	0	0.108189938642026	0	0.173094112819736	0.0130966191565672	0.0420236792371342	0	0.042232562904553	0	0.0864183129591855	0.0643305707976171	0.0732398225861772	0.00746631142554112	0	0.0396860243663608	0	0	0	0.00600000000000001	0.273784551349902	0.979110891396738
TCGA-CE-A485-01	0.0399807081492676	0	0	0.022797453478409	0	0.1747438358995	0	0.0319079197490419	0.0639891068200066	0.0262934707135261	0	0.0427553337026062	0.0259791429820338	0.252889322556627	0.0652254526127776	0.16825149244537	0.0387510887027772	0	0.0464356721880578	0	0	0	0.034	0.184887743272194	1.01420524853258
TCGA-ET-A3BV-01	0.0251506162506556	0	0	0.0110670523057456	0	0.210193791391542	0.0201477753635614	0.0935754614194137	0.0453839654696706	0	0	0.0187837365986606	0.00337185051610986	0.112975111443965	0	0.0606447318683638	0.183278230781578	0.122502076852702	0.0926392243204749	0	0	0.000286375417556762	0.046	0.173292307887406	1.01083641696304
TCGA-EL-A3CZ-01	0.000517862530116691	0	0	0.116631982490216	0	0.352226642713079	0	0.0281704397776694	0.00718415251698474	0	0.0569305056824276	0.0221910841169853	0.0736708298670246	0.0983846869318272	0.00279323886482599	0.181133496611264	0.00947207836823429	0	0.0442771235468059	0	0.00641587598253894	0	0.361	0.0342125740674286	1.08596467739074
TCGA-EL-A3GX-01	0.0847634625686572	0	0.00431654107730049	0.0230987460574133	0	0.051000240500555	0.00792170749213504	0.0283388370949661	0.056084258406316	0	0.0027102497178381	0.0049785986119412	0	0.503427029403225	0.0382888243994995	0.149879338811951	0.0105959767646107	0	0.0345961890935919	0	0	0	0	0.434831150267837	0.909018396094604
TCGA-DJ-A4V0-01	0.0902296140849057	0.000735448376481002	0.109069386543235	0.151469921467826	0	0.14113332399837	0.0148128635671365	0.129170352736516	0.0178951895534337	0.0759152222029951	0	0.013607003378579	0	0.104602281796961	0.0850724414032873	0.045530661809145	0.0207562890811285	0	0	0	0	0	0.00600000000000001	0.272195621115537	0.9835402755449
TCGA-EM-A2CO-01	0.229527352029689	0	0.00482269619608019	0.200703823256122	0	0	0	0.0216153737863579	0.00943653417900434	0	0	0.0512268382233457	0.0564879414473832	0.00985619227893425	0.0152607011430548	0.355346650361371	0.00025673292592815	0.0103243533013101	0	0.0205305654259148	0.0146042454455045	0	0.574	0.00487336531517239	1.09195547155489
TCGA-ET-A40Q-01	0	0.0198990118254068	0.019871116201306	0.156659154444505	0	0.250068878303324	0	0.0302264369044718	0.0391825397077266	0	0	0.0312781148114547	0.0355598959748505	0.0250900776749603	0.0370106263400118	0.146386611702477	0.181568023121765	0	0.0268724839647236	0	0	0.000327029023017121	0.22	0.0656052681647257	1.06041435811528
TCGA-EM-A4G1-01	0.00913193303372422	0.00518503251300213	0	0.085363150076435	0	0.171503628096801	0	0.0115023366031476	0.0329613105269077	0	0	0.0199935082876482	0.119896233628567	0.040979477974946	0.0423204937123251	0.163502504300939	0.211994694929712	0.00930948804454837	0.0456386440919867	0	0.0307175641793099	0	0.195	0.0691504561149786	1.04771081300154
TCGA-EM-A2CQ-01	0.108787880589683	0	0.0864924431360991	0.0967694692060094	0	0.130537568700431	0	0.0152122850698231	0.041829068782095	0	0	0.0611355528021372	0.025252344334355	0	0.0334138901694784	0.165953528929731	0.187874068029132	0.00322244145130576	0.0357329002098826	0	0	0.00778655858983717	0.188	0.0716614011135892	1.04944701941167
TCGA-ET-A3BN-01	0	0.0323868361097637	0	0	0	0.225256134009056	0	0.053384548206968	0	0.0364733894725091	0	0.0102951663087217	0.00651207385033668	0.201090780051555	0	0.237731793721956	0	0.180368078355113	0.0164156326928883	0	8.55672211322563e-05	0	0.4	0.0290553424191321	1.085088657768
TCGA-EL-A4JZ-01	0.031290667516194	0	0.0372178640516281	0.146647502103606	0	0.12470080872132	0.010292109336778	0.067371893665582	0.0274189693198417	0	0	0.0131065714797308	0.0118961840516549	0.267569846463063	0.0547118130985823	0.1303066955564	0.0370399453680572	0	0.0404291292675616	0	0	0	0.0669999999999999	0.146565553065081	1.03103271097302
TCGA-DE-A69K-01	0.0152612280340086	0	0	0.151430707399456	0	0.161704320631587	0	0.0242395739105342	0.0116525946044041	0	0	0.051776777000719	0.0841723211183982	0.104305913908886	0.0141752484695744	0.241087378581573	0.0433716363459433	0.0272587803756629	0.0692379997293917	0	0.000325519889862094	0	0.262	0.0539474996969824	1.06026026711287
TCGA-EM-A4FU-01	0.0348075741967936	0	0.00813791233208719	0.0271168922638608	0	0.231521857981073	0	0.0558421506015314	0	0	0	0.0587020023490119	0	0.152384500423126	0.0509733945402096	0.304734828231441	0	0	0.0757788870808656	0	0	0	0.325	0.0409275656558677	1.07117641800801
TCGA-EL-A4K4-01	0.063651385911912	0	0	0.121872233221311	0	0.174472059570223	0.0143588229703139	0.0236339623427251	0.0204297203057627	0	0	0.0233218798742878	0.00955277046212197	0.108768353500326	0.0331679329348784	0.265654148298298	0.0864005576384934	0.0183451894383427	0.036370983531003	0	0	0	0.056	0.159762821234324	1.01821943699688
TCGA-ET-A25N-01	0.00483490926313095	0.00261641897079752	0	0.152095094987165	0	0.266422135425404	0	0.0180685614642305	0.00158377240737333	0	0	0.0413498605219804	0	0.152763553665418	0.00403504034986042	0.198338421857539	0.0239695693130384	0	0.086347100395722	0	0.0192627966489853	0.0283127647293548	0.451	0.0223572888579051	1.0834614237904
TCGA-EM-A4FV-01	0.0753274817246893	0	0.0280771602136508	0.111714616784792	0	0.0768024465203766	0.00613158196955784	0.0485246150041678	0.0397163311745355	0	0	0.0378123633108152	0	0.331925056797543	0.117610699461733	0.104665778415073	0	0	0.0216918686230664	0	0	0	0.0679999999999999	0.143626312153896	1.04320404561458
TCGA-DJ-A2PS-01	0.144733070080397	0	0.00998633993268939	0.0386554207196921	0	0.290301889850148	0	0.0159602386342736	0	0	0	0.0701447544860913	0.0229725327296602	0.096372932452525	0.0777081804367724	0.0825464658691104	0.0671067827380621	0	0.0835113920705786	0	0	0	0.0679999999999999	0.143859332148056	1.02377149235369
TCGA-DJ-A3UY-01	0.0975844606884757	0	0.00752322181166281	0.0624259380734047	0	0.130303341230365	0.0127613515504278	0.0177284574379868	0.0582013431550389	0	0	0.0304137286549571	0.00718890747896956	0.166130187294734	0.0297357817575333	0.0970019064714427	0.22750968247255	0.0169364503170896	0.0385552416053629	0	0	0	0.023	0.20374234664686	0.998663129575154
TCGA-FE-A3PD-01	0.135591732245493	0	0.119786029460406	0.152415730267828	0	0.140426688536135	0.0136647270509104	0.142688131216924	0.00332547794747001	0	0	0.0354595347539872	0.0260661566857979	0.0206219988982736	0.0528530765138833	0.0841838637778082	0.0485355366740589	0	0.0243813159710248	0	0	0	0.005	0.289535427065095	0.972584799547787
TCGA-ET-A3DV-01	0.00435342415798439	0	0	0.0620701885089344	0	0.277661026894439	0	0.0219935767566191	0.0339868618016169	0	0	0.09961866246445	0.232394600961492	0.102866936627634	0	0.0991369454218677	0.017021069308462	0	0.0351683795814112	0	0.0137283275150895	0	0.508	0.0133217702068311	1.08771677693204
TCGA-DJ-A4V2-01	0.141371872398635	0	0.0158481421692655	0.0551328489420365	0	0.124882815429172	0.00372933073777947	0.0326498783957554	0.0389055309337695	0	0	0.00415155185895953	0	0.45497575649795	0.00818211794648565	0.0985094523625236	0	0	0.0216607023276685	0	0	0	0.00700000000000001	0.26243155521709	0.998945976541823
TCGA-EL-A3MZ-01	0.0307753467466445	0	0.00418173286761172	0.0961354458220045	0	0.177711276160642	0.00294025145203126	0.0112942539194211	0.0323083044054795	0	0	0.0642282082620923	0.109240051143726	0.231413360893351	0.0173131254343158	0.10710849520692	0.0427526315531263	0.0247554435066494	0.0478420726259851	0	0	0	0.084	0.123214020502321	1.03614084663107
TCGA-DJ-A3UV-01	0.0467685858329333	0	0.00571090743584853	0.0199027425197193	0	0.154476437514956	0.00376467396333534	0.044010906633553	0.0117814006987712	0.0211871190522604	0	0.0520070465593451	0	0.360423234890196	0.0982017733402928	0.127537512756073	0	0	0.0542276588027165	0	0	0	0.049	0.166346155380941	1.03470878611145
TCGA-BJ-A0Z2-01	0.0853996579285656	0	0.00605401166220492	0.0571164603702681	0	0.242976139901059	0	0.146462021245846	0.0494507466677216	0	0	0.0114389768374386	0.000697282124081303	0.24098279755534	0.0711075846772886	0.0700614765615638	0.0182528444686226	0	0	0	0	0	0.265	0.0526771795865256	1.08285696908088
TCGA-EM-A3FN-01	0	0.00875292361909985	0.0110854859099393	0.401097701037376	0	0	0	0	0	0	0.0515715114949796	0.0799659317028825	0.0733510912301474	0.0327601643380908	0.0729240378022853	0.201534733428505	0	0	0.0669564194366952	0	0	0	0.67	-0.00550933868483237	1.11428065006078
TCGA-KS-A41J-01	0.0577920183379373	0	0.0104311625289837	0.0938544503985607	0	0.0676361670940695	0.0154596100625762	0.0294519199842615	0.0375915637103414	0	0	0.0235262014542593	0	0.495153025037891	0.0199493208402405	0.112859147580495	0	0	0.0362954129703846	0	0	0	0.03	0.190048935624175	1.04266582673645
TCGA-ET-A2N0-01	0.129003391767416	0	0.067744975712657	0.205092459871397	0	0.141054564402172	0.00173006139327693	0.0715743229119452	0.040250980568342	0	0	0.0752412543509418	0.00851501241030624	0.130684781691184	0.0376789155676046	0.0568733783219034	0.00396385291332034	0.00788909395756423	0.0227029541599698	0	0	0	0.00900000000000001	0.250866983718067	0.992135431842533
TCGA-ET-A39M-01	0.0475010985883955	0	0.107109247415018	0.136798821166264	0	0.102792349614878	0	0.146413351619878	0.0117589136286617	0.00372836640549794	0	0.0462802450404313	0	0.14633084988241	0.0586905956607323	0.16063311255949	0.0142541366513086	0	0.0177089117670337	0	0	0	0.015	0.221109098758999	0.998590076324509
TCGA-E8-A414-01	0.0980367938830771	0	0	0.0393770583509468	0	0.204542710351623	0	0.0912444984035762	0.0261844007645704	0	0	0.0322144451176846	0	0.205327625662137	0.0660652747267972	0.0891042299793678	0.0656861786903137	0.0423377783603339	0.0318279792419876	0	0	0.0080510264675849	0.0610000000000001	0.152916221131597	1.02391980475393
TCGA-IM-A3ED-01	0.0875832937323977	0	0.0486001619839714	0.080448935623897	0	0.222094529873488	0.002930433683342	0.039679607367482	0	0.0207908979731162	0	0.00908379403713539	0	0.17771646187132	0.0893881656384576	0.148844985269318	0.029854490375675	0	0.0418479229243797	0	0	0.00113631964602013	0.028	0.193567043677589	1.00649132570551
TCGA-J8-A3NZ-01	0.156090442751999	0	0.0228762299078917	0	0	0.121132709468552	0.00156020737934533	0.0291469976050777	0.00328065128925528	0.0285509087364265	0	0.0308460935031283	0	0.298708539218633	0	0.236191602085992	0.024139230466981	0.031286557562866	0.0161898300238513	0	0	0	0.012	0.232987249239202	1.00074455007151
TCGA-FK-A3SE-01	0.00998148446541675	0.0187039512652247	0.00661506252482422	0.0176221043966279	0	0.170634296959242	0.000328272970354574	0.0396511824558822	0.0472249184160718	0	0.0449936097000558	0.00443700691101809	0	0.456329033708819	0	0.129226125565352	0.0171639627571266	0	0	0.0184651411052677	0.0186238467987165	0	0.113	0.101066732491595	1.08496766565231
TCGA-EL-A4KI-01	0.00979737920017012	0.00762258241230626	0.00562282913714035	0.102776069253356	0	0.159352438189975	0	0.0297637890001758	0.0825507122908758	0	0.0427800595074803	0	0.0342289134385495	0.390897201581564	0.00344052759436045	0.0732530014322869	0	0	0.0579144969617596	0	0	0	0.028	0.194955640976041	1.02418892907218
TCGA-FY-A3TY-01	0.0652882635959065	0	0.00695695294923565	0.0296043320509197	0	0.161196761853573	0.0554808262908594	0.00362801933187032	0.0204261771711427	0	0	0.0264205456897062	0.0268876344569353	0.0864439756698854	0.0128649202397951	0.208984649453602	0.169803096677858	0.0406465008483976	0.0772298523398069	0	0	0.00813749138050654	0.01	0.248572474509516	0.976839107133173
TCGA-MK-A4N6-01	0.123048899089729	0	0.0257653148795761	0.0743705072926535	0	0.103904802591981	0.017158292161368	0.0310684174326534	0.0180908808335295	0	0.0174346784429408	0	0.0074037288865914	0.292682986099491	0.053200651155771	0.10310244638593	0	0.0967130531826947	0.0360553415650909	0	0	0	0.004	0.329801848366662	0.95012830352187
TCGA-DJ-A4V4-01	0.0731520539715402	0	0	0.0406285641493533	0	0.174743073337878	0	0.0325208516028542	0.0276222491802464	0	0	0.110091153140249	0.0252590343834032	0.114021541102293	0.0485517941126085	0.0491871754777804	0.254375116019706	0	0.0498473935220877	0	0	0	0.228	0.0634127851051254	1.05583007500357
TCGA-DJ-A2Q3-01	0.122192649608763	0	0.0825880883926878	0.117985108318744	0	0.100929892260008	0	0.0667191108637563	0.0256472062232746	0.00971323867036371	0	0.0398091107618939	0.0124086768713315	0.108575911594956	0.0675654014753227	0.0636397646038032	0.104525904565665	0.0259510320307465	0.0474375227460332	0	0	0.00431138101264943	0.004	0.318546872891843	0.951348225939984
TCGA-BJ-A28R-01	0.137209108097665	0	0.0368280962437756	0.185616413875534	0	0.19277509117526	0.0082236338717429	0.043151419527719	0.0186176369305043	0	0	0.0640392460551435	0.0228386196643191	0.0648180259584317	0.0319715657115325	0.101363180034901	0.00806259566651167	0	0.0844853671869605	0	0	0	0.014	0.22617382247186	0.997050934663318
TCGA-DJ-A4V5-01	0.00112103707447856	0.0116754374443567	0.0233930849794144	0.115110034993638	0	0.216139604090025	0	0.0874783796874133	0.0280856947867332	0	0	0.0360157641696741	0.0131894715139196	0.0588844412776818	0.0576797819607268	0.105450038388429	0.195774757409761	0.0180773702043934	0.0311253611258201	0	0	0.00079974089353547	0.043	0.175981485656744	1.01339933992255
TCGA-EM-A4FK-01	0.020680054915607	0	0	0.206719313702854	0	0.0117286619543087	0	0.0576768666686807	0	0	0.073576929886946	0.0662400478309186	0.111917382444907	0	0.0151474218719717	0.30158850359992	0	0.0347625118841565	0	0.0762487158827099	0.02371358935702	0	0.938	-0.0318532799971774	1.10632467873252
TCGA-DJ-A1QG-01	0	0.00215160266937523	0.00111701847064616	0.0443411950939485	0	0.31605221594149	0	0.0107334101263199	0.0131687466298345	0	0.00133890326842228	0.0166116376286382	0.0340590132207198	0.0259974394828109	0.00676192943017021	0.332851515736992	0.00213592721583473	0	0.178832364278146	0	0	0.0138470808066517	0.311	0.0433613333410687	1.06876403506776
TCGA-BJ-A45G-01	0.000733130003341584	0	0.00365602823409711	0.189383192891714	0	0.129133342438115	0	0.0540520410629539	0.000565342591825673	0	0	0.0608784504518383	0.0163086902837625	0.11867640397055	0.014507370104093	0.193387008581908	0.00416165272172559	0	0.214557346664075	0	0	0	0.497	0.0149786653712845	1.08277083267004
TCGA-EL-A3CX-01	0	0.0243317773865064	0	0.0707653181337532	0	0.132632565482097	0	0.0178892188536788	0	0	0	0.109273085403296	0.0855301112875451	0	0.00908700317198873	0.484006278569841	0.00392732272173726	0.00161175507281623	0	0.0327483848749767	0.0281971790417624	0	0.118	0.0957178515038168	1.06109948517631
TCGA-BJ-A0Z3-01	0.272298055704523	0	0.164557586633194	0.0904675082759765	0	0.114625215973595	0.00681938727192118	0.0898548952333942	0.0288913748564682	0.00485682419648515	0	0.02798475634871	0	0.0896095783923078	0.0431679654379308	0.0398843949285181	0	0	0.0269824567469763	0	0	0	0	0.503382548763776	0.86439724939318
TCGA-BJ-A45C-01	0	0.0397929779725631	0.0106035207453518	0.131519116844426	0	0.277168025348914	0	0.0452178597501718	0.0105678341224194	0	0.0390356455217399	0.154319914243072	0.0876572378647725	0.0262530198508592	0.00458373324313164	0.0161307740018846	0.00578109891998287	0	0.139437061612763	0	0.0119321799579482	0	0.554	0.00715913200910552	1.11840552250205
TCGA-BJ-A3PU-01	0.0867306681500219	0	0.0966470427814739	0.0618761310172693	0	0.097180881326931	0	0.00946050382191257	0.0207734263389079	0	0	0.0259939861101416	0.0530360246495781	0.313417051473003	0.0164770526685731	0.0676043217164169	0.112847180183245	0.016693824136473	0.021261905626053	0	0	0	0.00700000000000001	0.268080765190288	0.980029852300711
TCGA-BJ-A192-01	0.000656070721274955	0.00280718919647314	0	0.0322336257490406	0	0.134228931627792	0	0.00180811041826052	0.0148556339278871	0	0.0700131255081187	0.0135131324776824	0.0303763381737348	0.334250293992201	0	0.277696040335725	0	0	0.0875615078718098	0	0	0	0.333	0.0393774742492826	1.09892091144976
TCGA-EL-A3D1-01	0.0542425908512097	0.0125018930280009	0	0.0719792369064273	0	0.0655014356646143	0	0.0151345165903487	0.0608844229988399	0	0	0.0322028631987122	0	0.331297427070314	0.0133609231867073	0.190255065488622	0.0962105587429143	0	0.0564290662732895	0	0	0	0.129	0.090333585550109	1.06623315526052
TCGA-ET-A25I-01	0.138875390406899	0	0.030631895297797	0.290719156599752	0	0.159589016498864	0	0.0416370908265245	0.0329334539500086	0	0	0.0633903168772271	0.0281944790034693	0.10724503865982	0.026929723076425	0.0378048677895619	0	0	0.0356278773143004	0	0.00642169369935185	0	0.023	0.203769273858806	1.01991640742491
TCGA-EL-A3T6-01	0.137368251274626	0	0.0832415243778246	0.13441831400887	0	0.183136761881515	0.0123660538731505	0.0465038251910348	0.0110802823120011	0.00241194767385806	0	0.0313462898348471	0	0.213306145497772	0.050384508690917	0.0826058690426788	0.000990296660459084	0.00640504593721264	0.00443488374323332	0	0	0	0.005	0.30800633859957	0.962033083240052
TCGA-EM-A3O8-01	0	0.00887266330887285	0.0321636202048323	0.267554093095839	0	0.0230084445666354	0	0	0	0	0.0402439723313213	0.0635910763857749	0.0914741354110464	0.038704298859055	0.0112236696350297	0.349289799125555	0	0.0455245599681025	0.028349667107936	0	0	0	0.857	-0.0218777617820921	1.10090335660099
TCGA-EM-A3FO-01	0	0	0	0	0	0.229839412731406	0	0.00350749658383196	0	0.034036642950597	0	0.0430552979934509	0.0288933529416358	0.168324860176493	0.009378623238157	0.282320774398945	0.0841284000821224	0.00509486623553726	0.111420272667824	0	0	0	0.387	0.0312241249658016	1.07572199051991
TCGA-ET-A2N5-01	0.0125600446648519	0	0.00447744910431162	0.324286451940557	0	0.155389488271478	0	0.0413981994414179	0	0	0	0.0539436609763633	0.0625534215032243	0.00560250601700554	0.0315512300577231	0.245212613753323	0	0	0	0	0.0630249342697436	0	0.511	0.0126165236771641	1.10189380198549
TCGA-BJ-A3EZ-01	0.0428030022033234	0	0.00159183521609111	0.0932432408608129	0	0.25246519775003	0	0.0249432716869667	0.0403038452211542	0	0	0.0389520339868067	0.00379100241297835	0.215098507280706	0.0153816685807146	0.0992721032322777	0.0945167638504725	0.0336639213883994	0.0439736063292667	0	0	0	0.084	0.123284635084832	1.03947918326618
TCGA-DJ-A13W-01	0.00479950865327142	0.0731555950954218	0.100348011905909	0.212350249362707	0	0.126525905863403	0	0.0586877769051655	0.013268533676922	0	0	0.088554669871771	0.046804159001861	0.0440515856904222	0.0537592504800141	0.117963689936709	0	0	0.0597310635564221	0	0	0	0.353	0.0355826582421956	1.08041064937199
TCGA-FY-A3YR-01	0.00890245384796473	0	0.000836144064482686	0.112851971621102	0	0.146639029549871	0.0308545438695438	0.0234437028933294	0.115697476977926	0	0.00194927769735863	0.0546671947850618	0.0302027913396398	0.162002100146523	0.0342456336476666	0.0748651389368374	0.0608434928882278	0	0.141999047734466	0	0	0	0.156	0.0803790354221749	1.05155974725066
TCGA-DJ-A3V6-01	0.00889271418998057	0	0	0.168417097021	0	0.0976000971742523	0	0.0598036772744111	0.0470000353346043	0	0	0.0239742532781398	0.0565138655792697	0.256996537343295	0.0294298489439862	0.122173735120043	0.0232390738908536	0	0.105959064850164	0	0	0	0.0679999999999999	0.145213921506116	1.03071326561695
TCGA-EM-A3OA-01	0.104104577383914	0	0.0826174702087197	0.261902290904126	0	0.187297309668718	0	0.0678876926241052	0	0	0.00107811634742628	0.0518883478335183	0.0153839228517371	0	0.0930269999713159	0.115535850084253	0	0	0.0192774221221669	0	0	0	0.046	0.172535227642223	1.03628480307862
TCGA-IM-A3U3-01	0.0951786650709246	0	0.110508482090004	0.0490947667834746	0	0.141360886104852	0	0.0531295286561529	0.0267763960819819	0	0	0.0428536445552781	0.0159686508999991	0.0786456893332786	0.0287462301080319	0.0458152007728357	0.27631174608373	0	0.0356101134594574	0	0	0	0.012	0.235957807895166	0.986687835476734
TCGA-DE-A4MD-01	0.0477110493910117	0	0	0.0539446745191195	0	0.190056091008678	0	0.025668551364321	0.0321640835369246	0	0.0847157082888394	0.0326840691499569	0.0511264879639341	0.149969270710662	0	0.106718411580594	0.00134220210427686	0	0.216834814001275	0	0.00699743468134433	6.71516990627931e-05	0.487	0.0162238284762765	1.07608645804908
TCGA-EM-A2CT-01	0.0628898298627538	0	0.00406128387945537	0.0726805910123656	0	0.299766636642313	0	0.0146704937068944	0	0	0	0.0765678781957262	0.00160022663980377	0	0.134941324723717	0.281795443075891	0	0	0.05102629226108	0	0	0	0.518	0.0114432434805745	1.09280376515566
TCGA-EM-A1CT-01	0.0895496265671167	0	0.00794165268370666	0.0416322075279015	0	0.244750732784842	0.0106707695192629	0.00366624527696769	0.0106427014367091	0.0304009548991305	0	0	0	0.36110489589136	0.0401581829000945	0.125198499213235	0.0193423555525579	0	0.0149411757471149	0	0	0	0.023	0.20345111694832	1.01700887438994
TCGA-4C-A93U-01	0.0458900343678776	0	0.00384013586728143	0	0	0.196440054658802	0.0383614092786426	0.0333907647669501	0.0415616411393986	0	0.0189235079635273	0.0143047825001035	0	0.361486339342942	0.0131418143344486	0.168107774431076	0	0.0282518135756321	0.0349723557608628	0	0	0.00132757201245478	0.005	0.302256688478442	0.96919362570405
TCGA-ET-A3BS-01	0.0554226536185226	0	0.177838156877562	0.174508622767625	0	0.0953093239500585	0.00430406934075723	0.0698075867072959	0.0133121907885805	0.0273079697741802	0	0.0190155111530919	0	0.0992851213761924	0.0767699673966033	0.142566750652312	0.0277584131761173	0	0.0134107044963945	0	0	0.0033829579247065	0.004	0.323089154056202	0.955811396337752
TCGA-EM-A3AL-01	0.0175763790187731	0	0.00714416700215461	0.115091924839887	0	0.0974337426744192	0	0.00291689226849759	0	0	0.114572286686933	0.0184354660030634	0.0617095674416632	0.110722060413864	0.0455731988534463	0.315401600377066	0	0	0.0787781306450874	0	0.0146445837751454	0	0.78	-0.0153856005141985	1.09188960057431
TCGA-EM-A2CM-01	0	0.0420175509147423	0	0.0455612890072089	0	0.0528644400493391	0	0.0677680544060631	0	0	0	0.0810370775639776	0.146051204725648	0	0.00422036266630328	0.156816197559229	0.242169797508931	0.0910279002608286	0	0.0490854315031995	0.0213806938345296	0	0.512	0.0125057817643972	1.07332147005817
TCGA-ET-A25M-01	0.0209105741988507	0	0	0.0527449188931384	0	0.212442479937643	0	0.00681027014330129	0	0	0	0.134983853560378	0.026720809879039	0.0857776684212433	0.0205337095745623	0.101862221889579	0.264459883470338	0	0.0711973034602286	0	0.00155630657169861	0	0.361	0.0342336905988977	1.07267375256145
TCGA-EM-A4FM-01	0.0413591535842267	0	0.00989361610807724	0.0549686551863154	0	0.155827526444292	0.00790029221456432	0.107534707533255	0.0398396990546143	0	0	0.0236757911784085	0.00719870221690218	0.180397030465262	0.0067527045694836	0.166111383556592	0.0699644567412916	0.0673165777833123	0.0612597033634025	0	0	0	0.027	0.195780130453459	1.00360614772905
TCGA-EM-A2OV-01	0.0525578114549137	0	0	0.179149688920466	0	0.128652236748326	0	0.0024210167046626	0	0.00368877813756901	0.0445110038207105	0.0865057173905503	0.0571640138608688	0.0630280082064467	0.0198592678238132	0.243560991331482	0	0.0414738085374701	0.0598995249720311	0	0.0115313382233784	0.0059967938673122	0.58	0.00390857684574287	1.08587769335893
TCGA-EM-A1CS-01	0.0792858610028094	0	0.00534592589639351	0.120373346936924	0	0.0888107491666327	0	0.0356809889343284	0.0311673946034496	0	0	0.0446532549768317	0.0068457309169266	0.149177430117308	0.0617564649227594	0.211569310821817	0.0807159593661258	0	0.0846175823376936	0	0	0	0.278	0.0503571613163183	1.05820262697675
TCGA-DO-A2HM-01	0.0966863710521534	0.0574097175825935	0.0501429302834031	0.11013327940169	0	0.135135555206742	0.00810039382854021	0.0392299037123331	0.0290711837425875	0.000133371654975614	0	0.0028621335651293	0.0135602835477423	0.160280131975685	0.0622137676874973	0.0720791348037368	0.122249637518547	0.0131240285194192	0.0243916014855819	0	0	0.00319657443164261	0.001	0.403825846882056	0.914102734616082
TCGA-EL-A3GW-01	0	0.00150206229237352	0	0.120876036052241	0	0.245174434878733	0	0.032800953121919	0.0389816615938669	0	0	0.0681355463375774	0.0544819539171311	0.166416772933406	0.00534787110204297	0.149788135631291	0.000831978320851081	0	0.110984920410815	0	0.00467767340775146	0	0.485	0.0163671510096278	1.08599647108692
TCGA-FY-A4B0-01	0	0.0851798862566353	0	0.0943108625709711	0	0.0495635098212125	0	0.0600945884567411	0	0	0	0.0285154989003289	0.021038673277633	0.238649115570466	0.0738246976684385	0.346192136717619	0	0	0.00263103075995555	0	0	0	0.276	0.0512755977309765	1.08534892353718
TCGA-EM-A22J-01	0	0.00708005773445465	0.00333151815942241	0.0745430304530357	0	0.146194147625728	0	0	0	0	0.0448257003365451	0.045762242924311	0.179513580231707	0	0.0258895513880868	0.384666031029756	0	0	0.0881678926236888	0	2.62474932647847e-05	0	0.67	-0.00551113723089837	1.0887211340165
TCGA-DJ-A3VG-01	0.0497680774567478	0	0.0256408103027074	0.22364267982862	0	0.11325450749589	0.0289981586229957	0	0	0	0	0.0228173065791832	0.0026327054665014	0.00296277787257081	0.0268262827820652	0.399476785574237	0.0307889096862041	0	0.0731909983322775	0	0	0	0.529	0.0108941044787041	1.07942360132925
TCGA-EL-A3GY-01	0.140393371847484	0	0.0112772421076465	0	0	0.176771861961439	0	0.0117300069741392	0.0313003398047828	0.00326692600621072	0	0.0322950396621727	0	0.315142583704911	0.00188262784879859	0.0874742710006204	0.172515481416381	0.01559338474375	0	0	0.000356862921663308	0	0.018	0.210276284603416	1.00966388972453
TCGA-BJ-A3PR-01	0.153528883991813	0.0755844265237467	0.0961921101345012	0.16099192385486	0	0.112212993427301	0.00876834517412093	0.0980533664434982	0.0529442614965754	0.00357184870441599	0	0.0366904403574543	0	0.0986445885675205	0.0491803429930654	0.0436237210678411	0	0	0.0100127472632858	0	0	0	0.001	0.408112158761884	0.916699816340342
TCGA-EM-A3FQ-01	0.0826405565305832	0	0	0.0851664774242838	0	0.210367518370043	0.00803133751591877	0.0926921812490508	0.0223681282179763	0	0	0.0177356423165502	0.00919738496835746	0.109448839100745	0.0337744129583976	0.0921837752602305	0.166270598911505	0.0385728127512889	0.0315503344250707	0	0	0	0.00600000000000001	0.27079456273674	0.971951592393095
TCGA-BJ-A2NA-01	0.0804322847771941	0	0.0146926673790797	0.0567388738912297	0	0.124769170441732	0	0.0491159630045483	0.00595965704552232	0	0	0.0320040051181459	0	0.447867482737344	0.0751308151158348	0.0872116207305045	0	0	0.0260774597588652	0	0	0	0.004	0.353707520385943	0.948701034349482
TCGA-EL-A3GU-01	0.0183185085004679	0.025158096402246	0	0.0265149496712053	0	0.221726989493002	0	0.0260109281032036	0.0514541929417957	0	0	0.0856228897607869	0	0.335514632734054	0	0.106567488503875	0.0240800923687823	0.0464925777848237	0.0190155807887918	0	0.0135230729469655	0	0.0600000000000001	0.154950543966339	1.03846504359335
TCGA-DE-A2OL-01	0	0.048462811038523	0.00786600489693829	0	0	0.157219004205128	0	0.0984574116259913	0	0	0	0.101962642147104	0.0220276791009251	0.260190819659248	0.0303998073021449	0.0931095100345788	0	0	0.176636151152774	0	0.00366815883664457	0	0.781	-0.0154996480634008	1.09349376832987
TCGA-EL-A3CR-01	0.0453941696638057	0	0	0.0196517725204748	0	0.126381078965478	0	0.0319270010710653	0.0021927833001896	0	0	0.0262174638651763	0.0133837819996313	0.415749170139987	0.0479708875345449	0.160559705349356	0.102462201615112	0	0.00810998397517981	0	0	0	0.004	0.331125844726388	0.963103637418182
TCGA-DJ-A2PU-01	0.0283212059998869	0	0.00822303932786703	0.147696770381077	0	0.209818273817291	0.0110025418723269	0.0157295752670629	0.0605657144230408	0	0.00839135068284831	0.00487368032828355	7.13022790010324e-07	0.141245426556815	0	0.208708153636791	0.070613483319823	0.0461954162075605	0.0386146551565364	0	0	0	0.147	0.0839933145751942	1.05437746611805
TCGA-BJ-A0ZB-01	0.0696634479757937	0	0.0129115053529234	0.0136362000240606	0	0.0415517790455745	0	0.0237008051218482	0.0651603746144588	0.010756729255508	0.00365817326628899	0	0	0.456160114711284	0	0.189237239248891	0	0.0687773163861452	0.044786314997224	0	0	0	0.0590000000000001	0.15651661210328	1.05987023523507
TCGA-FK-A4UB-01	0.0455077193390398	0	0	0	0	0.166334439089304	0.0258182421463215	0.0504781518618257	0.00286003703757765	0.210907407505937	0.012969728026699	0	0	0.345843068103536	0.026842585849686	0.0496522962433855	0	0.0129906114193278	0.0497957133773599	0	0	0	0.246	0.0566007771380077	1.08360363008066
TCGA-IM-A3EB-01	0.0244194533964342	0	0.0316426048951367	0.231277609801669	0	0.187737396793408	0	0.0643721003019538	0.0166164506973802	0	0	0.0229200343076229	0.0202734526160439	0.116788975430572	0.0884809153274978	0.101723628757641	0.0165362982758187	0.0500033350168228	0.0272077443819994	0	0	0	0.109	0.10462723506449	1.05464499829338
TCGA-CE-A13K-01	0.00776493483111685	0.0190553111586612	0.0115924257782292	0.00543113128882742	0	0.0805876926455182	0	0.00541919364165524	0.00349346453919085	0.144225337205344	0	0.0669903043002737	0.00705789385566755	0.0761885907939153	0	0.251063625871098	0.0168132849737494	0.0920857136205429	0.189369437124187	0	0	0.0228616583720239	0.278	0.0500535092778774	1.06256766626085
TCGA-EL-A3MW-01	0	0	0	0.0398690243988307	0	0.158795744604023	0	0	0.0140934400566011	0.0052450042819696	0.00832499928007626	0	0	0.569656575200406	0.0259640566104153	0.162371910799057	0	0	0.0156792447686211	0	0	0	0.004	0.317265917686842	0.995449604117279
TCGA-FE-A22Z-01	0	0.0318995666242759	0	0.0251191814240122	0	0.116360970648029	0.00103002978477663	0.0281850376185117	0.0213651561426117	0	0.0101129920491193	0	0.075615675752624	0.407578161020011	0	0.221109354808291	0.00163463087018357	0.0255198464957895	0.0344693967617647	0	0	0	0.122	0.0938217123209848	1.08532322764785
TCGA-EL-A3T0-01	0.0727869050668451	0	0.0530534872580964	0.103134560064628	0	0.189701360890288	0	0.0653581898850843	0	0.00244517130054542	0	0.0306281653958593	0	0.183985069961471	0.0422641427696938	0.182646427101812	0.0523152101245321	0	0.0191630782328543	0	0.00251823194829077	0	0.036	0.183449733164853	1.01140662181927
TCGA-BJ-A291-01	0.0184765772499717	0	0.0126763472311187	0.00840109527691869	0	0.20209104896862	0	0.0445910950221492	0.00018598985489028	0	0	0.0792975401614497	0.0519877781129686	0.144503272904365	0.081731017813717	0.0696028618295848	0.00253045858157097	0	0.283924916992675	0	0	0	0.51	0.0129606360744853	1.0812194758946
TCGA-EL-A3H3-01	0.0742330642041149	0	0.0154273943423319	0.10321092668245	0	0.314630572303829	0.0120212534300831	0.0108200878378655	0.0178499152805042	0	0	0.033351419641866	0.0474152032327215	0	0.0282366412776656	0.114743465393714	0.156862646021703	0	0.0691898684226741	0	0	0.00200754192847765	0.513	0.0122591198917391	1.07538755970034
TCGA-BJ-A18Z-01	0.00754026893124969	0	0	0.0560693216007834	0	0.165436548106218	0	0.0433662132692773	0.0452129410481144	0	0	0.0547183046559993	0.0085519823564692	0.208953631021915	0.0314349885868787	0.108396644821837	0.163152528349201	0.0245873389868699	0.0825792882651866	0	0	0	0.0679999999999999	0.143684325897638	1.02678526282435
TCGA-EL-A3MX-01	0	0.0121781199711783	0.00425230438355357	0.105264793140158	0	0.12586925676274	0	0.0201335474198962	0.0256167639153259	0	0	0.0916044794746106	0	0.406094366563804	0.0127613722568709	0.135822571535554	0	0.0169254060106167	0.0434770185656924	0	0	0	0.116	0.0987690421478518	1.07784820624817
TCGA-DJ-A13V-01	0.0524733190381545	0	0.054067097001386	0.143727643303178	0	0.190713430533687	0	0.0510100038546015	0.0881702275516941	0.0269895105137932	0.0136130119534142	0.0357110041489612	0	0.0593118445359118	0.052435263607545	0.142458835984791	0.0466820016607283	0.0022528767532882	0.0403839295588662	0	0	0	0.104	0.108872537615628	1.04713548000684
TCGA-E8-A242-01	0.0990257592022764	0	0.0157974256088891	0.171759483963758	0	0.13180363081755	0	0.0161385575316978	0.0438611260201896	0	0	0.0819793300696404	0.0134089066565145	0.118778592909038	0.0585723446180836	0.13186652366817	0.0261072883876071	0	0.0909010305465861	0	0	0	0.05	0.164563590331777	1.01816969791434
TCGA-EM-A1YE-01	0	0.00440945631543965	0.0181539668475655	0.180058650693221	0	0.20448647982655	0	0.00502198534846634	0	0	0.0353312430767715	0.0777865971315184	0.0219383985564773	0	0.0921411502423094	0.30435566776652	0.00337904964808654	0	0.0529373545470744	0	0	0	0.611	-3.44345355161157e-05	1.09842944801764
TCGA-ET-A39T-01	0.0452267616996247	0	0.00289747137889887	0.150892652266579	0	0.25132976342656	0	0.0143158060508667	0	0	0	0.0301914039979501	0.0121316205940889	0.171176659030172	0.0419772099036164	0.218739889597333	0	0.0152479230652497	0.0176599978788443	0	0.0282128411102158	0	0.221	0.0647737584348289	1.06676996853591
TCGA-FY-A3ON-01	0.064787169457394	0	0.103602208012184	0.111179315599294	0	0.178873602088852	0	0.108690291351629	0.0315337488063777	0.0215181416961049	0	0.0105811865245007	0.00470332525505067	0.082601914181657	0.0684753127134502	0.133911484169939	0.0492374373985162	0	0.0303048627450504	0	0	0	0.012	0.233809462307397	0.991358387049084
TCGA-EM-A2P0-01	0.0343529684071659	0	0.0148594435793288	0.0407568127814534	0	0.217972645770623	0	0.0368294017689801	0.0201336547916224	0	0	0.0505847347500745	0.0118337389048728	0.105268375372717	0.000786759426335476	0.180982947866931	0.116104501146447	0.113067407497271	0.0548606436799348	0	0.00160596425624344	0	0.31	0.043666790440002	1.05980615207651
TCGA-MK-A4N7-01	0.0252805067685099	0	0.0107294382710362	0.0213347317276038	0	0.15140050437494	0	0.00727640903993664	0.022577376417993	0	0.0253621815985847	0.0153775032851755	0.0160913051308672	0.0917010105579435	0	0.307829757152648	0.119993900205869	0.132632094815479	0.0524132806534138	0	0	0	0.482	0.0171570689200208	1.07671697216371
TCGA-DJ-A3VF-01	0.0854399760807258	0	0.00400330460362935	0.0444658450093923	0	0.197473854334438	0.0175953082661469	0.0644583450237085	0.0266739638281182	0	0	0.00993043934395943	0.0469183837927083	0.121014652984635	0.0160781524456148	0.0844594270472293	0.194597285629662	0.0675338569245642	0.0183564585255335	0	0	0.00100074615993467	0.076	0.131431457044729	1.0257519668207
TCGA-EL-A3CT-01	0.0454497957983891	0	0.00449114916392629	0.0642410259488468	0	0.163742175290174	0.00355218112058405	0.00995385609088652	0	0.00186891087940054	0	0.00743838844806619	0.053761172093688	0.365931515714547	0.0488494339280115	0.138535269396591	0.0397539954014491	0	0.05243113072544	0	0	0	0.024	0.200312641035596	1.01778829744887
TCGA-BJ-A191-01	0.0427593964329694	0	0.193778611262094	0.215824215781176	0	0.117881971405069	0.0106697496039629	0.105924131339607	0.0319809714071989	0	0	0.00230768543684231	0	0.112217595365631	0.072349539899307	0.0849005385658066	0.0094055935003363	0	0	0	0	0	0.004	0.334542067165905	0.955789614367686
TCGA-FY-A3NP-01	0	0.0466770213745174	0	0.189071062104085	0	0.115306962674714	0	0	0.016084969863137	0	0.102563898001256	0	0.153556699325111	0	0.0114201326292037	0.309838610912038	0	0.00182681704181027	0.0536538260741266	0	0	0	0.593	0.00211538640480202	1.08484738453531
TCGA-L6-A4EU-01	0.0706499161706113	0	0.0621141207115563	0.0411959483080639	0	0.184507606974649	0.0148848915030844	0.0363775254895016	0.0391652905645971	0	0	0.015645179792073	0.0287327803308247	0.134777686567606	0.0328171947530374	0.0467982671418734	0.23117488877188	0.0247851212062399	0.0361566635991981	0	0	0.000216918115204532	0.105	0.107952616772724	1.0334882361479
TCGA-EL-A4JX-01	0.0195556574580309	0.0131504771556964	0.047185271631982	0.170821649409996	0	0.154715392097253	0.0143481333000081	0.071619728323653	0.0718262024956368	0	0	0.0432572315275549	0.00123461731610479	0.173948947324427	0.0657914505146455	0.10049009709064	0.0160638655527522	0	0.034007703620047	0	0	0.00198357518157274	0.087	0.121957492141973	1.04374116110615
TCGA-EL-A3H4-01	0.0329639362589789	0	0.000438947419114961	0.0194582217178298	0	0.166559227981893	0.0173378912146145	0.0230883496810115	0.0201158931100007	0	0.0190591029806	0	0.0330552925224035	0.20910200449807	0	0.215044778135523	0.0371177513102314	0.159159302028598	0.0474993011411313	0	0	0	0.331	0.0399336219441927	1.07344083552442
TCGA-BJ-A28W-01	0.102260379692304	0.112495336042607	0.0668664526478181	0.34362360033363	0	0.0292633326791757	0.0357752556151796	0.0534895474640434	0.0776612833845139	0	0	0	0.0108282744956173	0.0548085193347006	0.0505875511119443	0.0551369533091886	0	0	0.00720351388927793	0	0	0	0.003	0.365095748392447	0.94121305540894
TCGA-KS-A4I5-01	0	0.0166727879765708	0	0.036281811268092	0	0.201639789610634	0	0.0609400563901171	0.00674195568653734	0	0	0.0621417215085771	0	0.0911608118251895	0.0263315923295825	0.353182993477622	0	0.13656586852283	0	0.00834061140424737	0	0	0.467	0.0199050709384358	1.08753228905649
TCGA-BJ-A45I-01	0.146118241393021	0	0.0876999077109611	0.0928958963194167	0	0.140670585470809	0.00148228083594858	0.0784662030572679	0.0406199668459548	0	0	0.0175047427965816	0	0.151886107144112	0.10843838561699	0.0633867827081248	0.0336337271575161	0	0.0371971729432963	0	0	0	0.004	0.350709252455547	0.940275745643268
TCGA-IM-A41Z-01	0.0656536183851338	0	0.0063986198768495	0.202458719557744	0	0.213409911456304	0	0.126414837366719	0	0	0	0.0490932343186577	0.0430081358006078	0	0.0549330921151286	0.162074012150636	0.0393428911556478	0.00140777970634323	0.0358051481102286	0	0	0	0.083	0.126480989458775	1.04680498112653
TCGA-EM-A3O6-01	0.0681086551821968	0	0.0181058113056301	0.220302985597767	0	0.0159083798775445	0.0106356222578449	0	0	0	0.130993049196612	0.00782508737668254	0.075811450357372	0.220456921284629	0.0789411586522738	0.115492545836472	0	0	0.0374183330749752	0	0	0	0.421	0.0257922275381844	1.0835697638829
TCGA-DJ-A3V5-01	0.0362515812081071	0	0.00286416796716454	0.0396077724028793	0	0.193838835777334	0	0.0744690764025857	0.0525134085477738	0	0	0.0477630460589609	0.0295194421138618	0.0828345945664725	0.0148969186402541	0.0904888527628142	0.219370997558289	0.0809281145364839	0.0346531914570185	0	0	0	0.218	0.0658188182953507	1.05316462771223
TCGA-FY-A4B3-01	0	0.0178312082550546	0	0.0199314518673443	0	0.0799754537766302	0	0.115404708758425	0.0501087631320706	0	0	0.0237234650296448	0.00189109964059314	0.287659542852533	0	0.103323778256366	0.13808946184533	0.131001004365542	0.0310600622204663	0	0	0	0.31	0.0435077202345483	1.08162946113888
TCGA-EM-A3AR-01	0	0	0	0.0573710291382787	0	0.252177383051539	0	0.0456435783451104	0.0115917734886418	0.0288150250457065	0	0.0713336358626253	0.0189042526426275	0.109073509610571	0.094801852802318	0.119803102604747	0.153785883632811	0	0.0366989737750232	0	0	0	0.302	0.0452104620931099	1.07073812980744
TCGA-E8-A413-01	0.070573257136473	0	0.00453306666585484	0.0487258071149149	0	0.222198635812948	0	0.021044104690067	0.0149031947341924	0	0	0.00841209550818203	0	0.274071722241873	0.088532170781978	0.149631429704952	0.0709084078113603	0	0.0264661077972046	0	0	0	0.01	0.24717547253508	0.989636437417659
TCGA-ET-A3DU-01	0.0452072618829838	0	0.299631242726573	0.215445082529908	0	0.0548231416013197	0.032905022180504	0.0514078480008742	0.0380335740408036	0	0	0.0202527876584161	0.00622653532431801	0.0868909141285669	0.0623430556163582	0.0496954550991059	0.0205336637462228	0	0.0160429768514318	0	0	0.000561438612613974	0.001	0.419920308308607	0.917678526993109
TCGA-H2-A422-01	0.0282578654341705	0	0	0	0	0.0659348068525321	6.96295087559442e-06	0.000713364032176963	0.0424551270045758	0	0.0541865412768712	0	0	0.614164132287162	0.00157687748712198	0.134323034810417	0	0	0.0583812878640972	0	0	0	0.0610000000000001	0.153117603212217	1.09887055465009
TCGA-DJ-A2PV-01	0.040195021733061	0	0.00535085686554945	0.0765154864005625	0	0.13431042709085	0	0.0557470715350891	0.0188922103102795	0.00623366001123193	0.0143964673718447	0.00259712263226372	0.0114308716479944	0.227677719025955	0.0764363347642439	0.215730004126335	0.0532710960230166	0	0.0562643287810167	0	0	0.00495132168070683	0.117	0.0976746046970694	1.04972552173557
TCGA-DJ-A3V4-01	0.0465311368004847	0	0.00563441091054701	0.0484599077979076	0	0.144287580460007	0	0.0446300193943358	0.00857384164583424	0	0	0.0543206101394744	0.00486360107166746	0.252052371139602	0.100310545542553	0.100803324305258	0.121086922539815	0	0.0684457282525132	0	0	0	0.0669999999999999	0.14656700798912	1.02893370887877
TCGA-DJ-A3UQ-01	0.0176732486830347	0	0	0.070460472647895	0	0.200391872068978	0.0173583745272093	0.0430847769018652	0.03341430044614	0	0	0.00970460099589079	0.00341157464490236	0.216900101600512	0.0590063781291731	0.0930960765977279	0.136384860587323	0.0391128827677167	0.0595932412475443	0	0	0.000407238154088022	0.046	0.172194138305183	1.01612044595134
TCGA-E8-A437-01	0	0.0976671314541755	0.019515926308491	0.0541741171342048	0	0.196035322165432	0	0.0300404863783596	0.0558854863424665	0	0.00604058273553566	0.0452093660483011	0.0100049239556707	0.0727658674203451	0.00650437536726756	0.133354988472391	0.18100862751564	0.060684075039034	0.0311087236626851	0	0	0	0.192	0.0704944530295282	1.04820970146904
TCGA-CE-A481-01	0.146430709554902	0	0.17069945476284	0.115171403688069	0	0.173461008540848	0	0.111220374799777	0	0	0	0.026924352600268	0.00213977089938593	0.0163318048069017	0.0850562729206015	0.0626536608706001	0.0517601727911861	0	0.0381510137646211	0	0	0	0.002	0.401375033896637	0.920017809621386
TCGA-EM-A22Q-01	0.0148476402219398	0.0289115827667468	0.0161320912251073	0.173753254806427	0	0.190697350528759	0	0.00433164603025892	0	0.0721877421298136	0	0.115468118619987	0	0.115403285935704	0.0373789455869471	0.197512236462184	0	0	0.0333761056861264	0	0	0	0.165	0.0789150152401221	1.07361541668974
TCGA-E8-A415-01	0.00942390472644792	0.00215589407180903	0.00136111931975583	0.141552465955442	0	0.0464033901562843	0.00019196424194887	0.0304327668292983	0.0265176712105733	0	0	0.0173709760049516	0	0.306879714274419	0.0872117183545707	0.229817412450954	0.0116437938144733	0	0.0890372085890726	0	0	0	0.069	0.142894864033722	1.0440171561829
TCGA-DJ-A3UK-01	0	0.0259143579823048	0	0.062725530679766	0	0.134612851014257	0	0.00319507368018975	0.0176436980865852	0	0	0.0117263736026386	0.00386175227375426	0.152714665125316	0.0144003697167576	0.310691624469215	0.182099411851551	0	0.0682571829503621	0	0	0.0121571085673041	0.153	0.0809756893448827	1.06005905791861
TCGA-BJ-A190-01	0	0.0203406548715057	0.00537426919000198	0.108089841706783	0	0.243974554920485	0	0.0377956596276716	0.0207543375078421	0	0	0.0857153368131585	0.0503953834920663	0.178071525332589	0.0416068980554561	0.183975882895459	0	0	0.00839677627922404	0	0.0155088793077571	0	0.466	0.0199531852518664	1.08905186926827
TCGA-ET-A3BX-01	0.00104074609470851	0.00500819053942374	0	0.0516730542368397	0	0.315646613428007	0	0.00272964073657703	0.0292454259030064	0	0	0.0570061806715908	0.0891703401518835	0.0454785056957851	0	0.180731654510602	0.0366622669988434	0.0535294992211542	0.132077881811578	0	0	0	0.352	0.0358999446887547	1.06523334722707
TCGA-EL-A3CP-01	0	0.0641348061772788	0	0.0228409005313319	0	0.213491435541957	0	0.00831883720575392	0.0824903148328227	0	0	0.044401650401229	0.0184453484794014	0	0.0019333292914802	0.102694224845316	0.344599310469339	0.073792571418545	0.022857270805545	0	0	0	0.545	0.00855240183961905	1.0808504192714
TCGA-ET-A25G-01	0.114426809542295	0	0.0118859637688279	0.0505330270269705	0	0.15986315049303	0	0.0511708044616198	0.0632818647603135	0	0	0.0196552794290521	0.0395451916785885	0.217983279286436	0	0.109679285420479	0.0602860156015803	0.0517900192892897	0.0277573330144954	0	0	0.0221419762270218	0.192	0.0705222677092761	1.05486259983356
TCGA-EL-A3CO-01	0.0616902245116491	0	0	0.0945241932356412	0	0.134993932709049	0.00406740873844149	0.0231797416914179	0.018669474491629	0.000511971351155768	0	0.00763799212004486	0.00557330532803195	0.317449501105087	0.0609345971907442	0.193146747117533	0.0776209104095753	0	0	0	0	0	0.005	0.310687587044541	0.964700834501895
TCGA-ET-A40P-01	0.00541068929408128	0	0.00150189451519636	0.100777903992446	0	0.174015987877187	0	0.0354835837060628	0	0.10860241802764	0	0.177175225873467	0	0	0.0125605516626776	0.241759884670227	0	0	0	0.12168268857776	0.0210291718032547	0	0.377	0.0320345771991276	1.12206575499684
TCGA-E3-A3DY-01	0.246306080305335	0	0.0998325450640044	0	0	0.0652730043920704	0.00981126569806521	0	0.0221648820854734	0.0112551568196931	0	0	0	0.273814904538101	0.0842293567127377	0.0950676625445321	0.0258524791884168	0	0.0663926626515713	0	0	0	0.001	0.417665924619548	0.911208786526749
TCGA-DJ-A13T-01	0.0365826474938105	0	0.00215301679490251	0.075215572905797	0	0.278279953724982	0	0.0526022261975596	0.00080477335869502	0	0	0.0804522200112254	0.0109721767253731	0.210176852308534	0.00850747084425125	0.215570578309849	0	0.00589111213567913	0.0227913991893413	0	0	0	0.283	0.0490883508071132	1.08037448813475
TCGA-BJ-A4O9-01	0.0209347224344088	0	0	0	0	0.272178590387338	0	0	0.0485227961203939	0.067002564954573	0.0141046543071315	0.0119545272723813	0.0566735857844816	0.156036495851859	0.0804536794567813	0	0	0.0106275558425458	0.249932824512535	0	0.0115780030755713	0	0.348	0.03705579731032	1.07257638151629
TCGA-DJ-A3VK-01	0.0136022170910697	0	0.00250751321055631	0.166415454607395	0	0.179877094976061	0	0.0346710808738227	0.00298735286636709	0	0	0.0770237117018569	0.0524904569576979	0.0764853915498524	0.0288651841129906	0.296319220979446	0	0	0.0687553210728845	0	0	0	0.397	0.0295795307124422	1.07792717838248
TCGA-EM-A2OW-01	0.0588243393089146	0	0.00141597320825575	0.131709502387497	0	0.246054717056926	0	0.0283799269448533	0.000804397181466155	0	0	0.0269138205190191	0.0526456419018554	0.1230781196933	0.0234728268129183	0.293964917456953	0	0.0029240469954151	0.000116902141854217	0	0.00969486839077181	0	0.151	0.0821414755030126	1.05931138582456
TCGA-EM-A3AI-01	0	0	0.031170382403332	0	0	0.32247535832859	0	0.00625252958478436	0.0173696288501387	0	0	0.136534153093478	0.0734240911312251	0.0484153949610047	0.0138183468604746	0.253111248326952	0	0	0.0974288664600212	0	0	0	0.511	0.0126015121408903	1.08252859679371
TCGA-FK-A3S3-01	0	0.0905930259781721	0.00834952656300602	0.373617752106842	0	0.0742850425878051	0	0.0540357301025992	0	0.0184969519754158	0	0.0192839536421427	0.054016972099437	0	0.0778323465655265	0.149504386413926	0.0418561454529725	0	0.0381281665121557	0	0	0	0.255	0.0547185645999598	1.07953034591141
TCGA-BJ-A2N7-01	0.0350561796799843	0	0.00150687293820264	0.147972090845322	0	0.155033176023626	0.00381463059577209	0.00831632901179153	0.00355642737060567	0	0.0355091941677636	0.0064927420333056	0.0257766848076832	0.0766233768204451	0.0382126999217167	0.240153549937427	0.132880881095862	0.0332045644769747	0.0524724647597466	0	0.00195090832499555	0.00146722718877549	0.514	0.0120904930490036	1.07233763866038
TCGA-EM-A2CL-01	0	0.0542029301933325	0.061661490072026	0.429462547449377	0	0.0572155260094346	0	0.00781241926311481	0.0355008502864921	0	0	0.0883667028635923	0.0772971080544997	0.0356648643519029	0.022879691748117	0.0761808605872367	0	0	0.0444941089010915	0	0.00926090021978316	0	0.549	0.00787513003246304	1.11817022191137
TCGA-EL-A3ZK-01	0.0408077392865199	0.0604376723118224	0	0.0457750604451376	0	0.138953083243786	0.0147533236075535	0.011777222435778	0.025641968129283	0	0	0.0490913999633279	0.0259928922808617	0.0353723665622345	0.0339852621974541	0.185555481466305	0.215282497086643	0.0543367785788894	0.0563529086310772	0	0	0.00588434377332646	0.0649999999999999	0.149922434150959	1.01496270500553
TCGA-DJ-A3V9-01	0.0224102538595107	0.001284662251295	0.0742186434162375	0	0	0.081457385227825	0	0.0663769469947863	0.0102639585250224	0.0229185119655671	0	0.0456036415604259	0	0.0794963568666247	0.0426625067166689	0.406936289726763	0.0220645516697808	0.00150536141837774	0.122800929801115	0	0	0	0.069	0.14335127695515	1.02709795803333
TCGA-DJ-A3UM-01	0.0378318599577906	0.00324001814627376	0.0162437022556567	0.0689589078057093	0	0.17548795290403	0	0.0275227636521022	0.0609038462253262	0	0.00893642753311072	0.0114659487485316	0.0157735190940897	0.16967554780775	0.0198018649798677	0.182443465790109	0.101763308034621	0.0395045752631	0.060446291801931	0	0	0	0.109	0.105305025428792	1.03819951738838
TCGA-EL-A3TA-01	0.00180615139312787	0.043420590573895	0.00900738474078346	0.104587977994912	0	0.146620663706915	0	0.0117799023816357	0.0298821428421642	0	0	0.0372192899059182	0	0.369952968302175	0.0254065287726573	0.123234892986935	0.0426154403225776	0.00386049341861479	0.0506055726576893	0	0	0	0.045	0.174834949783169	1.03022249168303
TCGA-EM-A1YB-01	0.0884185642172447	0	0.0141685424694834	0.0700299277420504	0	0.180241677370184	0	0.0842374090211122	0	0	0.0198904890827136	0.021084584348375	0.101782770682419	0.0547762629958159	0.0745927872185495	0.253879878644365	0	0	0.0253847380326061	0.0115123681750816	0	0	0.325	0.0409248170411695	1.06277363821086
TCGA-DJ-A3V8-01	0.122774055000897	0	0.0756499555882854	0.0383171016584546	0	0.213952479483671	0.0062133524732967	0.00946273089722297	0.0317533000496346	0	0	0.0377574479718685	0.00588140858914505	0.162715704106869	0	0.100963779598177	0.0749177842976259	0.0864372637701586	0.0278182892239554	0	0.0053853472907368	0	0.022	0.20598823594814	0.999124601274904
TCGA-EM-A2CS-06	0.00183193523734118	0.0291727251033799	0.00454306182869334	0.131888706390393	0	0.117730311980904	0	0.0196293003907334	0.0309019895471694	0	0	0.0368813186421412	0.0599624442122786	0.210105233623346	0	0.204671125978344	0.0131272105506028	0	0.139554636514673	0	0	0	0.348	0.0371133654043158	1.07053732010865
TCGA-EM-A3FQ-06	0.0586021717852876	0	0.00675389445383098	0.0649987433803815	0	0.198667747000675	0	0.0503667228786945	0	0.0587938192241846	0	0.0821564618757523	0.0127681056971926	0.0734084965331828	0.00279273054189805	0.19990153935726	0.0231419434059783	0.0107560740487641	0.153776444883549	0	0	0.00311510493336931	0.298	0.0463434932748183	1.06389627587442
TCGA-EM-A3SU-06	0.188930938890381	0	0.0968521861518744	0.0841174704576903	0	0.0128065679794001	0.0174023498687096	0.0570498756530686	0.0644973725434753	0.00287361322296842	0	0.0247065086843752	0	0.234477734590102	0.0343183026200126	0.0892920098114598	0.0335623059817052	0.00495786039404405	0.0528807506358597	0	0	0.00127415251487408	0	0.495234963309601	0.869265935873147
TCGA-EM-A2P1-06	0.156657022022233	0	0.142637281170337	0.20404986771647	0	0.111808083612372	0.0296777752246281	0.0504886023443194	0.0079433266020347	0	0	0	0.0417866241737492	0.0115743632320363	0.0767137700396338	0.0988907304729017	0.0587279177643563	0	0.00904463562492876	0	0	0	0.002	0.389076479723434	0.924061793384696
TCGA-DE-A4MD-06	0.203136215890508	0	0.042493417889996	0.111424658863013	0	0.113477098309517	0	0.106866031405251	0.0636820569136578	0	0	0.0189806183942274	0.00254098503744965	0.117249061637564	0.0646993773822665	0.115130563872133	0.0149109828449911	0	0.0254089315594266	0	0	0	0.0590000000000001	0.155972015642408	1.02927580811217
TCGA-J8-A3YH-06	0.0819807659726933	0.0386641159383046	0.00620933553683695	0.0844201289575852	0	0.123692888345791	0	0.0306388073694484	0.0204821688704712	0.016541746645089	0	0.0647789211010045	0.000283052086774268	0.177761899262553	0.0422521880053143	0.213514727898248	0.0122533115531837	0	0.0865259424567026	0	0	0	0.01	0.245798406172944	0.983051758538465
TCGA-J8-A4HW-06	0.166385717534038	0.0513659403870455	0.00829267473844872	0.0594396688308126	0	0.14483540618333	0.00276974730939397	0.0750551652738267	0.0573236517181111	0	0	0.0101131287443422	0	0.182247713705832	0.00685902275394017	0.0870108104268253	0.0976849288787288	0.0194910844100057	0.0311253391053192	0	0	0	0	0.44596032267471	0.894616857743269
TCGA-J8-A3O2-06	0.00826636615742217	0	0.02497635098069	0.0946110373124965	0	0.196320574876221	0	0	0	0	0	0.0707618376614671	0.0120732087993045	0.0913914167054727	0.0163222440453786	0.258869976452211	0.0479856031513191	0.00122602695835287	0.174884717500544	0	0	0.00231063939912024	0.37	0.0330915725406282	1.06622928363883
TCGA-EL-A3TA-11	0.00470260331778692	0	0.00711666720497391	0.164244355226992	0	0.179984591468927	0	0.0353298009852849	0.0162932443324907	0	0	0.0158935586322493	0	0.398625574782813	0.0715031346035435	0.098507477047501	0	0	0	0.00779899239743694	0	0	0.477	0.0182035770851778	1.11834448213658
TCGA-KS-A41J-11	0.0835937030446024	0	0.0597340596290344	0.187512644953896	0	0.20851931920971	0	0.106993061515057	0.0234824686640901	0	0	0.0649908094812399	0.00180216570914729	0.0621965762786771	0.117222825021654	0.0564782942929202	0.0274740721999717	0	0	0	0	0	0.047	0.170412611438483	1.03741789974199
TCGA-EL-A3ZG-11	0	0	0.00596308718343961	0.207090456968975	0	0.336372769151176	0	0.0356570601143187	0	0	0.10077281386666	0.0577477419223639	0.032250152807241	0.0154841755455846	0.0270257392850214	0.137404208516677	0.0344201014053194	0	0	0.00981169323322281	0	0	0.552	0.00746969293695238	1.12998889023164
TCGA-EL-A3ZS-11	0.299520922778637	0	0.0780984935571654	0.203731728874439	0	0	0.126428094421362	0.0606120750787865	0.0549454012052964	0	0	0.00822015004772727	0.00686640744348439	0.0501268157431742	0.0447609946781889	0.0550030181866333	0	0	0.0091705175463055	0	0.000587496590995474	0.00192788384780417	0	0.461058586824096	0.887843553558549
TCGA-EL-A3H2-11	0	0.00955118929682749	0.00435381927492785	0.114396980234916	0	0.270863830756733	0	0.0466456731329161	0.00858111348618547	0	0	0.0670934964538784	0.0759715799386073	0.257752784150031	0.0251489956482716	0.0964987869695964	0	0	0.0231417506571091	0	0	0	0.479	0.0178582330758342	1.09589939026641
TCGA-EM-A1CS-11	0.050006261461375	0	0.0190078820662736	0.246417931049073	0	0.262902331291438	0	0.0624028344249261	0	0	0	0.0122702009664441	0.0316178188695686	0.0151754937539573	0.156395517419987	0.103272954774494	0.0362720864080412	0	0.00425868751442116	0	0	0	0.313	0.0427182118611316	1.10171431030329
TCGA-BJ-A2NA-11	0.0995744178484367	0.0824650534262503	0.0951495617552788	0.207403300577348	0	0.105533279494916	0	0.08016209637791	0.0930712403599478	0.0178853799002691	0	0.0160123242842124	0	0.0939015146301305	0.0553665314140481	0.0383886515884204	0.00326966819329725	0	0.0118169801495342	0	0	0	0	0.427473136292032	0.906024855987581
TCGA-BJ-A3PU-11	0.0021053057151237	0.0277393538857473	0	0.205902574897836	0	0.159920227691443	0	0	0.00446831570915794	0	0	0.0610969784388852	0.0472526629754306	0.151785275918014	0.102769837962734	0.0416171371524169	0.00428923879917958	0	0.180565893431594	0	0.0104871974224379	0	0.474	0.018775043748007	1.08340920662469
TCGA-EL-A3T7-11	0.0549233877290049	0	0.0045822611150976	0.18936110126584	0	0.31684975234983	0	0.00699379051294445	0	0	0	0.0325060081016467	0.0951182189833474	0	0.0361760481366916	0.123001678568916	0.0499669164091402	0.00014537568470295	0	0.0518771712589491	0.0194739356394388	0.0190243542444497	0.47	0.0195476479484021	1.0871804496823
TCGA-E8-A2JQ-11	0.187552239966287	0.0777074934948926	0.0120569415749139	0.201440576351696	0	0.119951303784646	0.0142548804888466	0.0960661550389908	0.0294719956849855	0.0213303353339412	0	0	0	0.10990138226937	0.0674728571149544	0.051561061245858	0	0	0.0112327776506186	0	0	0	0	0.427115177558828	0.905405734735462
TCGA-EL-A3T6-11	0.186453883675009	0	0.0397241738334941	0.357035321835475	0	0.187198621954851	0.0283530117166294	0	0.0113046045568303	0.01804235465881	0	0.0137976413602403	0.00860508835576435	0.0299088827835697	0.0587078506083899	0.0361589288858949	0	0	0	0.019056048202304	0.00565358757273917	0	0.00600000000000001	0.271643019983845	0.99685885255676
TCGA-BJ-A2N9-11	0.0530643627517221	0.0579087267189878	0.0530439654073136	0.219830257863202	0	0.1896250326676	0	0.118369824812956	0.0467709475897255	0	0	0.0723534619260994	0.00190744716992172	0.0793611195835521	0.0544092719709181	0.0420448370568866	0.00458169966617493	0	0.00672904481493992	0	0	0	0.012	0.233474223314153	1.01093940512697
TCGA-EM-A3ST-11	0.0129150358622842	0	0.190606283845286	0.321548662585212	0	0.145150403216651	0	0.0519106763175938	0	0	0	0.00230436960607126	0.0129924568623104	0	0.0566701590969132	0.134232960354544	0.0511726910405626	0	0.0204963012125714	0	0	0	0.012	0.233477635675856	1.00712918069569
TCGA-BJ-A28X-11	0.173625196308325	0.0646743461085059	0.0641952491549015	0.141667308525689	0	0.177111731614184	0.0662192915206298	0.0771978110752461	0.0296221243680354	0.0130719812914763	0	0	0.0027444098725247	0.0553522615399967	0.0623472005893986	0.0668730228099087	0.000232819412740161	0	0.00506524580843826	0	0	0	0.001	0.405623033951497	0.91670143929874
TCGA-BJ-A3PR-11	0.105035678401195	0.0534148684642467	0.157955168410188	0.166738806371569	0	0.00354004765215157	0.0254816116911323	0.15025320498274	0.0399927212308225	0.0161493706905681	0	0.0395139658832805	0	0.12075534487917	0.045487472811302	0.0634750268223591	0.00078199671974918	0	0.0114247149895253	0	0	0	0.001	0.419456269463568	0.910103318195947
TCGA-EL-A3H1-11	0.102254695038676	0	0.0694307365723802	0.181212398975319	0	0.285427401997952	0	0.0828783147765384	0	0.04182265739327	0	0.0303057217147092	0	0.0504829886700434	0.0787651448214026	0.05508339687154	0.00124418099581336	0	0	0.0210923621723558	0	0	0.015	0.216305126133781	1.01792974893953
TCGA-ET-A3DP-11	0.0891851163277676	0	0.0118292861380042	0.105943221468119	0	0.329579958903456	0	0.0212702832040648	0	0	0	0.020789437879932	0.0177113376656539	0.0450082574629885	0.049414454841459	0.226105849001545	0	0.024603444203315	0.0226514549103555	0	0	0.0359078979933394	0.554	0.00708574093853166	1.08586353213421
TCGA-EL-A3T1-11	0.167851953699813	0	0.05908739311178	0.225955169336513	0	0.105983659823553	0.0305948257450355	0.0982316245696118	0.0246623792047054	0.00529144349121523	0	0	0	0.112469272650741	0.0908587033973583	0.0479365089586593	0.0179937570803279	0	0.00304020463973022	0	0	0.010043104290956	0.005	0.305482707364034	0.965942753800234
TCGA-EL-A3ZK-11	0.0936205968931309	0	0	0.177562222122891	0	0.15985027867367	0.00978866783240837	0.0905199687492964	0.016854470888457	0	0	0.0319669388743826	0.0157958721030029	0.200586622026705	0.135824254142006	0.0594601031885362	0.00285886811303135	0	0.00531113639248195	0	0	0	0.0659999999999999	0.148787610003467	1.04099332674552
TCGA-EL-A3TB-11	0.17069540413813	0	0.0818085743463875	0.235581347409288	0	0.248166569750852	0	0	0	0	0	0.0542401141263172	0.0494154017789774	0.0227808537836312	0.100600435375425	0.0159373173389263	0	0	0	0.00349996755857595	0.0172740143934892	0	0.00700000000000001	0.26165930275769	0.997603965639319
TCGA-EL-A3ZT-11	0	0.0127236069304252	0.00245893600766595	0.367427045225844	0	0.372420516688189	0	0	0	0	0	0	0.0588611141713588	0.130055463239662	0.0166505424273567	0	0	0.0039743283164843	0.0211987875431071	0	0.0142296594499068	0	0.277	0.0508958778533867	1.12467860995672
TCGA-EL-A3MY-11	0.0430759355055003	0	0.000293029696834946	0.168589999175514	0	0.478152298124706	0	0	0	0	0	0.106678810990829	0.0784390705679121	0.0684405791582335	0.0451489247206229	0	0	0.00347815084477453	0	0	0.00770320121507225	0	0.365	0.0335726036475378	1.12776092221497
TCGA-EM-A1CU-11	0.233354532058789	0.0280475468540955	0.0818190243761831	0.131614902383983	0	0.140432472388592	0.000364873610497075	0.0326441179098402	0	0.0377029399252461	0	0	0	0.142301795850252	0.111439442818713	0.00998370284744166	0	0	0.0380810262808898	0	0.0122136226954779	0	0.004	0.34649680505783	0.94868242721132
TCGA-EL-A3ZP-11	0.180893084934063	0.0424641017804483	0.0868916020869418	0.153291158209054	0	0.188457332591031	0	0.0989224837619775	0.00794215599113977	0	0	0.0447186318052915	0.00845532623522921	0.0458060186996223	0.0882195507210512	0.053938553184151	0	0	0	0	0	0	0.001	0.407683585158463	0.918083381550254
TCGA-BJ-A2N7-11	0.015373600197924	0	0.00891260381472377	0.00116595401369899	0	0.466617215193974	0	0.0299968500080569	0	0.0573247581397599	0	0.0610063141654927	0.00694832092784212	0.16542544142435	0.0446950403701187	0	0.00239272619975809	0.000251326698869045	0.127650200520847	0	0.0122396483245843	0	0.416	0.0266806517268982	1.09576015543781
TCGA-EL-A3T8-11	0.0697278635882344	0	0.0148980277931803	0.24008940362099	0	0.238439765368614	0	0.0318807598200023	0.00299035848568512	0	0	0.00826022760779262	0.000333539145474122	0.111526043031172	0.0877695671120633	0.152811771335531	0.0184922065867992	0	0	0.022780466504462	0	0	0.276	0.0513614811578507	1.08043736526931
TCGA-EM-A1YC-11	0.0295784005177347	0	0.00706387357933187	0.323789501917854	0	0.185580772292396	0.0118186534042546	0.0672311481780098	0.0121341955349932	0.017841565772919	0	0.0799292307957845	0.00975879153954046	0.0499177281267073	0.113814133634559	0.0641745450549484	0.0153953273990718	0	0.0119721322518965	0	0	0	0.014	0.227039359380901	1.02410652244706
TCGA-EL-A3N3-11	0.276851021291613	0.190677021009251	0.020526984827617	0.100864201984651	0	0.0925856379118635	0.0104631252503626	0.108452298986654	0.0231202922702349	0	0	0.00302635048347807	0	0.107107741707582	0.0309592051302138	0.0335692724194259	0.00179684672705232	0	0	0	0	0	0	0.478782683664436	0.881247480890736
TCGA-EM-A1CW-11	0.0609425657261164	0	0.114095833253326	0.191001598061873	0	0.238978129612939	0	0.0666828340829706	0.00778970923281238	0.000155849484633627	0	0.0848252828743917	0.0414843162979262	0	0.0966839342381313	0.0945620761450443	0.00279787098983592	0	0	0	0	0	0.0590000000000001	0.156433039175382	1.04564831225263
TCGA-BJ-A28R-11	0.101211386252089	0.0267776899631887	0.0449431295662395	0.334830582812101	0	0.121684646742794	0	0.120835061733906	0.0407788695172999	0.00255588984925164	0	0.0174090092657753	0.00178245297028059	0.0351773015922437	0.0760974781762472	0.0602688783668688	0.0139008818398045	0	0.00174674135191053	0	0	0	0.01	0.244923479522513	1.00932397946568
TCGA-ET-A2MX-11	0.00398685115985422	0.0176167088419789	0.0112284623846077	0.121651659737152	0	0.267364913740851	0	0.0218516104752473	0	0.0635246347605768	0	0.0954075189979757	0.0266307445927788	0.122115366301667	0.0736794385002397	0.0638473679156618	0.00290831812850965	0	0.084715620104875	0	0.0234707843580239	0	0.408	0.0274329467679575	1.09025836957143
TCGA-BJ-A28W-11	0.0612562824016703	0	0.233096805216747	0.25421936423056	0	0.0191332105428359	0.0215348640232797	0.0377790374792037	0.0434416085298089	0	0	0.0339394045064297	0	0.160562906346557	0.0468802920614526	0.0806537047007173	0	0	0.0064071870013936	0	0	0.00109533295934446	0.002	0.378308553161106	0.935213829981864
TCGA-EL-A3ZL-11	0.0823550683529057	0	0.00995707388037457	0.142935295661265	0	0.228457359888915	0.00100311023168977	0.0563095161948847	0	0	0	0.00899160935437806	0	0.16300410621385	0.123250137791002	0.114928777651444	0.0688079447792902	0	0	0	0	0	0.327	0.0405334261438876	1.08012038296619
TCGA-BJ-A2N8-11	0.062477054817195	0	0.0127969102887608	0.323514547856191	0	0.1552306772667	0	0.0165900573530491	0.042785568237177	0	0.00902338613075043	0	0.00825495384904071	0.0513073496727108	0.0398665839837267	0.259002267901198	0.000509510162429366	0	0.0186411324810715	0	0	0	0.488	0.0161079053823266	1.09754862007421
TCGA-H2-A2K9-11	0.141722499450269	0.0247986250864271	0.0100355993873691	0.210812929846247	0	0.187767712068835	0.00521171578625898	0.106038330692301	0.0182442166051878	0.00625991576154354	0	0.00120428355909259	0	0.0798622097018303	0.100956206095411	0.0845158916619946	0.0107692385077854	0	0.011800625789448	0	0	0	0.00600000000000001	0.272897753655671	0.983809225082171
TCGA-FY-A3TY-11	0	0.0156174185091252	0.000346783921426652	0.218013872282559	0	0.439262973649155	0	0	0	0	0.0971416750718853	0	0.0546476778409818	0.0503092972495084	0.0173491397676764	0.0269057400277115	0	0	0.0773963484563149	0	0.00300907322365661	0	0.299	0.0455660016555137	1.11607383059358
TCGA-EL-A3ZQ-11	0.106652296841264	0	0.132707463650677	0.235059113177138	0	0.231786365719837	0	0.0611401210419924	0	0	0	0.0234825511589886	0.0236539599574226	0.0358727144398142	0.047508155759155	0.0409976935038032	0.0226231750526681	0	0	0.0385163896972411	0	0	0.05	0.164454644227139	1.04182816159055
TCGA-BJ-A290-11	0.00815407411255369	0.00198312157538365	0.00244507046294511	0.368022877161157	0	0.147396061186455	0	0.00781684702651025	0.0176769786525779	0	0	0.0263541939551791	0.0485569654387389	0.102070648977095	0.0292149307169576	0.109713847751012	0.000812106787487864	0.000233027195671075	0.12367986697896	0	0.00586938202131617	0	0.306	0.0441690476295499	1.08602483943839
TCGA-EM-A1CT-11	0.00343591351030581	0.0104623625511915	0.00304459326279809	0.358959784207797	0	0.272748498358102	0	0	0	0	0	0	0.0632534153581112	0.0852110647538447	0.0226795286035413	0.0184019555873848	0	0	0.137512604544021	0	0.0242902792629028	0	0.474	0.0188121555713817	1.11159446494082
TCGA-EL-A3T2-11	0.0221945421934944	0	0.00152298806124551	0.292790974061021	0	0.327979281236645	0	0	0	0	0	0	0.0375305351322143	0.0977159932851709	0.0434360066079304	0	0	0	0.161600432427607	0	0.0152292469946712	0	0.554	0.00709272321091032	1.11505943244509
TCGA-EL-A3T0-11	0.188545093071909	0	0.0395325106330593	0.152047942889881	0	0.269035096211419	0.00669671518579637	0.07454119464851	0.00917439791988748	0	0	0.027368958561889	0.00523383844959149	0.0400191484245436	0.0594513168291592	0.0780593448852858	0.0502944422890679	0	0	0	0	0	0.005	0.287768039579118	0.976222710066023
TCGA-ET-A2N5-11	0.00205101437082528	0	0	0.301991743813017	0	0.406237948998846	0	0.00174688342992542	0	0	0	0.00532832608497935	0.0490008993509114	0.087722001197603	0.0177815754871528	0	0	0.00569886480763041	0.10606184574917	0	0.0163788967099404	0	0.31	0.0434878895749595	1.11737685181624
TCGA-EL-A3GZ-11	0	0.00387557524899782	0	0.317205589082228	0	0.196536141164483	0	0.0491036476152247	0	0	0	0.056991171012933	0.053482601452048	0.185019480247494	0.0407101874968024	0	0	0.00301096087884438	0.0756759443626815	0	0.0183887014382626	0	0.465	0.0203587975720728	1.10809047189111
TCGA-EL-A3MX-11	0.0124135085249268	0	0.00501943828794675	0.115480152302182	0	0.241300589921751	0	0.0597739029248817	0.00714184841102168	0	0	0.111880452343007	0.0665225664341879	0.188129992716268	0.0206744853751068	0	0.00153360021238628	0	0.153329493971192	0	0.0167999685751422	0	0.452	0.0221259820229673	1.08837579878201
TCGA-ET-A3DW-11	8.94192971323616e-05	0.00286745770933342	0.00438165120216977	0.138774387313819	0	0.558499462479361	0	0	0	0	0	0.0256243705082199	0.0403339689388543	0.1267444036074	0.0058245682358564	0	0	0.0157514394321555	0.0750397543002161	0	0.00606911697548261	0	0.315	0.042073743718798	1.11649297000634
TCGA-EL-A3ZO-11	0.149300150394445	0	0.132166925690748	0.159649857304704	0	0.262897783505795	0	0.00386605841544265	0	0	0	0.0373038440888624	0.0197182489682834	0.0944470040893662	0.0551242884273273	0.0647522997665417	0	0	0	0.0128552385382944	0.00791830081018975	0	0.00600000000000001	0.273096260457726	0.984553724477692
TCGA-EL-A3N2-11	0	0.00569929888620468	0.00323871690448021	0.0551686734913354	0	0.405439767533049	0	0	0	0	0.0496523329207947	0.0484854403941589	0.061054781457062	0.132773793049531	0.0487171340888181	0.0126263412160987	0.000916570699015702	0.00480977739422391	0.153478668043033	0	0.0179387039221943	0	0.396	0.0296686398986367	1.08381329472568
TCGA-EL-A3MW-11	0.00225482749848415	0.0057109745956465	0	0.171918231173542	0	0.220053829585681	0	0.0208036115879855	0.0155254193899142	0	0	0.0383808378076898	0.0272433371646426	0.31292931150875	0.110154902637366	0.00611948476719517	0.00874569070271205	0	0.0292913121330371	0	0.0308682294473538	0	0.409	0.0273251723289784	1.10039671087274
TCGA-GE-A2C6-11	0.166982649307181	0	0.00976660361738556	0.175379303941059	0	0.203383486213886	0.0168537733909212	0.0822094499682325	0	0.0652409674334564	0	0.00157771979847407	0	0.0653879737862262	0.0981932445154784	0.0676028517472301	0.0425887871691867	0	0.00483318911128178	0	0	0	0.005	0.275780133947268	0.981148183825256
TCGA-EM-A1CV-11	0.00875114711768783	0	0.00294495546725492	0.0816262945892314	0	0.511677184246176	0	0.0223372076018855	0	0	0.0311554366916367	0.0542822824275762	0.0442735101585604	0.0537929152437634	0.0351446680436447	0.0613825844143388	0	0	0.0838690363517821	0	0.00876277764646245	0	0.465	0.0203140844746857	1.1121664207339
TCGA-EL-A3T3-11	0.00571198779683258	0.00613880676455213	0.000701424406603365	0.0555795203098996	0	0.427149797184605	0	0.00845883264761631	0	0	0.0178646076328346	0.0529445598592758	0.0529190419795033	0.212344727461974	0.0241192143454124	0	0	0	0.123710611600011	0	0.0123568680108801	0	0.43	0.0245487554854344	1.09167922201579
TCGA-KS-A41I-11	0.164935106764862	0.0908778152112402	0.028853753023526	0.279813568902733	0	0.114998618180638	0.00698883265591101	0.0924073066287803	0.059451256414648	0	0	0.0160344781795127	0	0.0768633068045074	0.037974880928793	0.0308010763048482	0	0	0	0	0	0	0.004	0.339012358874778	0.959027413613185
TCGA-DO-A1JZ-11	0	0.0216289171170932	0	0.0828997106612824	0	0.230818961023008	0	0.0152556846965115	0.0490211911860455	0	0	0.0398910865385053	0.0809124648655725	0.328460253773626	0.0369261154491882	0.0509514458998969	0	0	0.0176590954481603	0	0.0455750733411104	0	0.325	0.040936861231833	1.08527206168803
TCGA-KS-A41L-11	0.000830430489839648	0	0.0031432902524838	0.291743328681367	0	0.133064306504237	0	0.0029996820919167	0	0	0	0.0741353672528955	0.0464211901308854	0.207493800614324	0.12292071371426	0	0.0203536387676664	0	0.0708771280310084	0	0.0260171234691159	0	0.263	0.0536627956287613	1.086739502921
TCGA-EL-A3ZR-11	0	0	0.00291372713819998	0.168557674759385	0	0.156511149512498	0	0.0216774067398017	0.013492580139402	0	0	0.060191817364246	0	0.358527973272007	0.077564454008208	0.0872532331551813	0.0268754595631454	0	0	0.0264345243479258	0	0	0.265	0.0525395341686064	1.09630127104721
TCGA-EL-A3ZM-11	0.0581545731418782	0	0.00264101843059078	0.282879625615529	0	0.129649569461472	0	0.023269194497473	0	0	0	0.0499055775361811	0.00867008956719022	0.132479735612374	0.0452304155052411	0.233758345692165	0	0	0	0.0230871547993679	0	0.0102747001405373	0.485	0.0163774328924886	1.09376142326996
TCGA-EL-A3H7-11	0.156635282507555	0	0.024371344418464	0.213817365930576	0	0.232655132787375	0.0105516288389206	0.0602787660078657	0.00703700286199003	0	0	0.0328216670425297	0.00745950686166738	0.0432238668094682	0.0830879409412835	0.0901245036412933	0.0185531491970702	0	0	0.0193828421539415	0	0	0.031	0.187519220659565	1.02473748873787
TCGA-EL-A3ZH-11	0	0.0140985409824164	0.00689894796021986	0.218249978013713	0	0.129346803164881	0	0.037287483531959	0	0	0	0.0125235919320298	0.00894596258299728	0.27510646006047	0.0322725476584279	0.151319667132142	0	0.0314214943060417	0	0.0778755820205206	0.0046529406541816	0	0.465	0.0202724470147203	1.09642234210844
