# Supplementary material for: Comprehensive bioinformatics analysis unveils THEMIS2 as a carcinogenic indicator related to immune infiltration and prognosis of thyroid cancer
Source: Sci Rep. 2024 Apr 8;14:8156. doi: 10.1038/s41598-024-58943-6 (PMC11001958; doi:10.1038/s41598-024-58943-6)
Supplement: Supplementary file 1 — Supplementary Information. [file 41598_2024_58943_MOESM1_ESM.zip › Raw data/Raw data/7. 免疫检查点分析/免疫检查点基因.xlsx]

## Sheet: Sheet1
TYPE	GENE	ALL	THCA
Inhibitory	CD274	-0.118574	0.403593
Inhibitory	IDO1	-0.179669	0.190861
Inhibitory	BTLA	0.179734	0.425447
Inhibitory	LAG3	-0.00976179	0.321934
Inhibitory	TGFB1	0.292493	0.586676
Inhibitory	C10orf54	0.390641	0.36081
Inhibitory	HAVCR2	0.0461235	0.610951
Inhibitory	IL10	-0.00638327	0.329103
Inhibitory	PDCD1	-0.214952	0.30628
Inhibitory	TIGIT	-0.0180796	0.489909
Inhibitory	CTLA4	-0.00286548	0.524288
Inhibitory	SLAMF7	-0.122923	0.425077
Inhibitory	VTCN1	-0.0540599	0.495183
Inhibitory	ARG1	0.329179	-0.0226009
Inhibitory	VEGFA	-0.146547	-0.134283
Inhibitory	VEGFB	-0.154637	-0.530553
Inhibitory	IL13	0.0605967	0.132023
Inhibitory	IL4	0.0535225	0.137258
Inhibitory	IL12A	0.373825	0.069478
Inhibitory	EDNRB	0.0137746	-0.177303
Inhibitory	KIR2DL1	0.101375	-0.0585125
Inhibitory	KIR2DL3	0.105073	0.122951
Inhibitory	ADORA2A	0.0151531	0.0454378
Inhibitory	CD276	-0.0567672	0.646674
Stimulaotry	ITGB2	0.096077	0.629441
Stimulaotry	ICAM1	-0.0260673	0.7329
Stimulaotry	IL2RA	0.393647	0.556262
Stimulaotry	CD80	0.081553	0.410352
Stimulaotry	CD28	0.0511297	0.469326
Stimulaotry	ICOS	0.0771515	0.536186
Stimulaotry	CD40	0.216541	0.610192
Stimulaotry	ENTPD1	0.276148	0.464541
Stimulaotry	CD27	0.182868	0.0767241
Stimulaotry	TNFRSF4	-0.149995	0.0825646
Stimulaotry	TLR4	-0.0789228	0.22268
Stimulaotry	GZMA	-0.242506	0.365254
Stimulaotry	CCL5	-0.0630533	0.381118
Stimulaotry	PRF1	0.0555475	0.282759
Stimulaotry	TNFRSF9	-0.21566	0.426779
Stimulaotry	CXCL10	-0.142761	0.38422
Stimulaotry	CXCL9	-0.0127334	0.354087
Stimulaotry	HMGB1	0.172605	0.487444
Stimulaotry	IFNA1	0.0417503	0.364777
Stimulaotry	IFNA2	0.127585	-0.0553403
Stimulaotry	TNFRSF18	-0.115881	0.552204
Stimulaotry	IL2	-0.0709199	0.243059
Stimulaotry	SELP	0.140674	0.471461
Stimulaotry	CX3CL1	0.0366583	0.447288
Stimulaotry	TNFSF4	0.314063	0.456977
Stimulaotry	TNFRSF14	0.123804	0.127274
Stimulaotry	CD70	-0.152593	0.524413
Stimulaotry	IFNG	-0.00539206	0.317844
Stimulaotry	CD40LG	0.0546864	0.439826
Stimulaotry	TNF	-0.0346445	0.35386
Stimulaotry	IL1B	0.545635	0.373572
Stimulaotry	BTN3A1	0.386454	0.447666
Stimulaotry	BTN3A2	0.132335	0.401191
Stimulaotry	ICOSLG	0.248125	0.379357
Stimulaotry	IL1A	0.265183	0.388749
Stimulaotry	TNFSF9	0.122873	0.54997

## Sheet: THCA_ImmuneCheckPoint
Tag	TCGA-BJ-A2N8-01	TCGA-DJ-A3V7-01	TCGA-EM-A2CN-01	TCGA-ET-A3BU-01	TCGA-DE-A4MA-01	TCGA-EL-A3ZT-01	TCGA-DE-A4M9-01	TCGA-DJ-A3UR-01	TCGA-DJ-A3V0-01	TCGA-FY-A4B0-01	TCGA-DJ-A4V5-01	TCGA-EL-A3TB-01	TCGA-EL-A3ZG-01	TCGA-E3-A3E3-01	TCGA-DJ-A4UQ-01	TCGA-EM-A2CS-01	TCGA-EM-A4FV-01	TCGA-DO-A1JZ-01	TCGA-EM-A3FM-01	TCGA-FK-A3SB-01	TCGA-EL-A4JZ-01	TCGA-BJ-A28X-01	TCGA-EL-A3H4-01	TCGA-ET-A4KN-01	TCGA-BJ-A45G-01	TCGA-BJ-A0Z2-01	TCGA-ET-A25P-01	TCGA-ET-A25G-01	TCGA-BJ-A28Z-01	TCGA-ET-A3DQ-01	TCGA-EL-A4KI-01	TCGA-DJ-A2PR-01	TCGA-FY-A3RA-01	TCGA-DO-A1K0-01	TCGA-DJ-A3UN-01	TCGA-DJ-A3V6-01	TCGA-DJ-A1QO-01	TCGA-J8-A3O1-01	TCGA-DJ-A2PW-01	TCGA-BJ-A0ZB-01	TCGA-FY-A3W9-01	TCGA-EL-A4K9-01	TCGA-EL-A3T2-01	TCGA-GE-A2C6-01	TCGA-DE-A4MC-01	TCGA-DJ-A2PT-01	TCGA-DJ-A2Q1-01	TCGA-FY-A40L-01	TCGA-FY-A3I4-01
CD274	7.91886	11.1453	6.87036	9.40939	7.90689	8.68299	6.18982	8.73132	8.93958	8.43879	9.56605	9.07146	9.7364	9.37287	8.61102	7.97728	8.95128	7.16993	9.08481	9.14975	9.47776	10.6393	9.76155	7.52356	8.07682	6.04439	7.31288	9.46557	10.3343	9.29002	5.12928	9.85331	10.3663	9.89482	8.73471	9.61102	8.41785	8.64024	10.014	9.84862	6.04439	8.65821	7.98299	10.062	10.1712	9.5812	8.42206	10.6715	9.10852
IDO1	6.02237	7.31288	2.58496	7.33985	6.12928	4.90689	9.40301	6.53916	8.10329	7.40939	9.31288	7.98868	5.42626	6.88264	6.40939	5.67243	9.0634	2.32193	6.30378	5.20945	9.2503	10.5196	6.98868	7.96	4.45943	6.53916	6.04439	6.20945	9.94691	9.25974	2.80735	9.0954	5	4.45943	7.25739	7.53138	6.96578	6.80735	9.07682	5.49185	4.08746	6.10852	5.39232	10.3674	8.43463	8.51175	9.09011	8.30378	8.93664
BTLA	3.16993	4.16993	3.45943	4.16993	4.85798	4.45943	2.80735	3	4.39232	2.80735	7.52356	4.08746	3.45943	4.24793	4.32193	4.08746	6.30378	2.58496	4.58496	2.80735	6.78136	8.59991	3.32193	5.90689	3.16993	5.72792	3.80735	3.70044	8.21432	7.94251	2	7.14975	3.32193	4.16993	4.45943	5.55459	4	2.80735	5.45943	4.32193	3	3.70044	3.32193	6.98868	6.45943	5.70044	6.49185	4.9542	5.20945
LAG3	5.61471	7.50779	4.39232	5.08746	7.13955	6.26679	6.61471	5.45943	7.40088	6.33985	8.31741	7.03342	6.42626	5.80735	6.32193	4.85798	8.30834	6	7.62205	4.32193	9.04166	9.39232	4.64386	10.6777	5.67243	6.59991	5	5.35755	10.2761	8.50779	5.83289	8	5.08746	4.90689	6.45943	6.93074	6.84549	4.85798	7.91886	5.67243	6.82018	6.24793	5.75489	9.24079	9.01402	7.44294	8.08215	7.56224	7.74819
TGFB1	11.9643	11.9975	11.6027	12.5854	11.6904	12.4102	12.0365	12.5734	12.2935	12.0795	12.563	12.2348	11.7232	11.7258	12.7087	12.5404	11.9715	12.5088	13.0855	12.9259	13.1553	12.1715	12.1636	10.6312	12.3001	12.4393	12.9476	11.6569	12.6775	11.7636	12.8744	12.6018	11.5459	11.8061	12.5596	11.7389	12.0375	11.6366	12.2267	12.1075	13.2136	12.5807	11.5343	12.5644	12.4605	12.2512	11.7185	12.1652	13.6215
C10orf54	#N/A	#N/A	#N/A	#N/A	#N/A	#N/A	#N/A	#N/A	#N/A	#N/A	#N/A	#N/A	#N/A	#N/A	#N/A	#N/A	#N/A	#N/A	#N/A	#N/A	#N/A	#N/A	#N/A	#N/A	#N/A	#N/A	#N/A	#N/A	#N/A	#N/A	#N/A	#N/A	#N/A	#N/A	#N/A	#N/A	#N/A	#N/A	#N/A	#N/A	#N/A	#N/A	#N/A	#N/A	#N/A	#N/A	#N/A	#N/A	#N/A
HAVCR2	9.62388	8.98868	5.80735	8.67243	7.87036	8.12928	7.02237	8.79116	8.83289	8.82337	9.73978	8.46761	7.18982	8.42206	8.50383	7.8009	9.59246	7.80735	9.33092	7.93664	10.5536	10.5641	8.40939	8.74819	7.47573	6.83289	6.75489	8.14975	10.8696	8.85798	7.37504	9.11894	7.59246	8.33539	9.2384	8.7039	9.95274	8.61471	9.17493	7.96578	7.2384	8.58496	7.80735	10.3998	9.52748	10.2119	9.63481	9.17243	10.0154
IL10	4.9542	3.90689	0	3.80735	1	2.32193	3	1.58496	5	4.70044	5.24793	2	3	2.58496	3.45943	2.80735	4.70044	2	2.58496	3.80735	3.16993	6.04439	2.80735	1	3.80735	0	2	3	6.20945	4.90689	1.58496	3.16993	3.16993	3	3.16993	3.58496	5.24793	4	4.24793	1.58496	3	5.35755	2.58496	5.55459	3.16993	5.42626	4.16993	4.75489	4.58496
PDCD1	6.55459	6	6.33985	5.12928	5.85798	6.14975	3.70044	3.58496	6.58496	6.16993	8.37069	7	4.70044	5.32193	6.76818	4.75489	7.99435	4.08746	6.12928	4.24793	8.91289	8.97441	3.16993	8.46761	6.24793	8.11894	6.50779	4.45943	9.72792	9.09011	5.83289	8.64024	5.16993	4.70044	6.32193	6.87036	5.61471	2.32193	6.62936	4.45943	5.2854	6.06609	6.2854	9.05799	6.12928	6.79442	7.93074	6.61471	7.47573
TIGIT	5.45943	7.42626	2.32193	5.88264	6.79442	6.53916	2.32193	5.16993	7.72792	5.58496	8.97728	7.21917	5.93074	6.85798	7.09803	4.32193	8.46761	3.80735	7.94251	4.85798	8.77808	10.3848	5.12928	7.25739	4.16993	6.59991	4.39232	7.10852	9.99152	9.48583	3.45943	8.34873	5.58496	5.52356	6.56986	8.50779	7.06609	3.58496	6.58496	6.58496	4.70044	6.65821	4	9.0954	10.4645	8.86419	9.57743	7.92481	8.17991
CTLA4	3.70044	6.71425	2.58496	4.52356	7.07682	5.83289	1	3.32193	6.22882	4.32193	7.88874	5.78136	4.24793	5.04439	6.04439	4.16993	7.17991	1.58496	6.04439	3.58496	8.17493	9.06609	3	7.42626	2.58496	6.10852	2.32193	5.2854	8.2854	7.54689	2.80735	6.59991	5.42626	3.45943	5.78136	7.14975	5.61471	3.90689	4.75489	5.08746	4.08746	5.04439	2.58496	8.74483	8.98584	7.67948	7.67948	7.33985	6.84549
SLAMF7	9.0954	7.60733	5.2854	7.17991	6.53916	7.09803	3.16993	6.20945	7.36632	7.49185	9.70908	8.04439	6.02237	7.04439	7.53916	5	10.599	4.45943	8.33092	6.02237	9.78136	11.719	7.35755	11.0721	6.52356	5.93074	6.39232	8.20945	13.0118	10.5641	4.24793	9.36851	5.97728	6.12928	8.21432	6.79442	8.70736	6.65821	8.02237	7.13955	5.75489	7.18982	5.83289	9.79116	9.40088	8.2854	9.88111	8.79766	8.54303
VTCN1	4.9542	8.79442	2.58496	7.70736	6.75489	8.94251	4.80735	1.58496	6.59991	3.16993	10.1948	3.58496	3.45943	7.12928	7.70044	4.80735	1.58496	0	11.06	4.80735	3.16993	7.93664	10.4533	10.0458	2.32193	1	2.32193	12.3081	6.16993	5.04439	2	0	4.75489	6.93074	3.90689	9.51767	12.5672	7.62936	7.59246	6.84549	1.58496	4.58496	6.33985	6.45943	8.81378	11.2131	8.00562	9.98442	9.76984
ARG1	3.45943	3	4.85798	3.32193	2.32193	3.32193	3	3.90689	2.32193	2.32193	2.58496	3.70044	2.80735	2.80735	4	3.16993	2.58496	2.58496	2.32193	3	3.90689	3.58496	2.80735	3.70044	4.24793	3.80735	4.75489	2.58496	3.16993	3.32193	0	4.08746	2.80735	2.80735	3.45943	3.32193	3	2.58496	3.32193	2.80735	4.52356	3	4.90689	4.08746	2.32193	2	2.32193	3.70044	2.58496
VEGFA	14.4366	14.2153	15.5587	15.0731	11.117	15.2437	15.4191	15.0568	13.3368	15.8256	14.7697	15.0818	14.271	13.8115	14.9862	14.5951	15.3927	13.9017	12.6083	15.8148	14.4799	13.8097	13.9105	8.56605	15.2605	14.9304	15.8756	12.294	13.1092	14.495	13.2527	13.8536	14.5474	14.2395	14.8939	13.1244	12.9938	13.5814	12.9638	14.3481	15.9294	13.8875	15.4337	14.1045	13.2567	12.5594	11.964	13.974	15.0162
VEGFB	12.3775	12.7157	13.0116	11.6742	12.6522	12.2426	12.2723	11.9177	12.5421	12.605	11.9694	12.164	12.6928	12.3611	12.4205	11.5245	11.6234	11.2003	12.8425	11.3971	12.1765	11.7056	11.3799	12.4775	12.5355	12.3537	12.5772	12.1003	11.6613	11.7711	12.4491	11.0855	12.0192	11.3826	11.5788	12.1904	12.2006	12.2612	11.8792	12.3723	12.8443	11.7752	11.5122	11.6307	12.0904	12.3146	12.1932	12.0795	13.0686
IL13	0	1	1.58496	0	1	1	1	1	2	2	0	1	0	1	1	0	0	0	0	2	0	2	1	0	0	1	0	0	0	1	0	1	0	0	1	1	0	0	0	1	1	1	0	3.45943	2	0	2.80735	0	1.58496
IL4	2	2.32193	3.70044	1	2.32193	4.08746	2.32193	2.32193	3	1	2.80735	2.58496	3	1	3	1	2.32193	2.32193	1	2	3.32193	3	1	2.80735	2.32193	1.58496	2.58496	1	1.58496	2.32193	2	2.58496	1.58496	2.58496	4.24793	2.80735	1.58496	2.58496	1.58496	2	2.80735	2.80735	2.58496	3.58496	2	1.58496	3	2.32193	3.58496
IL12A	3	3.70044	1.58496	3	1	4.70044	6.04439	2.80735	4.08746	5.20945	4.85798	4.39232	3	3.16993	4	2.32193	4.52356	2.58496	2.58496	3	5.16993	4.16993	2.32193	0	1.58496	3.45943	3.45943	3	5.08746	4.32193	2.80735	3.70044	2.32193	2	4.16993	2.58496	2.32193	2.58496	4.32193	2.58496	3.70044	2.58496	3.90689	3.58496	2.32193	3.16993	3.70044	4.16993	4.39232
EDNRB	11.5994	10.2784	9.70217	11.4757	6.24793	11.1737	10.9723	12.2952	10.7524	11.4083	11.3044	10.8963	11.9873	11.0928	12.2192	13.3231	12.4931	10.7524	9.29232	12.1244	12.6904	10.314	10.9986	5.61471	11.5152	11.3658	11.5299	8	9.77149	11.381	11.1668	10.4491	11.1561	11.1497	11.7091	10.6733	9.99718	9.35975	9.66888	11.2015	13.178	12.6421	13.0257	12.2432	10.8933	9.19229	7.99435	11.1131	11.2958
KIR2DL1	1.58496	0	2.58496	0	0	1	0	1	4	1	2	0	1	1	1	0	3.32193	1.58496	0	2.32193	1	3.80735	0	1	1	0	1.58496	0	1	1.58496	0	1.58496	1	0	2	0	0	0	1	0	2.32193	2.32193	0	3.45943	4.64386	1.58496	1.58496	2.58496	0
KIR2DL3	1	0	0	1	0	1	0	1.58496	2.32193	3	2.80735	2	1	0	1	0	3.45943	1.58496	2.32193	2	2.32193	3	0	0	1	1	2	0	3.16993	1.58496	0	1	2.58496	0	1.58496	1	0	0	0	0	2	2.80735	0	4.24793	5.93074	2.32193	0	2.32193	2.58496
ADORA2A	3.16993	2	2.58496	2.58496	1	3	3.80735	1	3.80735	2.80735	3	2.80735	2	2.32193	3.58496	3.16993	3.45943	3.16993	1.58496	3.32193	4.08746	4.75489	1.58496	0	3.45943	3.80735	3.45943	0	4.9542	2.80735	3	3.32193	2	1.58496	3.16993	2.80735	2.32193	2.32193	1.58496	3.32193	4	2.58496	1.58496	3.58496	3.45943	2.58496	0	2	4.85798
CD276	11.9883	12.3115	11.66	12.8982	11.9776	11.9851	11.8807	12.4194	12.4785	11.6198	13.0843	12.8457	12.0154	12.2088	12.2903	12.2321	11.6452	12.6499	12.8556	12.702	12.7471	12.4497	12.2312	11.9159	11.0715	11.1415	11.8765	12.7249	12.292	12.0244	12.0028	12.6387	11.8982	12.2429	12.1463	12.0947	12.5899	12.0351	12.6616	12.5729	12.1693	11.9462	11.1466	12.3542	12.5805	13.2279	12.5073	12.3666	13.0756
ITGB2	12.1507	12.1611	8.88264	11.224	11.4497	12.1389	9.55459	11.3326	11.6087	11.2935	12.9613	11.0133	10.1699	11.6339	12.0918	10.3421	12.9968	10.0593	12.912	10.3253	13.4312	13.4372	11.8933	11.5353	10.2866	9.72792	9.98584	12.5336	14.178	12.0269	8.45943	12.2095	10.3208	11.4522	12.1618	12.3332	13.2771	10.8329	12.3239	11.7237	10.098	11.6411	10.1923	12.9431	12.7175	13.4517	12.8872	12.7408	13.049
ICAM1	11.4645	13.5671	11.6271	13.7575	10.9218	12.8847	8.78136	11.3214	12.9291	9.58871	13.0142	12.848	12.571	12.6535	12.0738	12.7084	12.3742	12.5615	13.8839	13.3853	13.5766	13.7046	13.5645	9.80735	10.9687	11.3696	12.5625	13.19	13.676	11.6179	10.3966	14.7258	12.4378	13.3055	13.1261	13.6982	12.6328	12.2506	13.1008	13.1596	11.1561	13.1167	11.6546	14.181	14.0951	12.8547	12.1614	13.6959	13.6833
IL2RA	6.30378	7.05528	3.90689	7.8392	7.03342	5.97728	5.12928	4.39232	7.06609	6.20945	8.15987	6.16993	5	6.44294	7.15987	6.72792	6.87036	6.94251	7.7879	6.76818	8.76487	8.8392	8.33985	5.90689	6.26679	5.72792	5.78136	7.45943	7.87652	7.82018	5.12928	7.85798	6.42626	5.9542	7.18982	7.83289	6.93074	7.33985	8.02237	6.45943	5.80735	6.65821	5.72792	8.78463	9.16742	8.24793	7.73471	7.48382	8.89482
CD80	4.85798	5.20945	4.45943	4.85798	2.58496	4.16993	4.64386	3.58496	5.49185	3.45943	7.10852	4.52356	3.80735	4.80735	4.39232	4.16993	5.93074	4.08746	5.88264	4.9542	5.83289	7.50779	5.32193	5.58496	4.16993	3.16993	2.32193	5	6.74147	5.58496	3.32193	4.80735	4.32193	4.45943	5	5.9542	4.52356	4.80735	5.85798	4.64386	3	4.70044	4.39232	6.33985	7.57743	7.16993	7.52356	6.24793	6.52356
CD28	5.08746	6.82018	0	6.35755	5.88264	5.04439	4.32193	4.16993	5.67243	5.24793	8.03892	5.78136	4.80735	5.72792	5.78136	4.39232	7.04439	3.16993	6.32193	5	7.02237	9.55459	4.39232	5.2854	4.9542	4.85798	5.16993	5.67243	8.62205	8.63662	2.80735	6.67243	4.64386	4.80735	6.20945	6.30378	6.83289	4.9542	6.12928	5.83289	4.16993	5.88264	3.80735	7.96578	8.74147	7.18982	7.55459	6.55459	7.03342
ICOS	3.16993	5.58496	2.58496	3.70044	4.75489	4.45943	2.58496	3.80735	5.83289	4.32193	7.26679	5.24793	5.04439	4.24793	5.42626	3.16993	6.16993	1	4.45943	4.08746	7.06609	8.36194	3.58496	4.08746	3.16993	4.24793	3	4.70044	7.91289	7.33985	1	6.71425	3.32193	3.58496	4.85798	6.10852	4.75489	1.58496	4.52356	5.42626	3.32193	4.16993	1	8.0607	8.26209	6.6865	7.01123	6.32193	6.08746
CD40	12.2641	12.6911	11.1898	12.0795	10.5048	11.0196	7.67948	11.9091	12.0314	9.11114	12.2845	12.8388	10.1072	11.1991	11.4833	10.8122	11.7582	11.0954	12.5314	12.4391	12.2574	11.9469	9.7879	9.7211	11.5901	11.1472	11.0035	9.99577	12.4393	11.4003	9.33985	12.962	11.3242	10.9241	12.3326	11.4351	10.0485	11.5594	12.1815	11.899	11.0375	11.3647	11.6225	12.0641	12.041	11.4803	12.4836	11.9065	11.9901
ENTPD1	15.3951	13.3838	14.0291	15.3666	12.5689	14.6612	10.8057	13.4506	14.5862	12.3707	14.4386	13.7132	15.7029	14.1198	13.8216	15.3542	14.0303	12.6771	12.791	15.3229	13.5033	13.7415	14.4004	11.2186	14.5937	14.5141	14.4006	13.5941	13.0626	11.7087	13.6898	14.4533	14.8074	14.7077	14.4	13.5498	13.0121	14.6473	14.1066	14.115	15.3573	13.0593	14.2422	14.547	13.0212	13.8025	11.9399	13.8115	14.1328
CD27	10.014	7.47573	9.01959	6.9542	7.65105	7.17991	5.72792	5.9542	7.37504	11.2527	9.25503	7.93074	5.72792	6.74147	7.85175	7.39232	9.99718	6.26679	7.56986	8.81698	9.44708	10.4491	5.12928	11.0279	9.39232	10.268	9.90087	6.67243	10.6839	11.7215	9.35315	8.87036	5.78136	6.45943	8.84235	7.5157	7.88874	5.04439	7.53138	7.16993	10.585	8.11374	9.80574	9.78627	8.51964	8.15987	9.36632	7.64386	8.72792
TNFRSF4	7.70736	7.74819	8.17493	8.18982	8.81698	7	8.72451	7.7879	7.82018	7.80735	8.83605	8.86109	7.25739	6.79442	7.64386	7.20945	8.44294	7.24793	8.50383	8.46352	9.09011	7.2384	5.04439	9.16742	6.94251	7.73471	8.69349	6.04439	7.97154	6.50779	8.92778	6.80735	5.42626	5.83289	6.76818	6.97728	6.26679	5.90689	6.45943	7.22882	9.07414	8.224	5.88264	8.12928	9.02514	8.224	8.74483	6.58496	7.93664
TLR4	9.83763	8.53916	6.9542	9.88111	6.64386	8.88264	10.668	9.40301	8.85487	8.91289	9.26209	8.87958	9.33985	8.15987	9.46557	9.28771	9.3443	8.57743	8.0607	9.93664	9.91737	10.8186	9.224	6.89482	9.41574	7.49185	9.76487	8.89785	10.3945	10.3707	6.9542	9.35755	8.74147	8.81378	9.41363	8.7211	9.19476	8.98014	9.30606	8.73809	9.1267	8.92778	8.43463	9.69523	8.8392	9.83289	8.50779	9.46148	10.4798
GZMA	6.42626	6.78136	3.90689	5.93074	6.10852	7.06609	3.80735	6.26679	7.93074	6.18982	8.50779	7.79442	6.74147	6.82018	7.5157	4.32193	8.40514	4.80735	7.43463	5.2854	9.35755	9.98584	4.45943	9.00843	5.83289	5.75489	6.08746	5.12928	10.6284	9.03892	4.64386	8.89178	6.06609	5.58496	6.47573	6.9542	6.42626	5.49185	7.01123	7.58496	5.2854	6.53916	5.2854	9.35755	7.48382	8.73809	8.35755	8.11374	7.65821
CCL5	8.41785	9.40939	6.49185	8.21432	8.45943	9.30834	6.67243	8.59619	10.0593	8.66534	11.3134	10.0782	9.37069	8.8857	10.128	7.14975	10.9159	7.16993	9.97154	7.88264	12.0386	12.2983	7.94837	12.4891	9.04985	7.18982	8.23362	7.57743	12.9296	13.0283	7.83289	11.3647	8.8392	8.18982	9.84549	9.55459	9.15482	7.5157	9.59432	9.75322	7.76818	8.81057	8.02791	12.1904	11.6573	11.2107	10.599	10.8074	10.3376
PRF1	7.88874	7.31288	4.64386	7.44294	6.37504	7.10852	4.24793	6.96578	7.57743	7.18982	8.99152	7.43463	7.62936	7.14975	8.15482	5.78136	8.9542	5.67243	7.71425	6.85798	8.98299	9.77149	5.88264	9.14975	7.53138	6.71425	8.17493	6.12928	10.4157	8.93074	6.40939	9.09011	6.6865	5.85798	7.86419	8.03342	7.41785	6.24793	7.70044	7.61471	7.69349	7.87652	7.17991	9.45533	9.48382	8.0607	7.44294	8.48382	8.73132
TNFRSF9	5.83289	6.55459	3.58496	5	5.52356	5.88264	3	4.64386	6.72792	5.72792	8.49185	6.37504	2.32193	5.72792	4.85798	4.08746	7.62936	2.80735	7.16993	4	7.90087	8.79766	4.58496	6.22882	3.16993	6.08746	3.58496	6.20945	9.18982	7.73471	1.58496	7.08746	2.80735	4.90689	5.58496	7.64386	6.75489	2.58496	5.12928	5.52356	3.58496	6.18982	3.70044	8.56986	8.59619	7.08746	7.82018	7	6.53916
CXCL10	7.03342	7.97154	4.16993	6.45943	6.55459	5.9542	5.32193	7.71425	8.60363	7.60733	10.0728	8.46352	8.83289	6.88264	6.71425	4.32193	9.9542	5.20945	7.30378	5.61471	10.6457	11.5088	6.10852	8.93074	6.30378	7.40939	7.11894	4.24793	11.6142	10.0566	4.32193	9.69697	5.90689	5.08746	8.91886	8.65105	7.49185	7.31288	8.25267	6.2854	6.26679	8.09803	4.32193	10.021	9.93074	9.22641	7.34873	9.72281	8.49185
CXCL9	8.56605	7.85175	6.22882	7.88874	5.80735	7.27612	6	9.40939	11.4131	9.0954	11.883	10.3343	7.31288	8.72451	9.9542	7.56224	12.0386	5.24793	9.224	7.89482	13.4067	14.238	8.26209	9.23122	7.06609	9.19967	9.29921	6.33985	14.3744	12.3515	6.20945	12.349	7.25739	6.71425	10.6564	10.7822	8.82018	6.61471	7.94837	7	7.59991	8.81698	7.03342	13.6259	12.9456	10.218	9.75489	12.5505	11.5314
HMGB1	14.1356	14.1638	13.7603	13.9797	12.9507	13.7777	13.6263	14.1713	13.8613	12.7339	13.599	13.8134	14.2833	13.7705	13.6998	13.7761	13.508	13.6098	13.571	14.1876	13.7875	13.811	13.6868	11.4783	13.7723	13.6421	13.4263	13.3493	13.2699	13.3016	13.9374	14.133	13.7474	13.6208	13.89	13.6418	13.0898	13.8935	14.0259	14.0455	13.7542	13.6958	13.7685	13.8972	13.9832	13.6994	13.6506	13.9866	13.7279
IFNA1	1.58496	2	0	1	0	1	0	2	2	1	2.80735	2	1	2	1.58496	3	0	1.58496	0	0	2	1	1	0	1	0	1	0	2	2	0	0	1	0	3.45943	2.32193	0	3	3.45943	0	0	4.45943	0	4.52356	1	2.58496	4.58496	1	1.58496
IFNA2	0	0	0	0	0	0	0	0	0	0	0	0	0	0	0	0	0	0	0	0	0	0	0	0	0	0	0	0	0	0	0	0	0	0	0	0	0	0	0	0	0	0	0	0	0	0	0	0	0
TNFRSF18	5.16993	7.30378	4.58496	6.04439	8.36632	6.12928	2.32193	5.75489	6.75489	5.80735	8.16491	6.40939	5.12928	6.47573	6.30378	7.30378	7.77479	6.20945	8.26679	5.83289	8.8857	7.14975	3.70044	10.4808	2.58496	6.61471	5.52356	5.78136	8.90689	6.93074	5.2854	7.72792	5.52356	5.9542	6	7.40088	6.59991	5.9542	7.8009	7.55459	4.75489	7.02237	4.52356	8.5157	8.55842	8.00562	9.15228	6.82018	7.01123
IL2	0	1	1	1	0	1	0	1	0	0	1.58496	0	1	0	1	0	2	0	0	0	1	3.45943	0	0	0	1	0	0	2.80735	3.16993	0	2	2	0	1	1	1	0	0	1	0	0	0	2.58496	1	1.58496	1.58496	1	0
SELP	9.01123	8.29462	5.72792	11.0355	8.60733	10.7039	6.32193	8.64386	9.28309	7.8009	10.7895	8.32193	8.60733	8.03342	8.85487	8.52748	9.01959	5.04439	8.81057	10.1396	8.37938	10.5546	11.0091	8.74147	9.2384	4.45943	7.76818	7.90689	11.3055	12.462	6.02237	9.72622	8.63662	8.59619	7.96	9.0954	10.1072	9.25267	10.1111	8.04985	4.16993	9.33985	8.15482	9.52943	7.67948	10.2167	9.20701	9.17991	11.5483
CX3CL1	12.8521	12.9975	12.3696	14.2986	12.4805	13.128	9.53138	12.391	13.2787	12.9567	13.8821	13.4252	11.7846	12.7873	12.7738	12.1504	12.2192	11.4429	13.0914	13.2892	12.88	13.1311	13.4188	12.3559	12.6911	11.4727	12.3075	13.5975	13.2081	12.7362	11.0042	14.0276	12.0977	12.8343	12.2339	12.7532	13.5915	13.0238	13.2537	13.0522	12.2122	12.2249	12.236	12.453	12.9945	13.5059	13.4442	13.0629	14.2134
TNFSF4	5.88264	7.06609	6.06609	7.31288	5.42626	8.01681	6.30378	6.20945	8.10852	5.24793	9.26679	7.8392	5.52356	6.49185	6.45943	6.64386	6.76818	6.78136	7.63662	6.49185	8.7879	8.16993	8.40088	4.9542	5.90689	5.72792	6.10852	7.44294	8.31741	9.24079	7.03342	7.96	5.88264	6.62936	6.72792	7.94251	7.09803	6.33985	8.15482	7.07682	5	6.22882	5.80735	8.44294	9.25974	8.14975	7.27612	7.5157	8.50779
TNFRSF14	11.3095	9.66	11.0566	11.0189	10.769	12.5871	11.3021	9.73302	12.1608	11.8967	11.567	10.7599	10.9484	11.5372	11.3482	10.2046	11.9495	10.9447	10.0196	11.2125	12.1908	12.2297	10.7887	12.1693	12.1186	12.0509	11.0042	9.8857	12.1975	11.5469	9.55651	12.3351	8.13955	10.9121	11.1706	11.5103	11.605	11.0681	11.2697	12.1852	12.8198	10.8657	11.6618	11.9005	12.0498	11.2282	11.0238	12.1855	10.5127
CD70	4.9542	6.47573	1	8.82972	7.59991	8.29002	1.58496	2.58496	6.87036	2.32193	10.0888	6.37504	3	5.39232	7.73471	2	5.85798	10.3038	7.01123	0	6.83289	6.53916	6.04439	7.67243	1.58496	4.16993	2	10.014	7.19967	4.39232	2.32193	4.75489	6.94251	3.32193	3.16993	5.9542	8.57365	0	7.53916	4.85798	4.75489	5.04439	3.90689	7.16993	6.6865	9.68299	6.53916	5.32193	10.2408
IFNG	2	2.58496	0	1	2.32193	2.32193	0	1.58496	4.08746	2.58496	4.9542	4.16993	3.16993	1	3.70044	0	5.04439	2	1.58496	1	5.32193	6.75489	0	3.80735	3.45943	3	2	0	6.67243	4.08746	1	4.70044	1	2	4.16993	4.70044	1.58496	2	2	2.32193	2.32193	1.58496	1.58496	6.74147	4.32193	3.90689	3.45943	5.67243	3.45943
CD40LG	3.58496	5.24793	2.58496	4.80735	4.32193	4.85798	1	4.08746	4.52356	4.24793	6.58496	3.32193	3.58496	4.52356	4.45943	3	5.9542	1.58496	3.58496	3.32193	5.58496	8.83289	4.08746	4.45943	4.45943	5.78136	4.39232	3	7.98868	7.91886	1.58496	5.42626	4.32193	4.45943	4.64386	4.16993	4.24793	2.58496	5.04439	3.32193	2.58496	4.24793	2.58496	6.08746	5.39232	5.55459	6.83289	5.08746	4.80735
TNF	4.08746	4.90689	0	3.70044	2.32193	4.52356	4.08746	3.45943	5.12928	6.2854	7.24793	3.16993	3.16993	4.85798	5.58496	1.58496	5.2854	1	3.80735	3.16993	4.64386	6.71425	1.58496	0	5.08746	2.32193	3.16993	3	5.88264	4.32193	2.32193	3.32193	3.45943	3.90689	4.08746	5.08746	3.32193	2.80735	5.12928	5.93074	3.70044	5.88264	4.24793	6.88264	6.26679	5.85798	7.17991	5.97728	4.70044
IL1B	7.04439	8.67243	6.78136	6.82018	5.52356	5.83289	7	7.80735	7.74147	7.45121	8.24317	7.52356	8.05528	5.97728	6.24793	4.45943	7.90087	2.58496	6.61471	6.70044	5.67243	9.14211	4.45943	5.04439	7.98868	5.58496	4.45943	7.14975	8.60363	8.57365	4	3.90689	4.45943	6.87036	6.91886	7.8009	6.61471	5.16993	6.37504	6.78136	5.45943	6.62936	5.83289	5.20945	6.85798	8.65105	8.12412	8.02237	6.55459
BTN3A1	10.4788	11.2627	9.19722	10.255	8.98014	10.3072	9.64205	10.6874	10.7822	10.1662	10.973	10.8202	10	10.5177	10.4959	9.97154	10.8541	9.97298	10.5018	10.2877	11.3663	12.1517	10.8603	9.47371	10.1408	9.49985	10.3587	10.2348	12.0011	10.7912	8.46352	12.0987	10.5167	10.4126	10.8297	10.944	9.92184	10.3443	10.3934	10.9016	10.4242	10.4553	9.89178	12.6069	12.0751	10.4471	10.0056	11.2639	10.6874
BTN3A2	10.8486	11.6211	10.0293	9.91588	10.268	10.6636	9.43463	11.5245	11.5289	10.2228	11.7891	10.7004	9.78463	11.3343	11.0539	10.5897	11.3163	9.25503	12.4131	10.774	12.2294	12.8523	11.4099	12.1186	10.5382	9.40727	11.1248	11.0231	12.7311	11.8254	9.35535	12.7476	11.1013	10.851	10.5206	11.5122	10.7756	10.4727	10.6653	12.0654	10.7731	10.9181	10.352	13.2751	12.5073	11.218	10.5324	11.9705	11.4362
ICOSLG	6.16993	6.22882	4.85798	3.70044	6.47573	6.82018	3.90689	2	4.70044	4	4.64386	4.85798	7.49985	6.08746	7.40088	6	7.18982	5.08746	7.01123	8.50779	6.56986	6.98868	6.50779	6.42626	4	4.80735	7.41785	4.45943	4.39232	5.75489	6.44294	7.34873	6.08746	3.32193	4.08746	5.93074	6.80735	5.85798	7.52356	7.2854	4.16993	5.39232	6.61471	5.52356	3.90689	6.26679	6.08746	5.45943	7.30378
IL1A	5.90689	2.80735	1	4.45943	2	5.20945	1	3.45943	4.24793	2.32193	6.42626	3	2	2.80735	4.16993	1	3.70044	1.58496	2	2.80735	2.80735	4.08746	2.58496	3.32193	3.16993	2.32193	1.58496	3.70044	4.08746	4.80735	2	2	3.45943	3.16993	2.32193	4.39232	4.45943	4.24793	4.90689	3	1	3.32193	2.58496	4.70044	2.80735	4.90689	5.67243	2.80735	5.55459
TNFSF9	5.2854	6.62936	3.45943	9.02514	6.61471	8.71425	2.32193	3.45943	7.05528	5.24793	9.36413	6.53916	5.45943	6.06609	7.9542	4.32193	4.70044	10.1997	7.58496	4.80735	6.40939	6.42626	6.78136	7.78136	2.32193	1.58496	2	9.59059	6.42626	5.75489	2.32193	5.75489	5.58496	4.85798	3.70044	6.49185	8.19967	6.10852	8.75489	5.80735	4.45943	5.67243	3.90689	7.62936	7.45943	8.6865	5.45943	6.45943	10.2167
THEMIS2	11.3554	11.7964	8.81378	11.9024	11.3625	11.8944	10.8963	11.8607	11.7104	10.207	12.099	12.365	11.4078	11.7121	10.865	11.5083	11.5999	10.446	12.6101	12.0485	12.014	11.5892	12.0522	10.4242	11.0021	8.88264	10.623	12.3426	11.8903	11.3718	7.60733	11.576	11.9498	11.5517	12.1193	11.5994	12.2294	10.8065	11.5459	12.0206	10.4553	10.9951	10.7168	11.6698	12.4924	11.6271	12.0808	11.8622	12.5682
[truncated: 519 more columns]

## Sheet: tumor
Tag	THEMIS2	THEMIS2Exp_group	CD274	PDCD1	CTLA4	LAG3	CD80	CD28	CD40	CD27	CD70		IDO1	BTLA		TGFB1	HAVCR2	IL10	TIGIT	SLAMF7	VTCN1	ARG1	VEGFA	VEGFB	IL13	IL4	IL12A	EDNRB	KIR2DL1	KIR2DL3	ADORA2A	CD276	ITGB2	ICAM1	IL2RA	ICOS	ENTPD1	TNFRSF4	TLR4	GZMA	CCL5	PRF1	TNFRSF9	CXCL10	CXCL9	HMGB1	IFNA1	IFNA2	TNFRSF18
TCGA-BJ-A2N8-01	11.3554	High	7.91886	6.55459	3.70044	5.61471	4.85798	5.08746	12.2641	10.014	4.9542		6.02237	3.16993		11.9643	9.62388	4.9542	5.45943	9.0954	4.9542	3.45943	14.4366	12.3775	0	2	3	11.5994	1.58496	1	3.16993	11.9883	12.1507	11.4645	6.30378	3.16993	15.3951	7.70736	9.83763	6.42626	8.41785	7.88874	5.83289	7.03342	8.56605	14.1356	1.58496	0	5.16993
TCGA-DJ-A3V7-01	11.7964	High	11.1453	6	6.71425	7.50779	5.20945	6.82018	12.6911	7.47573	6.47573		7.31288	4.16993		11.9975	8.98868	3.90689	7.42626	7.60733	8.79442	3	14.2153	12.7157	1	2.32193	3.70044	10.2784	0	0	2	12.3115	12.1611	13.5671	7.05528	5.58496	13.3838	7.74819	8.53916	6.78136	9.40939	7.31288	6.55459	7.97154	7.85175	14.1638	2	0	7.30378
TCGA-EM-A2CN-01	8.81378	Low	6.87036	6.33985	2.58496	4.39232	4.45943	0	11.1898	9.01959	1		2.58496	3.45943		11.6027	5.80735	0	2.32193	5.2854	2.58496	4.85798	15.5587	13.0116	1.58496	3.70044	1.58496	9.70217	2.58496	0	2.58496	11.66	8.88264	11.6271	3.90689	2.58496	14.0291	8.17493	6.9542	3.90689	6.49185	4.64386	3.58496	4.16993	6.22882	13.7603	0	0	4.58496
TCGA-ET-A3BU-01	11.9024	High	9.40939	5.12928	4.52356	5.08746	4.85798	6.35755	12.0795	6.9542	8.82972		7.33985	4.16993		12.5854	8.67243	3.80735	5.88264	7.17991	7.70736	3.32193	15.0731	11.6742	0	1	3	11.4757	0	1	2.58496	12.8982	11.224	13.7575	7.8392	3.70044	15.3666	8.18982	9.88111	5.93074	8.21432	7.44294	5	6.45943	7.88874	13.9797	1	0	6.04439
TCGA-DE-A4MA-01	11.3625	High	7.90689	5.85798	7.07682	7.13955	2.58496	5.88264	10.5048	7.65105	7.59991		6.12928	4.85798		11.6904	7.87036	1	6.79442	6.53916	6.75489	2.32193	11.117	12.6522	1	2.32193	1	6.24793	0	0	1	11.9776	11.4497	10.9218	7.03342	4.75489	12.5689	8.81698	6.64386	6.10852	8.45943	6.37504	5.52356	6.55459	5.80735	12.9507	0	0	8.36632
TCGA-EL-A3ZT-01	11.8944	High	8.68299	6.14975	5.83289	6.26679	4.16993	5.04439	11.0196	7.17991	8.29002		4.90689	4.45943		12.4102	8.12928	2.32193	6.53916	7.09803	8.94251	3.32193	15.2437	12.2426	1	4.08746	4.70044	11.1737	1	1	3	11.9851	12.1389	12.8847	5.97728	4.45943	14.6612	7	8.88264	7.06609	9.30834	7.10852	5.88264	5.9542	7.27612	13.7777	1	0	6.12928
TCGA-DE-A4M9-01	10.8963	High	6.18982	3.70044	1	6.61471	4.64386	4.32193	7.67948	5.72792	1.58496		9.40301	2.80735		12.0365	7.02237	3	2.32193	3.16993	4.80735	3	15.4191	12.2723	1	2.32193	6.04439	10.9723	0	0	3.80735	11.8807	9.55459	8.78136	5.12928	2.58496	10.8057	8.72451	10.668	3.80735	6.67243	4.24793	3	5.32193	6	13.6263	0	0	2.32193
TCGA-DJ-A3UR-01	11.8607	High	8.73132	3.58496	3.32193	5.45943	3.58496	4.16993	11.9091	5.9542	2.58496		6.53916	3		12.5734	8.79116	1.58496	5.16993	6.20945	1.58496	3.90689	15.0568	11.9177	1	2.32193	2.80735	12.2952	1	1.58496	1	12.4194	11.3326	11.3214	4.39232	3.80735	13.4506	7.7879	9.40301	6.26679	8.59619	6.96578	4.64386	7.71425	9.40939	14.1713	2	0	5.75489
TCGA-DJ-A3V0-01	11.7104	High	8.93958	6.58496	6.22882	7.40088	5.49185	5.67243	12.0314	7.37504	6.87036		8.10329	4.39232		12.2935	8.83289	5	7.72792	7.36632	6.59991	2.32193	13.3368	12.5421	2	3	4.08746	10.7524	4	2.32193	3.80735	12.4785	11.6087	12.9291	7.06609	5.83289	14.5862	7.82018	8.85487	7.93074	10.0593	7.57743	6.72792	8.60363	11.4131	13.8613	2	0	6.75489
TCGA-FY-A4B0-01	10.207	Low	8.43879	6.16993	4.32193	6.33985	3.45943	5.24793	9.11114	11.2527	2.32193		7.40939	2.80735		12.0795	8.82337	4.70044	5.58496	7.49185	3.16993	2.32193	15.8256	12.605	2	1	5.20945	11.4083	1	3	2.80735	11.6198	11.2935	9.58871	6.20945	4.32193	12.3707	7.80735	8.91289	6.18982	8.66534	7.18982	5.72792	7.60733	9.0954	12.7339	1	0	5.80735
TCGA-DJ-A4V5-01	12.099	High	9.56605	8.37069	7.88874	8.31741	7.10852	8.03892	12.2845	9.25503	10.0888		9.31288	7.52356		12.563	9.73978	5.24793	8.97728	9.70908	10.1948	2.58496	14.7697	11.9694	0	2.80735	4.85798	11.3044	2	2.80735	3	13.0843	12.9613	13.0142	8.15987	7.26679	14.4386	8.83605	9.26209	8.50779	11.3134	8.99152	8.49185	10.0728	11.883	13.599	2.80735	0	8.16491
TCGA-EL-A3TB-01	12.365	High	9.07146	7	5.78136	7.03342	4.52356	5.78136	12.8388	7.93074	6.37504		7.98868	4.08746		12.2348	8.46761	2	7.21917	8.04439	3.58496	3.70044	15.0818	12.164	1	2.58496	4.39232	10.8963	0	2	2.80735	12.8457	11.0133	12.848	6.16993	5.24793	13.7132	8.86109	8.87958	7.79442	10.0782	7.43463	6.37504	8.46352	10.3343	13.8134	2	0	6.40939
TCGA-EL-A3ZG-01	11.4078	High	9.7364	4.70044	4.24793	6.42626	3.80735	4.80735	10.1072	5.72792	3		5.42626	3.45943		11.7232	7.18982	3	5.93074	6.02237	3.45943	2.80735	14.271	12.6928	0	3	3	11.9873	1	1	2	12.0154	10.1699	12.571	5	5.04439	15.7029	7.25739	9.33985	6.74147	9.37069	7.62936	2.32193	8.83289	7.31288	14.2833	1	0	5.12928
TCGA-E3-A3E3-01	11.7121	High	9.37287	5.32193	5.04439	5.80735	4.80735	5.72792	11.1991	6.74147	5.39232		6.88264	4.24793		11.7258	8.42206	2.58496	6.85798	7.04439	7.12928	2.80735	13.8115	12.3611	1	1	3.16993	11.0928	1	0	2.32193	12.2088	11.6339	12.6535	6.44294	4.24793	14.1198	6.79442	8.15987	6.82018	8.8857	7.14975	5.72792	6.88264	8.72451	13.7705	2	0	6.47573
TCGA-DJ-A4UQ-01	10.865	High	8.61102	6.76818	6.04439	6.32193	4.39232	5.78136	11.4833	7.85175	7.73471		6.40939	4.32193		12.7087	8.50383	3.45943	7.09803	7.53916	7.70044	4	14.9862	12.4205	1	3	4	12.2192	1	1	3.58496	12.2903	12.0918	12.0738	7.15987	5.42626	13.8216	7.64386	9.46557	7.5157	10.128	8.15482	4.85798	6.71425	9.9542	13.6998	1.58496	0	6.30378
TCGA-EM-A2CS-01	11.5083	High	7.97728	4.75489	4.16993	4.85798	4.16993	4.39232	10.8122	7.39232	2		5.67243	4.08746		12.5404	7.8009	2.80735	4.32193	5	4.80735	3.16993	14.5951	11.5245	0	1	2.32193	13.3231	0	0	3.16993	12.2321	10.3421	12.7084	6.72792	3.16993	15.3542	7.20945	9.28771	4.32193	7.14975	5.78136	4.08746	4.32193	7.56224	13.7761	3	0	7.30378
TCGA-EM-A4FV-01	11.5999	High	8.95128	7.99435	7.17991	8.30834	5.93074	7.04439	11.7582	9.99718	5.85798		9.0634	6.30378		11.9715	9.59246	4.70044	8.46761	10.599	1.58496	2.58496	15.3927	11.6234	0	2.32193	4.52356	12.4931	3.32193	3.45943	3.45943	11.6452	12.9968	12.3742	6.87036	6.16993	14.0303	8.44294	9.3443	8.40514	10.9159	8.9542	7.62936	9.9542	12.0386	13.508	0	0	7.77479
TCGA-DO-A1JZ-01	10.446	Low	7.16993	4.08746	1.58496	6	4.08746	3.16993	11.0954	6.26679	10.3038		2.32193	2.58496		12.5088	7.80735	2	3.80735	4.45943	0	2.58496	13.9017	11.2003	0	2.32193	2.58496	10.7524	1.58496	1.58496	3.16993	12.6499	10.0593	12.5615	6.94251	1	12.6771	7.24793	8.57743	4.80735	7.16993	5.67243	2.80735	5.20945	5.24793	13.6098	1.58496	0	6.20945
TCGA-EM-A3FM-01	12.6101	High	9.08481	6.12928	6.04439	7.62205	5.88264	6.32193	12.5314	7.56986	7.01123		6.30378	4.58496		13.0855	9.33092	2.58496	7.94251	8.33092	11.06	2.32193	12.6083	12.8425	0	1	2.58496	9.29232	0	2.32193	1.58496	12.8556	12.912	13.8839	7.7879	4.45943	12.791	8.50383	8.0607	7.43463	9.97154	7.71425	7.16993	7.30378	9.224	13.571	0	0	8.26679
TCGA-FK-A3SB-01	12.0485	High	9.14975	4.24793	3.58496	4.32193	4.9542	5	12.4391	8.81698	0		5.20945	2.80735		12.9259	7.93664	3.80735	4.85798	6.02237	4.80735	3	15.8148	11.3971	2	2	3	12.1244	2.32193	2	3.32193	12.702	10.3253	13.3853	6.76818	4.08746	15.3229	8.46352	9.93664	5.2854	7.88264	6.85798	4	5.61471	7.89482	14.1876	0	0	5.83289
TCGA-EL-A4JZ-01	12.014	High	9.47776	8.91289	8.17493	9.04166	5.83289	7.02237	12.2574	9.44708	6.83289		9.2503	6.78136		13.1553	10.5536	3.16993	8.77808	9.78136	3.16993	3.90689	14.4799	12.1765	0	3.32193	5.16993	12.6904	1	2.32193	4.08746	12.7471	13.4312	13.5766	8.76487	7.06609	13.5033	9.09011	9.91737	9.35755	12.0386	8.98299	7.90087	10.6457	13.4067	13.7875	2	0	8.8857
TCGA-BJ-A28X-01	11.5892	High	10.6393	8.97441	9.06609	9.39232	7.50779	9.55459	11.9469	10.4491	6.53916		10.5196	8.59991		12.1715	10.5641	6.04439	10.3848	11.719	7.93664	3.58496	13.8097	11.7056	2	3	4.16993	10.314	3.80735	3	4.75489	12.4497	13.4372	13.7046	8.8392	8.36194	13.7415	7.2384	10.8186	9.98584	12.2983	9.77149	8.79766	11.5088	14.238	13.811	1	0	7.14975
TCGA-EL-A3H4-01	12.0522	High	9.76155	3.16993	3	4.64386	5.32193	4.39232	9.7879	5.12928	6.04439		6.98868	3.32193		12.1636	8.40939	2.80735	5.12928	7.35755	10.4533	2.80735	13.9105	11.3799	1	1	2.32193	10.9986	0	0	1.58496	12.2312	11.8933	13.5645	8.33985	3.58496	14.4004	5.04439	9.224	4.45943	7.94837	5.88264	4.58496	6.10852	8.26209	13.6868	1	0	3.70044
TCGA-ET-A4KN-01	10.4242	Low	7.52356	8.46761	7.42626	10.6777	5.58496	5.2854	9.7211	11.0279	7.67243		7.96	5.90689		10.6312	8.74819	1	7.25739	11.0721	10.0458	3.70044	8.56605	12.4775	0	2.80735	0	5.61471	1	0	0	11.9159	11.5353	9.80735	5.90689	4.08746	11.2186	9.16742	6.89482	9.00843	12.4891	9.14975	6.22882	8.93074	9.23122	11.4783	0	0	10.4808
TCGA-BJ-A45G-01	11.0021	High	8.07682	6.24793	2.58496	5.67243	4.16993	4.9542	11.5901	9.39232	1.58496		4.45943	3.16993		12.3001	7.47573	3.80735	4.16993	6.52356	2.32193	4.24793	15.2605	12.5355	0	2.32193	1.58496	11.5152	1	1	3.45943	11.0715	10.2866	10.9687	6.26679	3.16993	14.5937	6.94251	9.41574	5.83289	9.04985	7.53138	3.16993	6.30378	7.06609	13.7723	1	0	2.58496
TCGA-BJ-A0Z2-01	8.88264	Low	6.04439	8.11894	6.10852	6.59991	3.16993	4.85798	11.1472	10.268	4.16993		6.53916	5.72792		12.4393	6.83289	0	6.59991	5.93074	1	3.80735	14.9304	12.3537	1	1.58496	3.45943	11.3658	0	1	3.80735	11.1415	9.72792	11.3696	5.72792	4.24793	14.5141	7.73471	7.49185	5.75489	7.18982	6.71425	6.08746	7.40939	9.19967	13.6421	0	0	6.61471
TCGA-ET-A25P-01	10.623	Low	7.31288	6.50779	2.32193	5	2.32193	5.16993	11.0035	9.90087	2		6.04439	3.80735		12.9476	6.75489	2	4.39232	6.39232	2.32193	4.75489	15.8756	12.5772	0	2.58496	3.45943	11.5299	1.58496	2	3.45943	11.8765	9.98584	12.5625	5.78136	3	14.4006	8.69349	9.76487	6.08746	8.23362	8.17493	3.58496	7.11894	9.29921	13.4263	1	0	5.52356
TCGA-ET-A25G-01	12.3426	High	9.46557	4.45943	5.2854	5.35755	5	5.67243	9.99577	6.67243	10.014		6.20945	3.70044		11.6569	8.14975	3	7.10852	8.20945	12.3081	2.58496	12.294	12.1003	0	1	3	8	0	0	0	12.7249	12.5336	13.19	7.45943	4.70044	13.5941	6.04439	8.89785	5.12928	7.57743	6.12928	6.20945	4.24793	6.33985	13.3493	0	0	5.78136
TCGA-BJ-A28Z-01	11.8903	High	10.3343	9.72792	8.2854	10.2761	6.74147	8.62205	12.4393	10.6839	7.19967		9.94691	8.21432		12.6775	10.8696	6.20945	9.99152	13.0118	6.16993	3.16993	13.1092	11.6613	0	1.58496	5.08746	9.77149	1	3.16993	4.9542	12.292	14.178	13.676	7.87652	7.91289	13.0626	7.97154	10.3945	10.6284	12.9296	10.4157	9.18982	11.6142	14.3744	13.2699	2	0	8.90689
TCGA-ET-A3DQ-01	11.3718	High	9.29002	9.09011	7.54689	8.50779	5.58496	8.63662	11.4003	11.7215	4.39232		9.25974	7.94251		11.7636	8.85798	4.90689	9.48583	10.5641	5.04439	3.32193	14.495	11.7711	1	2.32193	4.32193	11.381	1.58496	1.58496	2.80735	12.0244	12.0269	11.6179	7.82018	7.33985	11.7087	6.50779	10.3707	9.03892	13.0283	8.93074	7.73471	10.0566	12.3515	13.3016	2	0	6.93074
TCGA-EL-A4KI-01	7.60733	Low	5.12928	5.83289	2.80735	5.83289	3.32193	2.80735	9.33985	9.35315	2.32193		2.80735	2		12.8744	7.37504	1.58496	3.45943	4.24793	2	0	13.2527	12.4491	0	2	2.80735	11.1668	0	0	3	12.0028	8.45943	10.3966	5.12928	1	13.6898	8.92778	6.9542	4.64386	7.83289	6.40939	1.58496	4.32193	6.20945	13.9374	0	0	5.2854
TCGA-DJ-A2PR-01	11.576	High	9.85331	8.64024	6.59991	8	4.80735	6.67243	12.962	8.87036	4.75489		9.0954	7.14975		12.6018	9.11894	3.16993	8.34873	9.36851	0	4.08746	13.8536	11.0855	1	2.58496	3.70044	10.4491	1.58496	1	3.32193	12.6387	12.2095	14.7258	7.85798	6.71425	14.4533	6.80735	9.35755	8.89178	11.3647	9.09011	7.08746	9.69697	12.349	14.133	0	0	7.72792
TCGA-FY-A3RA-01	11.9498	High	10.3663	5.16993	5.42626	5.08746	4.32193	4.64386	11.3242	5.78136	6.94251		5	3.32193		11.5459	7.59246	3.16993	5.58496	5.97728	4.75489	2.80735	14.5474	12.0192	0	1.58496	2.32193	11.1561	1	2.58496	2	11.8982	10.3208	12.4378	6.42626	3.32193	14.8074	5.42626	8.74147	6.06609	8.8392	6.6865	2.80735	5.90689	7.25739	13.7474	1	0	5.52356
TCGA-DO-A1K0-01	11.5517	High	9.89482	4.70044	3.45943	4.90689	4.45943	4.80735	10.9241	6.45943	3.32193		4.45943	4.16993		11.8061	8.33539	3	5.52356	6.12928	6.93074	2.80735	14.2395	11.3826	0	2.58496	2	11.1497	0	0	1.58496	12.2429	11.4522	13.3055	5.9542	3.58496	14.7077	5.83289	8.81378	5.58496	8.18982	5.85798	4.90689	5.08746	6.71425	13.6208	0	0	5.9542
TCGA-DJ-A3UN-01	12.1193	High	8.73471	6.32193	5.78136	6.45943	5	6.20945	12.3326	8.84235	3.16993		7.25739	4.45943		12.5596	9.2384	3.16993	6.56986	8.21432	3.90689	3.45943	14.8939	11.5788	1	4.24793	4.16993	11.7091	2	1.58496	3.16993	12.1463	12.1618	13.1261	7.18982	4.85798	14.4	6.76818	9.41363	6.47573	9.84549	7.86419	5.58496	8.91886	10.6564	13.89	3.45943	0	6
TCGA-DJ-A3V6-01	11.5994	High	9.61102	6.87036	7.14975	6.93074	5.9542	6.30378	11.4351	7.5157	5.9542		7.53138	5.55459		11.7389	8.7039	3.58496	8.50779	6.79442	9.51767	3.32193	13.1244	12.1904	1	2.80735	2.58496	10.6733	0	1	2.80735	12.0947	12.3332	13.6982	7.83289	6.10852	13.5498	6.97728	8.7211	6.9542	9.55459	8.03342	7.64386	8.65105	10.7822	13.6418	2.32193	0	7.40088
TCGA-DJ-A1QO-01	12.2294	High	8.41785	5.61471	5.61471	6.84549	4.52356	6.83289	10.0485	7.88874	8.57365		6.96578	4		12.0375	9.95274	5.24793	7.06609	8.70736	12.5672	3	12.9938	12.2006	0	1.58496	2.32193	9.99718	0	0	2.32193	12.5899	13.2771	12.6328	6.93074	4.75489	13.0121	6.26679	9.19476	6.42626	9.15482	7.41785	6.75489	7.49185	8.82018	13.0898	0	0	6.59991
TCGA-J8-A3O1-01	10.8065	High	8.64024	2.32193	3.90689	4.85798	4.80735	4.9542	11.5594	5.04439	0		6.80735	2.80735		11.6366	8.61471	4	3.58496	6.65821	7.62936	2.58496	13.5814	12.2612	0	2.58496	2.58496	9.35975	0	0	2.32193	12.0351	10.8329	12.2506	7.33985	1.58496	14.6473	5.90689	8.98014	5.49185	7.5157	6.24793	2.58496	7.31288	6.61471	13.8935	3	0	5.9542
TCGA-DJ-A2PW-01	11.5459	High	10.014	6.62936	4.75489	7.91886	5.85798	6.12928	12.1815	7.53138	7.53916		9.07682	5.45943		12.2267	9.17493	4.24793	6.58496	8.02237	7.59246	3.32193	12.9638	11.8792	0	1.58496	4.32193	9.66888	1	0	1.58496	12.6616	12.3239	13.1008	8.02237	4.52356	14.1066	6.45943	9.30606	7.01123	9.59432	7.70044	5.12928	8.25267	7.94837	14.0259	3.45943	0	7.8009
TCGA-BJ-A0ZB-01	12.0206	High	9.84862	4.45943	5.08746	5.67243	4.64386	5.83289	11.899	7.16993	4.85798		5.49185	4.32193		12.1075	7.96578	1.58496	6.58496	7.13955	6.84549	2.80735	14.3481	12.3723	1	2	2.58496	11.2015	0	0	3.32193	12.5729	11.7237	13.1596	6.45943	5.42626	14.115	7.22882	8.73809	7.58496	9.75322	7.61471	5.52356	6.2854	7	14.0455	0	0	7.55459
TCGA-FY-A3W9-01	10.4553	Low	6.04439	5.2854	4.08746	6.82018	3	4.16993	11.0375	10.585	4.75489		4.08746	3		13.2136	7.2384	3	4.70044	5.75489	1.58496	4.52356	15.9294	12.8443	1	2.80735	3.70044	13.178	2.32193	2	4	12.1693	10.098	11.1561	5.80735	3.32193	15.3573	9.07414	9.1267	5.2854	7.76818	7.69349	3.58496	6.26679	7.59991	13.7542	0	0	4.75489
TCGA-EL-A4K9-01	10.9951	High	8.65821	6.06609	5.04439	6.24793	4.70044	5.88264	11.3647	8.11374	5.04439		6.10852	3.70044		12.5807	8.58496	5.35755	6.65821	7.18982	4.58496	3	13.8875	11.7752	1	2.80735	2.58496	12.6421	2.32193	2.80735	2.58496	11.9462	11.6411	13.1167	6.65821	4.16993	13.0593	8.224	8.92778	6.53916	8.81057	7.87652	6.18982	8.09803	8.81698	13.6958	4.45943	0	7.02237
TCGA-EL-A3T2-01	10.7168	Low	7.98299	6.2854	2.58496	5.75489	4.39232	3.80735	11.6225	9.80574	3.90689		5.39232	3.32193		11.5343	7.80735	2.58496	4	5.83289	6.33985	4.90689	15.4337	11.5122	0	2.58496	3.90689	13.0257	0	0	1.58496	11.1466	10.1923	11.6546	5.72792	1	14.2422	5.88264	8.43463	5.2854	8.02791	7.17991	3.70044	4.32193	7.03342	13.7685	0	0	4.52356
TCGA-GE-A2C6-01	11.6698	High	10.062	9.05799	8.74483	9.24079	6.33985	7.96578	12.0641	9.78627	7.16993		10.3674	6.98868		12.5644	10.3998	5.55459	9.0954	9.79116	6.45943	4.08746	14.1045	11.6307	3.45943	3.58496	3.58496	12.2432	3.45943	4.24793	3.58496	12.3542	12.9431	14.181	8.78463	8.0607	14.547	8.12928	9.69523	9.35755	12.1904	9.45533	8.56986	10.021	13.6259	13.8972	4.52356	0	8.5157
TCGA-DE-A4MC-01	12.4924	High	10.1712	6.12928	8.98584	9.01402	7.57743	8.74147	12.041	8.51964	6.6865		8.43463	6.45943		12.4605	9.52748	3.16993	10.4645	9.40088	8.81378	2.32193	13.2567	12.0904	2	2	2.32193	10.8933	4.64386	5.93074	3.45943	12.5805	12.7175	14.0951	9.16742	8.26209	13.0212	9.02514	8.8392	7.48382	11.6573	9.48382	8.59619	9.93074	12.9456	13.9832	1	0	8.55842
TCGA-DJ-A2PT-01	11.6271	High	9.5812	6.79442	7.67948	7.44294	7.16993	7.18982	11.4803	8.15987	9.68299		8.51175	5.70044		12.2512	10.2119	5.42626	8.86419	8.2854	11.2131	2	12.5594	12.3146	0	1.58496	3.16993	9.19229	1.58496	2.32193	2.58496	13.2279	13.4517	12.8547	8.24793	6.6865	13.8025	8.224	9.83289	8.73809	11.2107	8.0607	7.08746	9.22641	10.218	13.6994	2.58496	0	8.00562
TCGA-DJ-A2Q1-01	12.0808	High	8.42206	7.93074	7.67948	8.08215	7.52356	7.55459	12.4836	9.36632	6.53916		9.09011	6.49185		11.7185	9.63481	4.16993	9.57743	9.88111	8.00562	2.32193	11.964	12.1932	2.80735	3	3.70044	7.99435	1.58496	0	0	12.5073	12.8872	12.1614	7.73471	7.01123	11.9399	8.74483	8.50779	8.35755	10.599	7.44294	7.82018	7.34873	9.75489	13.6506	4.58496	0	9.15228
TCGA-FY-A40L-01	11.8622	High	10.6715	6.61471	7.33985	7.56224	6.24793	6.55459	11.9065	7.64386	5.32193		8.30378	4.9542		12.1652	9.17243	4.75489	7.92481	8.79766	9.98442	3.70044	13.974	12.0795	0	2.32193	4.16993	11.1131	2.58496	2.32193	2	12.3666	12.7408	13.6959	7.48382	6.32193	13.8115	6.58496	9.46148	8.11374	10.8074	8.48382	7	9.72281	12.5505	13.9866	1	0	6.82018
TCGA-FY-A3I4-01	12.5682	High	9.10852	7.47573	6.84549	7.74819	6.52356	7.03342	11.9901	8.72792	10.2408		8.93664	5.20945		13.6215	10.0154	4.58496	8.17991	8.54303	9.76984	2.58496	15.0162	13.0686	1.58496	3.58496	4.39232	11.2958	0	2.58496	4.85798	13.0756	13.049	13.6833	8.89482	6.08746	14.1328	7.93664	10.4798	7.65821	10.3376	8.73132	6.53916	8.49185	11.5314	13.7279	1.58496	0	7.01123
TCGA-DJ-A2PV-01	12.3829	High	9	6.37504	6.10852	6.78136	4.64386	6.26679	11.2064	7.67948	3.16993		7.84549	4.75489		12.2969	9.77643	4.75489	6.58496	8.25739	7	4.24793	14.9958	11.5028	2.32193	3	3.16993	12.2536	1.58496	1	2	12.3379	12.4442	12.7918	7.90087	5.85798	13.9771	8.30378	9.82655	7.08746	9.46761	7.62936	5.9542	8.52748	11.0519	13.9662	2.58496	0	4.24793
TCGA-EL-A3ZQ-01	10.7682	High	7.50779	6.10852	4.08746	7.67948	1.58496	4.52356	10.3815	9.33762	4.32193		4.90689	4.52356		11.6389	7.67948	2.80735	6.89482	9.8392	0	0	11.7288	12.5649	0	2.32193	3.80735	8.49185	0	0	2.58496	12.1917	10.9744	10.098	5.39232	3.90689	12.8562	7.49985	6.87036	8.99152	11.7698	8.64746	4.16993	5.88264	6.35755	12.9996	0	0	9.91737
TCGA-FY-A76V-01	10.8009	High	8.50779	5.24793	4.32193	5.9542	4.64386	4.70044	11.1755	8.75154	4.52356		6.08746	2.80735		12.4638	8.02791	3.90689	5.24793	5.83289	1	3.58496	14.8252	11.5157	0	3.45943	4.32193	12.2691	0	1	2.80735	11.6389	11.2883	11.7482	7.14975	4.16993	13.8075	7	9.46352	6.35755	8.36194	7.46761	4.9542	6.20945	7.24793	13.0408	1	0	5
TCGA-ET-A39K-01	13.1133	High	8.13955	7.56986	5.80735	7.01123	5.42626	6.16993	12.2694	7.87652	6.82018		6.26679	4		12.7906	9.35094	2.80735	6.82018	7.54689	8.09276	3.45943	12.7453	12.3805	1.58496	2.58496	2	10.2216	0	2.32193	3.16993	12.3896	12.1069	12.4848	7.32193	5	13.8087	8.49985	7.96578	8.53916	11.279	8.41785	5.61471	7.79442	9.5157	13.7064	1	0	8.21432
TCGA-DJ-A2Q4-01	12.8116	High	9.38154	6.72792	5.88264	7.03342	4.64386	6.76818	12.0711	8.14975	9.59619		6.75489	4.75489		13.0843	9.07146	3.45943	7.77479	9.03067	6.26679	3.45943	14.0426	12.2972	1	1.58496	3.45943	10.5421	1	2	3.70044	12.8508	13.756	13.5163	6.16993	5.16993	15.4552	6.94251	9.4818	8.45943	10.7245	8.56986	6.87036	8.25739	10.9658	14.3522	0	0	6.12928
TCGA-J8-A3YE-01	10.1712	Low	10.4939	4.64386	4.85798	4.90689	3.16993	4.45943	10.255	6.10852	4.16993		5.12928	3.70044		11.0921	6.94251	2	5.2854	5.16993	0	2.80735	14.4904	12.3834	0	2.32193	2.32193	11.1408	0	1.58496	2.80735	11.7719	9.45533	11.5727	4.9542	3.58496	14.9601	6.94251	8.02237	6.9542	8.89785	6.76818	3.32193	6.14975	7.52356	14.0998	1.58496	0	5.90689
TCGA-FK-A3SH-01	10.96	High	7.58496	5.85798	4.52356	4.90689	3.58496	3.58496	12.1335	7.32193	9.23122		4.85798	1		12.8628	7.2384	2	5.24793	5.20945	5.49185	4.39232	13.6553	12.2255	1	3.58496	2.58496	10.2456	0	0	2.32193	12.7256	10.128	12.2995	5.85798	4	13.8846	7.58496	7.78136	5.83289	8.19476	5.70044	3.90689	6.06609	6.26679	14.0767	4.16993	0	7.27612
TCGA-EL-A3D1-01	11.5512	High	8.48382	6.53916	5.08746	6.53916	3.45943	5.72792	12.145	9.84549	7.35755		6.18982	2.58496		13.5473	8.55459	2.58496	5.88264	7.24793	7.37504	2.58496	13.192	12.275	1	1	2.58496	9.82814	1.58496	0	1	12.66	11.8494	13.3757	6.42626	4.45943	13.2704	9.16491	7.55459	6.04439	8.9629	7.36632	5.72792	5.20945	7	13.5722	0	0	9.62753
TCGA-BJ-A18Z-01	10.9211	High	8.74483	5.32193	6.22882	6.26679	4.85798	6.59991	10.4041	6.45943	6.88264		6.70044	4.52356		11.6546	8.21917	3.80735	7.13955	6.9542	9.72451	1	13.0828	11.6225	0	3.16993	2.58496	9.13955	0	1	3.16993	12.2961	11.6059	12.1089	7.03342	5.35755	12.8615	7.2854	8.37504	6.91886	8.69697	7.14975	6.93074	7.41785	9.32193	12.9812	2.80735	0	7.62205
TCGA-EL-A3CV-01	12.5438	High	11.2871	8.40088	8.76818	9.56605	8.18488	9.2738	11.7698	9.13443	7.7879		12.0745	7.48382		12.588	11.1421	7	10.5736	10.8619	7.84549	3	13.6564	11.9028	3.32193	0	4	11.8467	4.24793	4.08746	3.45943	12.9625	13.7095	14.1657	9.52356	8.66888	14.8708	8.24317	10.8857	10.2668	13.2251	10.9513	9.66178	11.0908	14.1176	13.7999	1.58496	0	7.59991
TCGA-DJ-A3UM-01	12.0921	High	10.1687	5.72792	5.45943	6.24793	4.80735	6.45943	12.0046	7.53916	6.61471		5.32193	4.39232		13.0728	9.05257	4.39232	7.35755	8.50383	7.83289	3.90689	14.4407	12.4054	1	2.32193	3.45943	10.388	2.32193	3.58496	3.45943	12.816	12.4916	13.49	7.48382	5.49185	15.0764	7.61471	10.1886	7.25739	9.74651	8.51964	5.16993	6.94251	8.59246	14.0851	0	0	8.25267
TCGA-BJ-A0ZA-01	10.1536	Low	8.2384	8	4.75489	6.44294	5.2854	6	10.7482	9.81858	2.32193		6	4		12.0238	8.36632	5.45943	6.75489	10.0661	2.80735	3.70044	14.9985	12.3137	1	0	3.16993	11.6027	2	0	4.39232	11.3343	11.2562	10.6475	5.67243	4.45943	13.7824	6.9542	9.84392	7	9.77314	8.08746	5.9542	7.19967	8.86109	13.666	0	0	6.14975
TCGA-EL-A3T6-01	12.4057	High	10.9278	8.6865	8.64746	9.62936	7.62936	8.3966	12.0928	9.59246	8.78136		10.5999	6.76818		12.6425	10.5546	4.52356	9.93811	11.381	12.7605	2.32193	13.9038	12.2553	1	2.58496	4.9542	10.2058	1.58496	1	4.16993	12.6025	14.1805	13.7486	8.68299	7.82018	14.9485	8.49586	9.21432	10.0901	12.6996	9.87958	8.37504	11.6502	14.03	14.129	1	0	8.7039
TCGA-BJ-A192-01	9.91439	Low	8.51964	1	1.58496	5	2.80735	4.24793	11.1768	7.48382	2.58496		6.70044	1.58496		9.71081	9.07146	3.32193	5.39232	8.08215	2.80735	2.80735	13.3764	12.1818	0	2	3.58496	10.2877	1.58496	2.32193	2.80735	11.2697	10.9054	9.33762	5.12928	1	11.1774	5.9542	9.01402	5.2854	7.70044	7.41785	3.45943	6.52356	6.76818	13.2564	2.32193	0	3.32193
TCGA-DJ-A1QH-01	11.8246	High	9.97871	5.24793	5.16993	6.80735	5.80735	6.90689	10.7936	6.78136	4.70044		7.41785	4.52356		12.461	8.82018	4.39232	7.01123	7.39232	9.36851	3.16993	13.2403	12.6931	0	2	1	8.75822	0	1.58496	3.16993	12.8412	12.0338	13.8838	8.24793	5.32193	14.5752	6.90689	8.90388	8.22882	10.4988	8.17493	6.49185	7.33092	8.33539	14.0904	3	0	7.73471
TCGA-J8-A4HY-01	10.9851	High	9.44708	6.16993	6.2854	6.2854	4.52356	5.32193	10.7903	7.06609	3.16993		8.00562	5.42626		11.5314	8.41363	3	6.45943	7.88264	3.70044	2.80735	14.0216	12.7524	0	1.58496	3.58496	10.5859	1	2	2.32193	11.6684	11.6018	11.6069	6.16993	5.32193	14.0996	7.72792	7.91289	7.39232	9.75322	7.73471	5.52356	8.92481	10.8564	13.6339	1	0	6.98868
TCGA-BJ-A190-01	8.45121	Low	7.92481	2	1	5.24793	5.55459	2.80735	9.38802	6.45943	4		7.97154	3.45943		9.86109	5.45943	2.58496	3.32193	3.70044	3	5.12928	15.9613	11.7313	1	2.32193	4.32193	12.2562	0	0	2.58496	11.2796	7.92481	8.66888	3.45943	0	11.6046	7.30378	8.72792	3.58496	6.52356	6.20945	2.80735	3	4.90689	13.9267	1	0	3.32193
TCGA-DJ-A13U-01	10.4294	Low	10.0056	5	6.22882	6.24793	5.12928	5.70044	10.0403	6.33985	4.70044		7.53138	4.08746		11.239	7.76155	2.58496	7.24793	6.9542	6.55459	3.16993	13.9498	12.3974	1	1.58496	3	11.5454	2	0	2.58496	11.7993	10.8098	12.9821	7.03342	5.04439	13.4378	7.31288	8.40514	6.12928	8.47168	7.5157	6.22882	8.29921	9.85331	13.6312	2	0	7.49985
TCGA-QD-A8IV-01	10.9629	High	7.49985	5.93074	3.90689	7.21917	4.52356	3.90689	8.97441	9.97871	3.16993		6.16993	3.16993		11.9185	7.7879	3.58496	5.67243	8.65464	3	3.16993	14.7475	11.7074	1	1	3.32193	11.7632	0	0	2.58496	10.5479	10.3663	10.0928	4.39232	3.80735	14.044	6.14975	7.73471	7.03342	9.73809	7.53916	4.58496	7.2854	9.06878	13.0156	0	0	4.32193
TCGA-DJ-A13V-01	11.6032	High	8.36194	5.90689	4.45943	6.35755	3.32193	5.24793	11.9281	7.24793	4.64386		5.90689	4.16993		11.9944	7.31288	2.80735	6.91886	7.98868	6.24793	3.90689	13.9742	11.2784	1	2.80735	2	11.5741	2.32193	3.45943	2.80735	12.0637	10.6193	11.9348	5.80735	4.24793	13.6117	7.81378	8.55075	7.33985	9.59059	8.45533	5.20945	6.76818	9.40514	13.7273	0	0	6.64386
TCGA-DJ-A2PU-01	11.7645	High	9.0954	5.42626	5.61471	6.33985	4.32193	6.37504	12.0217	8.31288	3.58496		5.80735	5.16993		12.6309	9.27146	4.24793	6.94251	7.82018	6.16993	3.45943	14.5331	11.5299	0	2.32193	2.58496	12.5464	2.58496	0	0	12.7444	12.0674	13.4883	7.57743	4.70044	14.7824	7.01123	9.56986	7.36632	9.71253	8.87958	5.2854	5.64386	7.07682	14.1721	2	0	7.64386
TCGA-ET-A2N5-01	10.9144	High	7.59246	6.59991	4.85798	5.16993	1	3.16993	10.236	9.35755	1		4.39232	3		11.7469	7.36632	2.80735	4.58496	4.9542	1	4.32193	14.5933	12.3595	0	2.80735	1.58496	11.7678	0	1	2	11.007	10.0715	10.3729	4.70044	2.80735	14.5325	6.71425	8.51964	6.33985	9.04439	7.02237	2	6.06609	6.80735	13.2308	1.58496	0	3.58496
TCGA-BJ-A0Z9-01	11.5971	High	8.47978	4.39232	6.2854	6.64386	5.67243	6.52356	10.0914	6.45943	7.33092		8.50383	4.75489		11.8337	9.11114	4.39232	7.50779	7.6865	8.73809	1	11.9844	11.8218	1	0	1.58496	7	0	0	2.32193	12.1715	12.6289	11.9665	7.34873	6	13.2014	6.82018	8.85487	5.85798	8.8009	6.44294	5.83289	7.79442	7.59991	12.6486	4.24793	0	6.65821
TCGA-BJ-A0Z0-01	9.84549	Low	7.14975	3.58496	0	5.45943	4.16993	2.32193	10.8842	11.5864	2.58496		5.58496	2.58496		11.8178	6.22882	1.58496	3.58496	3.90689	1.58496	4.24793	14.887	11.3476	0	2.58496	2.58496	12.021	0	0	3.32193	11.5411	8.70044	8.59246	3.58496	2	12.9542	5.58496	8.76155	4.16993	6.06609	6.20945	1	3.45943	4.39232	13.567	0	0	1
TCGA-ET-A39O-01	11.9392	High	10.0715	7.44294	6.82018	8.44708	6.61471	6.32193	11.098	7.90087	6.12928		8.22882	5.12928		11.4793	9.55267	4.16993	8.34873	8.94544	10.9099	2.32193	11.9088	11.7891	0	1	1	9.81858	0	1.58496	2	12.4691	13.0277	13.109	7.27612	6.18982	13.2175	6.62936	9.89482	8.21432	10.7499	8.31288	7.49185	10.4189	12.1614	13.6215	2	0	6.97728
TCGA-ET-A25O-01	11.144	High	9.17243	2.58496	2.80735	5	3.16993	3.16993	9.11374	5.58496	2.32193		5.35755	3.16993		11.1222	6.50779	2	4.45943	4.45943	4	3.32193	13.9748	11.9355	1	1.58496	1	11.2503	1	0	1	12.3534	9.51373	12.1633	3.45943	2.32193	13.9305	5.85798	8.74819	6.04439	7.56986	6.88264	3.16993	5.39232	5.80735	14.221	3.45943	0	6.83289
TCGA-EL-A3T3-01	12.0116	High	8.75154	4.90689	5.20945	5.70044	5.64386	5.2854	11.4331	6.49185	8.96		7.91886	3.32193		12.2306	8.91289	4.39232	6.02237	7.56224	9.49586	2.58496	14.8988	11.8914	0	2.58496	3.16993	9.84235	0	0	2.32193	12.6152	12.4307	13.511	6.40939	4.45943	14.3717	7.65105	8.64386	5.83289	8.43463	6.61471	5.16993	6.74147	8.00562	13.8692	2.58496	0	7.61471
TCGA-DJ-A3VE-01	11.7022	High	8.38802	4.80735	3.90689	4.75489	4.64386	5.16993	11.5718	6.55459	6.20945		4.08746	4.24793		12.6488	7.94251	4.24793	5.67243	7.03342	9.62205	3.16993	14.6136	11.275	1	3.45943	3	10.7723	1	1	4	12.0348	11.5479	12.6968	5.80735	4.08746	14.5604	7.49185	9.22882	6.16993	8.66178	6.90689	3.80735	5.52356	7.81378	13.9898	3.16993	0	6.06609
TCGA-E8-A434-01	11.5906	High	10.0688	5.32193	6.56986	6.76818	5.32193	6.26679	11.7657	7.41785	2.80735		8.03342	4.08746		11.6817	8.53916	4.64386	6.9542	6.83289	6.85798	3.32193	14.9058	12.5066	2.58496	0	3.70044	10.3487	0	1	3.70044	12.1431	11.7	12.595	6.62936	5.88264	13.9361	6.71425	9.14975	6.56986	9.27845	8.03892	5.67243	6.97728	8.2384	13.9885	0	0	6.26679
TCGA-ET-A39L-01	10.8963	High	7.17991	6.08746	2.58496	5.88264	3.58496	5	11.3955	7	1		5.55459	2		12.4126	8.27146	3	5.88264	6.67243	2.58496	3	15.4071	12.144	0	1.58496	2.80735	13.263	1	1	3	11.8494	11.2354	11.6511	5.39232	3.16993	14.3369	8.47168	10.3354	7.67243	9.17243	8.67596	5.04439	7.93074	9.51373	14.0897	1	0	6.16993
TCGA-E8-A2JQ-01	11.638	High	10.1046	10.0014	8.62571	10.6671	6.84549	8.65464	11.9819	10.4645	7.7211		11.8082	7.97728		12.1494	10.29	5.49185	10.363	11.9894	10.4357	1	12.6976	11.5948	2.58496	2.32193	4.90689	9.12153	2.80735	4.58496	5.12928	12.1212	13.1912	13.3403	8.56986	8.04985	12.9654	9.05799	8.9629	11.0532	13.3894	10.6036	9.40301	12.4409	15.1353	13.5335	1	0	9.35315
TCGA-EM-A2P0-01	12.2892	High	9.13955	5.08746	4.85798	5.70044	5.16993	5.83289	11.2981	7.04439	6.83289		5.45943	3.80735		11.8106	8.3443	4.70044	5.83289	7.08746	6.52356	4.32193	14.8693	11.4909	2	3.32193	4.08746	11.1536	0	3	2.32193	12.2125	11.043	13.1581	6.10852	4.58496	14.9037	6.75489	9.22159	6.42626	8.08746	7.72792	6.02237	6.42626	7.44294	14.1041	1.58496	0	6.40939
TCGA-EM-A2P2-01	10.5981	Low	7.21917	3.70044	3.16993	4.85798	3.16993	3.16993	10.5196	10.6812	2.32193		6.56986	3.45943		12.1137	6.42626	1.58496	1	1.58496	1	3.32193	14.7992	11.8982	0	2.32193	2	13.0435	0	0	2.58496	12.2819	8.31741	12.3633	5.83289	1	14.8441	6.50779	8.50383	4.16993	6.56986	4.52356	2.58496	5.78136	6.6865	13.9275	7.05528	0	5.20945
TCGA-BJ-A3PT-01	10.7013	Low	8.31741	7.11894	6.94251	7.2384	4.64386	6.93074	11.381	9.40301	6.53916		7.53916	5.35755		12.4548	8.97728	4.70044	7.77479	7.62205	2.80735	3.90689	14.5705	12.6793	1	2.80735	3.70044	11.368	0	1	2.58496	11.4742	12.0396	11.6398	7.62936	6.30378	13.7249	8.17493	8.72451	8.09276	11.3151	8.69	6.2854	8.37069	9.36632	13.674	0	0	7.14975
TCGA-DJ-A13R-01	10.3174	Low	8.87958	10.2288	7.10852	10.9622	5.55459	8.2384	9.83763	10.4073	6.32193		11.9039	6.39232		10.2444	10.2107	5.32193	10.1874	11.0661	2	1	12.0042	12.2538	1	1.58496	4.24793	9.66711	5.39232	5.2854	2.80735	9.72962	13.1768	9.07682	7.37504	6.59991	12.3371	8.12928	8.55459	11.4909	13.6888	10.2009	9.05257	10.3576	14.2827	12.5805	0	0	7.70736
TCGA-IM-A41Z-01	10.567	Low	8.01123	6.72792	6.16993	7.39232	4.39232	5.39232	8.35315	6.96578	2.58496		7.2384	4.9542		11.1517	8.28077	3.80735	7.35755	7.54689	1	2.32193	12.2536	12.2043	0	0	2	9.79116	3.70044	3	0	10.275	11.2656	10.1189	6.14975	5.35755	13.8135	6.47573	8.39232	7.70736	9.96145	7.70736	5.49185	9.0607	11.0681	12.2975	0	0	5.16993
TCGA-EM-A3FL-01	9.85643	#N/A	9.58684	6.74147	3.80735	6.16993	4.64386	5.80735	9.79604	9.43671	3.80735		6.53916	5.90689		9.67772	6.71425	1.58496	7.14975	9.37938	2.58496	3.45943	14.7445	13.5543	0	0	3	11.0875	1	0	3.70044	10.9106	10.1836	9.33092	5.20945	4.64386	13.3772	6.39232	8.27612	6.72792	9.10852	6.50779	5.35755	5.32193	8.5812	13.6468	0	0	4.75489
TCGA-E8-A44M-01	11.7822	High	10.7632	10.7151	9.19722	10.7474	6.91886	8.69	12.793	11.0741	7.17991		11.6839	8		12.2393	10.585	5.72792	10.3966	12.5353	2.80735	3	15.1025	11.6036	2.32193	3.90689	5.64386	10.5488	3.58496	4.70044	5.24793	11.8122	13.5808	13.0377	7.99435	9.05257	13.9236	8.73809	9.61655	10.7322	13.4204	10.6321	8.89482	12.1539	15.7008	13.5631	3.90689	0	9.11374
TCGA-EM-A4G1-01	10.1241	Low	9.16993	5.16993	5.12928	5.2854	5.20945	5.32193	8.8392	6.78136	3.70044		8.31288	4		11.0437	8.33539	2.80735	5.49185	6.52356	1	4.75489	13.6317	12.2565	0	2	1.58496	10.2715	0	1	3.58496	10.888	11.1712	12.1302	7.14975	4.16993	13.3841	7.90087	9.05257	6.45943	8.36194	7.40088	4.52356	7.58496	8.67948	13.4163	0	0	4.90689
TCGA-E3-A3DY-01	12.101	#N/A	10.0042	7.02237	6.12928	7.85175	5.75489	6.96578	12.0845	8.45943	3.90689		7.7879	6.06609		12.3304	9.63481	3.80735	7.82018	10.3376	6.64386	3.45943	14.3904	11.8474	0	2	3	11.4367	1.58496	1.58496	3.32193	12.5512	13.0577	12.7037	7.08746	5.55459	13.9235	7.20945	9.31967	8.50779	10.6795	8.0607	6.61471	9.53722	12.0011	14.2857	1.58496	0	6.32193
TCGA-EL-A3GX-01	12.3151	High	10.7789	6.64386	6.79442	7.44294	6.96578	7.7879	11.96	7.30378	7.75489		9.34651	5.93074		11.92	10.5275	6.16993	8.5812	10.1536	11.3608	2.32193	13.118	11.6764	1.58496	2	2	6.74147	0	2	2	12.7889	13.9609	13.8163	8.02791	6.53916	14.0209	7.69349	9.77808	7.85175	10.7091	8.26679	7.90087	10.2119	11.2131	13.9397	2.32193	0	7.58496
TCGA-DJ-A3UU-01	12.0063	High	8.87344	7.53916	7.20945	7.49185	6.22882	6.78136	12.1347	8.43045	5.12928		9.50978	6.56986		12.1209	9.40939	3.70044	7.74147	9.25267	3.58496	3.32193	14.3964	11.3641	0	3.32193	3.80735	12.0543	2	1.58496	2.58496	12.043	12.1839	12.6644	8.57743	5.97728	14.2341	7.14975	9.76487	8.12412	10.7524	7.83289	6.37504	9.85643	12.6801	13.9043	2.32193	0	6.88264
TCGA-BJ-A0Z5-01	11.06	High	9.23362	5.45943	4.85798	5.39232	3.90689	5.58496	8.57365	6.49185	2.58496		6.91886	3.45943		11.218	8.10329	2.32193	6.39232	7.80735	5.52356	2.32193	13.6908	11.9502	1	2	2	11.0444	3.16993	3.70044	2.80735	11.7536	11.557	13.109	5.16993	4.39232	14.1684	6.35755	8.14466	6.72792	9.20945	8.0607	6.16993	6.62936	8.45943	13.5469	1	0	5.42626
TCGA-DJ-A1QG-01	9.04166	Low	8.18982	4.90689	1.58496	4.58496	1.58496	3.90689	9.20945	6.98868	2.80735		4.16993	3.32193		10.7262	7.80735	3.58496	4.16993	5.39232	0	1.58496	13.469	11.8533	0	0	0	12.0861	0	0	1	9.83763	10.2264	11.286	4.85798	2.32193	13.2929	5.97728	8.9571	6.75489	8.9629	7.53138	2	6.26679	7.20945	12.6788	0	0	3.90689
TCGA-DJ-A2PS-01	11.1536	High	9.16993	6.47573	6.30378	6.65821	5.45943	7.33985	11.5411	8.03342	3.16993		8.43463	7.2384		11.9787	8.85487	4	8.01123	8.13955	4.39232	2.80735	13.9608	11.5474	0	2.32193	3.32193	11.368	1.58496	1	2.32193	11.8595	11.3652	12.6405	6.53916	5.93074	13.6609	6.78136	9.45738	7.56224	10.2033	7.64386	6.49185	8.86109	10.6952	13.6513	4.39232	0	6.62936
TCGA-E3-A3E5-01	11.2726	High	8.633	5.16993	4.24793	4.85798	2	4.32193	11.1286	7.9542	3.90689		10.2796	3.80735		12.3899	7.41785	2.80735	5.35755	6.16993	4.90689	3.16993	14.4493	12.0519	0	0	3	11.2697	1	0	3.32193	12.0362	9.93074	12.5615	5.45943	3.58496	14.3534	7.61471	8.37504	6.65821	8.87652	7.67948	4.45943	5.9542	8.03892	14.104	3.32193	0	6.75489
TCGA-DJ-A4UT-01	11.2761	High	9.71596	9.33092	8.34873	8.8392	6.24793	8.21917	11.5627	9.61839	6.78136		10.4315	7.42626		12.6549	9.57743	4.24793	9.9571	10.3685	2.58496	3.16993	13.7656	12.2491	2.32193	3.58496	3.70044	11.2485	4.08746	3.16993	4.39232	12.0341	12.9751	13.4723	8.13955	7.87652	13.3939	8.79766	9.89026	9.44915	12.368	9.88874	8.7039	11.3129	14.6342	13.1688	2.58496	0	8.13955
TCGA-EM-A1YB-01	8.32643	Low	9.69349	5	3.45943	3.32193	3	3.58496	8.28077	3.70044	1.58496		3.32193	2.32193		9.73302	7.59991	1.58496	3.58496	4.85798	4.39232	2.32193	13.6257	13.1201	0	0	3.90689	11.4046	1	0	0	10.0112	9.95128	9.23601	3	2.80735	11.014	6.30378	9.01123	5.2854	7.27612	6.67243	4.80735	6.18982	7.31288	11.6551	0	0	2.80735
TCGA-IM-A420-01	11.4898	High	10.0553	8.75822	7.63662	8.94544	6.18982	7.7211	11.8807	9.96	7.94837		9.92481	6.30378		12.1674	9.97871	4.45943	9.17991	11.4136	11.8281	3.16993	13.7343	12.1901	1.58496	1	4.08746	9.50779	1	2	4	12.2267	13.1869	14.1726	7.42626	7	13.3756	8.30378	8.94251	9.88722	12.4344	9.47776	8.05528	11.2167	13.37	14.0082	1	0	8.75489
TCGA-L6-A4EQ-01	11.2058	High	7.43463	5.39232	4.08746	5.12928	3.45943	4.24793	10.6119	6.49185	6.35755		5.16993	3.80735		12.5226	8.01123	2.32193	5.08746	6.59991	6.90689	3.70044	14.6067	11.9618	1	3.45943	3.16993	10.1573	2.80735	3.16993	1.58496	12.26	11.1026	12.9951	5.24793	2	12.782	8.12928	7.16993	6.24793	8.19967	8.36194	4.80735	7.30378	9.0954	13.8619	1	0	5.85798
TCGA-FY-A4B4-01	11.8273	High	10.6662	6.30378	6.75489	7.55459	5.61471	7.01123	11.3021	7.70044	9.14466		8.47573	4.70044		12.1815	9.36851	4.70044	7.65821	9.77643	10.4737	2.32193	14.9575	11.8868	3	3.32193	4.64386	10.1357	1	1.58496	2	12.7883	12.5338	13.8955	8.24793	6.10852	13.5304	7.59246	9.40727	7.81378	10.0444	8.33092	6.67243	9.4818	9.74147	13.7333	1.58496	0	6.90689
TCGA-EL-A3D6-01	12.2776	High	9.46352	5.80735	7.69349	6.87036	7.06609	7.93074	11.0987	8.79116	9.76321		7.6865	6.32193		11.948	9.46761	3.90689	8.65821	9.85487	11.8533	3.16993	12.8339	11.8262	0	1.58496	3	10.4325	0	1	3.16993	12.7326	12.6303	12.7356	9.03067	7.04439	12.9129	7.70044	9.52748	7.90689	10.4346	8.09276	7.96	8.01123	9.55267	14.0703	1	0	7.91886
TCGA-E8-A433-01	11.115	High	8.53916	6.22882	6.74147	6.67243	5.72792	5.58496	11.0437	7.48382	6.72792		7.72792	4.80735		12.3802	8.47573	3.45943	7.56224	7.65105	6.04439	1.58496	12.8738	12.6744	1	2.80735	2.58496	9.46557	1	2	2.80735	12.4328	11.7871	12.2207	7.32193	6.47573	13.2754	9.12153	8.09276	7.40088	9.88111	7.46761	6.04439	8.46761	10.2726	13.6913	1	0	8.57743
TCGA-ET-A3BO-01	11.6974	High	10.1674	7.86419	8.27612	8.26209	5.58496	8.09276	12.1855	9.86728	5.52356		7.83289	6.76818		12.2506	9.74819	4.9542	9.20457	10.9701	8.77149	4	13.9197	11.6653	0	2.32193	3.80735	11.0265	2	1.58496	4.08746	12.4273	13.2273	13.866	7.62936	7.55459	13.4661	8.08746	10.0701	9.10329	11.3896	9.41785	8.01123	9.80896	12.0502	13.8329	2	0	8.19476
TCGA-KS-A4I7-01	10.1898	Low	8.70044	7.04439	5.2854	6.98868	3.58496	5.75489	11.5127	7.35755	4.75489		6.24793	4.08746		12.145	7.84549	3	6.61471	6.78136	3.16993	3.16993	13.9371	11.4184	2.32193	3.32193	2	9.54496	1.58496	1.58496	2.80735	11.6957	10.96	13.058	5.93074	4	13.2896	7.74147	8.08215	7.3837	9.55075	7.6865	5.45943	6.64386	7.82655	13.222	4.39232	0	7.61471
TCGA-DJ-A1QE-01	12.1157	High	9.57932	3.80735	6.76818	5.45943	6.6865	5.9542	10.8194	7	9.31967		6	4.08746		12.0868	8.29002	4.24793	7.69349	8.01123	11.1749	3	13	11.9762	1	1	3.45943	9.58871	0	0	1.58496	12.785	12.2615	13.3301	7.58496	6.76818	13.3674	7.46761	9.2384	6.02237	8.44708	6.02237	6.67243	5.58496	7.75489	13.6883	0	0	6.52356
TCGA-BJ-A0ZH-01	11.5892	High	10.3977	6	6.18982	6.47573	5.20945	7.04439	11.5641	7.88264	6.10852		6.83289	5.04439		12.0133	9.17991	3.58496	7.35755	8.86109	9.1267	3.70044	14.0394	12.6508	0	1.58496	2.58496	11.5817	1.58496	1.58496	3.58496	12.1335	11.9672	12.9873	7	5.88264	13.5811	7.59991	8.56986	7.6865	9.63481	7.83289	7.02237	7.54689	9.1267	14.0117	1.58496	0	7.62205
TCGA-EL-A4K2-01	11.7591	High	8.83605	7.26679	6.85798	7.94251	6.06609	6.61471	10.6519	10.5755	5.58496		8.82018	5.55459		12.4163	10.5294	5.80735	7.48382	9.99152	6.22882	4.64386	15.5469	12.8644	0	2.80735	4	11.9651	0	0	3.45943	11.6595	13.1709	11.357	7.11894	6.33985	13.635	7.88264	9.5411	7.85175	10.3219	8.58871	6.91886	9.23122	11.3061	13.7444	0	0	6.10852
TCGA-EM-A3FO-01	11.9207	High	8.77149	5.04439	4.08746	5.20945	4.16993	4.58496	11.9855	6.44294	10.3805		4.90689	2		11.9502	7.54689	2.32193	5.45943	5.70044	8.50779	4.32193	13.9611	12.0921	0	2.80735	3	8.80735	0	0	1	12.0848	11.6839	13.1415	5.61471	2.32193	13.3635	6.53916	7.14975	5.08746	6.84549	4.52356	3.70044	4.9542	5.04439	14.5472	3	0	6.55459
TCGA-EM-A22O-01	8.74819	Low	7.53138	3.45943	3.32193	4.58496	2.80735	3.16993	10.6627	4.45943	3.32193		6.2854	1		10.2656	6.49185	3.16993	4.39232	5	2.32193	1	12.2633	11.5435	0	1	1.58496	8.73471	1.58496	2.32193	1	10.6384	8.93958	10.4727	5.08746	2	12.1007	4.75489	6.62936	6.04439	7.8392	6.75489	2.58496	5.20945	5.32193	11.842	0	0	5.55459
TCGA-BJ-A290-01	11.2848	High	6.83289	4.45943	3.32193	5.72792	3.45943	6.14975	11.5028	8.14975	3.32193		8.58871	2.80735		12.5847	7.2384	2.80735	5.42626	5.52356	5.80735	3.70044	15.2815	12.1466	0	3.58496	1	12.3035	0	1.58496	2.80735	12.4788	9.77479	12.6883	5.78136	3.70044	14.3944	8.87652	8.61839	6.24793	8.10329	7.45943	3.90689	6.84549	7.7211	14.3553	4.70044	0	5.93074
TCGA-BJ-A2P4-01	10.1111	Low	6.44294	6.35755	1.58496	5.24793	2.80735	4.24793	10.3772	12.2033	4.24793		9.03892	1		12.8248	6.2854	3.32193	4.52356	5.61471	1	2.58496	14.6976	12.9602	1	3.16993	3	11.151	1.58496	0	0	11.2697	10.2889	10.6411	4.90689	3.80735	13.8011	9.64926	8.60363	6.55459	9.12153	8.08215	4.52356	4.45943	6.04439	13.1986	0	0	4.75489
TCGA-EL-A3GS-01	11.4893	High	9.87652	5.39232	4.64386	5.49185	5.24793	5.67243	7.96	6.04439	8.13443		6.98868	3.80735		12.0161	7.8392	2.80735	6.65821	7.04439	8.37938	2.58496	13.2643	12.0802	1	0	1	8.90388	0	0	1.58496	12.4535	11.5656	13.3347	6.56986	5.32193	15.3811	5.88264	9.5157	6.2854	8.9542	7.09803	6.14975	7.94837	8.37504	13.7787	1	0	5.20945
TCGA-DJ-A3UZ-01	12.1827	High	9.32643	7.90087	7.59246	8.11894	5.35755	7.54689	12.1475	9.37721	4.16993		9.38154	7.33985		11.8607	9.12412	3.45943	8.80735	9.85487	2.32193	3.80735	14.8493	11.9651	1.58496	2.32193	4.90689	11.3902	0	4.90689	3.90689	11.3712	11.741	11.825	7.58496	6.53916	12.7286	6.76818	8.84862	8.60733	13.8093	9.25267	6.64386	9.75656	12.3617	13.8529	2.80735	0	6.62936
TCGA-E3-A3E2-01	11.902	High	8.9571	9.21432	8.14466	8.93958	6.14975	8.64746	12.5018	10.341	5.49185		9.45533	9.224		12.0203	9.58871	5.61471	9.68299	10.2796	3.80735	3.80735	14.1148	11.7194	0	3.16993	4.39232	11.5299	2.32193	3.70044	4.16993	11.643	12.6738	11.8681	8.18982	7.32193	15.0517	8	9.35315	9.33762	11.3443	9.33985	8.82018	9.83763	12.9011	14.4409	1.58496	0	7.62936
TCGA-EL-A3ZP-01	11.3929	High	9.65105	9.32867	7.66534	9.46557	6.04439	7.20945	12.371	9.51373	7.76155		9.96578	6.24793		12.8325	10.0553	4.24793	9.65821	10.0417	6.20945	3	14.9564	12.0192	1.58496	4	4.16993	10.9801	3.45943	3.90689	4	12.5479	12.9471	13.1749	7.92481	7.36632	14.399	10.058	9.20457	9.73471	12.2729	9.97585	8.89482	11.2312	13.5339	14.0181	2.58496	0	8.69697
TCGA-EM-A3AP-01	11.1662	High	7.90087	3.58496	0	4.80735	5.24793	7.29462	10.93	10.4666	2.58496		4.64386	3.32193		12.6177	8.99435	4.24793	4.39232	8.06609	2.32193	3.70044	16.1155	12.2782	1.58496	2	3	13.3975	0	0	4.52356	11.8937	11.2161	11.2744	5.78136	3	14.943	7.55459	10.1548	5.75489	8.56224	6.87036	4.16993	6.79442	7.84549	14.2597	1	0	4.58496
TCGA-BJ-A191-01	10.1357	#N/A	7.85175	7.63662	6.26679	7.45943	5.32193	6.39232	11.4584	8.72792	4.45943		9.04439	5.16993		10.5765	7.62205	3.16993	7.7211	10.3696	9.9542	2.80735	14.0851	11.3365	2	2.32193	2.80735	9.92481	1.58496	0	3.45943	11.7334	10.6847	10.5527	6.32193	5.52356	13.3608	7.63662	8.91886	7.87036	10.0566	7.79442	6.49185	10.3242	11.3772	13.9225	2.58496	0	6.64386
TCGA-ET-A3DO-01	11.7211	High	10.4019	8.97728	8.32643	9.41785	6.24793	8.25267	12.0725	10.1935	6.49185		10.8857	7.59991		11.6627	9.9901	5.49185	9.7039	12.3061	11.6466	3.16993	12.3567	11.5703	3.16993	2	5.08746	8.43045	2.32193	2.32193	5.04439	11.9586	12.859	13.794	7.66534	7.84549	13.3979	8.74147	9.40514	9.87191	11.785	9.61655	8.34873	11.4046	13.6355	13.5944	2	1	9.20212
TCGA-KS-A41L-01	9.47573	Low	5.80735	4.52356	0	7.15987	4.39232	2	9.50383	3.32193	4.24793		6.78136	3		10.5517	5.70044	1.58496	1.58496	4.85798	3.45943	3.70044	15.6983	12.6817	1.58496	1	5.16993	12.6191	2	1.58496	3.90689	10.1687	8	7.3837	4.90689	0	10.6119	8.37938	9.76321	4.9542	7.96	6.12928	3.32193	4.75489	6.12928	13.8297	0	0	4.24793
TCGA-FY-A3R7-01	11.3939	High	9.26913	7.84549	7.15987	8.02237	5.72792	7.10852	11.8696	8.52356	5.80735		10.058	6.62936		12.8886	9.19967	4.45943	8.49185	9.29692	6.10852	2.80735	15.0036	12.247	0	1.58496	4.70044	12.0258	1.58496	1.58496	4.08746	11.9629	11.9377	12.5974	7.64386	6.65821	13.9239	7.45943	10.2562	8.25267	10.7142	8.41363	6.67243	9.8857	12.7394	14.0443	2.58496	0	7.82018
TCGA-DJ-A13P-01	12.4896	High	9.05528	4.24793	3	5.2854	2.58496	6.04439	12.2158	7.03342	4.39232		5.2854	3		12.461	8.3837	2	5.61471	7.44294	4.52356	3.32193	14.7396	11.6711	1.58496	2.58496	4.24793	12.7353	2.32193	2	2.58496	12.0987	11.0382	12.3622	5.45943	3.16993	15.3459	8.19967	9.31288	7.20945	8.88874	8.98584	5.04439	7.08746	8.3966	14.0674	0	0	7.70736
TCGA-FY-A3R6-01	10.5038	Low	9.55651	8.58496	7.59246	9.0607	5.16993	7.74819	11.2342	10.2668	4.80735		10.2668	8.09803		12.207	9.52748	4.24793	9.29462	11.5103	2.32193	3	13.5459	11.3404	0	0	4	10.8994	1.58496	3.90689	4.24793	10.9751	12.3902	12.2441	7.70044	7.46761	13.1085	7.58496	9.2738	9.50581	12.0731	9.46761	7.88264	11.5093	13.9792	13.0918	1	0	7.59991
TCGA-EM-A3AJ-01	11.8541	High	8.19476	9.60548	8.21917	9.27146	6	9.10852	10.6036	10.1849	5.61471		10.1344	7.65105		12.1335	9.90689	5.52356	10.0835	11.8404	6.2854	3	15.1135	12.4788	0	2	8.72792	13.1157	1.58496	2.32193	5.08746	11.3608	12.7881	10.7322	7.3837	7.92481	12.5036	8.36194	11.2744	10.3923	12.3832	9.80735	7.77479	10.1176	13.0916	13.4035	1	0	7.09803
TCGA-DJ-A3V8-01	11.8289	High	9.79928	5.80735	5.9542	5.78136	5.55459	6	11.4909	7.18982	7.41785		7.08746	4.80735		12.5999	8.74819	2.32193	6.72792	7.82018	9.68299	2.58496	13.6984	12.4569	0	1.58496	2.58496	10.341	0	0	3.16993	12.3573	12.0671	13.1657	6.47573	5.20945	14.5489	7.53138	8.93074	6.55459	8.67243	6.42626	5.35755	6.97728	8.18488	14.2357	1	0	7
TCGA-EM-A22K-01	9.8857	Low	7.29462	6.08746	3.16993	6	3.16993	4.16993	10.6101	11.0063	4		5.72792	3		12.768	7.58496	3.70044	4.45943	5.45943	1	3.58496	15.9147	12.3896	0	2.80735	2.80735	12.2046	2.32193	1	3	11.4221	10.3365	11.2848	4.32193	2.80735	15.1096	7.46761	9.83131	6.20945	8.13955	7.55459	3.80735	5.85798	7.59246	13.8441	1.58496	0	4.64386
TCGA-DJ-A3VJ-01	12.3791	#N/A	10.2491	7.60733	7.45943	7.66534	6.24793	6.94251	11.5152	8.27612	11.4481		8.87652	6.35755		13.0047	9.07146	3.58496	8.55075	9.00843	8.65105	3.45943	14.9431	11.8549	1	2.58496	5.08746	11.6142	0	1	3.80735	12.9828	12.6048	13.1123	7.88264	6.75489	15.0825	8.73132	9.67066	8.28077	10.9766	8.40939	7.2854	9.63118	11.9495	14.1586	2.58496	0	7.6865
TCGA-DJ-A2Q9-01	12.0681	High	10.3106	8.98299	9.14975	8.85487	8.77149	9.35975	11.1118	10.2167	9.79279		10.9866	8.68299		12.3329	10.8642	5.85798	10.7202	10.9651	11.4833	3.32193	13.0585	11.8041	0	2.58496	4.39232	9.85643	0	2.80735	4.80735	13.8828	14.0062	14.0264	9.21675	9.10591	13.1464	8.5157	10.8642	8.37069	10.7903	9.33762	9.80735	11.1254	12.1734	13.7064	3	0	8.29002
TCGA-ET-A3DP-01	12.5744	High	9.35315	6.91886	6.35755	5.61471	6.06609	7.10852	10.4019	8.87036	4.52356		7.44294	4.80735		13.0289	10.0028	5.88264	7.20945	7.56224	7.6865	4.80735	14.6871	12.0334	1.58496	0	2.80735	11.4115	3.45943	3	3.32193	12.5864	12.3856	13.9299	8.83289	5.97728	13.3491	7.16993	9.63481	7.30378	9.66888	8.90388	6.53916	5.9542	8.61102	13.8977	2.80735	0	7.12928
TCGA-EL-A3ZH-01	11.1111	High	7.6865	5.20945	4.16993	5.08746	5.32193	5.08746	8	10.1396	3.16993		7.59246	3.80735		12.1193	7.97154	3.16993	4.58496	5.78136	4.58496	2.80735	16.4061	12.2926	0	2.80735	2.80735	11.3998	2.32193	1.58496	3.80735	11.3393	10.3264	11.0674	7.01123	3.32193	14.8461	8.10852	8.30834	5.24793	8.04985	8.44294	3.16993	5.88264	7.94251	13.4846	0	0	3.45943
TCGA-DJ-A3V2-01	12.4949	High	9.97871	9.80252	8.35755	10.0782	6.50779	9.1267	12.6733	10.5661	5.35755		9.50581	7.98868		12.7822	10.9211	6.44294	10.7748	11.9618	5.32193	3.90689	14.7901	12.1098	0	2.58496	4.70044	10.5362	2.80735	2	4	12.4215	13.9643	13.2928	7.67948	8.64024	14.9668	8.21917	10.3242	11.032	13.3264	10.6221	8.54689	11.0444	13.2041	14.5333	3.58496	0	8.33985
TCGA-DJ-A3VI-01	11.6402	High	10.7202	6.02237	6.04439	6.18982	4	5.72792	10.8025	7.7211	5		5.78136	5.32193		12.0815	7.44294	3.80735	6.42626	8.99435	11.3112	2.32193	13.8974	12.3044	1.58496	2.80735	3.16993	9.60177	0	1	3.45943	11.7912	11.5008	13.1901	6.10852	4.24793	15.334	6.10852	8.2854	8.27612	10.2784	8.15482	4.85798	7.59246	9.68299	14.0423	2.58496	0	5.72792
TCGA-ET-A3BP-01	11.0967	High	9.34873	7.07682	4.52356	5.78136	4.16993	4.16993	11.5362	7.34873	4		7.40088	3.45943		12.5036	8.58871	3.45943	5.52356	6.87036	5.32193	3.58496	14.767	12.3542	0	4.24793	2.32193	12.5665	2	2.32193	3.70044	12.2589	11.3531	11.9805	4.52356	3.32193	13.9671	7.96578	9.20457	7.63662	9.96867	8.67596	4.39232	7.47573	8.10852	14.0225	3	0	6.78136
TCGA-EM-A1CW-01	11.1929	High	10.6055	8.47978	6.70044	8.29462	5.90689	6.30378	10.9293	10.1396	2.32193		8.72451	6.71425		11.3044	9.33316	3.16993	8.73132	10.9922	5.72792	3	14.3503	13.563	1.58496	1.58496	4	11.218	2	1	3	11.1699	11.792	11.0021	6.42626	6.49185	14.2277	7.43463	9.08481	9.07948	11.7271	9.11894	7.67948	9.84549	11.4788	13.4471	0	0	6.72792
TCGA-ET-A40T-01	11.7469	High	9.25503	7.90087	7.09803	8.43463	5.70044	7.12928	12.2088	9.05528	7.49185		8.61102	5.70044		12.543	9.35094	4.64386	8.71425	9.32418	5.67243	4.45943	15.2298	11.7292	1	4	3.58496	11.5454	1	2.58496	4	12.4229	12.4424	13.2953	7.3837	6.61471	13.9882	8.29921	9.44915	8.81378	11.2556	8.46761	7.70736	9.79442	12.0964	13.9142	3.90689	0	7.09803
TCGA-EL-A3GP-01	11.733	High	8.49586	4.32193	7.03342	6.39232	7.70736	7.57743	9.66356	9.55075	4.70044		8.56605	4.85798		12.3775	11.4558	7.55459	7.8392	9.23122	9.15228	3.32193	13.1794	11.9762	0	1	4.52356	9.99152	0	0	2.58496	12.9935	13.2302	12.914	9.16491	6.10852	14.0585	7.46761	11.4336	7.72792	10.2324	8.55075	7.2854	8.20457	7.98868	13.6421	0	0	6.14975
TCGA-ET-A3DR-01	10.3151	Low	6.42626	4.85798	3.16993	5.67243	4.08746	3.90689	10.2854	5.39232	8.0607		4.32193	2.80735		11.1923	6.33985	3.16993	4.90689	5	5.49185	3.45943	14.3997	10.8297	0	0	2.80735	10.3387	0	1	1	11.9905	11.3236	11.3168	4.58496	4.58496	13.6713	5.88264	8.53138	4.64386	6.89482	5.32193	3.90689	2.80735	5.70044	13.1223	0	0	4.45943
TCGA-DJ-A3UX-01	11.2837	High	9.93517	7.98299	8.59246	8.53528	5.64386	8.03342	12.224	9.23122	4.08746		9.57743	7.10852		11.2027	9.2503	5.04439	8.90388	9.76984	5.32193	3.45943	14.9285	11.9993	1	1	4.85798	11.5551	2.32193	2.80735	2.58496	11.6439	11.9248	12.6337	7.5157	7.88264	14.0033	6.70044	9.62388	8.74819	11.2521	8.99718	7.69349	10.0512	12.8263	14.0606	0	0	6.83289
TCGA-EM-A1CU-01	12.3772	High	9.04166	5.67243	4.52356	5.45943	4.45943	4.58496	11.8661	6.49185	8.29921		7.7879	4.08746		12.2822	8.36632	2	6.02237	8.09276	8.52748	3	14.9341	11.4252	1	0	3.45943	10.7805	3.16993	1	1.58496	12.5649	11.6398	13.3039	7.07682	4.39232	14.1945	8.30834	8.52748	6.72792	8.80735	7.31288	6.22882	8.26679	10.6147	13.9803	1	0	5.72792
TCGA-EL-A3CX-01	9.7879	Low	6.85798	5.90689	4.70044	4.85798	5.24793	6.53916	9.57365	5.35755	4.75489		7.49185	1.58496		12.0634	9.57554	5.16993	3.45943	5.67243	9.02514	2.80735	14.0218	12.7727	1	2	2.32193	9.64926	1	0	1.58496	12.0265	12.4255	10.9136	3.80735	2	11.7215	7.75489	8.16491	6.72792	7.93664	5.72792	6.65821	7.55459	5.49185	13.5395	0	0	4
TCGA-BJ-A45J-01	12.2116	High	8.51964	4.24793	5.49185	5.52356	5.20945	5	12.2158	6.2854	8.7039		4.75489	3.16993		13.0555	8.05528	3.16993	5.55459	8.60363	8.76487	3.58496	15.1716	11.6931	1	3	3.80735	11.5971	1	1	3	12.3869	13.0084	13.3678	6.18982	5.20945	14.7047	7.76818	8.37938	5.75489	7.76155	6.90689	5	4.75489	6.83289	13.8792	2.80735	0	6.83289
TCGA-BJ-A4O9-01	11.5445	High	9.96867	5.20945	4.64386	5.85798	1	3.32193	8.50383	6.6865	2.80735		10.1176	3.32193		11.1066	6.52356	2.32193	4.90689	5.83289	2	3.58496	15.2045	12.7578	1	2.32193	2	11.0168	1.58496	2.32193	1.58496	11.9095	9.84078	12.3891	4.70044	3.58496	14.5981	7.31288	9.10591	7.24793	9.05257	8.26209	3.16993	6.12928	6.98868	14.1171	1	0	5.35755
TCGA-DJ-A13O-01	12.8166	High	9.76155	9.03892	7.99435	9.32418	6.08746	7.90689	12.5174	10.7838	8.96867		10.6266	7.83289		12.4826	10.0471	5.32193	9.61471	10.6742	8.8857	4.24793	14.4776	13.5038	1	1.58496	4.90689	10.4929	1.58496	3.45943	4.08746	12.5603	13.1818	12.3699	7.86419	7.43463	12.9569	8.89482	9.38154	9.82655	12.4315	9.49785	8.04985	10.4357	12.5531	14.4723	0	0	9.15482
TCGA-ET-A25R-01	11.1573	High	9.24555	5.35755	6.37504	6.49185	5.61471	6.12928	11.4969	7.29462	6.32193		5.80735	4.08746		11.5172	7.96578	3.70044	7.39232	6.85798	6.18982	0	12.334	11.1917	1	2	0	8.54689	1	0	2.32193	12.2327	11.6316	12.9091	7.32193	5.20945	12.4323	7.45121	8.26209	6.87036	8.77479	7.20945	6.82018	6.75489	8.85798	12.9357	0	0	7.17991
TCGA-MK-A4N9-01	12.2088	High	7.94837	6.45943	5.32193	6.10852	3.80735	4.39232	12.1383	7.33092	3.45943		5.78136	3.45943		12.1808	7.59991	2.58496	5.97728	5.9542	5.55459	4.75489	14.6606	11.5406	2.32193	3.16993	3.70044	12.6248	1	1	3.32193	11.84	9.79442	11.3902	6.37504	3.32193	14.1367	7.40088	8.11894	6.71425	9.90388	7.48382	4.39232	6.14975	8.86109	14.057	2.32193	0	7.11894
TCGA-DJ-A3VK-01	11.29	High	6.80735	7.16993	2.58496	5.75489	2.32193	5.04439	11.8826	8.81057	3		5.12928	3.45943		12.2732	8.29462	2.80735	5.35755	7	1	4	15.1092	11.6733	0	2.80735	4.85798	12.0721	2	1	3.80735	11.3794	10.8727	11.7009	5.88264	3.32193	14.5762	8.03892	9.06609	7.45121	9.49386	9.0607	4.52356	8.03342	8.49586	14.0206	0	0	5.16993
TCGA-FK-A3S3-01	11.8692	High	7.97728	6.10852	4	5.45943	3.58496	4	12.4105	10.9687	3.45943		8.09276	3.45943		12.4168	7.56986	2	5.32193	6.32193	2	3.16993	15.1588	11.9979	0	0	2.80735	12.426	2.58496	2.32193	2.32193	12.2387	10.5314	13.2096	6.24793	3.90689	13.8377	8.61839	8.24317	7	9.77314	8.45533	3.90689	6.96578	8.89178	13.7238	1.58496	0	6.71425
TCGA-EL-A3T9-01	11.6479	High	8.42626	4.80735	7.9542	5.20945	8.43045	6.88264	11.93	8.66888	7.64386		7.29462	5.83289		12.905	9.40301	5.49185	8.45533	6.44294	9.47573	2	14.0456	12.4564	3	0	5.08746	9.30834	0	0	3.45943	13.4375	12.6779	13.1461	8.17991	7.55459	12.2943	8.66534	8.76487	5.04439	7.40088	6.10852	7.70736	7.14975	7.82018	13.6202	3	0	8.9542
TCGA-J8-A42S-01	12.6059	High	7.75489	5	5.32193	6.30378	5.67243	5.16993	11.8669	7.01123	7.20945		6.76818	3.80735		12.9281	8.37069	4.08746	6.35755	5.70044	5	2.80735	15.2024	11.7292	1.58496	3.45943	4.32193	11.5362	0	1	3.70044	12.5103	10.6294	13.3344	6.14975	5.08746	14.2005	9.23122	8.79442	6.2854	8.93074	6.83289	5.70044	5.04439	8.02237	14.0366	0	0	6.64386
TCGA-MK-A4N6-01	12.6117	High	10.4788	6.53916	7.21917	7.7211	7.73471	7.45121	11.1504	6.89482	7.21917		9.05528	5.24793		12.4564	9.96867	4.08746	7.62205	9.53333	9.40514	2.58496	13.1963	11.6188	0	1	2.58496	10.4717	0	2.32193	1.58496	12.8566	13.1966	12.8846	10.4868	6.50779	14.3913	6.87036	9.5812	7.22882	10.5774	8.49985	6.80735	9.08481	11.9658	13.5968	0	0	6.56986
TCGA-EM-A2P3-01	11.7207	High	9.24793	4.85798	6.88264	5.61471	6.55459	6.2854	11.6631	6.42626	7.81378		8.11374	4.70044		11.9392	8.89482	4.24793	7.21917	7.35755	7.59991	1.58496	13.3729	11.815	1.58496	3	2.80735	10.4767	0	2.32193	3.16993	12.6156	11.7147	12.5741	7.65821	6.08746	13.8733	8.09803	9.75154	6.20945	8.16993	6.96578	6.87036	8.01681	9.46148	13.9874	0	0	7.69349
TCGA-EL-A3GY-01	12.592	High	10.3685	6.80735	6.52356	6.42626	6.24793	7.57743	12.3559	7.2384	8.89178		7.20945	5.80735		12.388	10.2155	5.55459	7.74819	8.39232	10.8564	3.80735	14.1031	12.2095	1	2	3.45943	11.6407	1	1.58496	2.58496	13.0833	12.9873	13.9408	8.11894	6.22882	14.4762	7.6865	10.2456	7.86419	10.1799	8.5812	7.63662	7.97154	9.32193	14.2796	2.80735	0	6.82018
TCGA-CE-A3MD-01	10.2408	Low	9.82177	6	5.70044	6.88264	3.58496	5.85798	11.7022	8.12412	3.90689		6.97728	4.24793		12.1286	8.62205	3.90689	6.42626	7.24793	0	4.75489	15.0122	12.1056	0	1.58496	4.39232	12.1855	1.58496	1.58496	3.16993	11.9091	11.4035	12.9453	6.18982	5.16993	13.1031	7.83289	9.2738	8.38802	10.5565	8.30378	4.75489	8.23362	9.00843	13.882	3	0	6.56986
TCGA-EM-A3AN-01	11.9897	High	8.79766	6.18982	4.80735	6.2854	4.70044	5.97728	12.7207	6.85798	6.44294		8.28077	4.32193		12.3166	8.64386	2	6.67243	7.40939	3.16993	3.80735	14.8634	12.2565	0	3.16993	4.24793	12.2978	0	2.32193	2.32193	12.4432	11.5493	12.0802	5.52356	4.32193	14.3733	9.14211	8.61471	7.3837	9.88722	7.92481	5.49185	7.06609	9.59991	14.5747	4.52356	0	6.98868
TCGA-DJ-A1QN-01	11.9065	High	10.7322	7.67243	6.52356	7.19967	6.12928	8.21917	12.1351	8.7211	5.58496		7.77479	4.52356		13.6444	9.77972	4.70044	8.06609	7.31288	3.45943	2.58496	15.1431	12.6184	1	3.90689	3.58496	11.327	3	1.58496	2.80735	13.3214	12.6744	15.1794	8.62936	6.32193	14.278	8.58871	10.4959	7.91886	10.2336	9.20945	7.48382	8.57365	9.82018	14.5957	3.45943	0	10.421
TCGA-BJ-A0ZF-01	11.1351	#N/A	6.67243	5.67243	2.58496	6.62936	5	5.93074	8.29002	6.82018	4.24793		12.0293	2.80735		11.9944	8.52748	4.64386	4.75489	6.82018	5.75489	3.32193	15.0391	12.9246	0	1	6.53916	8.82655	0	1	3.58496	11.9473	10.7657	9.82972	6.93074	3.16993	11.4414	9.18982	11.1241	6.71425	9.17243	7.40939	4.58496	6.42626	7.12928	13.9115	0	0	3.80735
TCGA-ET-A2N3-01	10.1624	#N/A	6.82018	5.45943	1.58496	4.80735	2.58496	3.70044	9.62571	9.29921	0		3.45943	2.32193		10.1267	4.45943	1	0	3	4.80735	4.39232	15.8164	12.7713	1	2	5	13.0284	0	1	4.16993	11.0566	7.8392	8.53138	2	0	13.3425	9.79116	7.66534	4.9542	6.91886	6.98868	2.58496	3.70044	5.58496	13.5618	0	0	4.64386
TCGA-DJ-A3US-01	11.9207	High	9.61471	9.01681	8.38802	9.13443	6.62936	8.58871	12.6278	11.1923	5.52356		11.5073	8.2384		12.286	10.0168	4.70044	10.3365	11.4818	4.80735	3.58496	15.6938	11.9697	0	2.80735	4.16993	11.9159	4.39232	3.58496	4.45943	11.9211	13.0815	12.4861	7.53916	7.88264	13.5325	8.04985	9.55651	9.61287	12.7309	9.62571	9.18488	11.3465	14.4586	13.6847	1.58496	0	7.42626
TCGA-DJ-A1QI-01	11.9222	High	9.13186	5.75489	5	6	5.16993	6.90689	11.4404	6.96578	4.70044		6.39232	5.2854		12.7723	8.66178	3.80735	7.04439	8.10329	3.32193	2.58496	13.6854	11.5411	1.58496	2	2.32193	11.151	0	0	3	12.4582	11.158	12.1586	7.21917	4.52356	15.2625	6.14975	9.85175	7.59246	9.39232	7.40088	5.16993	6.62936	9.30834	14.1368	2.80735	0	6.49185
TCGA-EM-A2OV-01	8.65464	Low	8.03892	3.58496	1	3.16993	3.32193	4.24793	8.43463	4.24793	1		6.37504	3.32193		9.96578	6.87036	1.58496	4.58496	6.22882	2	3.32193	14.2708	13.2809	0	2	2	12.3471	1.58496	4	2.80735	10.8361	9.20945	9.2503	5.42626	2	11.9285	5.58496	9.46557	6.35755	8.46761	8.37069	4	4.90689	6.56986	13.3502	0	0	2.58496
TCGA-EL-A3CT-01	11.3309	High	11.0532	5.04439	5.2854	5.20945	6.30378	7.11894	10.314	7.20945	3		6.96578	4.80735		12.6782	9.64566	4.70044	7.69349	9.91289	11.5221	3.45943	13.8047	11.7275	0	1	2	12.0179	1	0	0	12.5543	12.0587	13.171	8.57743	4.58496	13.3989	5.49185	10.2264	7.01123	9.66888	7.19967	6.53916	6.87036	10.4888	13.4298	1.58496	0	5.16993
TCGA-ET-A2MY-01	11.4226	High	9.89026	3.70044	5.32193	4.9542	4.16993	4.9542	11.1886	5.88264	4		5.52356	3.80735		10.9069	8.18982	2	6.08746	7.42626	8.75154	2.80735	12.7425	12.098	1	1.58496	1	11.1504	0	2.32193	1	12.0587	11.2703	12.9769	6.76818	3.70044	12.0891	5.88264	7.93664	5.83289	8.18488	6.50779	5.32193	6.06609	7	13.5736	1.58496	0	7.7879
TCGA-E8-A413-01	11.3597	High	9.64024	6.90689	7.65105	7.37504	6.20945	7.27612	11.4305	7.49185	5.35755		9.1267	6.64386		12.2095	9.73471	4.75489	8.20457	9.00282	7.48382	3.45943	14.1294	11.9633	2	1.58496	4.85798	10.1984	1	0	4.24793	12.5824	12.4297	13.444	8.42206	6.89482	13.0669	8.49985	9.633	7.8392	10.2515	8.0607	6.96578	9.67243	11.7279	13.9327	2	0	7.74147
TCGA-ET-A25L-01	10.4471	Low	8.3837	5.12928	5.24793	4.80735	4.70044	5.93074	10.2969	6.04439	5.83289		5.49185	4.39232		11	7.71425	2	6.44294	5.12928	8.92778	2.32193	11.1408	11.2603	0	2	1	9.24793	0	0	1	11.7082	10.9374	12.0977	7.02237	4.32193	12.4843	6.6865	8.55459	4.90689	7.54689	6.24793	5.49185	5.52356	6.64386	12.3907	0	0	6.44294
TCGA-E8-A437-01	11.1941	High	8.8392	4.80735	5.9542	7.30378	5.04439	5.12928	11.6434	6.70044	6.26679		6.65821	3.80735		11.4939	7.67948	2.80735	6.62936	6.18982	7.70044	3.16993	14.9406	12.2046	1	3.16993	2.80735	10.0279	0	0	3.32193	11.4388	10.7936	11.2438	6.12928	4.24793	12.8927	8.02791	7.77479	5.83289	8.50383	7.35755	5.08746	5	6.37504	13.4698	2	0	6.93074
TCGA-FY-A2QD-01	7.96	Low	6.74147	4.16993	1	5.49185	5.2854	3.58496	7.10852	10.207	0		7.94251	2.80735		8.86728	6.12928	2	3.45943	5.83289	1.58496	3.45943	14.41	12.1196	1.58496	1	2.80735	12.1577	0	0	2.32193	11.2095	7.53916	7.7879	3.32193	1	10.9256	6.39232	8.10329	4.16993	6.39232	5.20945	3.58496	4.75489	6.65821	14.056	1	0	2
TCGA-FE-A239-01	9.82018	Low	5.45943	2.80735	1.58496	6.6865	6.9542	4.58496	8.64386	10.8541	3		12.3429	3		13.7438	6.49185	2	4.85798	4.70044	4.58496	3.90689	15.6546	11.6353	1	3.16993	4.75489	12.512	0	0	2	12.0721	9.09011	8.30378	4.08746	0	11.7121	8.20945	7.63662	3.16993	6.70044	6.22882	4.16993	4.80735	6.24793	13.2734	0	0	6.67243
TCGA-EL-A3D0-01	11.6826	High	7.98868	3.58496	2.80735	5.08746	2	4.24793	11.1293	5.61471	3.45943		9.73132	3.90689		12.745	7.45943	0	4.85798	5.64386	3.70044	3.90689	14.5283	11.6591	0	3	2	11.7707	0	2.80735	3.16993	12.357	10.2515	12.6253	6.64386	3.32193	13.4251	8.07682	8.81057	6.61471	8.71081	7.48382	3.32193	6.2854	8.89178	14.2782	5.2854	0	6.56986
TCGA-EM-A22I-01	11.4914	High	10.043	4.90689	6.6865	6.06609	6.35755	6.84549	11.2889	7.10852	7.08746		6.04439	4.52356		11.9549	8.36194	4.16993	7.76818	7.12928	9.80574	2.58496	13.0895	11.9762	1	1.58496	2	10.0728	1.58496	0	3.16993	12.3666	12.1331	13.6925	7.07682	6.61471	13.1603	7.49985	9.22159	6.2854	8.38802	7.03342	6.93074	6.64386	8.67243	13.5728	0	0	8.65105
TCGA-EL-A3D4-01	10.7056	Low	7.98299	5.78136	2.32193	4.90689	2.58496	2.58496	10.5821	9.44501	1.58496		5.49185	2.32193		13.1618	7.50779	1.58496	3.58496	5.08746	1	3.45943	14.5222	12.3674	1.58496	2	2.58496	11.4305	0	0	2.32193	11.5167	10.6987	11.9527	5.12928	2.80735	13.6165	5.42626	8.92481	5.80735	9.18735	8.11894	2.80735	4.08746	6.93074	13.0604	2.58496	0	4.32193
TCGA-EM-A22P-01	12.6656	High	9.04985	8.38802	8.60363	8.3837	7.49985	9.3837	11.6353	10.5048	6.50779		8.79442	8.08215		12.7482	9.92184	7.10852	9.9571	10.3837	7.96578	4.24793	14.9687	12.2405	2.58496	2	4.24793	12.4291	2	1.58496	4.9542	12.3888	12.9478	13.0357	9.31515	8.40514	14.6041	9.3837	10.151	9.46761	11.6961	9.81057	8.3443	9.43879	11.4357	14.051	2.80735	0	8.93074
TCGA-EM-A2CO-01	9.22159	Low	10.3264	3.32193	2.58496	4.85798	1.58496	2	8.60363	4.85798	4.70044		3.80735	2.32193		9.81538	7.19967	2.32193	3	5.35755	1	4.32193	14.0889	12.9708	0	0	2.58496	12.5824	0	1.58496	1.58496	10.9498	9.88417	10.0861	4.39232	2	11.9005	7.89482	8.55842	4.64386	7.40939	6.85798	3.80735	4.24793	6.42626	12.8859	0	0	4.80735
TCGA-IM-A3U2-01	12.4067	High	8.76818	4.39232	5.97728	5.72792	6.2854	5.80735	12.0532	7.43463	9.8857		5.93074	3.16993		12.292	7.96	3.58496	7.13955	6.52356	11.445	2.80735	12.985	12.2116	1	2.80735	2.58496	10.1749	1.58496	0	2.32193	12.8874	11.0258	13.294	7.09803	5	14.1791	7.99435	7.7879	6.02237	8.7039	6.47573	6.62936	6.71425	7.77479	13.9905	1.58496	0	6.87036
TCGA-BJ-A45H-01	11.8541	High	8.14975	7.22882	6.37504	7.20945	5.58496	6.02237	11.9084	7.76818	5.42626		7.62205	5.45943		12.0423	8.89785	3.70044	7.44294	8.07146	9.07414	3.70044	14.3072	11.9129	1	1.58496	3.90689	10.1383	1	1.58496	1.58496	11.8396	11.3864	12.0133	6.2854	5.55459	15.1932	6.61471	9.07146	7.88264	10.1737	7.97154	6.02237	8.53916	9.91588	13.6704	2.80735	0	6.93074
TCGA-FE-A230-01	10.9549	High	9.67066	7.78136	6.47573	8.42206	5.24793	6.90689	10.6184	8.99435	5.12928		9.77972	5.67243		11.5503	9.23122	4.16993	8.36194	11.144	3.80735	2.58496	12.3704	11.3004	1	1	2.80735	7.86419	0	1.58496	3.70044	11.7744	12.1079	13.4305	7.15987	6.58496	13.4842	5.80735	9.2738	8.2854	11.1935	8.77808	7.14975	10.1163	12.9631	12.8248	1	0	6.84549
TCGA-EM-A3SU-01	11.703	#N/A	9.31967	7.43463	7.36632	7.48382	5.85798	7.09803	11.4419	9.63844	5.83289		8.91588	5.78136		11.577	10.2715	4.24793	7.85175	10.2958	6.79442	2.58496	12.4998	12.3026	0	0	4	9.61287	2.80735	2.58496	1	11.7099	13.1357	12.236	9.04166	5.75489	13.2381	7.81378	8.87652	8.633	11.1415	8.45121	6.33985	8.93369	11.196	13.7126	0	0	7.9542
TCGA-DJ-A2PZ-01	11.1824	High	9.2854	4	5.45943	5.64386	5.67243	5.12928	11.5387	6.12928	4.75489		6.33985	4.52356		11.3619	9.01959	4	6.55459	6.78136	9.59059	0	12.8291	12.058	0	0	2	10.1849	2	2.32193	0	11.914	11.6221	12.3891	6.06609	5.64386	12.7807	6.76818	9.63844	5.9542	8.09803	7.30378	5.78136	5.93074	8.07682	13.5371	1.58496	0	6.83289
TCGA-ET-A3BX-01	12.6218	High	8.50383	4.9542	5.52356	5.39232	5.9542	6.16993	10.5058	5.83289	7.15987		6.83289	4		11.8868	8.76818	2.58496	6.37504	9.27845	13.1084	2.58496	12.9022	11.5962	0	1.58496	3.58496	8.7211	0	0	2.32193	13.0307	13.9838	13.1819	6.61471	4.90689	13.6747	6.02237	8.69349	5.75489	8.41785	6.30378	6.53916	7.73471	8.21917	13.7383	1	0	5.78136
TCGA-FY-A3YR-01	11.6152	High	9.83131	5.52356	7.15987	7.2854	5.20945	6.47573	10.9908	7.47573	7.31288		6.88264	4.9542		11.1261	7.97728	4.08746	8.19476	6.61471	9.86728	1.58496	13.1194	11.6799	1	2	2.80735	10.0782	0	1.58496	2.58496	11.9363	11.0855	12.5162	7.85175	6.59991	13.0944	7.30378	8.88874	7.85798	9.60177	7.49185	7.20945	8.49985	9.86728	13.6661	1.58496	0	6.74147
TCGA-E8-A3X7-01	11.2656	High	9.02237	5.70044	6.10852	6.94251	4.16993	5.08746	11.4808	7.09803	4.45943		5.88264	3.90689		11.8372	7.7211	2.80735	7.01123	6.55459	6.39232	2.32193	13.1657	12.224	0	2.32193	2	9.52552	0	0	0	11.994	11.1586	12.6445	6.45943	5.49185	13.6374	6.64386	7.75489	7.07682	9.20457	7.03342	5.08746	6.2854	8.37069	13.3412	1.58496	0	7.9542
TCGA-J8-A4HW-01	11.0314	High	7.40088	5.12928	2	6.22882	3	3.45943	8.23362	6.24793	8.94544		1.58496	2.32193		12.0126	6.96578	1	4.58496	4.85798	5.90689	3.58496	15.2844	11.7296	1	3	3.45943	10.792	0	0	2.80735	12.5238	11.0355	12.0251	3.58496	2.80735	14.8988	6.96578	8.54303	4.64386	6.47573	6.78136	5.67243	4.45943	6.47573	13.6198	2.32193	0	4.9542
TCGA-ET-A39M-01	11.4099	High	8.78463	8.86728	6.91886	9.23601	5.61471	7.82018	12.2091	11.0921	6.32193		8.36632	6.6865		12.7345	10.3038	6.2854	8.56224	11.8823	3.80735	2	13.543	12.1926	0	2.80735	4.24793	9.59991	0	1.58496	4	12.1749	13.2939	12.5798	7.49185	6.37504	13.4847	9.01681	8.97154	9.74819	12.168	9.03892	7.29462	9.90839	12.0248	13.6339	2.32193	0	9.88874
TCGA-DJ-A4UL-01	12.5253	High	8.15987	6.2854	6.40939	7.7879	3	5.78136	12.3038	7.90087	3.58496		7.33985	5.24793		12.6099	8.76487	2	6.79442	7.7879	4	2.32193	14.1018	12.0375	0	3	2.58496	10.5498	2.32193	1.58496	2.58496	12.2527	11.7326	11.6922	6.42626	5.72792	13.2356	8.64386	8.04985	8.35315	10.643	7.98299	5.58496	9.0634	9.66534	13.9438	2	0	7.93074
TCGA-EM-A3O8-01	11.4914	High	8.0607	7.31288	3.70044	2.80735	3.16993	3.16993	11.5765	10.4868	1		4.85798	1.58496		12.5063	6.65821	1.58496	4.08746	4.90689	0	4.52356	16.1381	12.5073	1	2.32193	4.52356	13.7687	1	1.58496	3.45943	11.4691	9.14466	10.6184	4.08746	2	15.8812	7.92481	8.36194	5.24793	7.26679	7.03342	2.32193	5	5.90689	14.336	0	0	3.45943
TCGA-DJ-A3UO-01	11.2574	High	9.89026	5.85798	3.70044	5.08746	4.52356	4.64386	12.1938	8.18488	5.32193		8.36194	2.80735		13.837	7.8392	2	5.12928	6.10852	5	2.32193	14.5572	12.0997	1	3.45943	2.32193	10.6987	0	2	2.58496	12.9642	10.3287	14.3396	6.79442	3	14.1894	7.67243	8.42626	4.85798	7.55459	6.42626	5.52356	7.56986	8.26679	13.8463	0	0	9.97154
TCGA-EM-A22N-01	10.151	Low	10.2336	5.72792	4.80735	6.2854	4	5.93074	9.19967	7.60733	3.32193		8.08746	4.52356		10.4798	8.55075	5.49185	7.36632	8.50779	0	4.16993	15.0928	12.6147	0	2.80735	3	12.2923	2.80735	2	3	10.9454	11.3382	10.5187	7.65821	4.39232	13.0348	7.97728	10.1098	7.18982	9.56605	8.46761	5.83289	7.56986	10.1911	13.4962	0	0	5.52356
TCGA-FY-A3NM-01	9.63662	Low	8.15482	3.70044	4.08746	6.26679	3.45943	4.70044	9.83131	6.62936	2		7.60733	3.80735		11.1712	6.61471	2	5.32193	6.18982	1	3	15.8582	13.0731	0	1	4.16993	12.0536	1	2	4.52356	11.0028	9.18982	9.58684	4.45943	2.80735	12.1652	8.33985	8.86419	5.75489	7.78136	7.39232	4.52356	5.67243	8.18488	13.9552	3	0	3
TCGA-ET-A3BS-01	12.4057	High	10.0126	9.18735	8.21917	9.38586	6.97728	8.11374	12.0888	11.0587	5.20945		9.90087	8.93664		12.4841	11.0841	5.35755	9.39232	13.1416	5.08746	4.16993	14.1017	11.5182	2.58496	1	4.58496	11.2312	1.58496	2	4.52356	12.3869	13.202	13.3519	9.50184	7.63662	15.0244	7.42626	10.6484	10.5641	12.8321	9.98442	7.90087	11.4051	13.6653	14.5023	2	0	7.29462
TCGA-E8-A418-01	11.6524	High	10.7474	6.59991	6.65821	7.82655	6.47573	7.33985	11.5579	7.33985	4.75489		9.14466	5.16993		12.6662	9.28771	4.16993	7.83289	8.77149	5.2854	3	13.5974	12.9401	2.80735	3.16993	3.70044	9.27612	1	2	3.58496	12.6575	12.0454	14.3149	7.87036	6.47573	14.3223	8.29002	9.08215	8.72792	10.9031	8.69349	7.2384	10.1561	10.8556	14.2138	1.58496	0	7.53916
TCGA-FE-A3PA-01	11.0451	High	9.35535	7.53138	5.70044	6.97728	4.24793	5.78136	11.9841	9.53528	5.16993		10.9396	4		12.3856	8.43879	3	6.40939	6.52356	3.80735	4.32193	15.3801	12.5748	0	5.45943	3.32193	12.1852	1.58496	2	3.45943	12.3628	11.2174	12.1743	6.80735	4.70044	13.7339	9.64746	8.44708	8.16993	10.5651	7.81378	5.39232	6.79442	8.30834	14.2655	2.58496	0	8.3837
TCGA-DJ-A13T-01	12.007	High	9.50383	6.02237	4.52356	6.24793	4.90689	5.16993	11.9399	7.12928	4.16993		7	3.32193		12.6073	8.45121	2.32193	5.88264	7.98868	4.45943	4.39232	14.9552	11.3421	0	2.58496	3.58496	12.6957	2.80735	3.32193	3.70044	12.3658	11.4089	13.7701	6.44294	3.90689	15.6321	7.50779	9.64746	7.10852	9.39446	7.96	5.70044	8.64386	9.50581	14.3582	2.80735	0	6.96578
TCGA-EM-A4FR-01	11.032	#N/A	8.07682	6.56986	5.35755	6.33985	3.80735	2	11.4914	9.36632	4.08746		4.08746	2		12.1402	8.21917	2.32193	5.39232	6.45943	0	4.90689	16.0717	12.4924	1.58496	5.9542	2.80735	12.4038	2.80735	1.58496	1.58496	11.4783	10.858	10.858	4.08746	3.32193	14.0197	8.85798	7.34873	6.83289	9.76984	6.02237	5	6.04439	7.76818	13.8068	5.64386	0	9.67948
TCGA-BJ-A0ZC-01	8.49985	Low	7.20945	5.08746	2.80735	5.45943	4.9542	4.75489	9.59991	12.2458	1		9.02791	3.58496		10.2009	6.59991	2	6.62936	7.30378	2.32193	3.80735	15.0876	11.8731	0	1.58496	2.80735	12.0046	0	1.58496	3.45943	10.8186	9.64386	8.79442	4.24793	3.80735	12.0053	6.02237	9.1267	6.45943	8.90388	7.7879	5.24793	7.45121	10.1383	12.9633	0	0	3.32193
TCGA-FY-A40M-01	9.37504	Low	7.87036	7.78136	2.32193	6.30378	4	4.80735	11.917	6.10852	3.70044		4.9542	2.32193		11.914	7.76155	3	4.16993	6.2854	7.89482	3.58496	14.9916	12.2345	1	2.32193	3.58496	11.8929	1	0	3.90689	12.3742	10.242	10.4367	5.2854	3.70044	14.0093	8.92778	8.97154	5.72792	8.09276	6.53916	3.80735	7.71425	8.30834	14.3801	2.32193	0	6.62936
TCGA-ET-A2N0-01	11.849	High	8.12928	6.97728	6.64386	8.47978	4.64386	5.85798	11.2058	8.90087	7.76155		7.5157	5.64386		11.9819	8.27612	3.70044	7.53916	9.12412	5.93074	1.58496	12.0492	13.2547	0	1.58496	3	8.52356	0	2	1	12.1564	11.5546	11.9039	7.08746	5.52356	13.2603	7.56224	7.2384	8.49185	10.7838	8.15987	6.04439	8.224	9.15735	13.3562	0	0	7.98299
TCGA-CE-A481-01	10.8194	High	9.19967	8.45943	6.96578	8.15482	5.83289	7.33092	12.6946	10.5294	5.2854		9.44708	6.37504		12.5644	8.97154	4.39232	8.56224	10.7202	4.58496	3.70044	15.7058	11.7147	0	2.32193	3.90689	9.77479	3.16993	1.58496	3.80735	12.5762	12.1802	13.1186	6.93074	7.03342	14.1066	7.75489	9.58871	9.15987	11.8001	8.81057	7.01123	10.3966	12.9866	13.8828	3.80735	0	6.9542
TCGA-FE-A237-01	12.1768	High	9.37069	5.83289	6.62936	6.45943	6.47573	6.96578	10.7764	7.62936	7.29462		7.01123	5.42626		12.0553	8.7039	4.64386	8.04985	7.91289	6.47573	3	14.0678	11.8823	2.58496	1	2.80735	10.8353	1	1.58496	3.45943	12.7867	11.7457	13.456	8.30834	6.72792	14.5397	7.99435	9.43045	6.97728	9.12412	7.21917	6.94251	6.49185	9.1472	13.8216	1	0	7.03342
TCGA-FE-A23A-01	12.1199	High	10.3826	9.53333	8.16491	9.66888	6.56986	7.7211	12.7043	10.6961	8.11894		10.4157	6.96578		12.7467	10.0485	4.64386	9.71081	11.6878	9.05257	3.32193	13.3442	12.6195	1	3	4.90689	8.29462	1	3.16993	4.75489	12.7415	13.1912	13.8764	8.41363	7.70736	14.2412	9.27612	8.90087	9.97011	12.6649	9.74147	8.29462	10.7013	12.7899	13.9229	1	1	9.58871
TCGA-EL-A3MZ-01	12.5469	High	9.86573	5.67243	6.40939	6.47573	5.72792	5.83289	9.85487	6.98868	8.26679		6.50779	5.08746		12.6291	8.96578	3.16993	7.60733	8.03892	7.44294	1.58496	12.32	12.453	0	1	2.58496	11.3095	0	0	3.32193	12.814	12.4089	13.2493	7.97728	5.16993	13.254	7.72792	9.71939	7.72792	10.098	8.29921	7.30378	7.58496	8.224	14.0377	1	0	6.59991
TCGA-FK-A3SE-01	12.5189	High	7.82018	5.32193	4.85798	5.55459	5.93074	5.9542	11.7553	6.75489	9.5411		5.70044	4.16993		12.268	9.20457	4.52356	6.40939	8.00562	8.24793	3.45943	15.6249	11.7052	3.32193	2.58496	3.58496	11.6257	0	1.58496	3.58496	13.0975	11.8626	14.0291	6.24793	5.67243	14.6299	6.93074	8.98584	5.67243	8.40088	6.39232	6.87036	5.70044	7.53138	14.3985	1	0	6.45943
TCGA-DJ-A3UW-01	11.9887	High	10.3185	9.17742	7.85798	8.70044	6.10852	8.30834	12.0835	10.8242	5.45943		9.31061	7.66534		12.0179	9.79116	5	9.38154	12.115	8.04439	2.32193	12.8194	12.0189	0	2.80735	4.45943	9.46352	2.58496	2.58496	4.08746	12.1396	13.1935	12.8256	7.48382	7.29462	12.5433	8.61102	9.64926	9.69697	12.021	9.22882	7.85175	10.6502	12.9842	13.6037	1.58496	1	9.5812
TCGA-ET-A3BV-01	11.2986	High	9.0634	5.93074	8.76818	6.32193	7.7211	8.03342	11.6411	8.05528	9.17243		8.19476	5.97728		12.4684	9.18735	5.75489	9.34873	7.62936	11.0244	2	12.48	11.6271	1	2	4.32193	7.90087	0	0	2.80735	13.6117	12.9867	14.1623	9.10591	8.26679	12.9181	9.38586	8.55075	6.08746	7.99435	7.57743	8.81378	7.48382	8.73471	13.2578	2.32193	0	8.78136
TCGA-E8-A438-01	11.6344	High	7.34873	6.30378	3.80735	6.96578	2.80735	3.16993	12.3373	10.7632	3.45943		4.24793	3.58496		12.8512	7.06609	2	4.52356	6.62936	1	3.45943	15.3405	12.6259	1	5	3.32193	12.3485	0	0	3.90689	11.9823	10.4242	11.6847	5.20945	3.16993	13.7714	7.65821	8.43879	7.12928	10.4252	7.40939	3.16993	5.39232	7.49985	13.3802	5.08746	0	7.54689
TCGA-EM-A3O3-01	11.0748	High	8.08215	7.65105	8	7.94837	5.58496	7.42626	12.0327	8.35755	4.52356		7.54689	5.35755		11.8754	9.53722	4.16993	8.25267	10.6138	6.12928	2	11.6497	11.3168	2	3.16993	3.45943	5.12928	0	1	3.16993	11.8884	12.4041	12.7328	7.91289	6.30378	11.1415	7.86419	7.63662	7.83289	10.8933	7.20945	7.61471	9.80413	11.2076	12.7258	0	0	8.29921
TCGA-ET-A4KQ-01	10.9462	High	7.3837	5.90689	2.32193	4.39232	4	5.04439	12.2541	9.15228	1		4.90689	3.80735		12.4919	6.52356	1.58496	3.90689	5.55459	1.58496	4	15.8824	12.6106	1.58496	3	3.45943	12.892	1	1.58496	3.58496	11.6569	9.58871	11.368	5.35755	1	15.5006	7.3837	9.73809	5.9542	8.56605	8.25739	2.80735	2.80735	6.50779	14.2299	0	0	4.64386
TCGA-L6-A4ET-01	13.0582	High	7.97728	4.85798	1	6.08746	1	2	12.2894	7.45943	2.58496		8.19476	2		12.5708	6.53916	0	4.32193	5.55459	4	3.16993	14.8621	12.2426	1.58496	2.58496	2.58496	10.3794	1	0	4.16993	12.1994	9.62388	12.5231	4.24793	3	14.4067	8.98014	7.56224	5.58496	8.90989	7.42626	2.80735	4.16993	6.16993	14.0696	1.58496	0	7
TCGA-EL-A3CS-01	10.363	Low	9.84706	4.58496	5.20945	4.45943	5.72792	4.45943	10.813	5.04439	4.75489		6.12928	3.70044		11.1586	8.57743	3.58496	5.70044	4.52356	4.64386	1.58496	14.1991	12.3306	0	0	1	12.5913	1.58496	1	2.80735	11.6738	10.1344	12.2909	7.53916	4.32193	12.7783	7.15987	9.80896	3.32193	7.58496	6.70044	5.52356	5.83289	7.60733	13.2073	0	0	6.39232
TCGA-EM-A2CR-01	11.9163	High	3.58496	3.32193	2.32193	6.6865	1	4.16993	11.1668	12.0185	3		2.58496	1.58496		12.7138	8.47978	3	4	6.75489	0	0	14.4748	11.8293	1	2.32193	0	11.6398	2.80735	1.58496	3.16993	12.6387	10.9844	8.57365	5.55459	0	13.8664	8.53138	7.63662	5.80735	9.67066	4.58496	2.80735	3.45943	6.18982	13.2985	0	0	6.9542
TCGA-FY-A4B3-01	13.3453	High	10.0821	6.18982	6.32193	6.24793	6.24793	6.14975	12.0272	7.74819	9.54303		5.20945	4.32193		13.3306	8.49586	3.32193	7.16993	6.93074	7.50779	3.32193	15.1935	11.6004	1	2.58496	3.58496	11.2125	0	0	3.70044	13.022	11.3794	14.7342	7.31288	5.58496	14.6963	9.09276	8.70044	4.39232	7.18982	5.75489	7.10852	6.35755	7.47573	13.9982	1.58496	0	7.7879
TCGA-ET-A3DV-01	10.6175	Low	6.65821	6.08746	0	5.35755	4.80735	2.32193	9.75822	8.50383	3.16993		6.20945	1		10.2456	6	2.32193	1.58496	3.80735	3.58496	4	15.3837	12.863	0	2.58496	5.24793	12.0934	0	0	3.32193	11.7194	9.02237	9.75322	4.75489	1	12.1026	7.67243	7.55459	2.58496	6.20945	3.58496	2.58496	5.83289	5.49185	14.1581	0	0	3.32193
TCGA-EM-A3O7-01	12.2668	High	8.33092	5.2854	3.70044	5.90689	3.70044	4.32193	12.0192	7.05528	2		6.12928	3.70044		12.3939	7.73471	3.90689	5.85798	6.93074	3.90689	3.80735	15.5975	11.6087	2.32193	4.16993	2.32193	10.207	1.58496	1	3	12.3245	10.7406	11.749	5.64386	4.52356	14.2753	8.85175	9.46761	7.29462	9.63118	8.35315	2.80735	5.70044	6.74147	14.6193	2.32193	0	6
TCGA-BJ-A18Y-01	10.6448	Low	7.44294	7.13955	3.32193	5.55459	4.08746	4.08746	10.7474	10.4878	3.32193		4.58496	2.80735		12.3284	7.70044	3.16993	5	6.50779	0	4.08746	15.5938	12.3267	1	3	2.80735	11.5901	0	0	3.80735	11.4702	10.9787	10.7117	4.32193	3	13.9996	6.98868	9.08746	5.35755	7.79442	7.09803	3.58496	5.2854	7.09803	13.5913	0	0	5.08746
TCGA-H2-A3RI-01	11.7017	High	9.96145	6.88264	6.40939	7.17991	5.90689	6.84549	12.1261	7.9542	5.49185		7.67948	5.64386		12.1721	9.01123	3.58496	7.78136	8.11374	5.20945	3.70044	14.3432	12.4078	2.32193	2.58496	3	11.2384	1	0	3.16993	12.5587	12.2267	13.0979	7.05528	5.90689	14.5234	7.50779	9.10591	8.26679	10.8727	8.02791	6.06609	8.76155	10.4294	14.4502	0	0	6.94251
TCGA-FE-A236-01	10.9607	High	10.5304	4.45943	4.52356	6.97728	3.70044	5.42626	11.5464	6.26679	4.70044		6.10852	3.70044		12.0785	7.59991	4.08746	6.84549	7.3837	3.45943	2.32193	14.8914	12.7237	1	0	3	11.4579	0	2.80735	3.16993	12.1507	10.9586	12.4497	5.80735	5	14.9829	6.93074	9.06878	7.47573	10.1762	8.48382	4.80735	8.10852	8.31741	13.6979	0	0	5.97728
TCGA-BJ-A28V-01	8.41363	Low	7.01123	5.04439	0	5.39232	4.52356	4.90689	9.71253	9.4818	1.58496		4.32193	2.32193		10.7415	4.75489	2	2	4.70044	3	4.24793	16.5699	12.5459	1	1.58496	5.64386	13.8846	0	2	4.58496	11.8846	8.80413	9.05799	4	0	12.1911	8.86419	9.49586	4.9542	7.10852	7.05528	2.58496	4.08746	5.35755	13.9127	1	0	4.16993
TCGA-EM-A1YA-01	8.94837	Low	9.55075	5.42626	2.58496	4.64386	3	4.80735	10.7566	5.78136	2.58496		9.88417	2.80735		10.4062	7.33985	3.32193	5.08746	5.70044	3.58496	2.32193	14.4338	13.9256	2	1	4.16993	11.6698	1.58496	0	3.32193	11.5718	10.224	10.0084	4.39232	3.45943	11.6996	7.40939	9.83131	6	8.31288	7.31288	4.75489	6.14975	7.33985	13.217	0	0	4.52356
TCGA-EL-A3ZN-01	12.2342	High	8.19967	5.49185	5	6.22882	4	4.39232	11.2294	8.15482	4.08746		6.62936	3.80735		11.9607	8.24317	3.16993	5.32193	6.20945	2	5.08746	15.7964	12.0179	0	4.32193	4.9542	12.7273	2	3	3.58496	11.2503	10.7022	11.4083	6.45943	4.32193	12.9035	6.72792	9.10329	6.67243	11.7645	8.09276	3.58496	7.39232	8.26679	13.7741	1	0	6.87036
TCGA-EM-A2OX-01	11.5892	High	9.36413	5.04439	3.58496	6.02237	5	7.31288	11.4707	7.6865	5.9542		6.45943	4.08746		12.8349	8.35315	4.45943	6.24793	6.82018	3.70044	2.32193	14.2311	12.0563	0	3	3	11.3015	2.80735	2	2.80735	12.4367	10.9922	13.9507	7.29462	4.24793	13.4472	7.40088	9.2503	7.45943	9.85487	7.47573	5.12928	8.14466	9.07414	13.3975	0	0	9.66178
TCGA-EL-A3T7-01	13.2235	High	9.11374	4.45943	4.85798	6.22882	5.08746	5.67243	12.5656	6.90689	6.94251		5.78136	4.58496		12.7013	9.92926	5.24793	5.85798	7.70736	7.44294	4.16993	13.9991	11.716	1.58496	3.58496	3.80735	9.71425	1	0	2	13.1246	12.5321	13.0488	8.15482	4.58496	15.6989	6.08746	10.2784	6.67243	9.17742	7.33092	4.75489	7.43463	7.96	14.4155	3.58496	0	7.36632
TCGA-EM-A3ST-01	10.0593	Low	5.67243	7.43463	2.32193	5.32193	2	3.70044	12.1267	9.45121	1		7.43463	1.58496		11.2703	7.13955	0	4.9542	5.83289	0	3.32193	14.1071	12.3998	0	2.58496	1	11.0389	3.16993	3.32193	1.58496	11.1241	9.44915	9.99435	2.80735	2.32193	14.5732	8.17991	7.6865	7.33092	9.05799	8.51964	2.32193	4.08746	5.45943	13.6203	0	0	5.32193
TCGA-FE-A3PC-01	11.4455	High	8.76155	6.24793	6.47573	7.42626	3.90689	5.42626	10.6591	7.20945	6.33985		6.40939	4.32193		11.207	8.62571	2.32193	7.11894	8.5157	8.08746	4.08746	14.0599	12.3937	0	3.70044	1	11.3718	1	0	2	11.3641	11.749	10.9901	4.85798	5.04439	14.4982	7.76155	7.67243	7.92481	10.1674	6.59991	6.22882	7.53916	9.68825	13.8195	2.32193	0	7.13955
TCGA-4C-A93U-01	12.2995	High	10.1472	6.2854	8.96867	8.33092	7.58496	7.33092	11.1039	7.70044	10.6357		8.76487	4.90689		12.6136	9.7039	3.70044	8.9571	8.91289	7.11894	1	13.4783	11.7981	1.58496	1	3.58496	11.2755	2.32193	2.58496	2.58496	12.4252	12.3004	13.6084	9.08481	7.94837	12.5699	8.40939	8.93369	7.7211	10.1874	8.16993	8.15482	9.69697	11.2479	13.4849	1.58496	0	7.93074
TCGA-EL-A4K6-01	9.66	Low	6.87036	7.03342	4.85798	7.74147	2	4.24793	6.44294	11.7887	2.80735		10.0348	3.58496		11.3174	6.85798	2	3.90689	4.64386	0	5.45943	16.5565	12.2143	2.58496	5.16993	2.80735	8.91588	0	0	4.24793	11.0485	9.2738	10.9643	5.78136	2.32193	13.4693	7.98299	6.67243	4.16993	6.9542	4.39232	4.08746	3.58496	4.45943	13.8773	0	0	4.52356
TCGA-ET-A39I-01	10.5765	Low	7.44294	8.27612	1	3.70044	2.32193	3.70044	12.0654	10.3129	1		4.58496	3.16993		11.8711	6.12928	1	2.58496	4.75489	0	3.70044	15.3414	12.0765	0	1.58496	1	11.4727	1	1.58496	2.80735	11.4924	9.25974	11.9322	4.9542	1	15.0033	7.79442	9.64926	5.24793	7.78136	7.08746	2.80735	4	4.85798	13.7655	2	0	3.32193
TCGA-BJ-A45D-01	11.3421	High	6.80735	6.32193	5.2854	6.40939	4.32193	5.93074	10.6366	12.7692	6.12928		5.39232	3.45943		13.0049	9.35755	5.75489	5.58496	8.53138	4.85798	1.58496	14.3167	13.5834	3.16993	2.32193	4	10.9643	2	2.32193	3.58496	12.3318	12.2659	11.3504	5.61471	4.58496	13.3938	8.85798	8.83605	7.06609	9.40088	8.33092	5.24793	6.22882	7.43463	13.4693	1.58496	0	6.14975
TCGA-DJ-A3VA-01	11.9009	High	10.0485	7.13955	6.20945	6.04439	4.39232	6.12928	11.9054	8.07682	6.96578		6.64386	6.39232		12.196	8.44294	2.80735	7.40939	8.92184	7.98868	3.90689	14.7939	11.7887	1	3.16993	3.90689	11.2088	1	0	3.45943	12.1405	11.7801	12.888	7.87036	5.72792	15.1209	7.32193	8.92481	8.07682	10.3163	8.20457	5.78136	7.97728	10.8392	14.232	0	0	6.71425
TCGA-DE-A4MD-01	11.3309	#N/A	8.64024	2.58496	2.80735	4.80735	2.58496	4.32193	10.6294	6.6865	2.58496		9.11634	3.58496		11.4778	7.62936	2.58496	4	4.90689	10.7591	3.90689	13.5529	11.4959	3	3.90689	2	8.81698	1.58496	0	2.32193	11.3636	9.96145	13.562	5.2854	2	11.0741	6.58496	7.07682	4.08746	7.10852	5.70044	3.70044	5.78136	6.78136	13.5867	1	0	6.56986
TCGA-ET-A39N-01	10.5536	Low	7.50779	4.70044	2.58496	7.08746	3	4.32193	9.37287	5.58496	9.31741		8.55075	2.80735		11.4538	7.46761	0	4.52356	6.22882	4.39232	2	15.0664	12.4903	0	1.58496	8.38802	10.4189	2	0	2.32193	11.8761	9.64386	9.69349	5.12928	1	10.7048	9.46964	9.83763	6.98868	8.77479	8.63662	4.39232	7.13955	8.25739	13.5464	1	0	3.58496
TCGA-KS-A4I3-01	10.3421	Low	10.0154	4.70044	4.58496	6.16993	2.32193	3.80735	9.14211	6.42626	4.08746		5.78136	4.75489		11.0901	7.12928	2.58496	5.83289	6.91886	4.75489	2	13.713	12.277	1	0	3.16993	10.8138	0	2.32193	2.32193	11.6353	10.151	12.3357	5.2854	3.45943	14.148	6.72792	7.57743	7.40088	9.64566	8.11894	4.9542	7.20945	8.6865	13.3271	0	0	5.75489
TCGA-DJ-A3UQ-01	12.2473	High	9.66356	6.64386	8.02791	6.85798	7.16993	6.9542	11.6738	7.76155	7.63662		8.57743	5.72792		12.0855	9.41785	5.61471	8.40088	7.73471	8.12928	3.32193	13.1075	11.8246	0	1	2.58496	9.94691	0	1.58496	3.70044	13.1092	12.7106	13.5309	9.04439	7.37504	13.9579	8.39232	9.76321	7.10852	10.3487	7.99435	8.09803	9.13955	11.4305	13.9581	1.58496	0	7.8009
TCGA-EL-A3ZS-01	12.1957	High	9.05528	9.224	8.9571	9.00562	6.97728	8.42206	11.6059	10.1824	8.82337		10.2119	8.81057		12.4929	10.2444	5.42626	9.72281	10.4808	7.24793	4.75489	15.0813	11.6952	1.58496	3.16993	4.85798	11.8568	2.32193	2.58496	4.39232	12.1095	13.0502	12.6832	8.7211	7.91289	14.0419	8.81378	9.41574	9.0607	11.7899	9.05799	7.42626	10.7065	13.7161	13.9408	2.32193	0	8.12928
TCGA-EM-A2CP-01	12.0406	High	10.3826	10.3955	8.63662	10.5565	6.89482	8.56224	11.7624	11.6087	6.44294		11.527	9.56986		12.1488	10.8603	6.42626	10.3641	12.7157	2	3.32193	14.2027	11.8065	0	1	7.69349	12.3465	2	4.9542	4.90689	10.9174	13.8922	11.617	9.76653	8.03342	12.0081	8.47978	10.4919	10.6101	12.8065	10.9571	9.16239	11.6457	14.4754	13.1975	1	0	7.76155
TCGA-BJ-A28T-01	10.599	Low	9.17493	8.66178	8.09276	9.26209	5.78136	8.49185	10.9388	10.0954	5.32193		10.9866	7.82018		10.7698	9.87958	5.55459	9.80413	12.0684	5.35755	3.32193	13.3863	10.5118	1	0	4.52356	9.36413	3.32193	4.58496	4.45943	10.375	12.6664	11.3038	8.19967	8.04439	11.7707	7.29462	9.74651	9.21917	12.4226	9.40727	9.11374	11.4599	14.0899	12.5118	0	0	6.9542
TCGA-DJ-A2QB-01	9.79928	Low	8.56605	4.52356	2.80735	3.80735	3	4.24793	9.13186	6	1.58496		4.58496	3		11.2877	8.19967	2.32193	3.70044	6.44294	0	2.32193	14.3366	12.9676	0	0	3.32193	12.729	1	1	2.58496	10.8734	11.1561	10.2889	6.32193	3.16993	13.768	6.02237	8.76487	5.58496	8.11374	7.26679	4.70044	4.32193	8.02237	13.0929	0	0	3.58496
TCGA-EL-A3T1-01	12.5362	High	10.545	7.85798	8.12928	9.22641	8.29921	7.99435	12.292	8.8009	7.56224		8.92481	6.26679		12.3633	10.3565	6.12928	9.25739	11.1053	11.4147	2.32193	13.5975	12.0681	1	2.32193	3.90689	9.46761	2	2.58496	3.32193	12.8832	13.1159	15.2301	8.03342	7.90087	13.7245	8.49985	9.8392	9.01681	11.7591	9.44708	8.34873	11.3185	12.6595	14.072	2.58496	0	9.03342
TCGA-EM-A3AO-01	11.5892	High	9.81218	7.59991	7.33985	7.88874	3.80735	6.14975	12.1072	9.47573	4.75489		7.34873	5.93074		12.1966	9.41151	4	8.71425	9.49785	5.24793	3.70044	13.9164	12.1039	0	4.39232	5.24793	11.8273	3	2.32193	2	11.6101	11.3993	12.3907	7.9542	4.58496	13.6302	7.32193	8.65821	9.05799	11.5699	8.94251	6.53916	8.26209	11.2101	13.4119	3	0	6.40939
TCGA-BJ-A28R-01	11.6795	High	10.3174	8.50779	6.96578	8.67243	5.2854	7.67948	11.1929	9.51373	6.02237		9.40514	6.90689		12.9033	9.63118	4.16993	9.0954	10.8162	7.61471	3.16993	14.6943	12.7058	1	2.32193	3	11.1306	2	4.32193	4.45943	12.6159	12.941	13.8578	7.49985	7.2854	14.9065	7.78136	10.2348	9.40514	11.8154	9.32418	8.10852	9.44708	13.0158	14.2767	0	0	7.67948
TCGA-EL-A3H8-01	11.7168	High	9.16239	5	5.2854	4.45943	4.58496	5.64386	10.4147	6.02237	6.49185		7.61471	3.80735		11.9226	7.57743	2	6.20945	6.04439	8.04439	2	13.9133	11.268	0	2	2.80735	11.2691	0	1	2.32193	12.2101	11.1693	13.0386	7.10852	4.24793	14.8657	7.64386	8.67948	5.93074	8.43879	6.80735	4.90689	5.75489	7.33985	13.7346	2	0	5.45943
TCGA-FY-A40K-01	12.0485	High	9.41363	6.42626	6.12928	6.84549	5.88264	7	11.7377	8.53916	3.90689		7.79442	5.97728		12.5326	10.4553	5.2854	6.75489	9.73978	5.55459	4.39232	15.8074	11.7528	1	3.80735	3.16993	11.1517	3	2.58496	4	12.1072	13.1134	12.4155	8.18982	5.45943	14.8988	7.59246	10.3095	7.83289	10.4179	8.24317	6.06609	8.40514	10.6018	14.1758	1	0	6.16993
TCGA-FE-A3PB-01	11.9726	High	10.3309	7.19967	8.40514	8.3966	7.34873	7.65105	12.614	9.15228	6.75489		9.37069	6.83289		12.0224	10.1812	5.04439	9.51964	9.14466	8.15987	3.70044	14.0187	12.4442	1	3	4.08746	10.2408	2.80735	3	3	12.6985	12.9296	12.944	8.65105	7.64386	13.1207	9.03892	9.36413	8.89482	11.4788	8.79766	8.12412	9.67948	12.9276	14.2798	2.32193	0	8.79766
TCGA-EL-A3T0-01	11.5498	High	9.1267	6.96578	5.83289	6.52356	4.85798	6.30378	11.3918	8.72451	3.32193		7.05528	4.80735		12.6726	9.0607	5.32193	7.09803	9.12412	4.75489	3.58496	14.6085	12.1431	2.58496	2.32193	4.16993	12.991	2	1	4.08746	11.7419	11.5541	13.5652	7.32193	5.61471	14.8682	7.85175	10.4284	7.8009	10.2527	8.12928	5.72792	7.5157	9.79766	13.4901	1	0	6.08746
TCGA-DJ-A3VD-01	12.6103	High	9.78136	9.03342	9.25974	8.90989	7.78136	8.93664	11.4808	10.5058	6.82018		10.3106	9.04712		12.5409	10.6555	6.32193	10.3174	11.5172	10.0056	4.39232	13.4941	11.8289	1.58496	2.32193	3.70044	9.98726	0	2	5.04439	12.4202	13.9564	13.2868	10.0634	8.18488	12.985	8.87344	10.2538	8.97441	11.4179	9.19722	8.72451	10.668	13.3706	13.6962	2.58496	0	8.62205
TCGA-DJ-A13M-01	11.2621	High	6.44294	8.55075	3	5.2854	3.32193	1.58496	11.2992	11.7117	1		3	1		12.5238	7.16993	1	3	4.64386	1	2.32193	14.5087	12.6968	0	1	3.16993	11.5873	1	0	1.58496	11.2691	9.55075	10.3977	2.32193	0	14.316	6.12928	7.18982	4.64386	7.76818	5.42626	2	3.90689	4.80735	13.4128	1	0	4.45943
TCGA-EM-A4FQ-01	12.1652	High	9.32418	7.16993	6.62936	6.94251	5.58496	6.40939	11.6671	8.54303	5.12928		7.16993	6.04439		12.157	9.44294	3.45943	7.49185	8.97441	10.1573	2.58496	12.9278	13.0355	0	2	1	11.3225	1.58496	2.58496	2	12.0918	12.8293	12.7545	8.44708	5.72792	14.407	8.05528	9.35315	7.8392	10.4778	8.10852	6.04439	7.81378	9.93958	14.0966	1	0	9.04439
TCGA-FY-A3R9-01	10.137	Low	9.1472	6.32193	4.9542	2.80735	3.58496	4.24793	8.85798	7.47573	0		4.70044	3		10.7903	6.14975	4.39232	2.80735	4.45943	1	3.90689	15.2043	13.1578	0	0	3.16993	12.679	1.58496	1	2	10.8918	9.5411	9.49785	4.90689	3	14.0833	7.39232	8.63662	4.45943	7.48382	6.04439	2.58496	4.64386	7.63662	13.6986	0	0	4.39232
TCGA-EL-A4KD-01	11.6119	High	8.9571	6.70044	6.37504	6.89482	5.45943	6.12928	11.8325	9.90689	7.65105		7.17991	4.52356		12.372	8.71768	3.70044	6.56986	8.59619	8.70736	3.16993	15.8411	12.4011	0	4.24793	3.58496	13.9435	2	3.58496	4.39232	12.1662	11.683	12.4778	7.12928	4.90689	14.3639	9.51964	9.55842	7.70044	10.1911	9.22641	5.83289	6.62936	9.03067	13.8503	2.32193	0	6.12928
TCGA-L6-A4EU-01	11.9484	High	9.68299	6.49185	8.02791	7.60733	7.20945	6.72792	11.8541	7.63662	8.37504		7.47573	6.26679		12.8956	9.8392	3.16993	8.71081	9.09803	9.5812	2.32193	12.6216	13.348	1	0	3.80735	9.49185	0	0	1	13.1103	13.1912	13.7545	8.29002	7.06609	12.6305	8.75489	8.37504	7.92481	10.1774	7.96578	8.37938	8.21432	9.97441	14.0635	1	0	8.81698
TCGA-DJ-A3V4-01	11.6755	High	9.92481	5.72792	6.59991	6.91886	6.02237	6.12928	12.0771	7.67948	7.44294		7.7879	5.72792		11.6416	8.80735	2.58496	7.84549	7.35755	8.18488	4	14.1798	12.242	2.32193	3.32193	4.45943	12.2787	0	1	2.58496	12.1491	11.9947	13.1523	7.15987	6.2854	13.6071	7.22882	9.31967	7.64386	9.98868	8.40088	6.96578	8.72451	11.163	14.281	0	0	5.70044
TCGA-DO-A2HM-01	12.8853	High	10.9166	8.65821	9.15987	9.07146	8.3837	10.098	12.0671	10.8781	10.825		11.796	9.36632		12.0961	11.2923	6.55459	10.3707	11.5401	10.8742	2.80735	13.3011	11.8517	2.58496	3.16993	5.04439	9.69697	1	0	5.24793	12.3859	14.6547	14.055	9.73809	9.19967	13.0002	8.67596	10.7871	9.96578	12.327	10.3163	10.1447	11.8948	12.3396	13.8113	2.58496	0	7.94837
TCGA-CE-A483-01	12.1855	High	9.47168	4.45943	4.24793	5.61471	4.32193	4.58496	11.5873	6.58496	3.70044		4.64386	3.80735		11.7099	8.07682	3.16993	6.10852	6.75489	7.35755	3.45943	14.9703	11.7993	1	0	2.80735	12.2318	1	0	3	12.2755	10.9322	13.5244	5.45943	4.75489	14.0595	8.02791	8.96	6.88264	8.94251	7.26679	4.70044	6.55459	8.13443	14.2996	1.58496	0	5.9542
TCGA-BJ-A45K-01	10.0307	Low	7.10852	5.85798	1	7.37504	2.58496	4.52356	9.53528	8.82655	0		5.04439	2		11.4813	4.90689	2.80735	3.58496	4.39232	1.58496	4.9542	16.3271	12.7966	0	3	4.52356	13.9145	1.58496	1	4.16993	11.7262	8.65105	9.91588	3.70044	1	13.7523	9.82972	9.21675	5.35755	7.93074	7.57743	3.80735	4.80735	7.03342	13.4193	0	0	4.80735
TCGA-ET-A25K-01	12.0179	High	8.35755	5.35755	3.90689	4.80735	3.45943	3.90689	11.0974	6.89482	3.45943		4.80735	3.32193		11.7694	7.09803	2.80735	5.16993	6.24793	7.13955	3.16993	14.6292	10.9241	1	2	2.80735	12.5753	0	0	2.32193	11.8865	9.94105	12.8337	5.78136	3.16993	14.078	7.62936	8.60363	4.80735	7.74147	6.08746	4.52356	6.08746	8.35315	13.2883	2.32193	0	5.78136
TCGA-J8-A3YF-01	11.8357	High	9.32418	8.18982	7.34873	8.19967	5.20945	7.42626	12.0711	9.57554	5.85798		7.80735	6		12.8459	9.42417	5.2854	8.66534	11.4558	10.115	3	13.8097	12.2104	1.58496	3.45943	3.58496	10.8486	2.80735	3.90689	4.70044	12.4404	13.3194	13.4153	7.76155	6.84549	14.7681	8.77149	9.14211	9.33539	11.4502	8.91289	7.71425	10.0362	12.3737	13.959	0	0	9.09803
TCGA-DJ-A3VB-01	12.7736	High	11.4661	6.78136	8.11374	8.42206	6.75489	7.49985	12.7413	8.21917	8.91588		8.45533	6.02237		13.0914	9.51373	3.16993	8.87652	9.77972	11.2015	3.32193	13.1618	13.1463	1	2	4.75489	11.6307	1.58496	2.58496	2.80735	12.7239	12.6015	13.2699	8.69697	7.11894	13.446	9.10591	9.13443	8.86419	11.357	8.90689	7.46761	10.2396	10.7895	14.4645	0	0	9.14975
TCGA-EM-A3FK-01	11.899	High	9.13443	4.80735	1	3.90689	2.80735	2.80735	10.9986	5.61471	9.82814		5.24793	2.58496		12.9445	7.11894	2.58496	7.16993	8.43879	10.4252	3.80735	14.024	11.5779	0	1	3.32193	10.1787	0	1.58496	1	12.6793	11.2174	13.1537	3.45943	2.80735	14.0839	6.04439	8.94251	4.70044	6.49185	5.2854	4.70044	6.02237	6.61471	14.2456	2	0	4.75489
TCGA-DJ-A1QM-01	11.1453	High	9.41785	6.55459	5.9542	7.17991	6.53916	6.82018	11.5488	8.85175	8.46352		8.5812	5.45943		12.4868	8.99718	5.61471	7.98868	7.18982	6.56986	3.45943	14.7202	12.8773	2	0	3.58496	10.6847	1	1.58496	3.32193	13.0374	12.4152	12.826	7.85175	5.39232	13.9329	7.70044	9.72792	5.9542	9.15228	7.53916	7.60733	7.81378	10.255	13.597	0	0	7.2854
TCGA-EM-A3O6-01	8.80735	Low	7.87036	0	2.80735	5.24793	5	5.58496	10.4868	13.4093	2		7.05528	3.32193		11.0808	6.26679	2.80735	5.52356	5.52356	3.16993	5.32193	16.3567	12.9207	0	1	4.9542	13.7298	2.32193	3.70044	3.90689	11.6069	9.74987	10.4336	5.42626	1.58496	12.4702	8.84549	9.97871	6.33985	9.2503	8.76155	3.16993	6.75489	8.45533	13.779	0	0	3.58496
TCGA-FE-A231-01	11.4959	High	10.3354	4.08746	5.42626	5.08746	6.47573	9.05528	11.5603	6.50779	3.16993		6.90689	4.08746		11.5098	9.59432	4.70044	6.58496	7.19967	4.80735	6.12928	14.1052	12.7076	0	0	2	11.5255	0	1	2.80735	12.3961	12.708	13.1793	8.93074	5.35755	12.63	7.06609	9.41151	5.16993	8.26679	6.80735	7.08746	7.20945	7.36632	14.3405	0	0	5.83289
TCGA-DJ-A2Q7-01	12.4602	High	9.41151	7.49185	6.58496	7.82655	5.20945	6.39232	12.6544	9.14466	4.52356		7.63662	5.90689		13.0946	9.73978	2.80735	7.80735	9.76487	2.58496	3.90689	14.8173	12.4043	0	2.80735	3.32193	12.006	2.32193	1.58496	3.32193	12.8011	12.5036	12.5328	7.17991	5.90689	14.2792	7.7879	9.87191	8.45943	10.8765	9.0954	5.9542	9.49586	11.2033	14.6129	4.08746	0	7.59246
TCGA-EM-A1YC-01	9.9263	Low	11.2597	5.49185	1	3.70044	4.90689	3.80735	7.85798	3.80735	1		7.34873	1.58496		9.42836	7.31288	1	4.90689	5.45943	2.58496	3.70044	13.9725	13.994	1	2.32193	3.32193	12.253	2.32193	1.58496	3.16993	10.599	9.88264	9.82177	3.58496	2	12.1056	6.12928	9.37504	5.08746	7.47573	7.81378	3.45943	2.58496	4.70044	12.6499	1	0	2
TCGA-ET-A3DW-01	11.948	High	9.36413	6.98868	6.61471	7.54689	4.9542	6.97728	12.0788	8.00562	6.96578		9.48985	5.2854		11.7801	8.81057	3.32193	8.71081	8.18488	5.16993	3.80735	12.5651	12.3715	1	0	2.32193	8.633	1.58496	2.32193	2	12.1548	11.9133	13.7721	8	6.08746	12.556	7.75489	7.57743	7.27612	9.44294	8.01681	7.53138	9.08215	12.0056	13.9653	1.58496	1	7.78136
TCGA-ET-A39P-01	11.8325	High	9.55842	4.75489	4.90689	5.85798	6.02237	5.64386	9.54882	6.16993	6.10852		5.52356	3.45943		12.1212	8.37069	3.70044	5.83289	6.32193	5.67243	2.80735	12.8519	12.4027	0	0	0	10.5727	1.58496	1	3	12.0778	11.2027	12.9587	6.79442	4.64386	14.4228	7.53138	9.21917	4.52356	7.2384	6.53916	5.64386	6.94251	7.92481	13.7844	0	0	7.22882
TCGA-EL-A3H7-01	11.7777	High	10.5068	8.19967	7.55459	8.33985	6.75489	8.09803	11.9751	9.60733	6.50779		8.59991	6.22882		12.796	9.40727	5.49185	9.3837	11.1383	9.35975	2.58496	13.0846	12.2213	2	0	3.45943	8.62205	1	1	4.58496	13.3132	13.1695	13.8149	8.26679	7.5157	13.4379	9.05799	9.68299	9.77808	12.0543	9.57932	7.63662	9.89936	12.4181	14.0517	1.58496	0	8.91289
TCGA-ET-A40S-01	11.0868	High	9.50383	7.91886	7.67243	8.14975	5.70044	6.89482	11.7448	8.98299	5.16993		7.77479	5.55459		12.0951	9.31967	4.64386	8.40939	9.61471	9.00843	3.58496	13.7869	12.0317	3.16993	3.32193	1.58496	10.4838	0	0	3.45943	11.9484	12.2213	12.5608	7.93664	7.15987	12.36	8.01681	8.27612	8.76155	11.5132	8.96	7.06609	8.56224	10.2384	12.9239	3.58496	0	8.55459
TCGA-FE-A22Z-01	11.0694	High	9.06878	2.32193	4.64386	3.32193	5.32193	5.20945	9.62753	6.44294	4.24793		4.52356	2.80735		11.9622	7.99435	4.16993	6	6	9.31515	1.58496	13.076	11.7649	0	2	2.32193	8.77479	0	0	1.58496	12.4803	11.556	13.745	6.97728	4.39232	14.3619	6.94251	8.17991	5.04439	7.7879	6.04439	5.20945	5.42626	5.42626	13.1093	3	0	6.45943
TCGA-ET-A3BQ-01	11.9366	High	9.51964	6	5.72792	5.2854	4.75489	5.16993	12.3726	6.96578	6.49185		4.90689	3.32193		12.9341	8.90388	4.45943	6.02237	6.83289	5.97728	3.70044	15.3564	11.8834	0	2.32193	3.32193	12.5122	1	2.80735	3.58496	12.9533	11.6402	13.7718	8.46352	4.24793	15.5936	7.52356	9.81538	7.01123	9.43879	7.8392	5.42626	6.56986	7.40088	14.425	2.32193	0	6.14975
TCGA-DJ-A1QL-01	8.96578	Low	6.55459	5.55459	1	5.61471	3.16993	5.35755	10.5925	9.38586	2.80735		6.06609	3.45943		11.2969	6.58496	2	4.16993	6.2854	4	2.80735	16.0604	12.8355	0	2.32193	4.90689	13.7297	3.45943	3	4.75489	11.7017	10.6036	10.1202	4.16993	0	13.3523	8.75154	9.35315	6.62936	8.53528	9.1472	2.32193	7.36632	9.5411	13.4624	0	0	4.24793
TCGA-ET-A39R-01	11.5527	High	10.5098	9.30834	8.03892	9.74147	6.59991	7.49185	12.4027	9.7879	7.16993		12.0348	6.55459		12.3723	10.4179	4.90689	9.69174	11.4717	3.58496	3.32193	14.4091	11.4722	2.32193	2.32193	4.80735	10.6528	4.64386	4.85798	4.08746	12.3699	13.4542	14.0006	7.35755	7.33985	13.7264	8.90388	9.47371	9.65821	12.8576	10.3696	9.52943	11.9848	14.5711	13.583	2.32193	0	8.37069
TCGA-EM-A3FQ-01	11.9961	#N/A	9.55842	8.10329	7.98868	8.3966	7.40939	8.15482	12.192	8.94837	8.50383		9.55267	7.53138		12.5751	10.4105	5.55459	9.86264	9.92926	8.30834	4.24793	13.83	11.9016	2	1.58496	4.32193	10.1874	0	1	2.58496	12.8615	13.3415	13.1491	9.27845	7.70044	13.2091	8.57743	9.79604	9.19476	11.5665	8.63662	8.73471	9.80252	12.1497	14.1588	2	0	8.42206
TCGA-BJ-A3EZ-01	11.7142	High	9.88417	6.18982	5.93074	6.84549	5.49185	6.74147	11.0634	7.15987	6.98868		7.5157	5.45943		12.1219	9.0607	3.90689	7.93074	7.59246	10.2889	4.16993	12.8455	12.5541	0	2.32193	3.45943	9.82337	1	1	2.80735	12.3301	11.8029	13.6055	7.36632	6	14.4918	7.59991	9.18982	8.33092	10.1497	8.23362	7.08746	8.11374	10.1267	14.4257	0	0	6.88264
TCGA-DJ-A4UR-01	11.1306	High	7.49985	7.17991	5	7.08746	4.08746	3.90689	10.7262	8.9542	4.45943		6.56986	3.32193		11.8607	7.73471	1.58496	6.02237	7.71425	2	2.80735	14.9342	12.3216	2	3	3.80735	11.7138	1.58496	1	2.80735	10.1033	10.2503	10	3.80735	4.70044	13.9243	8.16491	8.57743	7.18982	9.84235	7.06609	5.20945	8.09803	10.3443	13.0232	1	0	5.97728
TCGA-EM-A3AK-01	12.115	High	9.85331	6.24793	6.35755	6.74147	5.39232	6.89482	11.8823	8.35315	5.70044		7.18982	5.35755		12.6154	9.29462	4.70044	7.53138	8.03892	7.07682	4.24793	15.1799	12.3963	0	2.32193	2.58496	11.937	1	1.58496	3	12.5701	12.3834	13.3624	6.93074	5.45943	14.9178	8.50383	9.70044	7.89482	9.79279	8.224	6.74147	8.26209	10.5127	14.1065	2	0	8.43045
TCGA-DE-A0XZ-01	11.7048	High	9.27146	8.72792	7.59246	9.24555	5.88264	7.78136	12.1264	10.1046	5.70044		8.58871	6.80735		12.6328	9.52552	4.85798	9.29462	10.9359	2.80735	4.24793	14.9608	11.5641	3.16993	3.32193	4.24793	11.3376	3.16993	2.58496	4.08746	12.0458	12.8228	13.0427	7.59991	7.22882	13.4659	7.17991	9.65821	8.633	11.1743	8.88264	7.57743	9.86573	13.1364	14.0042	5.24793	0	8.09276
TCGA-EL-A3H1-01	9.46964	Low	7.37504	5.52356	2	6.45943	3.80735	5.39232	11.6808	11.0028	1		5.97728	3.45943		11.9826	7.65821	2.80735	4.85798	7.63662	3.45943	2.80735	15.3376	12.6357	1	1	4	13.0756	0	0	3.58496	11.7087	10.3837	9.80574	3.32193	3.32193	14.6055	7.9542	9.77643	5.93074	8.13443	6.06609	4.52356	6.14975	7.42626	13.8112	0	0	4.75489
TCGA-EM-A4FH-01	9.20701	Low	7.73471	3.80735	1.58496	4.32193	6.16993	3.58496	9.94691	9.61839	1		7.76155	2.32193		11.245	4.45943	1.58496	5.35755	5.08746	1.58496	3.70044	16.3781	13.2101	1	1.58496	4.75489	12.8986	2	0	3.58496	10.8041	9.51964	9.03067	3	0	13.3059	7.59991	8.85798	5.12928	7.20945	8.49185	2.80735	5.20945	7.18982	14.0123	0	0	3.32193
TCGA-IM-A4EB-01	11.4773	#N/A	8.57743	7.83289	7.45121	7.90087	5.04439	7.30378	11.2969	9.88111	6.79442		9.04166	5.72792		11.7249	9.53138	4.58496	8.72451	11.0795	9.97154	2.32193	13.0468	12.0413	2	1.58496	3.70044	10.0098	3	2.58496	3.32193	11.8925	12.8713	13.037	7.29462	6.79442	13.1191	8.29921	8.74147	8.77149	11.3891	8.37069	7.93664	9.5411	12.3315	13.785	1.58496	0	8.13955
TCGA-EL-A3GQ-01	11.8265	High	8.59619	5.04439	5.70044	5.90689	6.33985	6	10.7108	6.85798	6.10852		10.3208	5.97728		11.6715	9.12928	4.39232	6.88264	7.63662	4.90689	4.70044	14.9148	11.2562	1	3.32193	3.58496	12.581	3	2	3.45943	11.8258	11.5999	12.6359	8.25739	5.16993	14.7905	7.39232	10.3421	7.64386	9.51964	8.51964	5.32193	7.40088	10.4808	14.001	2.58496	0	4.39232
TCGA-EL-A3GW-01	10.3848	Low	8.36632	7.14975	2.32193	5.12928	3.45943	4.64386	9.90388	10.0471	3.16993		4.24793	2.58496		12.0485	7.88264	3.90689	4.08746	6.94251	2.58496	3.58496	14.6603	12.4422	0	2.58496	1	11.8727	1	1.58496	1	11.8341	10.2621	11.821	5.42626	3.80735	14.8839	7.29462	9.91139	5.42626	7.99435	6.2854	5.85798	6.90689	7.98868	14.053	1.58496	0	4.70044
TCGA-EL-A3MX-01	9.42417	Low	8.28077	7.40939	5.72792	7.14975	4.70044	4.58496	10.5401	7.82018	5		7.35755	4.58496		12.9924	7.40939	2.58496	5.42626	5.12928	7.2384	4.45943	14.9076	12.7009	2	4	5.52356	8.2384	0	0	4	12.537	9.36632	11.272	5.20945	3.90689	13.1743	9.07414	8.46761	6.37504	8.14975	5.90689	5.16993	6.39232	7.18982	14.0357	6.56986	0	10.6366
TCGA-DJ-A4V2-01	11.774	High	9.76818	5.93074	6.76818	6.35755	5.32193	6.85798	11.5594	6.91886	9.55267		6.93074	4.32193		12.2917	9.14466	3.90689	7.70044	8.34873	9.72792	1.58496	13.6435	12.0858	1	2.32193	2.32193	9.44708	0	0	2.80735	12.6432	13.0116	13.4342	6.79442	6.33985	14.0859	7.47573	9.00562	7.43463	9.68475	7.06609	7.91289	7.11894	8.61102	13.728	0	0	7.45121
TCGA-DJ-A2Q6-01	12.851	High	9.89482	7.33092	7.61471	7.2384	6.16993	6.76818	12.6531	8.37938	5.80735		8.49586	7.19967		12.1802	9.51373	4.08746	8.3966	8.54689	8.29002	4.24793	14.4621	11.7903	0	3.16993	4.39232	13.2834	1	1.58496	3.16993	12.8088	11.8353	12.985	8.39232	6.65821	14.6504	7.14975	10.2336	8.41785	10.4888	8.14975	6.89482	8.76487	11.3691	14.5527	4.32193	0	6.39232
TCGA-FE-A235-01	11.7313	High	10.8234	7.89482	5.12928	7.49985	3.90689	5.75489	11.9315	8.18982	5.24793		7.59246	2.32193		13.571	8.89482	3.90689	7.16993	7.94251	4.08746	3	14.5574	12.2122	2.58496	2	4.24793	11.0835	0	0	1	12.7379	11.6812	14.151	6.45943	5.04439	14.6664	9.3443	7.84549	6.75489	9.56605	7.65105	6.47573	7.61471	9.69697	14.0516	1.58496	0	7.80735
TCGA-E8-A432-01	11.1053	High	9.53916	7.33092	5.45943	6.70044	5.20945	6.37504	12.1526	8.89482	6.2854		7.85175	3.45943		13.3873	9.03067	4.32193	6.71425	7.67948	3.90689	2.80735	15.5209	12.3278	1	2	3.32193	11.92	1.58496	1.58496	4	12.8922	12.0878	11.9513	7.39232	5.2854	13.047	8.26209	9.51373	7.43463	9.95274	7.72792	5.88264	7.25739	8.69349	14.2453	0	0	6.59991
TCGA-ET-A2N4-01	11.8708	High	8.57743	7.25739	2.58496	4.70044	3	4.70044	11.8941	9.18982	3.58496		6.45943	2.32193		12.4017	8.47168	2.58496	4.75489	6.24793	1.58496	2.58496	14.6464	12.3222	0	3.16993	3.58496	12.5413	2.58496	0	2	12.0614	11.4336	12.4242	5.52356	2.58496	14.1618	7.66534	9.3015	5.78136	7.9542	7.94837	4.16993	6.37504	7.18982	13.9089	4.24793	0	6.52356
TCGA-FE-A233-01	12.2294	#N/A	11.0084	5.24793	4.64386	6.82018	5.58496	5.97728	12.1134	7.19967	5.83289		6.10852	3.16993		13.1388	8.98584	4.80735	6.56986	7.24793	7.53138	2.80735	15.3754	13.1413	1	3.16993	2.58496	11.1724	2.32193	0	3.58496	13.2758	12.4622	13.6983	7.14975	4.85798	15.8889	7.5157	10.584	6.52356	9.40301	7.80735	6.02237	8.25739	9.24555	14.3214	3.16993	0	6.42626
TCGA-DJ-A4V4-01	11.3191	High	8.51964	5.93074	5.16993	6.08746	4.45943	4.90689	11.3918	6.89482	6.96578		7.33092	4.9542		11.4502	7.78136	3	6.45943	6.04439	7.96	3.16993	13.3243	12.3112	0	2	2	10.8138	2.32193	0	2	11.6746	10.7879	11.9233	6.37504	5.08746	13.1482	7.14975	8.27612	6.50779	8.73471	6.52356	5.32193	6.52356	9.08215	13.6443	0	0	7.52356
TCGA-BJ-A3PR-01	11.9407	High	10.2503	11.3961	9.68825	11.2408	7.59246	10.1421	12.5384	12.1196	8.29921		11.4512	9.51767		12.4729	10.8887	7.3837	11.6161	12.717	9.07414	4.08746	13.3305	12.1491	3.32193	3.32193	5.85798	9.46557	2	3.16993	6.08746	11.683	14.0132	13.2691	8.82972	9.64205	13.0044	9.36851	10.218	11.3072	13.5196	10.9076	10.0348	12.6078	15.0887	14.0981	0	0	9.41785
TCGA-ET-A2MZ-01	12.6186	High	8.29002	4.52356	3	4.75489	3.58496	6.52356	10.0688	9.45327	2.80735		3.90689	4.64386		12.454	9.16742	3.90689	4.39232	7.77479	7.5157	2.58496	15.3584	11.6502	0	1	1.58496	13.5022	0	0	3.58496	12.654	12.0715	12.3775	7.3837	1	15.8171	7.55459	10.0701	5.61471	8.37938	7.31288	5.2854	5.24793	6.72792	14.1745	3.45943	0	4.52356
TCGA-BJ-A0ZJ-01	11.7043	High	8.84549	9.31967	7.32193	8.82337	4.9542	8.98299	12.2046	10.0126	5.39232		8.73132	7.76155		11.9531	9.77808	5.52356	9.79928	10.792	0	4.08746	14.7861	11.9509	1	3.32193	3.90689	11.0954	2	2.58496	3.70044	11.6239	13.1829	11.5699	7.76155	7.70044	13.0398	7.86419	9.22641	9.45533	11.8553	9.37721	8.15482	9.58684	12.2381	13.5504	1.58496	0	7.30378
TCGA-KS-A4IC-01	11.2674	High	9.56033	4.80735	5.61471	6.30378	4	5.80735	11.9016	6.96578	5.9542		6.42626	4.39232		11.5803	8.44294	3	6.50779	7.53138	6.74147	2.80735	14.2244	12.1341	2	3	2.32193	9.05799	1	3.16993	3	12.0954	11.5546	12.9496	6.30378	4.75489	13.8135	7.02237	8.73809	7.6865	10.1306	8.01123	5.49185	5.70044	7.90689	13.7442	0	0	6.71425
TCGA-DJ-A3VL-01	11.0091	High	7.69349	9.03342	7.94251	9.3443	5.08746	7.01123	11.5887	10.5555	5.32193		9.84706	7.05528		11.9809	9.82018	5	8.58871	10.7091	1.58496	3.70044	14.906	12.3058	0	3	4.24793	9.02514	2	2.32193	3.32193	10.5038	12.5189	10.817	7.33092	6.14975	12.2621	7.59246	9.01402	9.74651	12.3998	9.20701	6.58496	9.43463	13.0793	13.3621	0	0	6.80735
TCGA-E3-A3E1-01	11.3359	High	9.54496	5.93074	5.20945	6.16993	4.75489	7.59246	11.7989	7.58496	7.03342		7.8009	5.35755		12.2113	9.35315	4.52356	7.24793	8.24317	9.20212	2.80735	14.1562	12.8813	0	0	2	10.4594	1.58496	0	2.80735	12.2375	12.5878	13.4171	7.29462	5.45943	14.4724	6.40939	9.02791	7.02237	9.68299	7.87036	6.12928	7.43463	9.64746	13.9155	0	0	6.89482
TCGA-E8-A242-01	13.0218	High	10.2656	8.93074	8.13955	9.53528	7.33985	8.0607	12.5319	10.1293	11.4858		10.3365	7.25739		12.8628	10.6221	3.90689	9.64926	11.0741	12.0961	3	11.7574	12.8767	1	2.58496	3.90689	9.67066	0	0	2.80735	13.4077	13.974	13.7371	9.26679	7.62205	13.0429	8.74819	10.4221	9.59991	12.3451	9.7364	9.23362	10.5878	13.5311	13.8716	0	0	8.8009
TCGA-J8-A3O0-01	11.0437	High	8.04985	5.93074	4.80735	7.19967	4.52356	5.08746	11.5113	12.5343	5.24793		6.24793	3.90689		12.4422	8.74483	3.32193	5.2854	8.20457	4.90689	3	15.2188	12.3465	0	0	3.45943	12.4785	1	2	3.80735	11.8661	11.6248	12.115	6	4	13.7814	7.35755	9.31061	5.67243	8.17991	6.97728	5.58496	5.80735	7.40088	14.1227	5.52356	0	5.20945
TCGA-H2-A26U-01	12.4998	High	10.9723	10.1712	8.72792	10.2444	7.53916	8.40514	12.4628	9.7364	11.1599		10.2866	7.33985		12.9869	11.06	5.93074	9.99859	11.0708	9.41574	2	12.5955	12.1951	0	2.58496	4.85798	9.58684	2	3.45943	4.70044	13.1853	14.3445	14.2682	8.18488	8.16993	12.848	9.33092	10.7288	10.2703	12.5567	10.2348	9.82814	12.174	14.6713	13.5494	1.58496	0	8.98868
TCGA-EL-A4KH-01	11.9944	High	8.3443	5.64386	5.35755	6.76818	4.45943	4.75489	11.1306	7.06609	4.90689		5.58496	3.16993		13.0104	9.35975	3.32193	5.49185	6.94251	4.45943	2	14.0222	12.7324	1	4	1.58496	10.9593	0	1	3.32193	12.908	11.5641	12.0032	6.37504	4	14.8282	9.10329	7.99435	6.20945	8.61102	7.10852	5.49185	5.49185	6.37504	13.8425	0	0	8.16993
TCGA-J8-A3YH-01	11.8459	#N/A	8.61839	5.9542	4	5.35755	2	4.90689	12.4406	7.60733	3		4.39232	3.32193		12.7764	8.43045	3.16993	4.64386	6.49185	6.04439	2	15.3401	11.8206	1.58496	3.32193	3.70044	12.0133	1	0	3.45943	12.5021	10.9751	13.4197	7.60733	3.16993	14.77	7.78136	8.9571	6.06609	8.22882	7.65105	3.90689	6.55459	7.98868	14.328	3.45943	0	7.49985
TCGA-EL-A3MY-01	12.395	High	9.53138	5.2854	8.62936	6.14975	8.37938	8.15987	11.7891	8.14975	7.22882		6.84549	6.08746		12.5216	9.70044	6.58496	9.30834	9.03617	11.6179	2.80735	13.0918	12.1963	0	2.32193	3.32193	9.71939	1	2	3.32193	13.166	13.2273	13.2995	9.32867	8.11894	13.5702	8.62571	9.5812	6.16993	8.55075	7.2854	8.26209	7.61471	9.33539	13.8639	2.58496	0	8.49586
TCGA-EL-A3CZ-01	10.809	High	7.79442	2.32193	2.32193	4.80735	3.70044	5.16993	9.81698	8.79116	2.32193		3.32193	2.80735		11.7406	7.59246	3.70044	4.45943	6.16993	1	4.52356	15.079	11.6348	0	0	2.80735	12.1092	0	0	2.58496	11.0105	10.6211	10.9196	5.75489	3.70044	14.7843	6.08746	9.6865	5	7.8009	6.08746	4.08746	5.72792	7.35755	13.421	0	0	2
TCGA-H2-A3RH-01	10.8033	High	8.63662	6.62936	3.16993	4.32193	4.24793	4.24793	12.5471	10.23	5.52356		4.39232	3.16993		12.2903	8.63662	2.58496	4.39232	6.18982	4.24793	4.52356	15.291	11.9922	1	2.80735	3.45943	11.2998	1	1.58496	3.32193	11.9726	11.1039	11.9887	5.42626	2	13.388	6.74147	8.99718	6.04439	8.20945	6.96578	2	7.03342	7.56224	14.2972	4.64386	0	6.76818
TCGA-ET-A2MX-01	10.5934	Low	9.94983	3.58496	2.58496	4.16993	2	4.52356	10.9701	4.70044	4.52356		4.80735	2.58496		10.8517	7.6865	3	5.2854	6.32193	7.5157	3	12.4325	12.5948	0	1	1	8.45943	0	1.58496	1.58496	11.3129	12.4548	13.0362	6.47573	2.58496	14.1035	6.2854	7.08746	4.9542	7.78136	5.9542	4	5.12928	5.64386	13.7217	0	0	5.55459
TCGA-EM-A2P1-01	11.461	#N/A	10.1344	9.12412	8.59246	9.22641	7.11894	9.68299	11.6439	10.6466	8.45533		10.5498	9.84078		11.9333	10.7288	6.10852	10.9151	12.1833	11.5367	3.90689	12.3465	11.3587	0	1.58496	4.39232	10.0661	2.58496	2.32193	4.52356	11.9211	13.0189	12.9442	9.16993	8.79442	13.5256	7.79442	10.3208	10.4828	12.3851	9.75322	9.5411	11.2095	14.0807	13.666	2	0	7.56224
TCGA-EM-A3SZ-01	11.412	High	10.0251	7.52356	6.6865	7.58496	5.39232	6.61471	11.2726	8.80413	5.90689		8.76155	5.75489		11.4528	8.50779	3.58496	8.09803	10.4533	9.43879	2	12.7187	11.585	0	1	2.80735	8.79442	0	2	2	11.8074	11.7574	13.3156	7.05528	6.14975	12.8351	7.54689	8.16993	7.80735	10.2155	7.88874	6.91886	8.87958	10.2192	13.4607	0	0	8.40514
TCGA-ET-A3DU-01	12.06	High	9.77643	10.1886	7.96578	10.2396	6.47573	7.52356	12.3029	11.3095	9.36851		10.3498	7.62936		12.5901	10.4221	5.45943	9.64746	12.6662	8.57743	1.58496	11.8603	12.0818	1	0	4.70044	8.56605	3.32193	3.45943	5.72792	12.1843	13.6384	13.5861	8.17991	7.70044	12.8763	9.19476	9.3443	10.4584	12.5147	10.4564	9.22882	11.4507	13.7454	13.0097	0	0	9.98584
TCGA-EM-A2CU-01	11.2883	High	8.40088	8.66888	5.39232	7.67948	4.32193	6.08746	12.4419	11.3652	5.85798		7.91289	5.39232		13.2522	9.93369	3.58496	7.93664	9.00843	3.80735	2.80735	15.2107	12.4453	0	3.70044	3.32193	12.8222	2.32193	1.58496	4.32193	12.4727	12.7366	12.1944	8.41785	5.70044	14.1047	7.96578	10.0182	9.09803	13.6933	9.48784	6.6865	9.12153	11.1861	13.8118	3.16993	0	7.27612
TCGA-EM-A4FK-01	8.03892	Low	8.82337	2.32193	1	4.16993	1	1	8.47573	4.80735	2.32193		5.61471	2.58496		11.5821	5.20945	1.58496	3.32193	3.58496	1	2.80735	15.6476	13.0715	1	3.32193	2.32193	12.0399	0	0	2.32193	11.2992	8.75154	8.25739	3.32193	0	15.0584	6.76818	8.33985	4.52356	6.90689	7.25739	4.39232	2.80735	4.85798	13.1763	0	0	3.16993
TCGA-EL-A3GZ-01	11.5103	#N/A	8.37938	5.32193	5.61471	6.14975	4.9542	6.04439	10.8734	7.17991	5.12928		7.18982	4.52356		12.7288	7.98868	3.90689	6.6865	7.27612	4.90689	3.32193	14.5578	11.4903	2.32193	3.16993	3.58496	11.7582	2	2.58496	3.58496	12.4517	10.8757	13.694	6.50779	5.61471	13.7648	7.88874	8.87344	7.45121	9.56796	7.76818	5.39232	8.74483	10.1599	14.2245	3.45943	0	7.43463
TCGA-EM-A2OZ-01	11.8158	High	11.0423	5.49185	6	7.16993	5.24793	7.21917	12.0718	7.39232	8.25267		6.84549	3.90689		11.8412	9.3443	4.64386	7.32193	8.83289	9.41363	3.32193	15.0215	12.908	0	2.80735	4	12.9359	0	3.58496	4.08746	12.5753	12.5658	12.9478	7.20945	5.93074	14.9281	6.6865	10.0782	8.42206	10.4179	8.75822	5.70044	8.62571	9.2503	14.541	1	0	6.58496
TCGA-EL-A3T8-01	11.6165	High	8.59991	5.67243	4.16993	5.08746	5.04439	5.49185	11.905	7.66534	4.45943		6.06609	3.45943		12.2917	8.64386	4	6.26679	7.55459	7.54689	3.32193	15.3099	11.3231	0	2	4.24793	11.6022	2.80735	2	3.70044	12.5857	11.6658	13.0492	6.53916	4.08746	14.8482	7.65821	9.77808	6.80735	8.90388	8.37938	5.72792	7.62205	8.84862	13.8633	0	0	6.85798
TCGA-E8-A414-01	11.9462	High	10.8138	6.83289	8.29921	8.45943	7.65821	7.66534	12.0738	8.27146	6.84549		8.79116	6.50779		12.5008	9.58684	5.93074	8.88874	9.21675	8.8392	3.16993	14.4502	12.1328	1.58496	1	3.80735	10.8194	1	1	4.16993	12.9342	12.7048	13.8492	8.70736	7.90689	13.5682	7.90087	10.2784	7.77479	10.4481	8.49985	7.63662	9.59059	10.6742	13.86	1	0	8.50383
TCGA-BJ-A0Z3-01	12.6425	High	9.44501	9.96434	8.23362	9.37069	6.39232	9.60363	11.8549	11.0835	5.2854		9.51373	9.2738		12.7497	9.45738	6.12928	10.236	11.6389	4.85798	3.70044	14.7634	12.1935	1	3	4.32193	11.1105	2.58496	1	5.90689	12.3337	13.2424	12.1978	8.31741	8.06609	14.1292	8.3837	9.99294	9.38586	11.8746	9.54882	8.70044	9.86109	12.6985	14.5367	3.32193	0	8.10329
TCGA-EM-A2CQ-01	10.2515	Low	8.45533	3.70044	3.58496	5.20945	6.04439	4.52356	9.35094	6.33985	4.52356		6.71425	3.58496		11.1312	7.04439	3.16993	4.85798	6.22882	2.58496	2.80735	15.3333	13.4029	1	0	3	12.8394	2	1.58496	4.08746	11.8357	9.75322	10.7415	6.16993	4	13.8516	8.65105	9.26913	5.55459	8.37938	7.10852	5.32193	5.83289	7.56224	13.7329	0	0	4.80735
TCGA-BJ-A0ZE-01	9.69174	Low	5.61471	5.9542	0	2.32193	1.58496	2	7.44294	8.30378	1		4.45943	2		11.1331	7.09803	1	3	4.45943	0	4.64386	12.5358	12.3647	0	0	1.58496	10.9979	0	0	0	10.2958	9.08746	9.84549	2.32193	0	14.6545	6.06609	8.24793	4.70044	6.56986	6.56986	0	5.80735	6.40939	12.2715	0	0	4.39232
TCGA-DJ-A1QD-01	12.4234	High	10.0389	5.88264	5.49185	6	5.04439	5.90689	11.5353	7.03342	7.03342		7.14975	4.70044		12.268	8.97441	3.45943	6.91886	7.7879	8.92778	3.32193	13.9845	12.55	2.32193	1.58496	3.58496	11.4671	1	0	2.32193	12.6991	11.9073	13.8813	7.76818	5.55459	14.1483	5.70044	9.51964	7.25739	9.73809	7.53916	5.93074	7.17991	9.8009	14.1066	1	0	5.55459
TCGA-EM-A1CS-01	11.5665	High	9.35315	5.08746	3	6.49185	4.16993	5.39232	12.0658	6.75489	3.32193		6.67243	4.45943		12.9342	8.64024	3.80735	6.02237	7.8392	3.16993	3.58496	15.2562	11.7138	1.58496	3	1.58496	11.188	2	1	3.58496	12.6931	11.221	12.4468	6	3	14.6137	6.71425	10.0485	6.76818	8.64024	7.36632	5.24793	7.32193	10.0928	14.2082	1	0	5.35755
TCGA-FK-A3SG-01	12.7709	High	9.35535	6.20945	5.04439	5.42626	4.58496	4.9542	12.4123	7.87036	6.88264		4.64386	4.16993		12.3606	8.35315	2.58496	6	6.78136	6.49185	3.32193	14.1995	12.0018	1.58496	3.80735	3.45943	12.6595	2.32193	0	2	12.3473	11.0403	12.656	6.56986	4.24793	14.3533	7.71425	8.57365	6.53916	9.62753	6.96578	4.85798	6.32193	7.56224	14.2482	2.58496	0	6.44294
TCGA-DE-A4MB-01	12.0878	High	10.3576	5	6.79442	6.20945	6.93074	5.39232	11.4067	6.84549	8.29002		6.42626	4.58496		12.0838	9.45121	3.45943	7.35755	7.15987	8.86109	3.32193	13.8786	11.7503	0	1.58496	2.32193	11.0641	1	1	2.80735	12.1202	12.8547	13.1978	8.79766	4.52356	12.6225	7.84549	9.10852	5.35755	8.64024	7.21917	7.85798	6.72792	8.08215	13.1731	2	0	7.3837
TCGA-KS-A41J-01	12.0063	High	9.3837	7.45943	7.08746	8.91588	4.45943	6.56986	12.2408	8.98584	6.14975		7.31288	5		12.3826	9.49586	4.32193	8.49985	9.77808	5.9542	3.58496	13.2952	12.4949	1	2	3	9.19967	2.80735	3.80735	1	12.7434	13.1731	12.7538	6.71425	5.93074	13.954	8.13443	8.01681	8.82018	11.3157	8.69	6.91886	9.0954	10.5943	14.0655	1.58496	0	8.24317
TCGA-EM-A3FR-01	10.1111	Low	7.64386	4.58496	5.04439	6.40939	5.39232	5.12928	8.40939	10.8711	1.58496		7.35755	2.80735		9.90689	6.9542	3	5.75489	7.03342	2	3.45943	15.3529	11.952	1.58496	0	2	11.3729	0	1	2.58496	11.5226	9.76487	10.3443	5.08746	4.80735	14.0139	7.97728	8.89482	6.50779	8.93664	7.48382	4.80735	7.96578	10.3597	14.0698	0	0	3.90689
TCGA-DJ-A4V0-01	11.2082	High	9.45533	9.86264	8.51964	9.80252	6.39232	8.97154	12.224	10.783	5.83289		10.7532	7.99435		11.9516	9.70044	4.39232	10.1948	12.2589	1	4.80735	15.2498	12.288	0	1	4.64386	11.0126	1.58496	3	5.2854	11.3332	13.1632	11.9567	7.82655	8.66534	13.6468	8.46761	10.1241	10.2738	12.7056	9.94691	8.13443	11.5512	13.9558	13.7535	2	0	8.06609
TCGA-IM-A3EB-01	11.9912	High	10.7288	7.89482	7.17991	9.29232	7.25739	7.37504	12.0481	8.89178	9.94544		9.96867	5.97728		12.4393	9.92333	4.9542	9.24079	11.0607	9.33539	3	12.9681	12.4281	2	1	3.16993	8.90388	0	0	3	12.6246	12.9723	14.0577	8.42626	7.37504	13.5877	7.90087	9.41151	9.05528	11.4757	9.20945	8.53138	11.2396	12.3617	13.9349	0	0	7.87652
TCGA-IM-A41Y-01	12.6826	High	8.73132	3.70044	3.80735	3.32193	3	4.85798	10.769	5.70044	4.39232		6.87036	2.32193		11.6059	7.03342	2.32193	4.39232	4.80735	9.76321	2	13.7442	12.3004	0	1	3	10.446	1	0	2.58496	11.6957	10.0084	12.2586	5.52356	3.32193	13.7508	6.76818	7.62205	4.39232	6.97728	6	2.58496	3.32193	5.42626	13.5298	0	0	5.52356
TCGA-EL-A3CU-01	11.5957	High	10.2095	7.65821	8.12928	7.69349	6.08746	8.48382	11.8325	9.48382	8.07146		9.39874	6.90689		12.2857	9.11634	5.93074	9.3015	10.2155	6.55459	4.16993	12.7194	11.7578	0	1	3.58496	10.1254	0	0	3.58496	12.354	12.3326	13.1524	7.8392	7.66534	14.0955	7.40939	10.3509	8.38802	10.3652	8.29462	8.36632	10.032	12.9919	13.5595	1.58496	0	7.53916
TCGA-BJ-A2N9-01	9.55075	Low	8.65821	8.52356	6.16993	8.9629	4.70044	5.80735	9.82018	8.90689	5.35755		10.4336	5.52356		10.7879	9.77972	3.58496	8.60733	10.4062	1.58496	3.32193	13.818	13.3061	0	0	5.35755	10.6653	2	1	2.58496	10.8849	12.911	10.0028	4.08746	6.14975	11.2432	7.53916	8.40514	9.24793	11.6957	8.98868	7.16993	10.2935	11.9762	13.7204	0	0	6.75489
TCGA-J8-A3NZ-01	12.0296	High	9.91139	5.64386	6.47573	7.17991	5.78136	6.61471	10.8849	7.04439	6.80735		7.77479	5.2854		12.5729	9.35094	4.39232	7.3837	8.7879	7.57743	3	13.1025	12.2003	1	2.80735	3	10.8727	0	0	3.45943	12.7476	12.4737	13.4598	7.56224	5.78136	13.8764	7.58496	9.20212	7.90689	10.1687	8.30378	6.47573	8.8009	10.2107	14.1977	2.58496	0	6.98868
TCGA-DJ-A3UT-01	10.7781	High	8.45121	7.37504	2.32193	6.33985	3.70044	4.52356	11.6658	9.65284	2.32193		4.9542	2.80735		12.1411	6.12928	3	4.58496	5.08746	1.58496	4.90689	15.589	13.1712	0	2.32193	3.90689	12.5122	3	1	3.16993	11.0334	9.03067	10.3309	4.08746	3	15.0995	8.42626	9.03617	5.72792	8.26679	7.56224	2	3.45943	6.50779	13.826	1	0	4.08746
TCGA-EL-A3N3-01	11.7956	High	9.90539	7.70736	7.65821	8.16491	6.47573	7.58496	11.4372	9.92333	7.44294		8.62205	6.20945		11.9726	9.56224	5.04439	9.21917	11.6821	11.5722	2.32193	12.4144	11.8238	1	1.58496	3.16993	9.41151	1	2.58496	4.32193	12.2137	13.1636	13.6101	7.85798	7.03342	12.6804	8.12412	9.17991	8.47573	10.6366	8.8392	8.32193	9.55651	12.7215	13.4151	1	0	8.53916
TCGA-DJ-A3VM-01	10.809	High	7.93664	8.16993	4.16993	4.75489	3.80735	5.08746	9.02237	7.62936	2.80735		4.58496	2.80735		12.6671	7.2384	3.90689	4.9542	5.80735	0	2.80735	14.9553	12.914	1	2.80735	2.80735	11.6046	1	1	3	11.1478	10.0928	11.9399	4.85798	3.32193	13.671	6.91886	9.69523	5.72792	7.7211	6.71425	5	7.03342	8.9571	13.4424	0	0	4.90689
TCGA-ET-A3BW-01	11.2252	High	8.08746	5.2854	3.16993	4.64386	2	4	11.7611	5.32193	2.80735		3	3.45943		12.1347	7.54689	2.80735	4.52356	5	1.58496	2.80735	14.5467	11.0881	0	2.58496	2.32193	11.5665	1	0	3	12.1529	10.2935	11.8711	4.32193	2	16.113	5.85798	8.7211	6.67243	8.43045	7.31288	2.32193	5.49185	7.45943	13.7878	3.58496	0	2.32193
TCGA-EM-A22L-01	10.9366	High	6.79442	8.07682	2.32193	5.42626	3.58496	4.24793	10.8773	11.2003	1.58496		2.32193	3.16993		13.2979	6.42626	2	3.58496	4.32193	2	4.75489	16.3863	12.5524	0	2.32193	2.58496	13.8708	0	0	3.16993	11.2744	9.41574	11.1472	5.16993	3.32193	15.674	7	9.41151	4.52356	6.90689	5.88264	2	4	5.45943	14.1602	0	0	3.90689
TCGA-EL-A3ZM-01	11.9553	High	9.59246	5.08746	6.55459	7.76155	6.58496	5.75489	10.6211	7.08746	7.98299		7.21917	4.16993		12.5053	8.98584	4.24793	7.56986	7.33985	13.5343	2.80735	11.42	12.562	0	1.58496	2.80735	7.96578	1	2	2	12.7855	13.3073	12.8124	8.13955	6.10852	12.1386	8.44294	8.82972	6.44294	10.0056	7.29462	5.39232	9.18239	8.07146	14.1146	2.80735	0	7.8009
TCGA-EM-A1YD-01	9.32418	Low	7.54689	5.04439	4.64386	7.12928	4.64386	6.16993	10.0014	8.70044	1		8.7039	4.64386		11.2697	7.09803	5	7.2384	7.90689	2	4	15.1761	11.9495	1	2.58496	4.58496	11.3208	2.58496	2.32193	2.58496	11.058	10.1911	11.1325	5.90689	5.72792	12.3346	8.36632	9.99577	6.70044	9.09011	7.88264	5.64386	8.43463	10.3454	13.1946	1.58496	0	4.58496
TCGA-DE-A4M8-01	11.7177	High	9.62936	9.38802	8.62936	10.0888	6.2854	8.17991	12.0993	11.3134	5.32193		9.8933	8.02237		12.339	10.3026	6.10852	9.66711	12.8218	1.58496	3.45943	14.1622	11.6407	3	3	4.85798	11.5053	4.24793	3.70044	5.78136	11.2837	13.6356	12.8961	7.65105	7.43463	13.9784	8.90689	10.0553	10.4707	12.7936	10.2819	7.98868	11.7465	13.8024	13.4907	3	0	9.06609
TCGA-CE-A484-01	11.0314	#N/A	6.37504	8.03342	4.16993	6.71425	1.58496	3.90689	11.9009	8.47573	2.58496		4.52356	3.58496		12.3432	7.11894	3.32193	5.08746	6.04439	1	4.16993	15.6305	12.883	2.80735	2.58496	4.24793	13.3652	2.58496	2.80735	3.45943	11.4651	9.77149	10.6083	4.85798	3.32193	12.9892	9.97585	8.59619	7.21917	9.22882	6.79442	4.45943	7.41785	8.73471	14.1682	1	0	6.53916
TCGA-IM-A3ED-01	12.3682	High	9.78136	7.45121	6.75489	7.69349	6.22882	8.19967	11.2796	9.17493	7		7.89482	7.12928		12.3753	10.3208	4.75489	8.69697	11.2802	7.71425	3.16993	14.2886	11.3939	0	2.32193	3.70044	10.7969	2	3	3.90689	12.3418	13.2192	13.776	9.70044	6.39232	15.8037	6.67243	10.4594	8.71768	10.8781	8.59619	6.84549	9.52356	11.9593	14.0107	1	0	6.84549
TCGA-FE-A232-01	11.8549	High	9.44501	7.26679	5.93074	7.88874	6.18982	6.22882	11.796	8.15482	6.08746		8.55459	5.12928		12.3639	9.52356	4.58496	8.0607	9.21917	7.53916	2.80735	13.2936	12.3399	1	2	2.80735	9.86264	1.58496	3.32193	2.32193	12.4197	12.6889	12.7522	8.04985	5.72792	13.6059	7.32193	9.74987	7.52356	10.5343	8.24317	7.27612	9.36632	11.2586	13.3998	2	0	7.45121
TCGA-EL-A3D5-01	8.0607	Low	6.12928	2	0	4.45943	2.58496	4.45943	8.27146	7.70736	0		4.45943	2.32193		11.7964	4.85798	1.58496	3.32193	4.64386	2.80735	4.08746	14.5402	12.2324	0	4	4.80735	12.6598	2	2	3	10.8971	8.71081	10.1202	4.58496	0	9.74987	9.15735	9.15735	4.58496	7.70736	8.69349	2.58496	6.59991	9.24079	13.8166	0	0	3.32193
TCGA-EM-A2CL-01	9.43879	Low	7.63662	5.45943	1	4.80735	2.80735	4.90689	10.5915	9.7364	1		7	3.45943		10.6952	5.08746	2	4	5.39232	1	4.08746	15.2099	12.5226	0	2	3.58496	12.7043	2.80735	1	4.58496	11.545	9.38802	10.4242	5.2854	1	13.5824	8.24317	9.64024	5.24793	7.7879	7.50779	3	4.16993	5.42626	13.9833	0	0	3.16993
TCGA-DE-A0Y3-01	11.403	High	9.48784	5.08746	4.90689	6.72792	3.32193	5.32193	11.5911	6.33985	4.85798		5.72792	3		11.7731	7.64386	2.32193	6.22882	7.40939	8.74819	3.70044	13.0956	11.7138	1	0	1.58496	9.51767	0	0	2.58496	12.0406	11.3326	13.666	5.39232	4.64386	13.2771	5.45943	7.43463	6.70044	8.55075	7.44294	5.72792	6.33985	9.03067	13.3834	2.32193	0	6.18982
TCGA-EL-A4JW-01	11.4898	High	8.62205	5.78136	7.20945	7.57743	5.2854	5.93074	10.8872	7.15987	8.38802		7.69349	4.45943		12.5245	8.56605	5.45943	7.16993	8.02791	8.9629	3.58496	14.6371	12.4202	2.32193	2	4.24793	11.5058	1.58496	0	3.58496	12.4679	12.6371	12.7117	7.16993	6.55459	14.863	6.93074	8.6865	7.22882	9.80413	7.8392	6.59991	9.18735	10.3276	13.3073	1	0	6.9542
TCGA-KS-A41F-01	9.9629	Low	6.42626	4.70044	2.58496	5.45943	3.16993	3	9.88417	5.83289	4.08746		0	3.80735		10.2058	6	1.58496	3.32193	4.08746	5.12928	1	11.3449	12.0334	2.58496	3.70044	1	8.7211	2.80735	3.32193	2.80735	11.2767	9.45327	8.99152	3.90689	1	12.9233	7.36632	5.39232	5.2854	8.40514	4.80735	4	3.58496	4.16993	12.2423	0	1.58496	6.2854
TCGA-EM-A4FF-01	12.0021	High	10.5488	8.24793	7.8009	8.50779	6.79442	6.72792	12.551	9.09276	6.02237		8.11374	6.06609		12.8704	9.92481	4.24793	8.03342	10.4305	6.74147	1.58496	14.2682	12.5606	0	2	4.08746	11.9418	1	0	2.58496	12.5199	12.9584	13.8016	7.56986	6.08746	14.353	8.03342	9.80735	8.17493	10.683	8.66178	6.6865	10.4898	12.4533	14.1789	2.80735	0	7.70044
TCGA-ET-A40P-01	11.1085	High	8.03892	8.82655	5.2854	8.5157	3.45943	5.12928	11.7805	10.9894	2.80735		5.58496	3.32193		12.7387	8.71081	3.80735	6.12928	6.82018	1	3.90689	14.8372	12.5498	0	3	3	13.7318	2.32193	1.58496	2.32193	11.1131	10.8122	11.3923	6.10852	5.2854	14.582	8.62936	8.46761	8.64386	10.6804	7.93664	3.90689	7.62205	8.96578	14.1371	1	0	6.97728
TCGA-DJ-A3V9-01	12.7879	High	9.45943	6.76818	6.10852	6.62936	4.08746	6.30378	12.2536	8.50383	8.31741		7.42626	5.49185		13.2383	9.18982	4.16993	7.55459	8.74147	6.96578	4.90689	15.6233	12.0399	1	2.58496	4	11.9136	1.58496	2	3.70044	12.5824	12.057	13.5377	9.01959	5.67243	15.1295	7.75489	9.79116	6.98868	9.37287	7.56224	5.2854	6.20945	10.196	14.3227	2	0	6.80735
TCGA-MK-A4N7-01	12.6755	High	8.18982	4.32193	4	4.39232	4.45943	5.2854	11.1189	6.44294	0		5.35755	4.32193		12.3239	8.02237	2	4.08746	4.85798	3	3.16993	13.854	11.3537	0	3.16993	2.80735	10.8665	1	0	2.32193	12.6876	10.2819	12.1709	7.87652	2.80735	15.3185	6.85798	8.89785	5	8.08215	6.98868	2.58496	6.22882	6.90689	14.4659	4.52356	0	7.19967
TCGA-BJ-A4O8-01	11.66	High	9.39874	6.98868	8.02237	7.02237	7.01123	7.08746	11.8661	7.94251	8.76818		7.60733	6.24793		12.2983	9.44915	4.08746	8.50779	8.29002	10.0224	3.80735	13.9108	11.7773	2.58496	3	3.58496	11.255	0	0	2.32193	12.7807	13.0561	13.2669	8.85487	7.20945	13.1818	8.08746	9.65105	7.24793	9.89178	7.76155	7.62936	7.85798	9.55651	13.6085	2.58496	0	8.62936
TCGA-DJ-A3V5-01	11.819	High	9.42206	5.52356	7.37504	6.45943	7.24793	6.52356	12.0217	7.11894	7.10852		7.06609	5.16993		12.2438	8.77808	4.16993	8.18488	6.62936	9.07146	2	13.5569	12.279	1	2	2.58496	10.8368	0	0	3.32193	12.6344	12.0077	13.3832	7.91886	6.76818	13.6922	8.15482	9.15987	6.14975	8.91588	6.91886	6.88264	7.31288	9.14975	14.1485	1.58496	0	7.94251
TCGA-J8-A3YG-01	12.2258	High	10.0901	6.59991	7.82655	7.2384	6.18982	7.55459	11.4998	8.10329	9.34651		8.17493	4.9542		12.3995	9.95855	5.61471	8.48784	9.12153	12.6573	4.08746	14.8233	12.6595	3.16993	3.58496	4.32193	10.8455	2.32193	0	4.39232	12.7948	13.4192	13.9279	8.66534	7.03342	14.5787	8.27146	9.82972	7.40088	10.218	8.01681	7.67243	9.1472	9.53138	14.2812	1.58496	0	8.52356
TCGA-FY-A3TY-01	11	High	8.86109	5.45943	7.55459	6.30378	6.49185	7.76818	11.1892	7.32193	7.09803		8.62571	6.75489		11.2318	9.82018	6.71425	8.03892	8.74147	9.05799	3.16993	13.7087	11.6729	0	2.58496	3.70044	9.5411	1	0	2.32193	12.0604	12.272	12.4299	9.33316	6.55459	12.5454	6.88264	10.3129	7.45121	9.49185	7.45943	6.62936	7.16993	8.52748	13.3941	1	0	6.50779
TCGA-H2-A421-01	12.5118	High	10.3454	9.55267	8.73132	9.67066	6.53916	7.65821	12.4476	10.4939	9.19722		8.71768	6.94251		12.6182	9.95128	5.88264	9.64386	11.9862	8.62936	3.70044	14.6107	12.3095	2.58496	2	4.32193	11.374	2	2	4.32193	12.2697	13.1323	13.4809	8.01123	7.64386	14.6324	9.15987	9.42206	9.71768	12.1325	9.28309	8.31741	11.0077	13.6118	14.1758	2.32193	0	9.40301
TCGA-E3-A3DZ-01	10.0607	Low	7.3837	7.46761	4.08746	5	3.80735	2.80735	10.8329	10.769	0		7.53916	3.70044		11.7645	5.75489	1	3.90689	5.35755	2	2.58496	16.275	12.2897	0	3.16993	4.64386	12.6948	0	0	4.32193	11.207	8.08746	10.2288	4.64386	3.16993	14.8613	8.55842	8.6865	5.2854	7.62205	5.42626	3.32193	6.37504	8.224	13.7316	0	0	4.39232
TCGA-EL-A3GO-01	10.0168	Low	6.97728	3.16993	4	9.18488	5.16993	6.04439	9.52943	7.91886	1		6.24793	4.24793		11.1325	8.25739	4.52356	6.06609	7.27612	1	4.32193	15.2352	11.7715	0	1.58496	5.49185	13.2116	1	1	4.16993	11.117	10.683	10.865	5.35755	4.45943	11.8349	8.3443	10.7805	7.3837	10.0307	8.54689	5.45943	9.72792	10.7117	13.7252	1	0	4.39232
TCGA-DJ-A1QF-01	11.4651	High	10.5812	4.64386	3.70044	4.90689	4.58496	6.06609	12.0498	6.30378	3.45943		5.16993	3.90689		12.5377	9.32643	6.06609	5.75489	7.22882	4.16993	4.16993	15.1429	12.2222	1	2.80735	2.58496	10.8918	1.58496	1.58496	3.45943	13.0067	11.9296	13.796	7.31288	4.08746	15.3637	6.76818	10.9403	6.47573	8.73809	7.86419	5.2854	5.93074	8.69	14.3667	2	0	4.64386
TCGA-KS-A4I1-01	10.6221	Low	7.63662	5.80735	4.85798	6.55459	1.58496	4.16993	11.4686	7.33985	6.70044		5.97728	4		12.3872	7.59246	2.80735	5.45943	6.12928	7.13955	4.08746	13.0058	11.8673	0	3.90689	4.24793	8.88874	0	0	2.58496	11.8455	10.2981	10.6312	5.2854	3.58496	13.2296	7.80735	7.03342	7.27612	10.1007	6.78136	3.32193	6.47573	6.70044	13.4708	3.32193	0	7.43463
TCGA-EL-A3CR-01	12.6837	#N/A	9.00282	6.53916	6.80735	7.45121	7.46761	6.94251	11.9133	6.88264	7.53138		7.60733	5		13.0691	11.2597	4.80735	7.67243	7.56224	6.96578	5	14.2753	12.7584	2	3.58496	4.45943	11.7043	1.58496	1.58496	3.16993	13.0795	13.9857	12.851	7.22882	7.37504	14.7424	9.62753	10.4727	7.56986	10.2252	7.74147	7.37504	9.23122	10.4988	13.7506	2.80735	0	8.49985
TCGA-BJ-A28S-01	10.5324	Low	6.88264	5.04439	1.58496	3.80735	1	2.32193	10.1396	8.64024	0		7.53138	2.80735		11.7595	6.37504	1	3.45943	4.80735	0	3.45943	15.5534	12.1649	1	2	2.80735	13.0369	2.32193	1	3	11.2644	8.79116	10.4105	3.45943	2.58496	13.0644	8.14466	8.5157	4	6.12928	7.13955	3.58496	3.90689	7.21917	13.5345	0	0	2.80735
TCGA-KS-A41I-01	9.96	Low	8.38802	6.49185	4.39232	7.09803	3.45943	4.52356	10.5382	6.90689	6.32193		6.45943	3.70044		11.0914	7.85798	3	6.55459	7.87036	2	3.32193	12.9379	12.0974	1	3	2	10.0444	2.32193	0	0	10.4294	10.9144	10.2046	5.2854	4.08746	12.5282	8.42206	8.05528	7.62205	10.2656	6.6865	5.67243	7.33092	9.7211	12.2414	1	0	6.30378
TCGA-ET-A3DS-01	8.84235	Low	7.61471	6.67243	5.04439	6.42626	4.39232	6.06609	10.0056	8.32193	3		7.26679	5.70044		10.0098	7.08746	3.32193	6.82018	9.29921	2.58496	4.08746	15.0234	12.277	0	2.32193	2.58496	11.327	0	1.58496	3.58496	11.2027	10.058	9.9629	5.04439	4.90689	10.93	7.62205	9.25503	6.78136	9.17243	7.40939	6.04439	7.13955	9.04166	13.4366	0	0	5.64386
TCGA-EM-A4FM-01	11.4788	High	8.76487	5.08746	7.21917	7.09803	6.26679	6.2854	11.7632	7.33092	5.93074		6.93074	4.39232		11.9069	8.49586	3.45943	8.01681	6.74147	7.02237	3	12.9181	11.994	1.58496	3.45943	1.58496	9.88264	0	1.58496	1	12.0678	11.6631	12.4184	8.05528	6.42626	13.2596	8.32193	7.76155	6.89482	9.37938	6.62936	6.71425	6.91886	9.14211	13.5393	1	0	7.97154
TCGA-EM-A2OY-01	8.86419	Low	10.8337	2.58496	3.58496	4.16993	1.58496	3	8.33985	3.45943	1		4.64386	3.58496		8.96	6.50779	2.32193	3.80735	5.49185	1	3.45943	14.3056	13.1493	0	1.58496	3.58496	12.2612	1.58496	2	2.32193	9.94544	9.24555	8.52356	4.16993	2.32193	11.3701	6.84549	8.43879	5.83289	6.89482	6.61471	4.16993	6.87036	8.32193	13.4314	0	0	3.16993
TCGA-KS-A4I5-01	12.1447	High	8.90989	4.45943	4.32193	6.80735	3.16993	3.58496	12.1437	6.14975	7.50779		5.55459	2		12.5967	7.40939	4.90689	4.64386	5.75489	5.52356	3.32193	14.8755	11.5236	0	3.32193	4	10.6156	0	0	2.32193	12.1267	10.4221	12.5981	5.55459	2	13.7426	8.26209	8.3443	5.85798	8.24317	5.80735	3.70044	8.64746	7.91886	13.5977	2.32193	0	6.47573
TCGA-ET-A40R-01	12.0944	High	8.14466	8.08215	7.30378	7.90689	6.06609	7.32193	12.5646	8.81057	4.80735		7.85175	6.14975		12.6041	9.23601	5.16993	8.75822	9.66	2.58496	3.90689	15.3571	12.3915	0	3.16993	4.08746	12.1134	2.58496	1	3.32193	12.1212	12.211	11.6707	7.41785	6.32193	14.927	9.58871	9.24793	7.90689	10.5285	8.26679	6.6865	9.31061	11.3493	14.2863	3.32193	0	7.47573
TCGA-EM-A2OW-01	9.50978	Low	8.93958	5.2854	3.80735	4.85798	3.58496	5.35755	9.41151	6.40939	3.80735		8.05528	2.58496		10.2831	7.27612	4.45943	6.02237	6.61471	3.16993	2.32193	14.1372	13.2021	1	1.58496	3	12.5028	2	1	3	10.9787	10.2889	10.4808	6.39232	3.58496	12.8855	7.07682	9.76984	6.39232	9.13955	7.29462	4.45943	7.63662	9.26913	13.0004	0	0	3.58496
TCGA-FE-A234-01	12.1286	High	10.7142	6.10852	6.97728	7.42626	6.67243	7.5157	11.6161	7.55459	5.08746		7.05528	5.72792		12.6847	9.33092	4.08746	8.61839	8.42626	8.73132	3	13.1005	12.1643	1	0	2	10.8074	1	0	3.45943	12.8319	12.6262	13.8677	8.48784	6.24793	13.0341	8.70044	9.35094	7	9.20701	8.02791	7.66534	7.39232	9.86573	14.3888	0	0	8.07146
TCGA-FY-A3BL-01	11.056	High	9.68299	4.32193	2.58496	5.90689	3.70044	4.08746	8.67948	6.22882	3.80735		7.58496	4.24793		10.2668	7.10852	1	4.80735	6.49185	5.72792	2.32193	12.9764	12.0365	0	0	1.58496	7.60733	1	0	2	11.6667	9.85487	12.4062	5.55459	3.80735	13.9536	5.55459	7.50779	7.15987	9.54303	7.91886	3.45943	5.52356	6	13.5791	1	1	5.55459
TCGA-EL-A3GU-01	11.4883	High	9.36194	4.58496	5.93074	5.16993	7.03342	4.90689	10.7022	6.06609	8.73132		5.97728	4.39232		12.2249	8.64024	4.80735	6.18982	6.50779	9.75656	1.58496	12.5918	12.2018	1	0	2.80735	10.5999	0	1.58496	3.58496	12.58	11.2603	13.2232	6.96578	5.24793	13.2818	7.27612	9.47168	4.90689	7.2384	6.2854	6.64386	6.20945	7.31288	13.8213	2	0	7.81378
TCGA-BJ-A0ZG-01	9.04712	Low	8.10852	5.61471	4.39232	6.30378	5.45943	6.04439	9.78953	9.19722	2.80735		8.57365	3.80735		11.0721	7.04439	3.32193	6.44294	7.37504	1.58496	4.45943	15.5014	12.4959	2.32193	0	4.64386	12.4107	2.58496	2	2.58496	11.0091	10.2668	9.82337	5.24793	4.52356	12.0126	7.59246	9.48583	7.17991	9.63844	8.55459	5.04439	7.04439	9.97871	13.4639	0	0	3.90689
TCGA-EM-A1CT-01	10.9643	High	8.70044	5	4.80735	5.12928	3.70044	5.72792	10.1176	5.80735	4.39232		7.41785	4.9542		11.0647	8.57743	2.32193	5.9542	7.96578	1.58496	2.80735	12.1818	11.2556	0	1	2.32193	10.2046	0	1	2.32193	11.0112	11.9636	12.1867	5.52356	4.24793	12.2164	5.88264	8.31288	6.40939	9.13186	7.20945	5.04439	7.76818	10.0715	12.7037	0	0	5.97728
TCGA-EM-A2CJ-01	10.0444	Low	6.87036	5.35755	1	5.61471	4.52356	4.16993	10.8242	9.24793	2.32193		5.78136	3.45943		11.9009	6.94251	3.70044	4.39232	5.55459	2	3.45943	14.7181	12.4853	0	1	2.58496	11.7744	1	0	3.16993	11.7595	9.23122	8.18488	5.42626	2	14.6028	7.58496	8.66888	5.12928	7.74819	5.32193	3.32193	5.08746	6.04439	13.5669	0	0	4.24793
TCGA-L6-A4EP-01	11.258	High	8.05528	6.22882	5.20945	6.06609	3.70044	5.55459	10.6582	6.55459	8.40514		5.61471	1.58496		12.1737	7.44294	3.90689	5.90689	6.52356	7.04439	3	13.8482	12.0046	0	3.45943	1.58496	10.1331	1	2	2	11.8918	11.3038	12.1818	5.52356	3.90689	13.1952	7.33985	6.97728	6.82018	9.16742	6.47573	5.35755	6.42626	8.33539	13.5774	3.32193	0	7.3837
TCGA-DE-A0Y2-01	12.0279	High	9.58308	5.16993	4.39232	4.80735	5.32193	5.20945	10.9773	5.80735	5.67243		4.75489	3.32193		12.1043	8.30834	3.32193	5.16993	6.35755	5.85798	2.58496	13.4226	11.9571	1.58496	1	2.58496	9.71768	0	1	1.58496	12.2315	12.0841	13.6896	6.39232	3.58496	13.9049	5.16993	8.93074	5.45943	8.07146	6.20945	5.58496	6.61471	8.57365	13.4327	1	0	4
TCGA-EL-A4K7-01	10.7952	High	7.62936	4.32193	3.16993	4.24793	2.58496	2.58496	11.5751	5.64386	6.33985		6.62936	1		11.8553	6.26679	1.58496	2.80735	4.45943	4.39232	2.32193	13.4011	12.4049	0	3.58496	3.32193	8.11374	2	2.80735	1.58496	11.4398	10.1254	11.1548	4.16993	1.58496	12.5755	6.72792	5.35755	4.80735	6.85798	6.04439	2.32193	3.80735	5.55459	13.2353	2	0	5.55459
TCGA-DJ-A2PQ-01	11.5727	High	7.66534	3	1	4.08746	3.32193	3.32193	11.3009	5.72792	3		5.93074	3.16993		11.5358	7.55459	2	3.58496	4.90689	3.58496	2	14.1582	10.8455	1	2	0	11.6188	2	0	1.58496	11.6604	9.64024	11.3225	4	1.58496	14.1577	7.2384	8.06609	6.10852	7.8392	6.32193	3.16993	4.9542	5.55459	13.5511	0	0	5.70044
TCGA-EM-A3FP-01	10.3026	Low	8.04439	9.01959	5.80735	8.61471	3.45943	5.80735	12.2547	10.611	4.80735		7.06609	5.90689		12.5311	9.43045	4	8.73809	9.82018	7.22882	4.24793	14.6763	13.0676	0	0	3.32193	13.4817	1.58496	1.58496	3.58496	10.952	12.2606	10.5226	6.91886	5.58496	12.4268	8.07682	9.40088	8.71425	11.6022	8.49586	7.5157	8.7039	11.4226	13.6971	1	0	6.22882
TCGA-BJ-A28W-01	11.381	High	7.99435	11.2479	9.21432	11.1542	6.42626	9.56986	12.1189	12.1727	6.53916		11.0396	9.13443		12.1286	10.1586	5.75489	10.9809	12.1173	1	2	12.2814	12.4291	0	3	4.39232	9.13186	3.16993	3.70044	5.08746	10.0848	13.6982	9.77808	8.30834	8.48382	10.7863	9.82496	8.66888	10.7457	13.0277	10.1774	8.81057	10.5265	12.8427	13.3247	0	0	9.20945
TCGA-EL-A3CL-01	11.8222	High	9.37287	6.70044	3	6.39232	4.70044	4.85798	9.49586	7.01123	6.04439		4.08746	2		12.1802	8.10852	3.90689	5.08746	6.61471	6.83289	3.58496	14.4737	11.4747	0	2.32193	3.58496	10.7372	0	0	2.32193	12.1815	10.7389	13.2375	5.85798	3.45943	15.2353	6.52356	8.70044	6.20945	8.61102	7.40088	4	5.58496	6.56986	13.8074	3.90689	0	6.98868
TCGA-KS-A4I9-01	11.8368	High	9.224	5.35755	6.72792	6.58496	5.04439	6.70044	11.6266	7.15987	7.13955		6.10852	4.52356		11.9296	8.93074	2.58496	7.26679	7.80735	7.49985	3.16993	13.4628	11.92	0	1.58496	2.32193	9.41996	0	0	2.58496	12.0694	12.6319	12.9376	7.02237	5.35755	13.4718	7.45943	8.37504	6.30378	8.85798	7.25739	6.49185	6.87036	8.53528	13.2403	2.32193	0	7.89482
TCGA-FY-A3I5-01	9.81858	Low	11.0042	6.93074	7.87652	8.01123	8.37938	8.12928	9.21675	8.633	4.52356		9.08481	6.50779		10.3837	8.34873	3.58496	8.76818	9.0607	4.32193	4.24793	15.1493	12.2234	1.58496	1.58496	3.58496	11.4273	0	0	3.90689	11.2509	11.314	10.3587	6.49185	8.24317	11.4231	7.59246	9.01402	7.52356	10.3174	7.37504	6.33985	8.59246	12.043	13.5212	0	0	6.91886
TCGA-EM-A2CT-01	8.89482	Low	10.2204	4.52356	4.75489	4.75489	3	4.58496	8.80413	5.45943	3.32193		6.2854	4		11.0258	7.03342	4.70044	4.70044	5.2854	2	3.32193	15.1672	13.7927	1	1	3	11.5882	1.58496	1.58496	1.58496	11.6595	9.34207	10.098	6.33985	3.80735	14.6846	7.57743	10.2095	6.10852	8.25267	6.65821	4.24793	6.9542	9.31515	13.6081	0	0	4
TCGA-EM-A3AQ-01	10.9159	High	8.00562	4.64386	4.64386	5.32193	3.45943	4.75489	12.4027	7.08746	5.08746		5.12928	4.45943		12.2909	7.9542	3.16993	6.52356	6.53916	2	3.80735	14.431	12.062	1.58496	3	2.58496	12.2949	2.32193	3.58496	2.80735	11.5008	10.9381	12.8234	5.70044	4.45943	13.4196	8.56224	8.66534	7.43463	10.7177	8.28077	5.04439	6.18982	8.14975	14.0564	2	0	8.40514
TCGA-FY-A40N-01	11.9947	High	9.47776	8.24793	6.58496	7.78136	4.64386	6.04439	12.3188	8.60363	4.85798		8.41363	5.35755		12.3052	9.01123	3.80735	7.9542	9.89178	2.32193	4.58496	15.9285	11.6573	0	3.80735	3	10.3106	1	2	3.90689	11.2027	11.4486	11.7595	5.16993	6.64386	14.3051	6.55459	8.92481	8.44708	10.9366	7.98868	6.98868	9.56033	12.2414	14.1145	2	0	6.40939
TCGA-EL-A4KG-01	13.5579	High	10.4998	5.70044	6.87036	7.33985	6.67243	6.10852	12.3129	6.56986	10.2656		7.91289	5.39232		12.8792	9.91886	3.45943	7.53916	8.48784	11.7181	2.32193	12.2378	12.6546	1.58496	1	4.08746	9.01959	0	1	2.80735	13.0835	13.3588	12.8309	7.6865	5.80735	12.8568	8.61471	9.50383	6.76818	9.71939	7.13955	7.04439	9.90087	8.79116	14.0073	0	0	8.86419
TCGA-EL-A3ZK-01	11.8357	High	11.8865	6.32193	7.57743	6.26679	7.61471	7.04439	10.5868	7.30378	8.20457		7.97154	4.64386		11.4247	9.60177	6.18982	7.72792	9.03342	10.7322	3	13.9289	12.0196	1	1.58496	4.16993	10.1176	0	1	3.58496	11.6298	12.2989	13.6875	8.73809	6.32193	14.834	8.15482	8.87344	7.08746	9.77972	7.98868	6.79442	9.31288	10.6366	13.7174	1	0	7.84549
TCGA-DE-A2OL-01	9.26913	Low	7.27612	6.40939	1	4.85798	3.70044	5	10.0154	8.74819	3		6.82018	3.32193		11.227	6.10852	2.32193	3	5.24793	4.58496	4	16.2275	12.708	1	3.32193	4.80735	14.2712	0	0	3.90689	12.2273	8.97154	9.79279	4.80735	0	14.6404	8.75154	9.31288	3.90689	6.47573	5.64386	3.80735	5.39232	6.62936	14.1275	0	0	4.16993
TCGA-EM-A22J-01	10.6375	Low	7.03342	4.24793	2	4.85798	3.32193	2.58496	11.5684	5.04439	1		3	2		11.776	7.97728	3.32193	4.75489	5.88264	0	2	14.6634	12.9383	1	2.32193	1.58496	12.1046	2.58496	3.90689	3	11.128	10.4656	8.65821	3.58496	1.58496	15.0101	7.05528	10.2408	5.42626	8.81057	7.80735	2	5.88264	7.19967	13.3004	0	0	3.80735
TCGA-EM-A22Q-01	7.09803	Low	3.58496	3.58496	1.58496	5.72792	2	0	9.37069	12.3393	2		5.93074	0		10.5479	5.32193	2	3.58496	4.32193	1.58496	1	11.8576	10.941	1.58496	0	1	10.7099	4.16993	2	2	10.0417	7.31288	6.33985	2	1.58496	11.1007	6.61471	4.90689	5.93074	9.75154	5.12928	3	3	5.80735	10.9337	0	0	4.32193
TCGA-CE-A27D-01	11.6768	High	10.4126	10.3848	8.37938	10.5517	7.14975	9.58308	13.1665	10.988	8.29462		12.8731	9.01681		12.9794	10.6609	5.85798	10.8416	12.0708	5.64386	4.39232	14.9086	12.7692	1	1.58496	5.78136	12.1671	2.58496	4.58496	4.80735	12.4546	13.8653	13.3376	9.12153	8.31288	13.238	9.20212	10.5401	10.8313	13.5228	10.8154	9.52943	12.9011	16.0872	14.4402	4	0	8.9542
TCGA-BJ-A3F0-01	9.87344	Low	6.26679	4	0	3.32193	3.32193	6.26679	9.93664	12.6746	2.58496		10.2726	1		13.0303	6.42626	2.80735	5.97728	5.85798	4.16993	4	14.6041	13.1323	0	1.58496	3	11.9487	1	0	4	11.0014	9.71596	10.7912	5.24793	0	14.1621	8.74819	9.75322	6.26679	8.65464	9.09803	5.24793	6.89482	8.21917	12.7956	0	0	4
TCGA-DJ-A2Q0-01	8.8009	Low	11.4548	1.58496	2.80735	2	3.90689	4.16993	9.41363	3.45943	1.58496		5.04439	2.32193		9.95274	7.40088	0	2.80735	4.39232	0	2	14.3772	13.0761	0	2	4.58496	12.4186	2	0	2.80735	10.5392	9.76155	9.52552	6.10852	2	11.679	7.77479	9.27146	5.2854	7.90689	7.2384	3.80735	6.97728	7.97154	12.7205	0	0	2.58496
TCGA-FY-A3NP-01	10.6027	Low	6.89482	7.32193	1	2.32193	3.58496	3.32193	10.388	10.5555	1.58496		1.58496	3.16993		11.9908	7.31288	2	3.45943	5.12928	2.58496	3.16993	15.3176	12.697	0	1	3.58496	12.4305	1.58496	1	3	10.9622	10.5275	11.6248	4.16993	2.32193	13.7142	6	9.21189	5.39232	8.11894	7.65105	1	5.08746	6.72792	13.8618	0	0	2.80735
TCGA-DJ-A2Q3-01	11.9766	High	10.8146	8.29002	7.65105	8.74483	7.32193	8.56605	11.9712	9.58308	8.01681		9.29692	7.56224		12.352	10.4284	5.55459	9.74651	11.1472	8.48784	4.90689	13.8346	12.4755	0	1.58496	4.32193	10.5689	3	2.80735	4.16993	12.6989	13.725	13.7867	8.17991	7.75489	13.6435	7.73471	10.6375	9.32418	11.8887	9.32193	8.61102	10.6046	12.9663	14.1427	1.58496	0	7.36632
TCGA-EL-A3CO-01	12.0761	High	10.7557	7.49185	7.20945	7.98299	7.65821	8.3837	10.9694	8.37069	8.9571		10.0741	5.97728		12.3261	11.0848	6.56986	8.82018	9.71768	2.32193	4.58496	14.6128	12.5524	3.32193	0	5.75489	11.3848	4.85798	4.39232	3.58496	12.556	14.156	13.6591	10.2503	7.42626	12.5445	8.14975	11.2709	9.17243	11.6587	9.66534	8.89178	9.41996	11.8846	13.5211	0	0	7.24793
TCGA-DJ-A3VF-01	11.9166	High	10.6101	6.64386	8.7879	7.29462	8.33539	8.82655	11.9024	8.57365	7.90087		8.45943	5.67243		12.4522	9.94251	6.88264	9.93221	7.87036	11.128	3	12.7588	12.2058	2.80735	2	3.58496	10.2586	1.58496	1.58496	3.70044	13.1726	13.169	14.1206	9.15228	8.78463	13.3607	8.59246	10.0168	7.60733	10.3332	8.21917	8.97728	7.87036	9.6865	13.9469	0	0	8.94251
TCGA-EL-A4JX-01	12.0671	High	10.4929	9.17243	7.67243	9.98442	6.97728	8.01123	11.5868	10.2912	10.0279		10.0647	7.06609		11.1793	9.88722	5.58496	9.67948	12.272	10.3542	2.80735	11.5401	11.1966	2	2.80735	4.85798	7.21917	0	1	3.58496	11.611	13.6469	12.8738	8.57365	7.67243	12.7054	9.00562	8.89482	9.55651	11.6475	9.02791	9.51964	10.8788	13.5848	12.412	1	0	9.25974
TCGA-CE-A482-01	11.3723	High	9.29232	6.12928	5.42626	5.49185	4.80735	5.97728	12.1312	8.49185	7.19967		5.90689	3.70044		12.6885	8.56986	4.24793	6.22882	7.87652	7.55459	4.75489	15.726	11.7545	1	3.45943	3.16993	12.5939	2.32193	2	3.32193	12.7916	11.1517	13.1199	7.66534	5	14.44	9.00562	8.79442	6.55459	8.88874	7.73471	6.52356	7.43463	8.62936	13.9921	4.64386	0	7.37504
TCGA-DE-A69K-01	11.2744	High	8.52748	5.04439	4.70044	5.24793	4.08746	5.72792	12.103	7.25739	4.90689		6.10852	4.08746		12.2476	8.13443	3.70044	6.32193	7.93074	5.24793	2.80735	13.6682	11.6083	0	2.58496	2.80735	11.1855	0	0	2.58496	12.5043	11.4019	13.0885	6.6865	4	14.1608	6.62936	8.82655	7	12.0904	7.2384	4.64386	6.72792	8.16993	13.5595	0	0	6.14975
TCGA-FE-A3PD-01	12.1215	High	9.40301	8.03892	7.07682	8.40514	4.08746	6.33985	12.7125	8.81378	5		9.49586	5.35755		12.312	8.8392	4.90689	8.40939	9.12928	1.58496	3.16993	15.3821	11.7859	0	4.08746	4.9542	12.0123	1.58496	1.58496	3.16993	12.4941	11.2854	12.8937	7.73471	6.32193	13.9018	8.68299	8.99718	9.12153	12.9926	8.73809	6.79442	10.0056	12.7674	14.3723	4.52356	0	7.34873
TCGA-DJ-A2PO-01	11.668	High	9.90989	8.48382	6.67243	8.65105	6.02237	8.05528	11.6055	9.3015	5.93074		7.21917	6.33985		12.0345	9.85487	4.90689	9.11894	10.5459	3.90689	3.16993	14.2874	11.7582	0	2.32193	3.45943	10.4737	0	2	2.80735	12.2851	13.229	13.3554	6.9542	6.87036	13.8793	7.31288	10.3498	9.63118	11.9737	9.38586	8.42626	9.41151	11.7004	13.763	2	0	7.52356
TCGA-ET-A3BT-01	12.2969	High	9.19476	5.35755	7.16993	6.32193	5.72792	6.71425	12.1805	7.81378	5.32193		7.60733	4.58496		11.5483	8.49185	4.75489	7.78136	7.48382	6.16993	3.90689	14.2043	12.1665	3.70044	2	2.80735	11.3191	1	1	2	12.8516	12.0566	13.3353	7.50779	6.39232	14.6151	7.56224	8.91886	6.33985	8.84862	7.77479	7	8.03892	10.062	14.2427	4.08746	0	7.13955
TCGA-E8-A415-01	11.8857	High	10.2703	6.52356	5.78136	7.22882	5.04439	5.88264	11.6604	7.80735	4.45943		8.13955	4.80735		12.3183	9.29232	4.80735	7.37504	8.78463	6.22882	3.80735	15.0722	12.253	1	1.58496	2.58496	9.69349	0	2.58496	3.80735	12.3647	11.8963	13.4184	7.14975	5.70044	14.8002	6.10852	9.67596	7.73471	10.6083	7.90087	5.20945	8.40514	10.9816	14.1226	0	0	6.2854
TCGA-FY-A3NN-01	10.8258	High	10.1241	5.42626	5.52356	4.64386	4.64386	6.44294	11.8013	5.35755	3.16993		5.93074	5.16993		11.1478	9.20457	4.24793	5.67243	7.3837	3.70044	4	14.0375	12.0341	1	1	2.32193	10.8994	0	1	2.80735	11.6676	11.7924	12.1969	5.70044	4.9542	13.8519	5.80735	9.3443	6.94251	8.29462	7.19967	6	7.61471	8.08215	14.1529	0	0	5.58496
TCGA-ET-A39J-01	11.5152	High	9.21917	5.35755	3.16993	4.39232	3.80735	4	11.2426	6.18982	7.02237		4.58496	2.80735		12.656	7.70736	3.58496	4	6.6865	7.81378	3.32193	14.8419	11.5003	0	2	3.80735	11.8842	1	0	3	12.7488	10.9181	13.5622	6.16993	2	14.3361	7.60733	9.31741	5.90689	8.40514	6.33985	4.32193	6.22882	7.58496	13.9696	2	0	5.88264
TCGA-DJ-A2PN-01	11.9553	High	8.51175	5.58496	5.04439	5.78136	3.70044	5.52356	11.098	7.44294	5.85798		6.72792	3.45943		12.3228	8.26209	3	6.37504	8.14975	12.1938	3.58496	14.7547	12.1501	0	3.58496	3.70044	11.6316	0	0	3.90689	12.2784	12.2288	12.6059	6.10852	4.45943	13.7841	7.02237	9.3966	6.64386	8.75489	7.49185	5.61471	7.24793	9.38586	13.7349	2.32193	0	6.53916
TCGA-EL-A3GV-01	11.5353	High	9.80896	7.07682	6.16993	6.65821	6.12928	7.96	11.4538	7.82655	6.6865		7.24793	6.37504		12.5036	9.72792	4.9542	8.75154	8.79116	7.49185	2.80735	14.2223	11.9076	0	2.32193	3.16993	11.7669	2	1	3	12.3055	12.8644	13.5445	8.37938	6.87036	13.6584	7.8009	10.1254	7.90087	9.90539	8.31741	7.76818	8.24317	10.6366	13.9152	2.32193	0	7.36632
TCGA-DJ-A4UP-01	11.908	High	9.10591	9.31967	8.85487	8.74819	5.67243	8.66178	12.2668	9.91439	4.80735		9.41151	8.43879		12.6757	9.52356	5.04439	9.71253	9.9263	1	4.64386	14.5059	12.0522	1	4.08746	4.32193	11.1874	2	2.58496	4.16993	11.93	12.8449	12.2291	8.55842	8.17991	13.6276	8.27146	9.48985	9.16993	11.9737	9.33092	8.04985	10.0098	12.2234	13.6346	4.24793	0	7.32193
TCGA-EL-A3GR-01	11.585	High	8.3966	4.70044	6.06609	6	5.83289	6.53916	11.2058	6.35755	7.62936		5.80735	4.32193		12.1954	8.56986	4.80735	6.6865	7.94837	8.89785	3	14.7641	10.9403	1.58496	0	3.70044	10.1799	1.58496	0	3.45943	12.1335	12.5899	13.2461	7.55459	6.26679	13.7769	7.56986	9.65821	6.30378	8.52356	6.47573	5.83289	7.11894	7.55459	13.7289	1.58496	0	6.08746
TCGA-FY-A3ON-01	11.6461	High	9.05528	7.66534	6.56986	7.22882	5.58496	6.79442	12.1399	8.60363	8.98014		7.56986	5.83289		12.2536	8.9571	4.75489	8.33539	9.52356	7.70044	3.45943	15.0324	11.2491	1	2	4.75489	11.1874	2.80735	2	3.70044	12.2586	12.217	13.2643	6.88264	5.93074	15.2674	7.93664	9.74315	8.41785	10.6008	8.53138	7.21917	9.37721	11.7279	14.2611	0	0	7.25739
TCGA-EM-A4FN-01	11.4853	High	9.39446	5.49185	5.83289	6.71425	4.52356	6.2854	11.5493	6.83289	5.75489		6.62936	3.90689		12.0413	9.16993	3.80735	6.64386	7.78136	6.45943	3	12.9278	12.4871	0	2.58496	1.58496	10.8857	2.32193	0	2	12.0901	12.6684	12.1092	6.45943	5.32193	13.3336	7.77479	8.48382	7.18982	9.5411	7.2384	6.26679	7.91886	8.87344	13.8647	1	0	7.83289
TCGA-EL-A3CW-01	11.5137	High	8.73809	8.67948	7.67243	7.85175	6.65821	9.09011	11.0265	10.3376	5.64386		8.62571	7.8009		11.4954	8.90989	4.75489	10.0688	10.9114	7.62205	4.08746	13.9528	12.0137	0	2.58496	2.80735	10.5953	0	0	4.75489	11.0307	12.3231	11.5915	8.27146	8.17493	12.3052	7.69349	9.62022	8.88874	11.1818	8.91886	8.09276	8.53916	11.1592	13.2589	2.80735	0	7.07682
TCGA-EL-A4K4-01	11.8853	High	9.53916	6.30378	6.53916	6.44294	6.79442	7.94837	11.2929	6.96578	6.14975		7.31288	4.24793		12.4888	9.74147	5.12928	7.21917	7.69349	11.7944	0	12.6409	12.5969	1	1.58496	2.32193	8.84235	1	1.58496	2.32193	12.752	13.1737	14.0155	9.13699	5.88264	14.0571	7.59246	9.25739	6.87036	10.0566	7.67948	6.91886	7.88264	9.1472	13.714	0	0	7.15987
TCGA-KS-A4IB-01	10.7895	High	8.98299	4.9542	3	4.24793	3.16993	5.2854	10.6795	5.83289	2.58496		4.45943	2.58496		11.7185	7.62205	1	4.58496	6.16993	2.58496	3.70044	13.4922	11.8891	0	1.58496	1	10.1923	0	0	1.58496	11.1299	10.4676	13.0386	5.16993	2.58496	13.44	6	9.17243	5.12928	7.71425	7.12928	3.80735	6.56986	6.76818	13.3902	1	0	6.64386
TCGA-DJ-A2PP-01	8.69697	Low	8.82018	1.58496	2.32193	4.75489	1.58496	3.45943	8.69	5.2854	0		5	3.16993		11.7964	6.02237	1.58496	3	4.58496	1.58496	4.08746	15.5536	13.087	0	2.80735	3.45943	12.7099	1	0	3.45943	11.4954	8.77479	9.59432	3.32193	0	14.6434	7.12928	9.92333	5.04439	7.02237	7.02237	3.45943	4.58496	6.20945	13.4538	1	0	3.32193
TCGA-E8-A2EA-01	11.9315	High	9.68825	7.97728	8.55842	9.46964	6.12928	7.05528	11.4651	9.80896	8.93664		11.178	6.65821		11.9163	10.813	6.02237	9.56415	11.1954	10.1357	2.80735	13.5256	12.0289	1.58496	0	5.20945	9.65642	4.08746	4.45943	3	12.74	13.7169	12.4504	8.29921	7.49185	13.7889	7.76155	9.67419	10.4429	12.9067	9.79442	8.16993	11.6515	14.2239	13.844	0	0	8.2384
TCGA-FK-A4UB-01	10.9114	High	7	5.78136	4	6.47573	2.80735	4	11.3842	6.67243	3.32193		5.64386	3.58496		10.6996	7.01123	0	5.52356	4.58496	2.32193	2	13.7253	11.2644	2	3.45943	1.58496	11.4732	2	1	2.32193	11.0147	9.17493	10.1812	3.16993	3.16993	12.4745	9.72962	7.12928	6.14975	8.62936	5.45943	4	6.61471	8.36632	12.8946	0	0	7.67948
TCGA-ET-A40Q-01	12.4656	High	10.207	8.32193	8.25739	9.06878	6.6865	7.65821	10.1898	9.71596	6.59991		7.87652	5.9542		12.941	10.1674	4.58496	9.32193	10.5157	8.83605	3.90689	13.7323	12.7181	1.58496	3.45943	3.45943	10.0941	1	2.58496	3.16993	13.137	13.9036	13.6864	8.03892	7.3837	14.1704	8.87036	9.78463	8.64746	11.7147	9.13699	7.96	10.2167	12.0369	14.419	1	0	9.45121
TCGA-BJ-A45I-01	11.7181	High	10.5897	8.24317	8.2384	9.11634	6.06609	7.39232	11.8757	9.11894	7.06609		9.57554	6.79442		11.7503	9.57365	5.35755	9.59432	10.3151	11.6032	2.80735	13.0649	11.6119	1	2.58496	3.80735	10.6266	0	2	3.32193	12.2309	12.561	13.4533	8.02791	8	13.3795	8.07146	9.10329	8.55459	11.7309	8.63662	8.26679	10.978	13.2254	13.6699	1	0	8.09276
TCGA-E8-A436-01	12.3845	High	10.8186	6.22882	6.90689	8	6.84549	6.76818	12.2747	7.45943	4.9542		8.9542	5.80735		12.3842	9.77643	5.16993	8.10329	10.1849	7.94251	3.16993	13.8815	12.1997	1.58496	2.58496	3.58496	9.12928	2.58496	1	4	12.6702	13.2424	13.6019	7.56224	6.65821	12.5734	7.58496	9.77149	8.08746	11.2668	8.91289	8.04985	9.67596	12.2276	13.7261	1	0	8.03342
TCGA-EM-A3AI-01	8.52356	Low	6.56986	2.80735	0	5.93074	5.24793	5.58496	11.2021	3	0		6.30378	3.70044		10.7262	5.80735	1.58496	3	4.39232	0	4	16.0063	12.5159	1.58496	2.58496	7.15987	12.7015	1.58496	0	3.90689	11.1892	8.72451	8.3966	5	1	11.4691	8.12412	9.08746	4.58496	6.49185	6.20945	3.16993	4.16993	5.61471	13.6458	0	0	3.90689
TCGA-EL-A3TA-01	11.4944	High	8.44294	7.30378	6.55459	7.53916	5.75489	7.21917	11.6339	9.13186	6.65821		9.40727	5.39232		12.1602	9.783	4.58496	8.69349	9.46352	8.02237	3.16993	14.5892	12.0708	2	1.58496	3.80735	12.1244	0	0	2.80735	12.1147	13.0969	11.8053	7.20945	6.12928	13.6072	9.47168	9.47371	8.31288	11.0182	8.60733	7	7.79442	10.5206	13.9624	1.58496	0	7.67243
TCGA-DJ-A13S-01	11.3112	High	9.36851	7.56986	1.58496	3.58496	3	1	11.1699	6.55459	0		3.16993	1.58496		12.3912	7.70736	1.58496	3.16993	5.24793	1	4.58496	14.5415	13.154	0	1.58496	2	12.4871	0	1	2.32193	11.6627	10.1447	11.8049	4.80735	0	15.8452	5.49185	10.0196	5.12928	6.85798	7.33092	2.32193	5.78136	4.90689	13.3442	0	0	3.80735
TCGA-EL-A3H5-01	10.8297	High	8.3837	5.83289	6.93074	6.79442	5.80735	7.20945	10.2312	8.22882	7.64386		7.42626	6.90689		11.7052	9.21432	6.40939	8.7039	8.224	9.10329	3.58496	11.6142	11.5608	0	0	5	11.0908	3.16993	1	0	12.1889	11.5826	12.236	8.24793	6.74147	13.2879	6.76818	9.87805	8.2384	10.6909	7.55459	7.5157	8.62936	10.6724	13.2044	0	0	5.75489
TCGA-E3-A3E0-01	11.8719	High	8.71081	7.08746	6.71425	7.49185	4.90689	5.78136	11.6497	8.11894	6.40939		7.81378	5.75489		12.1846	9.09011	3.32193	7.37504	8.04985	5.58496	3.45943	14.686	11.6742	0	1	3	11.7254	0	1	1.58496	11.9564	11.6069	12.0478	6.33985	5.9542	14.4134	6.12928	8.09803	7.87036	10.4041	8.08215	5.90689	9.10852	11.5784	13.8184	1	0	5.78136
TCGA-BJ-A3PU-01	12.0961	High	9.91737	5.35755	6.56986	5.39232	4.58496	5.61471	11.4671	7.59991	5.04439		6.55459	4.08746		11.4035	8.51964	2	7.13955	8.43045	10.7599	2.58496	12.0512	12.3018	0	2.32193	0	8.5812	0	0	2	12.3354	11.9855	12.5462	7.10852	5.16993	12.7368	8.04985	7.40088	6.89482	9.60733	7.01123	6.35755	7.59246	7.87036	14.0179	0	0	7.83289
TCGA-EL-A3ZL-01	10.9993	High	7.32193	5	5	5.97728	4.08746	4	9.54882	6.47573	5.72792		6.71425	2.58496		12.1189	7.36632	3.32193	5.24793	5.12928	4.90689	3	13.7911	11.4686	1	3.58496	3.32193	12.8696	1	0	2.58496	11.275	9.99294	11.4497	7.08746	3.70044	13.0399	9.21189	7.99435	5.04439	8.03892	6.59991	4.39232	7.05528	9.35535	13.4534	2	0	7.27612
TCGA-EL-A4K0-01	11.4651	High	9.01402	6.2854	6.24793	6.74147	5.93074	6.87036	10.8517	7.8392	4.39232		6.32193	5.83289		12.5622	9.40514	4.64386	7.33092	7.02237	5.61471	4.16993	13.4741	11.5459	0	4.08746	4.16993	10.1421	1	1.58496	2	12.6089	12.2975	12.2384	9.23122	6.10852	14.82	6.6865	10.1202	7.66534	9.39232	7.97728	5.20945	7.2854	8.84549	13.8042	4	0	8.56224
TCGA-DJ-A2QC-01	11.5289	High	8.09276	5.70044	4.16993	5.88264	3.32193	5.75489	10.2808	9.15482	4.24793		4.39232	3.80735		12.5507	8.69697	2.32193	5.80735	6.90689	7.33092	2.58496	14.1072	12.2868	0	0	3.80735	11.8098	2.80735	2.32193	2.32193	11.8467	11.3636	11.294	6.10852	3.80735	13.3633	8.46761	8.25739	8.00562	10.2058	8.40088	3.90689	5.93074	7.37504	13.8415	1	0	5.2854
TCGA-ET-A3BN-01	11.8094	High	8.59619	3.58496	3.58496	4	4	4.70044	11.5925	5.75489	5.72792		3.58496	3.16993		12.2246	7.85175	3.70044	4.80735	6.35755	8.99435	3.70044	14.2081	11.5765	0	1.58496	1.58496	10.3509	1	0	2.32193	12.3745	11.4671	13.6899	6.02237	3	14.4278	5.16993	9.60177	5.08746	7.41785	5.24793	4.52356	5.97728	7.53916	13.637	2.58496	0	5.70044
TCGA-BJ-A0YZ-01	10.6804	Low	5.70044	4.24793	1	4.58496	3.80735	3.70044	9.0634	4.24793	2		10.1824	3		11.9296	7.65105	2.32193	3.32193	4.75489	6.22882	3.45943	14.1784	13.0095	0	1.58496	5.9542	13.3485	2.32193	1.58496	3.58496	11.3907	9.98442	9.27845	4.9542	0	11.6913	6.70044	10.9679	5.12928	7.7211	7.30378	4.80735	4.24793	6.06609	13.0227	0	0	2.32193
TCGA-DE-A69J-01	12.1624	High	10.032	5.72792	6.90689	6.65821	6.18982	7.22882	10.7985	7.32193	6.75489		5.90689	5.08746		12.4843	8.81378	3.90689	7.94837	7.74819	8.06609	2.32193	13.2232	12.378	0	2	2	10.3343	0	1	3.58496	13.1478	12.1102	14.2027	8.18982	6.26679	13.9645	8.85487	9.69349	7.71425	9.51964	7.52356	6.93074	6.22882	8.06609	14.138	1	0	8.51175
TCGA-E8-A416-01	10.0182	Low	9.14975	7.27612	6.16993	8.18488	5.72792	6.45943	11.5732	8.29462	4.08746		9.28077	6.20945		10.6165	7.22882	4.70044	7.67948	8.37069	5.85798	4.39232	15.9542	12.5033	0	1	4.45943	10.3264	1.58496	1.58496	4.52356	11.3636	10.6027	10.5517	6.18982	6.35755	11.4808	7.2854	9.51767	7.67948	11.1917	8.64746	5.64386	7.62936	10.4305	13.7546	0	0	6
TCGA-BJ-A2N7-01	11.1421	High	8.39232	5	3.16993	5	3.80735	4.16993	11.2685	10.1674	3		7.84549	2.32193		11.8765	8.52748	3.32193	4.58496	5.78136	2.32193	4.70044	14.689	13.0192	0	1	2.58496	12.0792	1	1	2.58496	11.8404	10.7731	11.6991	6.88264	2.80735	14.5175	7.05528	9.28309	5.78136	8.0607	7.39232	4	6.2854	7.92481	14.2265	0	0	4.52356
TCGA-EM-A3OB-01	9.59059	Low	7.71425	4.45943	2.32193	4.39232	2.58496	3.45943	12.0583	10.2842	1.58496		4.24793	2.80735		11.5892	6.58496	2.32193	4.80735	4.52356	2	3.32193	15.9112	12.5953	2.32193	2.32193	2.58496	11.7875	1.58496	0	3	11.4445	9.24555	10.6421	4.9542	3	14.1406	6.9542	8.49586	4.75489	7.60733	5.93074	1.58496	5.24793	7	13.8287	0	0	3.16993
TCGA-DJ-A2Q2-01	9.65284	Low	8.14975	6.40939	6.14975	5.97728	5.55459	6.32193	9.19476	7.43463	5.55459		7.16993	5.45943		11.0471	9.16491	2.80735	7.03342	8.32193	3.80735	3.70044	14.6926	12.8815	0	1	4	13.3467	1.58496	1	2.80735	11.7108	11.672	10.6724	7.42626	5.85798	13.5999	7.43463	9.59432	7.85798	10.3072	8.27146	5.35755	8.58496	10.3554	13.6926	0	0	3.70044
TCGA-BJ-A45F-01	10.7305	Low	7.40939	7.10852	3.32193	4.52356	3.16993	4.24793	10.1898	8.12412	1.58496		2.80735	3.16993		11.5309	7.53138	3	4.70044	5.97728	4.39232	4.08746	14.3707	12.6729	0	2	3	11.9447	0	0	3.45943	10.3608	10.9366	10.7415	5	2.58496	14.3743	6.2854	8.89482	5.2854	7.54689	6.75489	3.16993	4.16993	7	13.1071	1	0	4.9542
TCGA-ET-A39T-01	11.1731	High	10.1396	4.70044	3.70044	5.58496	3.16993	5.39232	11.3652	5.70044	3.16993		4.90689	1		11.0244	8.06609	3.58496	5.12928	7.07682	6.02237	3.32193	13.2569	12.2479	0	1	1.58496	10.4605	0	0	1	11.7398	10.8178	12.3723	5.12928	3.45943	14.4503	5	8.73132	6.61471	8.71425	7.57743	4.80735	7.53916	7.61471	13.463	0	0	3.16993
TCGA-EM-A1YE-01	7.5157	Low	6.26679	4.90689	1.58496	5.08746	4.75489	3.58496	9.95565	7.07682	2		7	2.58496		9.52552	5.85798	2	4	4.32193	0	1	14.8949	12.818	0	2	1	10.7474	2.58496	2.32193	2.32193	10.2264	9.23362	7.98868	3.80735	2	10.5584	7.5157	7.6865	5.72792	8.21917	7.27612	2.80735	5.04439	7.40939	12.7867	0	0	3
TCGA-J8-A3O2-01	11.8451	#N/A	8.61839	8.03892	8.02237	6.76818	6.53916	7.75489	11.7895	9.05528	8.2384		9.59619	7.21917		12.1529	9.35975	5.85798	8.90388	8.08746	7.66534	3.16993	14.5745	11.752	1	1.58496	4.45943	10.8376	3.16993	2	4.16993	12.0039	11.9076	12.1777	9.17991	7.25739	13.9304	7.82655	9.58308	8.14466	10.1447	7.7879	7.37504	7.32193	11.2033	14.0097	1.58496	0	7.47573
TCGA-EL-A4JV-01	11.3603	High	7.22882	6.14975	2.32193	6.79442	4.32193	4.39232	10.8265	10.9403	2.58496		4.16993	3.32193		12.5732	6.67243	3.32193	5.08746	5.78136	1	3.58496	15.1937	12.5755	0	0	3.45943	11.8876	0	1.58496	3.45943	11.1874	9.58871	10.6357	3.90689	2.32193	14.4792	6.98868	9.00562	6.42626	8.633	7.7879	3.16993	6.71425	7	13.2697	1	0	5
TCGA-EM-A3SX-01	12.2396	High	8.09803	6.96578	4.52356	6.2854	3.32193	4.45943	11.6448	8.37938	1		7.97154	3.16993		12.2192	7.74819	3.16993	5.88264	6.56986	3.58496	3.80735	15.6641	11.2046	1	2.80735	4.16993	13.438	1	0	3	11.8646	9.97441	11.9166	5.20945	4.52356	14.5327	8.3966	9.39232	6.52356	9.33092	7.8009	3.58496	6.24793	9.0634	14.2143	2	0	7.40939
TCGA-DJ-A2Q5-01	12.1228	High	10.0941	9.96723	8.36632	10.1459	6.84549	9.44708	12.474	10.769	6.40939		9.31288	8.51175		12.8039	10.3663	5.88264	10.6239	11.605	3.16993	3.58496	14.2609	11.9348	1	2.80735	4.39232	11.7262	1.58496	3.70044	4.45943	12.5565	13.6125	13.1676	8.69	8.14975	14.1131	8.28077	10.375	10.2784	12.4783	10.0098	9.37069	10.7944	13.5621	14.267	3.45943	0	8.58871
TCGA-DJ-A3VG-01	10.098	Low	7.2384	5.52356	3.58496	5.39232	4.52356	5.04439	10.4168	10.2252	3.32193		6.12928	3.16993		11.4236	6.94251	2	5.12928	5.97728	0	4.45943	15.6275	12.4435	0	1.58496	3	12.2131	1.58496	1.58496	3	11.3761	9.93958	11.0389	4.80735	3.32193	15.0101	7.48382	9.42626	7.26679	9.25739	8.04439	4.39232	5.20945	7.2384	14.1193	0	0	4
TCGA-ET-A39S-01	12.0334	High	8.51175	5.16993	5.04439	4.9542	5.58496	5.93074	11.5967	8.01681	6.91886		6.24793	3.45943		12.0161	8	4.58496	6.49185	6.61471	8.31288	3.32193	14.6579	11.7394	0	1.58496	4	11.6266	1	0	1.58496	12.242	10.9106	13.145	6.08746	5.35755	14.3331	7.16993	8.86109	6.06609	8.3837	7.14975	5.35755	5.32193	7.10852	13.8	2.80735	0	5.97728
TCGA-EL-A3ZR-01	9.53138	Low	6.59991	5.2854	2.58496	4.32193	3	1.58496	11.0941	10.5488	2		2.58496	1.58496		12.7777	5.64386	0	3.16993	4.08746	0	3.32193	14.9278	13.1111	1.58496	3.70044	3	10.9535	1.58496	0	3.90689	11.1655	8.66534	10.8788	4.75489	1.58496	14.129	7.49185	8.69349	4.58496	7.24793	6.56986	1.58496	4.70044	5.97728	13.5338	1	0	4.75489
TCGA-CE-A485-01	11.2438	High	8.76487	6.59991	7.50779	7.44294	5.78136	7.58496	12.0818	8.28077	7.2854		7.81378	5.45943		12.4974	9.02237	4.32193	8.43879	8.224	5.24793	4.24793	15.066	11.5878	1.58496	2.80735	4.64386	11.1542	3.16993	2.32193	3.45943	12.8047	12.2851	12.7863	8.79766	7.08746	14.1093	8.94251	10.1176	7.7879	10.0821	8.58496	7.70736	8.81698	10.7465	13.8674	3.16993	0	7.93664
TCGA-EM-A3AR-01	10.4325	Low	8.11894	6.08746	5	6.49185	5.39232	6.24793	11.3106	7.80735	4.16993		8.68299	5.58496		10.7151	8.20945	2.80735	7.06609	7.48382	3.16993	3.90689	14.5147	11.8529	0	0	2.32193	11.4257	2.58496	0	1.58496	11.6653	10.5868	11.5023	6.24793	5.58496	12.6957	7.03342	8.8857	6.83289	9.44087	7.36632	5.88264	7.74147	10.8281	13.8978	0	0	5.67243
TCGA-EM-A2CM-01	9.50581	#N/A	8.74483	4.75489	3.32193	3.70044	3.80735	3.45943	7.73471	6.90689	4.64386		8.72792	2		10.8811	7.25739	2	3.58496	3	1.58496	2.58496	13.435	13.0367	1	1	1	10.7356	1	1.58496	2.58496	10.1774	9.62388	11.4221	7.22882	2	13.7577	6.80735	9.30606	4.08746	6.35755	5.52356	2.32193	5.20945	5.24793	13.1339	0	1	4.16993
TCGA-DE-A3KN-01	11.0647	High	8.13443	6.78136	4.39232	6.12928	5.12928	3.80735	12.4512	10.1737	4.16993		3	3.80735		13.01	7.47573	2	6.16993	7.02237	1	3.70044	14.9536	12.4263	1.58496	4.16993	3.45943	13.0766	2	3.16993	4.16993	12.3856	10.1137	12.8126	5.42626	4.64386	13.6144	7.35755	9.33985	7.55459	11.014	8.66888	4.80735	5.64386	8.40514	13.8771	4.58496	0	7.62936
TCGA-FE-A238-01	12.1402	High	9.84392	6.20945	6.40939	8.35315	5.49185	6.6865	11.4798	7.24793	4.24793		7.76155	5.45943		12.8124	9.26913	4	8.21432	8.65464	8.57365	3.16993	14.5582	12.407	1	2.80735	2.32193	11.2837	0	2.80735	2.58496	12.645	12.118	12.8449	7.90689	6.20945	15.4802	8.43879	9.39017	7.19967	10.218	8.43879	6.30378	9.62936	10.0168	13.6498	1	0	6.6865
TCGA-DJ-A3UV-01	10.7347	Low	9.04712	7.65821	6.89482	8.64746	6	6.16993	12.3194	8.84235	7.52356		9.95565	6.10852		12.6843	9.32193	3.80735	8.06609	9.07146	2.32193	3.80735	15.0442	12.3092	1	2.32193	4.64386	12.1447	2.32193	2.32193	3	12.6513	12.0451	12.8498	7.56986	6	14.276	8	9.97585	7.93664	10.8186	8.83289	7.24793	10.3718	12.2252	13.8816	4.64386	0	6.75489
TCGA-ET-A25M-01	10.5265	Low	7.97728	3.58496	4.08746	4.16993	4.16993	4.24793	10.3421	4.64386	3.70044		4.90689	3		10.7108	6.97728	0	4.80735	4.70044	6.2854	1	12.1827	10.744	0	1	2	10.0993	0	0	1.58496	11.2143	10.1421	11.5152	5.90689	2.80735	12.4273	5.70044	7.62205	5.08746	7.13955	5.78136	2	4.32193	5.55459	12.1988	0	0	4.80735
TCGA-EL-A3N2-01	11.7997	High	10.4041	5.55459	6.24793	7.06609	5.04439	6.74147	11.5675	7.40088	5.12928		7.13955	4.52356		12.2399	8.58871	2.58496	8.43463	8.53916	7.70044	4	13.5892	12.0911	1.58496	2	3.45943	10.8033	1.58496	2.58496	3.45943	12.4448	11.8619	14.094	8.02791	5.83289	13.4885	7.48382	9.12412	7.6865	9.74147	7.87036	7.26679	7.49985	9.59805	14.2319	1.58496	0	8.01123
TCGA-DJ-A4UW-01	11.8498	High	8.10329	5.9542	6.97728	7.18982	5.78136	6.18982	11.838	7.64386	5.61471		7.3837	5.88264		12.2497	8.57743	4.08746	7.42626	7.63662	3.16993	4.85798	13.9306	12.0362	2.32193	1.58496	3.45943	12.7461	1	1.58496	3.45943	12.1646	12.059	12.4622	7.70736	6.55459	13.8261	8.70044	9.44501	7.07682	9.48985	7.30378	6.6865	6.93074	9.31515	14.096	3	0	8.02791
TCGA-EM-A1CV-01	12.099	High	8.76818	4.64386	4.85798	4.9542	4.45943	5.88264	11.1636	7.04439	2.32193		3.80735	3.70044		12.4453	9.19967	4.64386	5.08746	8.09276	3.45943	4	15.9447	11.7013	0	2	2	12.4783	1.58496	1.58496	3.16993	12.811	11.8556	12.7478	6.94251	3.16993	15.9655	7.06609	9.81538	6.26679	8.35315	7.46761	5.52356	5.70044	7.19967	14.3731	0	0	4.16993
TCGA-FY-A3R8-01	12.0868	High	9.89026	5.88264	7.43463	6.80735	6.6865	7.65105	12.1793	7.53138	4.80735		7.13955	5.70044		11.9571	9.79442	4.39232	8.11374	7.72792	8.98014	3.16993	14.2983	11.8715	0	1.58496	2.32193	11.4954	0	2	3	12.5387	13.3508	13.2909	8.10329	6.22882	13.6022	7.8392	9.65642	6.89482	9.28309	7.62936	6.97728	7.61471	10.0444	14.3259	1	0	8.03892
TCGA-EM-A4FO-01	11.66	High	9.62571	10.3208	8.73132	9.96145	6.20945	9.67772	11.8041	11.3151	6.40939		9.76818	8.51175		12.7497	10.3945	6.04439	10.4848	12.4255	2.32193	3.58496	14.6855	12.5362	1	3.80735	5.52356	11.5703	3.16993	2.80735	5.70044	11.6711	13.6185	12.5145	8.42626	8.40088	13.7195	9.1472	10.2143	10.5196	12.7486	10.4471	8.65821	10.9837	13.7092	13.8365	3.16993	0	9.1267
TCGA-KS-A4ID-01	10.8424	High	9.79116	8.77479	7.26679	9.03067	5.64386	7.65821	11.5943	9.77479	6.52356		9.88874	6.61471		11.8329	9.9542	5.2854	9.20701	11.4808	3.80735	4.24793	13.9484	12.5584	0	2	4.39232	10.2228	1	2.32193	3.70044	11.1762	13.0276	12.2264	6.93074	6.83289	13.8934	7.74819	9.27845	9.3443	11.6234	8.88874	8.37504	10.8918	12.8984	13.1955	1	0	8.30834
TCGA-EM-A22M-01	11.838	High	9.5411	9.0634	7.22882	9.74651	5.80735	7.08746	12.268	10.4051	5.64386		8.64746	6.12928		13.0544	9.90839	4.75489	8.88874	13.0069	2.32193	2	13.8605	11.6416	1	2.80735	4.45943	8.77808	3.80735	4.45943	4.64386	11.749	13.4735	13.9472	7.05528	6.59991	11.9484	8.88264	9.03617	10.0512	12.2854	9.97011	7.70044	10.4979	12.7863	12.7985	1	0	9.56605
TCGA-EL-A3H3-01	10.7582	Low	10.0821	8.05528	6.93074	7.33985	6.18982	7.73471	11.3437	8.70044	5.16993		8.633	6.70044		11.6627	10.3004	3.45943	8.17991	9.87191	10.2912	2.32193	12.3731	11.8013	0	2.32193	2	11.3493	1.58496	2.80735	2	12.2497	12.638	11.9322	9.84392	7.09803	12.0279	5.80735	10.2784	9.34207	12.2715	8.77479	7	8.36194	11.0553	13.4797	2.80735	0	6.33985
TCGA-BJ-A2NA-01	11.8723	High	10.4105	6.67243	5.70044	7.41785	5.61471	5.80735	11.0974	7	6.24793		7.65105	4.70044		11.9289	9.50383	4.39232	7.16993	9.81057	11.0721	3	13.8234	12.2773	1.58496	2.58496	4.08746	11.3106	2	0	2.58496	12.5531	12.1929	12.9638	6.24793	5.2854	14.1849	6.06609	9.86573	7.77479	10.2656	8.50383	6.93074	9.15228	11.1344	13.9199	1.58496	0	6.76818
TCGA-DJ-A2PX-01	12.2712	High	9.79604	9.22882	7.93664	9.69697	6.24793	8.3966	12.3923	10.5999	5.61471		9.89482	9.15735		12.4868	10.3696	5.04439	9.45533	12.0881	6.84549	4.08746	14.9746	11.9625	0	1.58496	3.70044	12.714	2.80735	3.70044	3.90689	11.9185	12.8865	12.0505	7.9542	7.87652	14.2774	8.56986	9.87344	10.4788	12.1526	10.1687	8.27146	10.9622	13.3614	14.3471	3.16993	1	8.0607
TCGA-ET-A25N-01	12.1453	High	8.34873	5.04439	4.75489	5.04439	4.70044	6	11.4231	5.20945	8.36194		6	3.16993		12.1475	8.84549	4.45943	4.80735	6.64386	6.65821	4.39232	14.2465	11.0485	1	2.32193	2.80735	11.5157	0	0	3	12.2282	11.5541	13.2553	7.5157	3	14.6281	6.24793	10.0471	6.37504	8.65464	7.3837	4.45943	5.32193	6.14975	13.7894	0	0	2.32193
TCGA-DJ-A1QQ-01	11.0835	High	7.91289	5.78136	5.12928	6.22882	4.85798	6.42626	11.4574	7.73471	7.17991		6.2854	4.58496		12.4112	8.37938	4.39232	6.72792	8.69697	7.42626	3.90689	14.5229	11.1941	1	2.58496	2	11.1805	1	1	3.58496	12.3769	12.2877	13.525	6.90689	5.08746	15.0749	6.49185	9.75656	6.24793	9.04985	7.27612	6.04439	7.45121	10.3542	13.672	2.32193	0	5.67243
TCGA-DJ-A3UP-01	10.6202	Low	8.10852	7.9542	4.90689	6.91886	4.52356	5.24793	11.4661	10.058	3.32193		8.67948	5.2854		12.1121	8.35755	3.16993	6.30378	8.16491	1.58496	4.08746	14.9049	11.557	1.58496	2.58496	2.80735	12.1627	3.16993	3.45943	2	11.9211	11.1254	11.6795	6.93074	4.16993	15.2635	6.78136	10.4009	7.70736	9.84549	8.36632	5.35755	8.97154	10.764	13.7879	1.58496	0	4.16993
TCGA-EM-A3OA-01	9.71425	Low	10.0403	5.88264	4.32193	6.24793	2.32193	5.52356	9.38154	7.2384	3.58496		7.01123	5.24793		12.7222	6.90689	1.58496	6.30378	8.70736	3.90689	4.45943	16.3199	14.3366	0	3	3.80735	13.178	3	1	3.45943	11.9388	9.76487	9.63481	4.9542	4.45943	14.9835	9.76984	9.87344	7.49985	9.61471	8.55842	5.08746	8.54689	10.4828	14.4103	0	0	5.35755
TCGA-DJ-A2PY-01	11.0735	High	9.12928	4.70044	5.93074	5.16993	6.14975	6.33985	10.2773	6.14975	5.75489		5.90689	5.2854		10.6987	8.62936	2.80735	7.17991	6.59991	7.77479	2	12.2195	10.7566	0	1	1	10.29	1.58496	1	0	11.7805	11.3032	12.1225	7.31288	5.55459	12.7634	5.93074	8.82655	6.45943	8.5812	6.56986	6.59991	5.70044	7.24793	13.2963	0	0	6.02237
TCGA-DJ-A3UK-01	12.042	High	8.75489	5.75489	4.39232	5.39232	4.45943	5.45943	10.9549	7.86419	3		5.97728	4.16993		12.4025	9.32643	3.45943	5.04439	7.43463	5.2854	3.32193	15.2403	11.5299	1.58496	1.58496	3.45943	11.8202	0	1	3.16993	12.2167	11.764	12.7358	6.94251	3.32193	14.4647	6.55459	9.20945	6.42626	8.53528	7.39232	5.78136	5.52356	8.40939	14.0632	2.58496	0	5.9542
TCGA-EL-A3CP-01	12.1392	High	8.75489	2.58496	4.9542	4.75489	5.08746	5.12928	11.6303	6.78136	2.32193		6.6865	3.16993		11.8861	7.14975	3.32193	5.83289	3	2	3.58496	14.5078	11.3185	2	1.58496	3.70044	12.1702	0	0	3.58496	12.1427	9.87652	12.6782	5.61471	3.70044	14.6908	7.5157	9.21675	4.80735	6.91886	5.20945	5.04439	4.70044	6.88264	13.9283	2.58496	0	6.20945
TCGA-DJ-A13W-01	7.5157	Low	4.90689	4.80735	3.70044	8.82018	2.58496	4.52356	8.55459	9.01681	4		8.43879	2.32193		9.224	5.78136	0	4.85798	5.35755	3.90689	2.32193	12.8826	11.6852	1	2.58496	3.70044	7.2384	0	0	1.58496	9.63118	8.50383	7.90689	3.58496	2.32193	11.0478	9.59991	7.47573	6.56986	9.24079	6.55459	3.80735	4.80735	6.97728	11.9076	0	0	4.16993
TCGA-J8-A3YD-01	10.6821	Low	8.55075	4	4.16993	5.08746	5.04439	4.52356	11.2521	9.0607	4.70044		7.18982	3		11.1636	7.31288	3.58496	5.52356	6.55459	8.73132	3.32193	15.1923	12.1997	0	2.32193	2.58496	10.3049	1.58496	1	2	11.4574	10.6083	12.2309	5.70044	2.58496	13.0898	6.62936	8.13443	5.80735	8.90989	7.56986	5.42626	5.49185	7.63662	13.7227	0	0	5
TCGA-EM-A3AL-01	9.1472	Low	7.40088	5.70044	2.32193	5.55459	2.32193	5.32193	10.5755	8.56224	1.58496		6.55459	3		11.1286	6.62936	4	4.75489	6.35755	3.32193	3.70044	15.7825	12.8937	1.58496	2.32193	4.80735	13.9794	1.58496	1	4.75489	11.8341	9.84862	10.3805	6.16993	2.32193	14.0238	9.45533	10.6008	6.22882	8.56224	8.45943	4.08746	6.52356	8.30834	14.3424	0	0	4.75489
TCGA-CE-A13K-01	11.1793	High	8.6865	6.75489	4.32193	6.18982	3.80735	5.16993	11.914	7.8392	5.52356		6.53916	3.90689		12.6382	7.26679	4.39232	6.79442	7.70736	4	2.32193	15.0308	11.9538	1.58496	1.58496	3.70044	12.286	1.58496	2.80735	2.80735	12.4898	10.683	12.8781	5.88264	4.90689	13.4897	8.87652	8.70736	7.48382	12.3742	8.40088	4.70044	6.6865	9.50978	13.2932	4.80735	0	6.02237
TCGA-BJ-A45C-01	9.12928	Low	8.40939	4.85798	0	3.16993	2.32193	2.58496	11.6974	9.70736	3.32193		3.32193	2.80735		11.0993	4.85798	1.58496	3.70044	3.16993	3	3.90689	14.9924	12.8331	0	2.32193	3.45943	11.8708	0	0	3.90689	11.1874	7.82018	9.50779	0	1.58496	11.5053	9.05257	8.69697	4.9542	6.14975	7.36632	4	1.58496	2.80735	12.7836	0	0	3.70044
TCGA-DJ-A13X-01	12.4097	High	8.94251	5	4.58496	5.64386	4.70044	5.85798	11.5971	8.40939	3.80735		6.44294	3.32193		11.8646	8.58496	2	6.04439	7.82018	4.9542	3.58496	14.8185	11.6375	0	2.32193	2.32193	10.5962	2	1.58496	3.45943	12.2282	12.0475	12.461	5.64386	4.24793	14.5235	7.43463	9.90238	6.74147	9.15735	7.8009	5.93074	7.16993	9.32867	14.0104	3.45943	0	4.80735
TCGA-FK-A3SD-01	9.9542	Low	7.7879	6.84549	1	5.58496	3.80735	4.52356	9.46964	10.2946	1		11.3066	1		11.1111	5.9542	4.32193	4.52356	4.39232	1	3.80735	14.3953	12.9082	0	2	3.32193	12.292	1	0	3	12.0386	8.07682	7.92481	5.42626	1	13.0009	7.42626	8.04439	2.80735	6.32193	5.42626	3.70044	5.49185	6.16993	13.9553	0	0	4.16993
TCGA-MK-A84Z-01	10.0362	Low	7.43463	7.53138	3.16993	6.20945	2	2.80735	10.2703	9.62205	0		6.24793	2		11.9333	6.32193	1	3.70044	5.16993	1	4.08746	14.8072	12.5169	1	1.58496	2	13.0083	0	0	2.80735	10.3343	9.1267	10.0808	4	2	13.9525	7.36632	8.64746	5.72792	8.60363	6.82018	2	4.90689	6.22882	13.2691	0	0	4.39232
TCGA-H2-A422-01	11.2076	High	9.51175	4.75489	4.75489	4.9542	3.90689	5.32193	11.062	6.64386	3.80735		6.33985	3.45943		11.7339	8.26209	2.32193	5.72792	7.41785	8.85487	3.45943	14.4054	12.2932	0	3	2.58496	9.43045	1	0	3.16993	11.9012	11.7478	13.0343	6.98868	4	15.1219	6.33985	8.7879	5.64386	8.04985	6.42626	5.35755	5.42626	7.10852	13.79	1.58496	0	5
TCGA-EL-A3CN-01	11.567	High	10.6609	8.17493	7.70044	9.41151	7.20945	7.87652	12.263	9.41574	7.05528		10.1774	6.49185		12.2559	9.61655	5.52356	9.41996	11.0928	10.3848	3.16993	12.0802	11.8082	1	1	3.58496	8.64386	4.52356	3.58496	2.80735	12.3129	12.985	14.2663	8.57365	7.73471	13.27	8.24317	9.61287	9.46148	12.0964	9.36851	8.35755	12.0788	14.1075	13.6862	1	0	7.94837
TCGA-EM-A3FJ-01	12.2012	High	8.99435	5.64386	4.52356	6.08746	3.58496	5.80735	12.6129	6.89482	4.85798		7.90087	4.70044		12.6334	8.62205	3.45943	6.49185	6.56986	3.45943	4	14.6261	12.2297	2.80735	2.80735	2.58496	12.0546	1	1	2.58496	12.4571	11.4543	11.9535	6.08746	3.58496	14.2093	7.40939	8.92778	7.43463	9.00562	7.53916	5.55459	7.49185	9.63481	14.6377	3.80735	0	6.83289
TCGA-CE-A3ME-01	11.0396	High	10.5285	6.53916	5.42626	7.41785	4.64386	5.08746	11.7611	6.20945	4.24793		7.14975	3.45943		11.8887	8.40939	3.58496	7.18982	7.72792	5.61471	3.58496	13.9913	12.4432	0	2.32193	3.32193	10.7928	0	1	2.80735	12.0345	11.5191	13.0109	5.32193	5.16993	13.6102	6.56986	8.41785	7.85798	10.2503	8.15987	5.35755	8.43879	9.45533	13.4966	0	0	5.35755
TCGA-BJ-A45E-01	11.5699	High	9.50383	10.6698	8.71425	11.5994	6.44294	8.55075	11.8653	11.0821	6.62936		11.5976	8.09803		12.0317	10.9091	6.59991	10.2372	13.4427	2	2.80735	12.4089	12.1932	1.58496	1.58496	5.85798	9.51175	4.52356	3.58496	5.08746	10.3761	14.0681	11.6649	8.08215	8.29462	11.5517	9.07146	9.93664	10.96	13.467	11.6402	8.8392	11.9604	14.803	12.6096	0	0	9.48583
TCGA-DJ-A2QA-01	11.3658	High	6.33985	4.16993	2.58496	6.49185	0	3.32193	11.4226	7.62936	4.08746		5.9542	2.32193		12.3496	6.90689	2.32193	5.16993	5.85798	4.16993	2	12.9181	12.3435	0	0	1	10.3542	0	0	1	12.0172	10.1935	10.0251	5	3	13.3775	7.99435	6.85798	6.84549	10.0688	6.47573	3.16993	5.80735	6.78136	13.3551	0	0	5.61471
TCGA-FY-A3WA-01	9.72281	Low	7.93664	6.76818	2.32193	9.05799	2	5.04439	11.8807	7.15987	1		4.45943	4.16993		11.8262	7.05528	3.90689	4.24793	6.26679	2.80735	5.04439	16.7963	11.7172	4	2.80735	6.24793	11.952	0	2.58496	4.32193	11.2306	9.85175	8.77149	5.04439	2.80735	12.3856	6.47573	9.02791	5.97728	7.72792	8.42206	3	1.58496	3.16993	14.043	0	0	3
TCGA-EM-A2CK-01	10.3264	Low	5.83289	3.70044	3.16993	4.85798	2.32193	2.58496	9.3015	10.5147	1		4.16993	2.80735		11.0701	5.9542	1	5.12928	4.64386	0	3.90689	14.3623	11.1699	0	2	2	11.7035	2.32193	0	2.32193	10.2046	8.50383	9.74315	1	3.32193	13.7597	6.39232	7.67948	5.24793	7.70044	6.47573	3.32193	4.80735	7.08746	12.4112	0	0	2.80735
TCGA-EL-A4K1-01	11.3487	High	9.03892	4.85798	5.20945	6.47573	3	6	11.5774	6.56986	7.44294		4.80735	4.16993		11.9798	8.27612	0	6.83289	6.88264	8.13955	1	12.3691	12.3259	2	1.58496	0	11.2866	0	2	3.16993	11.7099	11.4974	11.5353	6.30378	4.45943	12.9353	7.67948	8.33539	7.26679	9.51175	7.7211	5.2854	5.75489	7.22882	13.5618	1.58496	0	7.13955
TCGA-EM-A3FN-01	8.81698	Low	6.56986	5.64386	0	4.45943	3.80735	4.45943	10.0348	10.4062	1		7.87036	3.16993		10.062	6.83289	3.70044	5.35755	3.70044	0	2.32193	14.6456	13.0546	0	2.32193	2.80735	12.6693	2	0	2	10.7591	8.9571	7.67948	4.85798	0	12.5653	9.20212	8.40514	6.18982	7.79442	7.15987	3.16993	5.32193	7.36632	13.7906	0	0	3.70044
TCGA-EL-A3CM-01	11.2125	High	9.27612	5.16993	5.9542	6	6.12928	6.10852	10.5088	6.87036	4.32193		6.55459	4.52356		11.5798	8.42626	3.45943	6.84549	7.01123	9.13186	2.58496	12.9484	11.908	3.70044	0	2.58496	11.5285	0	2.58496	2.58496	12.1969	11.7343	13.324	7.02237	5.45943	13.3238	7.35755	9.43671	6.02237	9.03892	7.11894	6.44294	7.04439	9.05799	13.5748	2.32193	0	6.37504
TCGA-EM-A4FU-01	10.8657	#N/A	7.67948	7.49185	4.45943	6.06609	4	5.61471	11.4424	10.0861	3		6.02237	3.90689		11.7549	8.11894	4.52356	6.16993	7.09803	1.58496	4.08746	15.5199	13.031	0	3.16993	3.45943	12.4986	2	2.32193	3.32193	11.1867	11.1026	11.3026	5.55459	5.39232	14.3527	7.19967	9.7364	7.20945	9.47573	8.09276	5.16993	6.93074	9.74483	13.8737	1.58496	0	4.75489
TCGA-E8-A419-01	12.3496	High	10.9432	9.17742	8.58496	9.09011	6.61471	7.9542	12.5098	9.82814	7.48382		9.96	7.33092		12.4338	10.2515	5.42626	9.67596	12.0604	11.6407	3.70044	13.2447	11.9975	2.80735	1	4.75489	8.98299	2	3	4.08746	12.1963	13.444	13.4998	8.02791	7.98299	14.0848	8.86109	9.17493	9.74147	11.8053	9.22882	8.37938	11.6869	14.1537	13.8325	2	0	9.05257
TCGA-DJ-A13L-01	11.9399	High	9.85487	8.61102	8.91886	8.65821	7.07682	8.07146	12.4584	10.0539	7.34873		10.5999	7.10852		12.3454	10.4009	6.12928	9.96867	10.544	10.3826	2.58496	14.1978	12.0701	3	3.70044	4.52356	10.8556	1.58496	1	3.58496	12.4286	13.5794	13.1537	8.86419	8.20945	12.819	8.78136	9.87191	9.65105	12.022	9.13699	8.77149	11.4404	13.6395	14.1829	1.58496	1	8.82337
TCGA-DE-A7U5-01	11.4236	High	9.52943	6.78136	7.85798	7.72792	6.9542	6.78136	10.6644	8.74483	7.43463		9.42836	4.90689		11.8158	9.24555	4.32193	8.35315	10.2562	12.2668	1.58496	12.4944	11.4346	2.32193	1.58496	4	7.93074	2	0	3.80735	12.0788	12.6239	13.2796	7.82018	6.33985	12.8779	8.0607	8.81057	7.41785	9.91737	7.7211	7.79442	9.82337	12.3783	13.0856	0	0	7.90689
TCGA-EL-A3H2-01	9.27612	Low	7.7879	5.67243	2.32193	5.49185	3.58496	4.24793	8.97154	8.47978	3.58496		9.35535	3.80735		10.9069	7.82018	1	5.24793	7.19967	1	4.16993	15.4686	13.2516	1.58496	1.58496	6.02237	12.0396	2.32193	0	3.70044	11.1984	10.4512	9.70908	6.67243	3.90689	10.9091	7	9.17991	7.34873	9.86264	9.14466	3.58496	6.18982	6.35755	13.7078	0	0	5.16993
TCGA-EM-A3SY-01	9.7879	Low	10.4818	5.61471	3.58496	5.32193	5.32193	4.80735	7.67243	5.83289	3.16993		6.10852	2.80735		9.27612	9.22641	4.16993	6.06609	6.74147	1.58496	3.32193	13.1355	13.5558	1	1.58496	1	11.6569	0	1.58496	2.80735	10.5613	10.5887	10.9106	4.9542	4.45943	12.2656	5.88264	8.78463	7.67948	9.69174	6.32193	8.83289	6.85798	7.08746	12.4981	0	0	3.32193
TCGA-DJ-A3UY-01	11.346	High	10.0389	6.40939	7.01123	6.47573	6.94251	7.15987	11.8514	8.01681	6.65821		8.49185	5.72792		11.7258	10.0084	5.97728	8.32193	7.96578	8.11374	3.45943	14.1231	12.2805	0	2.32193	2.58496	10.4263	1	2	3	12.535	12.5852	13.2763	8.79116	6.64386	14.366	7.45121	9.59432	7.39232	9.71081	8.16491	7.59991	8.20945	9.82177	13.7827	1.58496	0	6.10852
TCGA-BJ-A291-01	6.72792	Low	7.45943	4.16993	1.58496	4.80735	2.32193	3.45943	10.6384	5.61471	2		10.7764	2.80735		11.7326	6.62936	1	4.32193	5.39232	1.58496	2.80735	15.0172	13.2447	1.58496	1.58496	4.32193	12.0802	0	0	4.08746	10.8033	9.69523	10.1163	3.16993	3.45943	11.4226	8.26209	9.27146	6.47573	8.8009	7.04439	3.70044	6.32193	8.60363	13.3957	1.58496	0	2.80735
TCGA-E8-A44K-01	11.3498	High	10.7846	6.14975	6.02237	6.88264	5.32193	5.80735	11.2088	7.62205	5.08746		6.61471	4.39232		11.6398	8.73809	3.45943	7.16993	8.43463	7.92481	1.58496	13.4917	12.1167	0	2.80735	3.16993	8.99152	2.32193	1	2.58496	11.809	12.0984	12.9767	6.52356	5.70044	14.055	7.17991	8.33539	7.90087	10.1523	7.76818	5.64386	8.15482	10.4481	13.2621	0	0	6.58496
TCGA-EL-A3CY-01	13.0941	High	9.99859	9.30834	10.3219	9.20945	8.93074	10.8719	11.8474	10.9106	8.98014		12.1715	9.71253		12.7125	11.7834	8.33539	11.3896	11.5661	9.86882	4.52356	14.052	12.1173	3.32193	3.70044	5.12928	12.7461	3.70044	4.08746	5.64386	12.5656	14.2726	13.6769	10.821	10.4696	14.1047	9.64746	11.2276	9.62753	12.3845	10.875	10.0403	10.825	14.1459	13.6886	2.80735	0	9.19476
TCGA-IM-A3U3-01	11.9697	High	10.4019	6.72792	7.50779	7.74819	5.39232	6.9542	12.4105	8.59991	4.90689		7.48382	6		12.2088	9.25739	4.08746	8.29462	8.89482	8.67243	2	13.6056	12.5122	2	1	2.80735	11.3281	3.16993	2.58496	2.32193	12.6268	12.3815	13.6405	8.04439	6.49185	14.225	7.35755	8.87036	7.53916	10.0888	8.36632	7.10852	8.13443	10.446	14.1056	1.58496	0	7.96
TCGA-E8-A417-01	12.0627	High	11.0084	8.20945	7.22882	8.33985	5.88264	6.9542	10.9189	9.01402	5.35755		8.90087	6.20945		11.6092	9.75489	5	8.84862	10.9578	6.76818	2.32193	14.3217	12.403	2	2	3.80735	9.93811	0	2.58496	3.45943	12.0441	13.1028	13.3908	6.49185	7	14.4452	7.57743	9.26913	9.56605	11.9643	9.19967	7.37504	10.0014	12.481	14.239	0	0	8.58496
TCGA-EL-A3MW-01	11.5892	High	8.77479	5	2.80735	6	4.45943	6.30378	12.2003	7.56986	3		5.49185	3.58496		12.227	10.1137	4.16993	6.32193	9.50184	4.85798	3.70044	14.4798	11.9359	0	2	3.16993	10.7952	3	2.58496	2.80735	12.3573	12.9981	12.8088	5.61471	4.39232	15.094	7	9.64024	7.58496	9.75989	7.76155	6.33985	7.50779	8.92184	14.3219	3.90689	0	5
TCGA-EL-A3ZO-01	12.2261	High	9.82814	7.7879	9.33092	8.77479	7.84549	7.76818	11.9396	9.46964	10.9894		9.87344	6.80735		13.14	9.93221	5.35755	9.89482	10.0444	11.6506	3	12.7305	12.8392	2	2.58496	4.08746	9.03892	1	1.58496	2.58496	12.9885	13.1573	13.2372	9.45327	8.32643	12.6182	9.99294	8.51175	8.56224	11.3647	8.97728	9.35094	10.1749	12.4094	14.0679	0	0	9.90989
TCGA-DJ-A3V3-01	11.9658	High	8.85175	8.25739	6.06609	8.31741	5.04439	6.84549	12.6006	9.84392	4.9542		7.16993	5.78136		12.9844	9.31741	4.08746	8.43463	10.9166	4.39232	4.08746	15.1848	12.4661	1	4.45943	3.90689	10.8114	2.32193	1.58496	4.24793	12.043	12.5875	12.1858	6.24793	6.30378	13.6953	8.61471	9.29692	9.11374	11.7616	9.26209	7.11894	9.02514	11.0286	13.7337	3.32193	0	7.75489
TCGA-H2-A2K9-01	9.46761	Low	9.03892	6.44294	2.32193	6.20945	5.2854	6	10.0084	15.642	3.70044		9.04712	3.58496		12.6604	7.29462	2.58496	4.64386	5.45943	2.80735	4.24793	15.1286	12.6799	1	1.58496	3.32193	12.5736	0	0	3.70044	13.1134	9.90238	12.097	5.55459	2	16.3932	7.35755	11.2432	5.93074	7.83289	6.83289	4.85798	6.02237	8.40088	14.5174	0	0	4.75489
TCGA-ET-A25I-01	10.9352	High	9.76984	8.28077	5.80735	8.12928	4.90689	5.97728	12.0441	9.20945	3.80735		9.62753	6.04439		12.4302	9.27845	5	8.25739	10.7871	1.58496	4.32193	15.3498	13.5939	1	1	3.90689	13.6247	2.58496	2.80735	4.52356	11.6751	11.9211	11.9535	6.53916	6.04439	15.2009	9.78953	9.9901	9.10852	11.683	9.88874	7.45121	9.29462	11.3185	14.0122	1	0	6.22882
TCGA-EM-A2P1-06	11.5367	High	9.43045	8.40939	8.93074	8.37938	6.04439	8.45121	11.3576	9.58871	7.89482		9.68825	8.3837		11.7317	10.697	5.16993	9.87652	10.7805	11.0735	4.58496	11.9958	11.4136	0	3.45943	3.70044	10.1046	0	0	3.32193	11.6546	12.988	12.4645	8.13955	8.16491	13.3123	6.70044	10.0182	9.78463	11.5812	9.19967	8.33092	10.1861	12.8455	13.6917	0	0	7.32193
TCGA-DE-A4MD-06	11.2372	High	8.19967	6.08746	6.42626	7.07682	4.39232	6.83289	10.7574	8.64024	6.65821		7.85175	5.52356		11.9614	8.10329	5.42626	7.9542	7.01123	9.57554	3.58496	13.0706	12.3046	1	3.45943	4.08746	11.1662	1	2.58496	1.58496	11.9189	11.041	12.0234	6.56986	5.58496	12.5875	8.24317	8.6865	6.80735	9.92926	7.36632	7.06609	8.06609	11.0835	13.5621	0	0	8.47573
TCGA-J8-A3O2-06	12.2811	High	7.65105	6.04439	5.32193	5.83289	4.39232	6.12928	12.2586	6.76818	6.22882		9.51373	4.24793		12.824	8.14466	2	5.61471	5.80735	6.84549	2.80735	14.9646	12.0147	1	3	2.80735	10.0279	2.80735	2.32193	2	12.3731	10.9809	12.258	8.52748	3.45943	14.4181	8.22882	8.2854	6.85798	9.22641	7.54689	4.45943	5.42626	8.08215	14.0428	1.58496	1	6.18982
TCGA-J8-A4HW-06	11.5522	High	9.06878	8.29462	8.43045	7.62936	6.30378	9.46148	10.9307	10.1662	8.77479		8.81378	8.57743		12.5684	9.91139	6.10852	9.77479	9.68475	9.54303	5.08746	14.9689	11.8049	3.16993	2.58496	4.24793	10.6239	2.32193	0	5.12928	12.4221	13.4979	13.0447	8.7039	8.16491	13.8035	8.5157	9.23601	8.16491	10.3597	9.09011	8.08746	7.61471	9.66178	13.3442	1.58496	0	7.67243
TCGA-EM-A3SU-06	12.1478	High	10.3276	9.16491	8.94251	8.35315	7.06609	9.66534	12.0289	10.9447	8.78463		9.62205	9.71768		13.0678	10.9629	6.50779	10.3476	10.9396	11.2674	4.70044	13.7207	12.5132	2.32193	2.58496	4.45943	11.2264	2.32193	0	4.85798	12.6751	14.211	13.8	10.1072	8.70736	13.9301	9.01123	10.4533	9.0634	11.5718	9.68825	8.71425	9.42836	11.431	13.9464	0	0	9.08481
TCGA-J8-A3YH-06	11.6221	High	8.75489	7.03342	6.85798	5.2854	4.39232	7.5157	12.0911	9.02791	3.45943		7.67243	7.33985		12.5216	9.21432	4.24793	8.11894	8.82337	7.37504	3	15.1856	11.8777	0	2.80735	3.32193	11.4284	2	3	3.90689	11.8388	12.1254	12.6513	7.94837	6.30378	14.1662	8.51964	9.10852	8.40939	10.4115	9.36194	5.58496	7.11894	9.76653	14.022	2	0	8.17991
TCGA-EM-A2CS-06	11.9293	High	7.01123	4.58496	3.80735	4.85798	4.70044	4	11.1674	8.02237	3.80735		5.97728	3.80735		13.154	8.05528	3.90689	5.42626	5.35755	5.49185	4.08746	14.4061	12.2524	1	3.16993	3.70044	12.7232	0	0	2.32193	12.4512	10.6839	11.9095	6.91886	3.70044	15.0906	8.224	8.40514	5.42626	8.03342	5.88264	3.70044	4	7.43463	13.846	0	0	8.56224
TCGA-EM-A3FQ-06	10.4273	Low	6.26679	5.72792	4.64386	6.76818	2.58496	3.90689	11.2744	6.85798	2.32193		4.39232	2		10.585	7.04439	1.58496	5.32193	6.53916	2	3	13.9429	11.5575	1	3	1	10.5304	0	0	1	10.676	9.82655	10.1874	6.22882	4	13.3613	6.82018	6.16993	7.18982	9.43463	6.22882	4.08746	5.12928	7.49185	12.8929	2	0	6.50779
[truncated: 14 more columns]

## Sheet: normal
Tag	THEMIS2	CD274	IDO1	BTLA	LAG3	TGFB1	C10orf54	HAVCR2	IL10	PDCD1	TIGIT	CTLA4	SLAMF7	VTCN1	ARG1	VEGFA	VEGFB	IL13	IL4	IL12A	EDNRB	KIR2DL1	KIR2DL3	ADORA2A	CD276	ITGB2	ICAM1	IL2RA	CD80	CD28	ICOS	CD40	ENTPD1	CD27	TNFRSF4	TLR4	GZMA	CCL5	PRF1	TNFRSF9	CXCL10	CXCL9	HMGB1	IFNA1	IFNA2	TNFRSF18	IL2	SELP	CX3CL1
TCGA-EL-A3T7-11	10.332	8.44708	8.36632	4.70044	6.82018	9.6987	#N/A	6.70044	2.32193	5.49185	4.75489	3.90689	6.24793	3	4.58496	15.5867	12.4136	1	1	4.39232	10.6856	1	1	3	11.1098	9.70736	9.69174	5.97728	5.58496	4.80735	5.04439	10.4136	11.4136	8.76155	5	8.95128	5.61471	9.42417	8.07146	3	4.64386	7.48382	13.6141	1	0	3	2	8.82337	11.4773
TCGA-EM-A1YC-11	10.5613	8.48382	10.6073	6.71425	8.90388	10.7339	#N/A	8.73809	4.32193	8.57365	8.9542	7.24793	9.49185	2.32193	4.08746	14.9	12.7566	0	3	4.45943	11.0091	5.39232	4.16993	1	10.3208	11.9491	9.82814	7	4.16993	7.45943	7.02237	10.6129	11.2384	9.62936	7.72792	9.40727	9.94398	12.8657	9.50581	7.19967	10.1699	13.9647	13.3961	0	0	6.80735	2.80735	7.62205	11.3767
TCGA-EM-A3ST-11	9.47371	7.61471	7.42626	4.64386	5.85798	9.65464	#N/A	6.61471	3.32193	6.14975	5.85798	4.39232	7.62205	1	3.32193	14.9082	13.0763	1	1	2	9.72962	0	1	3.16993	10.703	9.7039	9.14211	5.24793	2.80735	5	4.90689	10.4325	10.8186	9.20945	6.53916	8.18982	6.76818	9.79604	7.48382	3	6.35755	9.15735	13.6194	0	0	5.04439	0	7.40088	11.6161
TCGA-EM-A1CT-11	10.4939	8.24793	8.61102	4.16993	4.39232	9.78136	#N/A	6.04439	3.32193	5.67243	4.52356	3.16993	5.64386	4.24793	4.85798	14.4714	13.1383	0	1	4.64386	11.7924	0	0	2.32193	11.2726	8.65821	9.42626	6.35755	5.2854	4.08746	3.32193	9.83289	11.7736	7.26679	5.93074	9.05257	5.52356	8.83289	6.94251	2.58496	3.45943	5.12928	13.9775	0	0	3.80735	2.32193	7.47573	10.7108
TCGA-EL-A3T3-11	10.6777	8.25267	6.56986	3.80735	5.67243	10.0362	#N/A	5.97728	3.58496	6.39232	4.24793	1.58496	5.58496	1.58496	4.08746	15.3039	12.9133	1	1	3.58496	11.0967	0	0	2.80735	11.4594	9.3966	9.82018	5.61471	5	4.16993	4	9.66888	11.3225	7.13955	5.85798	9.49185	5.39232	9.19967	7.83289	1	4.08746	7.2384	13.9456	0	0	3.58496	2.58496	7.93664	10.952
TCGA-BJ-A28W-11	10.8918	8.71768	10.7649	6.61471	10.4315	11.5784	#N/A	10.1357	4.45943	9.95565	9.08215	7.3837	11.9596	1.58496	2.58496	12.857	13.1172	1	0	3.45943	9.60733	2.80735	3.32193	4.32193	10.8305	13.109	10.6119	7.30378	4.52356	6.58496	6.50779	11.3163	12.1273	10.2935	8.73809	8.35315	9.83447	12.6793	9.83447	7.43463	10.374	12.5023	12.391	0	0	8.02237	1.58496	6.97728	10.8887
TCGA-ET-A2N5-11	10.2372	8.224	10.1911	4.32193	4.45943	9.29692	#N/A	5.45943	1.58496	6.9542	3.90689	1.58496	5.04439	2.80735	3.45943	14.4753	12.7622	0	0	3	10.2216	1	1.58496	3	11.4041	9.04985	8.85487	5.32193	4.75489	3.32193	3.90689	9.65821	10.9016	8.41785	5.9542	8.74147	5.85798	9.41363	8.22882	1	3.90689	6.14975	13.8802	1.58496	0	3.58496	2	7.3837	11.144
TCGA-ET-A3DW-11	11.2674	7.69349	4.9542	3.90689	4.58496	10.2372	#N/A	5.39232	2.58496	5.88264	3.90689	1	5.85798	1	3.70044	14.2544	12.7328	1	1	3.90689	10.3465	1	2.58496	3.16993	11.2621	9.16742	10.5943	5.35755	4.45943	5.12928	4.08746	8.77149	11.4078	8.42206	5.70044	8.89482	5.04439	9.17243	7.76155	3	5.08746	6.2854	13.8334	0	0	1	0	6.58496	10.3421
TCGA-EM-A1CW-11	9.50978	8.66178	8.78463	5.08746	5.2854	8.14975	#N/A	7.5157	2.58496	5.16993	7.2854	5.83289	8.47573	1	4.16993	14.3318	11.007	1	1	4.24793	10.0634	1	0	2	10.007	9.29232	8.04439	4	6.26679	5.55459	5.42626	10.2761	10.783	7.45121	2.80735	8.75154	7.42626	9.69174	6.40939	6.04439	8.224	9.62571	13.3204	0	0	2.58496	1	6.70044	8.91886
TCGA-BJ-A2N7-11	10.3072	9.01681	7.7879	5.67243	5.93074	10.2969	#N/A	7.22882	2.80735	7.15987	5.39232	4.90689	6.91886	2	5.67243	15.2192	12.4271	1	2.32193	4.90689	10.8788	1	0	3.16993	11.3939	10.2155	10.1241	6.22882	5.16993	5	5.35755	11.0934	12.1577	8.34873	5.90689	9.53528	6.37504	10.7202	8.49586	4.16993	6.39232	7.99435	14.3661	0	0	3.45943	2.32193	7.57743	11.6693
TCGA-BJ-A28X-11	12.0536	9.66888	11.3966	10.3253	10.3837	12.0725	#N/A	10.5603	6.53916	10.403	11.352	9.90839	12.6711	1	4.80735	14.8873	12.0258	1	2.80735	5.58496	10.9099	3.58496	4.16993	6.12928	10.8665	13.924	11.7013	9.44294	7.53916	10.8345	9.32193	12.1309	12.218	11.752	8.62936	10.8226	10.5401	13.0531	10.7288	9.44294	11.4491	14.6834	13.9153	0	0	8.24793	5	10.6239	12.1901
TCGA-BJ-A3PR-11	11.0437	8.20945	9.94544	7.98868	10.9256	11.2998	#N/A	9.51175	5.55459	10.2467	10.1072	9.01123	11.2082	1	3.32193	13.2971	13.3088	2.80735	3.90689	4.64386	9.51767	1.58496	1	4.85798	11.1768	12.6321	9.42417	7.92481	6.2854	8.46352	8.22882	11.557	11.752	11.6493	9.04712	8.13955	10.42	12.7842	9.62936	8.31288	10.2348	12.2288	13.8457	0	0	9.19476	1	8.47573	11.4419
TCGA-EM-A1CS-11	10.9658	8.47573	8.80735	4.24793	6.08746	9.93811	#N/A	7.67243	2.32193	6.30378	7	4.75489	7.57743	2	4	15.1405	12.8063	0	1.58496	3.70044	11.1267	1.58496	2	2.80735	11.1762	10.1085	9.35975	5.9542	6.2854	5.16993	4.45943	11.0775	11.2282	7.62205	5.80735	8.94837	6.75489	9.57932	7.15987	5.83289	8.24793	11.2082	13.7423	1	0	4.45943	1	7.09803	12.0519
TCGA-EL-A3H1-11	10.9211	9.86419	9.38802	6.74147	8.10329	10.774	#N/A	8.45943	4.32193	8.30834	9.57175	7.55459	11.0755	1	4.16993	15.0314	12.9954	1	2.32193	5.04439	11.0761	0	1	4	11.1892	11.6533	11.2312	6.22882	5.67243	8.66888	7.53138	10.733	12.1926	10.3095	6.85798	10.014	9.39874	11.6671	9.07146	7.83289	9.46761	11.9936	13.9404	1	0	6.67243	2.58496	9.81057	11.7305
TCGA-EL-A3ZG-11	9.89482	6.61471	4.64386	2	5.67243	8.86419	#N/A	4.52356	0	4.45943	3.70044	2.32193	4.70044	1	3.16993	13.8406	12.2509	1.58496	2.32193	3.16993	9.44915	1	1.58496	0	10.4818	8.36194	8.65105	3.45943	3.16993	3.58496	3.32193	9.45533	10.0251	7.18982	5.67243	7.31288	5.35755	7.60733	7.13955	0	2	4.45943	13.4018	0	0	4.32193	0	6.42626	9.66178
TCGA-ET-A3DP-11	10.9908	8.67596	9.27146	2.80735	6.61471	10.0224	#N/A	6.84549	2.58496	6.26679	5.80735	3	6.42626	2.80735	4.32193	14.581	12.5343	1.58496	0	4.39232	12.3412	2.80735	0	2.58496	11.1183	9.62022	11.1624	6.18982	4.80735	4.45943	4	9.92926	11.6294	9.03617	5.04439	9.45327	5.58496	8.65464	7.69349	4.08746	4.9542	8.04439	13.7309	1	0	3.58496	2.58496	8.65105	11.6755
TCGA-EL-A3TA-11	11.1105	9.03617	9.90238	4.16993	8.8857	9.6987	#N/A	8.3837	4.39232	6.59991	7.40939	5.88264	8.47978	2.80735	4.75489	15.7216	12.2851	2.80735	1.58496	4.24793	11.2732	1.58496	1	3.58496	11.4959	11.6216	10.7262	5.58496	6.40939	5.52356	5.75489	10.3966	11.5584	8.48382	6.26679	8.85487	7.10852	9.84706	8.24317	6.24793	7.48382	10.0362	13.9628	1	0	4.85798	2	7.22882	11.1898
TCGA-BJ-A28R-11	10.7457	9.62388	10.9031	8.53138	9.35094	11.0035	#N/A	9.76487	5.20945	9.31967	10.5098	8.03892	11.5063	2.32193	3.16993	14.0108	12.3704	0	2.32193	4.75489	10.6511	5.55459	6.30378	5.16993	10.8455	12.563	10.697	7.67948	5.85798	9.3443	8.27146	11.3264	11.599	10.7022	7.57743	10.3276	10.341	12.8234	10.1344	9.05799	10.6284	13.5779	13.5871	1	0	7.45121	2.80735	9.94983	11.6488
TCGA-KS-A41J-11	11.3848	9.60177	10.2095	6.79442	8.70736	11.1978	#N/A	8.84235	5.16993	8.17493	9.49985	7.74147	10.5078	2.58496	4.24793	15.901	12.4265	2.32193	2	5.35755	10.7296	3.16993	3	4.24793	11.5098	11.7805	11.0458	7.32193	6.45943	7.97154	7.61471	11.3134	11.8388	9.92926	7.49185	10.1228	8.3966	11.2866	8.85798	7.55459	10.4929	13.4318	13.9063	0	0	6.67243	2.32193	8.37504	11.9061
TCGA-EM-A1CU-11	10.7356	8.44294	9.45121	8.02791	7.15987	8.92778	#N/A	7.8392	2.80735	7.45943	7.96578	6.87036	9	3.58496	4	14.3925	11.6931	0	0	4.24793	10.3826	0	0	2.58496	10.6119	10.6573	8.96	6.83289	5.42626	7.53138	6.58496	10.5584	11.158	9.18982	5.39232	8.26679	6.80735	9.224	7.04439	7.93074	8.224	10.7952	13.7476	1.58496	0	4.16993	2.32193	7.81378	9.58684
TCGA-EL-A3ZQ-11	11.3581	10.7022	8.67596	5.32193	9.62753	10.9837	#N/A	7.17991	4.64386	7.10852	7.93074	5.2854	10.2992	3.80735	4.80735	15.6844	12.4898	3.58496	3	5.85798	10.0848	1.58496	1	3.58496	11.1812	10.9908	11.6519	6.04439	6.04439	6.40939	6.52356	11.3487	11.3393	9.31288	6.67243	10.2119	7.62205	11.7657	8.66888	5.39232	7.18982	9.88417	13.9495	2	1	6.33985	3.80735	8.62571	12.4427
TCGA-EL-A3MW-11	10.5925	8.55075	8	3.80735	6.75489	10.3242	#N/A	7.96578	4.58496	6.12928	7.16993	4.39232	8.29462	1	4.24793	14.8949	12.4139	1	1	4.75489	10.5661	0	1.58496	4	11.5245	11.0244	11.363	6	5.88264	6.64386	7.17991	11.0464	11.2998	7.57743	5.64386	9.66888	7.35755	10.7707	7.98299	6.24793	7.87652	10.8321	13.6812	0	0	4.24793	1	8.24793	11.272
TCGA-BJ-A2NA-11	10.1611	8.224	9.70217	7.97154	8.98868	10.8588	#N/A	8.44294	4.45943	9.11374	9.85019	7.11894	9.80735	1	3	13.8287	12.4463	1	1	4.16993	10.1836	3.32193	2.32193	4.32193	10.7969	11.7495	10.3309	7.03342	5.72792	8.83605	7.37504	10.764	11.236	10.0375	6.52356	9.42206	9.04712	11.9669	9.67948	7.97728	8.91289	11.7628	13.3571	0	0	6.18982	3.58496	9.09803	11.4126
TCGA-EL-A3ZK-11	11.2095	9.64024	11.0741	7.46761	9.27612	11.2509	#N/A	10.29	5.83289	8.65464	9.82496	9.01959	10.865	2.32193	4.32193	15.4714	12.2186	2	2.32193	5.04439	11.4041	2	2.58496	4.24793	11.1376	13.0314	11.5028	8.44294	7.15987	8.57365	8.43045	10.8098	11.6839	9.70044	8.15987	10.2336	8.51964	11.5028	9.19967	8.57365	11.204	13.5386	13.445	0	0	7.39232	2.58496	8.32643	11.5551
TCGA-ET-A2MX-11	10.7245	8.96	8.3837	4.08746	6.93074	9.81698	#N/A	6.71425	1.58496	6.56986	7.10852	4.90689	7.89482	2	4.64386	15.1473	12.4571	1	2	4.80735	10.9307	1.58496	0	3.16993	10.9211	10.1396	9.94251	5.42626	5.20945	5.97728	5.32193	11.3078	11.2779	8.19476	5.90689	8.82655	7.76818	10.5831	7.76818	4.08746	8.0607	9.84706	14.0168	1	0	4.39232	2.80735	7.74147	11.0021
TCGA-EL-A3ZO-11	11.0258	9.57743	8.40514	4.70044	7.42626	11.0835	#N/A	7.01123	2.32193	6.91886	6.30378	4.90689	8.65821	4.45943	4	15.367	12.6598	0	1.58496	5.64386	11.528	1.58496	1	4.58496	10.8696	10.3565	10.5314	7.04439	5.78136	5.39232	4.45943	10.268	11.2946	8.55075	6.40939	9.41996	6.6865	10.1396	8.19476	4.80735	6.47573	9.18239	13.6776	0	0	5.88264	2.80735	8.99152	11.5736
TCGA-EL-A3MX-11	10.774	8.59619	7.05528	4.16993	5.52356	10.9513	#N/A	6.94251	3.70044	5.12928	5.52356	3.32193	6.53916	3.32193	4.08746	15.6082	13.2026	2.58496	0	5	11.0688	0	0	3.45943	11.7883	9.97585	10.2456	6.18982	4.75489	5	3.45943	10.8556	11.8971	8.13955	7.05528	9.89482	6.42626	8.60733	7.83289	4.08746	4.75489	6.80735	13.5697	0	0	3.58496	0	8.23362	11.9801
TCGA-E8-A2JQ-11	11.464	9.84235	11.6421	9.64566	10.7423	11.5864	#N/A	10.5774	6.08746	10.8234	11.245	9.05799	11.7611	2	3.80735	14.2526	11.8357	2.32193	2	5.16993	10.3587	3.16993	3.16993	5.55459	11.0396	13.7977	11.7871	9.05528	7.70736	10.3332	8.91289	12.275	11.6142	11.3281	7.91289	10.4808	10.3004	12.6273	10.1923	10.0607	11.3287	14.3122	13.8048	0	0	7.82655	2	10.218	11.8349
TCGA-EL-A3N2-11	10.3891	9.04166	6.87036	3.70044	5.24793	10.3287	#N/A	7.05528	2.58496	5.04439	5.45943	3.70044	6.24793	2.32193	4.9542	14.5106	12.4936	1.58496	1	5.20945	11.0888	1	2.32193	4.64386	11.2161	9.93958	9.50779	6.87036	4.9542	4.64386	4.45943	10.7707	11.9267	7.3837	5.20945	9.82655	6.82018	8.96	7.69349	3.32193	6.26679	8.82972	13.6078	0	0	2.80735	2.32193	8.2854	11.4194
TCGA-H2-A2K9-11	11.1421	9.35975	10.1724	8.8009	8.87344	11.1176	#N/A	9.73302	5.42626	9.32418	10.0661	8.22882	10.633	5.08746	3.16993	15.2658	12.5333	2	2	3.58496	11.0654	1	3	4.85798	11.3923	12.9394	10.9263	7.90087	6.64386	9.26679	8.15987	11.0634	12.0731	10.543	7.03342	10.3231	9.56033	11.9352	9.79116	8.87344	10.3004	12.6391	13.9659	1	0	6.82018	2.58496	9.21189	11.3554
TCGA-EL-A3T8-11	10.6804	8.42626	8.69349	5	7.05528	10.3061	#N/A	7.40939	4.16993	6.50779	6.62936	5.49185	7.41785	4.45943	3.32193	14.8271	12.596	1	1.58496	4.64386	10.1459	0	2.32193	3.58496	11.4558	10.544	10.8041	6	4.90689	5.52356	5.08746	10.9873	11.2568	8.57743	6.06609	9.42626	6.90689	9.66	7.2384	5.64386	7.01123	9.37721	13.6342	1	0	5	2	8.2854	10.9381
TCGA-EL-A3T6-11	12.2706	10.7091	9.41363	8	9.58684	11.8021	#N/A	9.41151	5.35755	9.2854	10.7715	9.10591	11.0161	2	3.58496	15.3356	12.3343	0	1.58496	6.06609	11.9069	3.32193	3.16993	4.58496	10.9256	12.1273	11.4883	8.58871	6.61471	9.46557	8.48784	11.3449	11.3371	10.1787	8.01123	9.23601	9.64566	12.6441	10.2854	8.74819	9.43879	12.2518	13.7775	1	0	7.92481	3.70044	9.59059	12.5718
TCGA-EL-A3ZP-11	11.4599	9.19229	10.6627	9.37504	9.10591	11.5971	#N/A	8.98014	6	9.35094	10.1497	9.58684	10.6147	1	4.64386	14.5749	11.9908	1.58496	2.80735	5.04439	11.2574	2.58496	0	5.42626	11.1111	12.7584	11.2767	8.27612	6.91886	9.25739	9.20457	11.4466	11.807	10.3354	7.89482	9.87652	8.91289	11.4168	9.21432	8.2854	10.9016	13.383	13.7	0	0	6.93074	3.45943	10.1861	12.0553
TCGA-DO-A1JZ-11	10.5507	7.94251	8.33539	2.80735	5.61471	9.93221	#N/A	7.50779	1	5.24793	5.08746	4.08746	6.76818	1	4.16993	14.7021	11.8715	0	0	3.80735	11.2426	2.80735	2.58496	3.45943	11.1948	10.2644	8.87344	5.12928	6.14975	3.80735	3.45943	10.4727	11.6497	8.21432	5.32193	8.31288	4.9542	7.88874	6.76818	4.16993	5.20945	8.71768	13.0985	1	0	2.80735	0	8.66534	11.6142
TCGA-GE-A2C6-11	11.0539	8.9571	11.4094	9.42206	9.42417	10.8811	#N/A	10.2408	6.22882	9.92926	10.4136	9.62022	10.5953	1	4.85798	14.0473	11.6461	0	2	4.70044	10.4083	2.32193	2.80735	4.45943	10.1599	13.1583	10.3987	8.67948	6.04439	9.48784	8.76155	10.8525	11.4351	10.8033	7.77479	9.5812	9.67948	11.7271	9.64024	8.47168	10.2633	14.2702	13.2451	0	0	7.47573	3	9.8857	10.4471
TCGA-EL-A3ZR-11	11.3961	8.92184	8.93369	5.97728	7.89482	10.9069	#N/A	8.80413	5.49185	7.36632	7.33985	7.08746	9.05528	3.32193	4.08746	15.4322	12.5088	0	2.32193	4.16993	11.1228	2.32193	1.58496	3.58496	11.3276	12.4202	11.0382	7.20945	5.70044	6.22882	6.52356	11.3608	11.5689	9.26444	6.49185	9.62936	6.67243	10.858	8.66888	6.64386	8.44294	11.2354	13.5433	0	0	5.80735	5.12928	9.03617	11.2597
TCGA-EL-A3TB-11	10.9099	8.8857	8.76487	5.08746	6.56986	10.1662	#N/A	7.5157	4	6.44294	7.18982	5.08746	9.95274	1	4.08746	15.3501	12.4396	0	2	4.9542	11.8186	1.58496	2.80735	3.80735	11.268	10.1111	10.115	6.91886	5.2854	6.20945	5.97728	11.3426	12.042	9.1472	5.20945	10.2033	8.27612	11.1911	8.58496	5.32193	8.03892	10.3923	13.9892	0	0	5.24793	2.32193	9.65642	12.1855
TCGA-EL-A3MY-11	10.3454	8.75154	6.18982	5	4.39232	10.9129	#N/A	6.33985	2.58496	5.88264	4.32193	3.90689	5.12928	2.32193	4	14.5347	12.7566	0	0	3.58496	11.8742	0	0	3.90689	11.2544	9.41785	10.5622	6.35755	5.35755	4.85798	4.70044	9.98726	12.6573	7.32193	6.02237	9.60363	6.20945	8.48784	8.06609	2.58496	5.93074	7.01123	13.7861	0	0	3.70044	2.58496	9.43254	11.8045
TCGA-EL-A3GZ-11	10.1396	8.44708	7.41785	3.58496	6.58496	9.48784	#N/A	6.26679	3.32193	6.04439	6.18982	3.90689	6.50779	1.58496	3.90689	14.8376	12.0276	1	0	4.9542	11.6768	1.58496	1.58496	3.58496	10.8895	9.34207	9.9263	5.97728	4.64386	4.75489	5	10.1586	11.1774	6.26679	5.49185	9.35315	6.37504	9.0607	7.98299	4.75489	7.01123	9.17493	13.565	0	0	3.58496	1	7.70044	11.5132
TCGA-EL-A3H2-11	9.84392	8.08746	9.17243	3.32193	4.32193	9.90989	#N/A	6.76818	2.58496	5.55459	4.45943	3.32193	6.37504	2.58496	4.24793	15.0605	12.5457	0	1.58496	3.90689	11.2819	0	1.58496	2	11.2046	9.47573	9.80574	7.34873	5.2854	4.52356	3.32193	10.3117	11.7694	8.87036	5.75489	9.46761	6.06609	8.29462	7.74819	3.32193	4.90689	6.14975	14.0167	0	0	3.70044	1.58496	8.9542	10.6421
TCGA-EL-A3T0-11	10.7465	8.70044	8.72792	7.7879	7.82018	10.8719	#N/A	8.50779	4.80735	8.13955	9.08746	7.76155	9.75989	2.58496	4.85798	14.7349	12.3095	0	1	4.90689	11.9028	2.58496	2.80735	4.16993	11.0821	11.8372	10.1997	7.83289	6.70044	8.32643	7.37504	10.2597	12.0227	9.27146	6.74147	10.0084	8.60733	10.9181	8.82972	6.98868	8.57743	10.9403	13.7995	1	0	5.70044	3.16993	9.93811	11.9869
TCGA-EL-A3ZH-11	11.115	8.66888	9.22641	3.58496	7.91289	9.79116	#N/A	7.93074	4.58496	6.35755	6.02237	5.12928	6.64386	4	4.08746	16.1917	12.3918	1.58496	1	4.52356	10.3977	1.58496	1.58496	3	11.2101	10.8541	10.1874	5.80735	6.20945	4.39232	4.45943	10.268	10.851	8.79766	5.04439	8.3966	5.55459	8.93074	8.10329	4.32193	6.33985	9.0607	13.7792	0	0	2.58496	2.80735	7.94837	10.6935
TCGA-EL-A3ZL-11	11.9841	9.01402	9.84706	5.85798	7.79442	10.2276	#N/A	9.02237	4.24793	7.10852	7.65105	7.46761	8.55842	3.32193	4.39232	15.1736	12.1456	1.58496	2.80735	5.20945	11.6248	0	0	4.16993	11.2402	11.5925	11.1331	7.74819	5.35755	6.2854	6.26679	11.043	11.3112	8.05528	5.58496	9.80735	7.18982	10.4666	7.84549	5.93074	9.22159	12.2327	14.075	0	0	5.24793	2.58496	8.88264	11.0681
TCGA-KS-A41I-11	12.3001	9.79928	10.1447	9.12412	10.2958	12.242	#N/A	9.77808	6.06609	11.0126	11.8591	9.46352	12.5857	2.32193	4.32193	14.5052	12.1969	2.32193	3.32193	5.35755	10.1228	2.80735	2.58496	6.16993	10.7202	13.4839	11.7009	8.96867	7.45121	10.5718	9.60733	12.0238	11.7288	11.7457	9.11634	10.0607	10.7398	13.3733	10.4949	9.41574	10.6402	13.0504	13.6733	0	0	8.87958	3.45943	9.38802	12.3606
TCGA-BJ-A2N9-11	11.4661	9.41996	11.3168	8.91886	10.6339	11.8431	#N/A	10.2058	6.04439	10.6411	11.2402	9.40088	11.8074	1	3.45943	14.6251	12.4625	1.58496	1	5.2854	10.2819	0	1	4.58496	11.0451	13.7773	11.6466	8.2384	6.47573	10.098	9.35975	11.9833	11.5589	11.4924	8.61102	9.80574	10.3772	13.0505	10.5187	9.33092	11.8238	13.869	13.7833	0	0	7.85175	3.16993	9.32643	12.453
TCGA-EL-A3ZT-11	9.45121	8.55842	7.98299	5.12928	5.45943	9.55651	#N/A	6.24793	1	6.39232	5	2.32193	6.26679	3.90689	3.45943	15.0222	12.098	1.58496	2.32193	4.08746	10.4584	1.58496	0	3.32193	10.9322	9.57365	8.81057	5.83289	5.08746	3.80735	3.90689	10.4062	11.0355	8.17493	5.08746	9.18239	4.75489	9.60548	8.01123	3.80735	5	7.07682	13.4776	0	0	2	1.58496	7.50779	10.9189
TCGA-BJ-A2N8-11	10.5108	8.64024	6.49185	3.45943	4.80735	10.5411	#N/A	6.9542	1.58496	5.78136	4	2.58496	6.47573	1	4	15.2831	13.08	1	1.58496	3.32193	11.3939	1	1	3.16993	11.7838	9.7364	10.2935	5.83289	6.32193	4.24793	2	10.9498	12.438	9.31515	5.78136	9.59246	6.14975	8.80735	7.8392	4.08746	5.61471	8.09803	14.3626	2	0	4.16993	1.58496	8.36632	12.0828
TCGA-FY-A3TY-11	10.0755	8.33092	8.91588	4.9542	5.45943	9.54882	#N/A	6.26679	2.32193	6.24793	4.32193	4.75489	6.82018	0	3.16993	15.6516	12.0539	1.58496	3.45943	4.16993	10.4767	1.58496	1.58496	3.80735	10.5507	9.69523	8.92481	5.75489	5.93074	5.42626	4.32193	10.3542	11.3674	7.5157	5.08746	8.80413	6.22882	9.40727	8.38802	2.32193	4.08746	6.08746	13.5847	0	0	2.58496	3	8.29462	10.4848
TCGA-EM-A1CV-11	10.8811	8.2854	5.64386	2.80735	4.39232	9.22882	#N/A	5.20945	1	5.12928	3.70044	3.45943	4.70044	2.32193	3.32193	15.0733	12.3041	0	1.58496	4.16993	10.8796	0	0	2.58496	10.9801	8.32193	8.76818	4.45943	4.90689	2.32193	2.32193	10.5765	10.8673	6.47573	4.9542	8.01681	4.80735	8.25739	6.91886	2.32193	3.58496	4.80735	13.4931	0	0	1.58496	0	6.24793	10.3432
TCGA-BJ-A3PU-11	11.204	8.62936	8.78136	4.52356	6.02237	9.96145	#N/A	6.91886	3.45943	6.53916	6	4.85798	6.40939	3.45943	4.58496	16.0644	12.3501	1	2	4	11.2414	0	2	2.32193	11.3859	9.85798	10.2808	6.87036	5.24793	5.49185	4.75489	10.9054	11.5803	8.67243	6.56986	9.55075	6.82018	9.97728	7.96	5.16993	7.34873	9.66356	14.2504	0	0	4.70044	2.32193	9.62936	11.7022
TCGA-EL-A3ZS-11	12.2107	7.80735	10.5565	9.8933	10.3805	11.7138	#N/A	10.1599	6.9542	9.62205	11.2521	10.6184	10.8734	0	5.70044	11.062	11.4247	2	2	4.64386	9.39874	3.16993	3	4.9542	9.05799	13.1044	10.5382	8.86109	7.13955	9.90539	10.151	11.3083	10.6698	11.3663	9.43879	8.21432	9.75322	12.3794	9.82655	8.56224	10.7288	11.7082	13.3117	0	0	9.26209	3.16993	9.49386	10.7952
TCGA-BJ-A290-11	10.1254	8.75822	9.8392	5.04439	6.06609	10.1712	#N/A	7.85798	4.52356	6.02237	6.08746	4.16993	7.81378	3.58496	4.64386	15.575	12.9823	1	1.58496	3.45943	10.6156	1	1.58496	3.32193	11.5878	10.6466	10.2597	6.56986	5.90689	6.80735	5.08746	11.0668	11.9058	9.01402	6.10852	10.137	7.5157	10.3465	8.0607	5	7.40088	9.58496	14.0048	0	0	4.45943	1	9.48985	11.4471
TCGA-EL-A3H7-11	12.258	10.1085	9.48784	7.32193	8.49586	11.2744	#N/A	9.87805	5.35755	8.25739	9.96578	8.16993	9.96723	5.58496	4.70044	14.7526	12.0509	1	1	6.08746	10.6321	0	1	3.32193	11.4888	12.245	12.8773	8.13443	7.20945	8.64386	8.07682	11.2076	11.3542	9.13186	7.59246	10.2586	9.08746	11.4315	9.01123	8.30378	9.33762	12.2279	13.7176	0	0	7.12928	2.58496	10.3174	12.2137
TCGA-KS-A41L-11	10.1699	8.84862	9.67243	5.45943	6.64386	10.4949	#N/A	7.8392	2.80735	7.20945	6.79442	5.88264	8.3966	1.58496	4.08746	15.8985	12.6978	1	3	5.64386	11.421	2.32193	2.58496	3.90689	11.2027	10.8146	9.64566	6.42626	5.24793	5.70044	5.83289	11.3783	11.0147	9.05528	7.17991	9.21675	7.59246	10.5177	8.32193	5.93074	9.11894	11.23	14.0012	0	0	5.12928	2	7.02237	11.2615
TCGA-EL-A3T1-11	12.2279	10.5536	10.2866	7.36632	9.40301	11.4341	#N/A	9.87958	5.97728	8.99718	10.3805	8.39232	11.2473	7.24793	4	14.7984	11.823	3.70044	1	6.04439	10.9665	4.75489	3.70044	4.80735	11.4424	12.6874	13.2235	7.85798	7.42626	9.01123	8.92481	11.3707	11.8971	9.79766	8.17493	10.5167	9.40727	12.1858	10.0403	9.2738	10.6457	13.1528	13.7281	1.58496	0	7.58496	1.58496	10.1849	12.9293
TCGA-EL-A3T2-11	10.5765	8.48382	7	2	5.55459	9.41785	#N/A	4.45943	2.32193	6.33985	3.80735	2.32193	4.58496	2.32193	4.16993	15.2497	12.2378	1.58496	1.58496	5.75489	11.7461	1	0	3.45943	11.1849	8.47978	10.218	4.90689	5.88264	2.58496	3.32193	11.3197	11.5053	5.83289	5	8.83289	5.78136	8.88264	7.3837	2.32193	4.52356	6.33985	13.4929	0	0	1.58496	2	8.03892	11.6027
TCGA-EL-A3ZM-11	9.37721	8.25267	7.02237	3.90689	5.80735	9.56796	#N/A	6.06609	2.58496	5.2854	4.58496	3.45943	5.20945	3.80735	4.16993	15.129	12.596	0	1.58496	4.32193	10.544	2	1	3.16993	10.445	9.21189	8.57743	5.49185	5.45943	2.80735	3.58496	8.84862	10.703	6.58496	6.22882	8.12928	4.85798	7.92481	6.61471	3.80735	4.70044	6.6865	13.4396	0	0	3.45943	2.80735	7.97154	10.6275
TCGA-EL-A3N3-11	12.0587	9.60733	9.62571	9.07146	8.97441	11.1805	#N/A	9.01959	6	9.77314	10.944	8.87652	11.4184	2	4.64386	14.5197	12.0604	1	3.80735	5.52356	11.1059	1.58496	1	4.75489	10.9046	12.7924	12.1636	8.57743	7.85175	9.98584	9.53528	11.7026	12.2186	10.7715	7.60733	10.5362	8.69697	10.7582	9.35535	9.49985	9.17742	11.6515	14.3343	1.58496	0	6.76818	2.32193	9.33762	11.5038
[truncated: 13 more columns]
