# Supplementary material for: Comprehensive bioinformatics analysis unveils THEMIS2 as a carcinogenic indicator related to immune infiltration and prognosis of thyroid cancer
Source: Sci Rep. 2024 Apr 8;14:8156. doi: 10.1038/s41598-024-58943-6 (PMC11001958; doi:10.1038/s41598-024-58943-6)
Supplement: Supplementary file 1 — Supplementary Information. [file 41598_2024_58943_MOESM1_ESM.zip › Raw data/Raw data/THEMIS2_RT_Data.xlsx]

## Sheet: PCR
分组	GAPDH(Ct)	GAPDH（Ct）平均值	THEMIS2(Ct)	THEMIS2 (Ct)平均值	△Ct	-△△Ct	THEMIS2 相对表达量(2-△△Ct)	△Ct	-△△Ct	THEMIS2 相对表达量(2-△△Ct)
Htori-3	17.2946	17.7334	26.7605	27.1247	9.39129	0	1	9.46587	-0.0745833	0.949616
	17.8929		27.333					9.44009	-0.0487986	0.966741
	18.0128		27.1096					9.09681	0.294476	1.22644
Htori-3	17.1318		26.3756					9.24382	0.147473	1.10763
	17.5691		27.0232					9.45409	-0.0628007	0.957404
	18.2725		27.2068					8.93432	0.456966	1.37265
Htori-3	18.1973		26.9994					8.80205	0.589238	1.50445
	18.2991		27.4669					9.16778	0.223513	1.16757
	18.1796		27.8475					9.66789	-0.276602	0.825533
TPC-1	17.7434	18.1032	25.0592	25.4727	7.3695	2.02179	4.06086	7.31582	2.07547	4.21482
	18.5586		26.3186					7.75998	1.63131	3.09794
	17.1375		25.1172					7.97973	1.41156	2.66024
TPC-1	18.9014		25.7025					6.80107	2.59022	6.02192
	17.721		24.5733					6.85236	2.53893	5.81159
	17.827		25.499					7.67199	1.7193	3.29276
TPC-1	18.2786		25.2631					6.98446	2.40683	5.30306
	18.7939		26.9778					8.18386	1.20743	2.30925
	17.9671		24.7434					6.77626	2.61503	6.12636
